# Supplementary material for: MicroRNA (miRNA) profiling of maize genotypes with differential response to Aspergillus flavus implies zma-miR156–squamosa promoter binding protein (SBP) and zma-miR398/zma-miR394–F -box combinations involved in resistance mechanisms
Source: Stress Biol. 2024 May 10;4(1):26. doi: 10.1007/s44154-024-00158-w (PMC11087424; doi:10.1007/s44154-024-00158-w)
Supplement: Supplementary file 11 — Additional file 11:Supplementary Table S1. Sequences of the primers used for reverse-transcription PCR of the differentially expressed miRNAs including putative novel miRNAs. [file 44154_2024_158_MOESM11_ESM.xlsx]

## Sheet: Sheet1
Table S1. Sequence of primers used for RT-PCR mnediated expression analysis of miRNAs in maize
zma-miR396b-5p	TTCCACAGCTTTCTTGAACTG
zma-miR396e-5p	TTCCACAGCTTTCTTGAACTT
zma-miRf10719-nb	GGCATGGGGATGTCAAAAGG
zma-miR156b-nb	TGACAGAAGAGAGTGAGCATA
zma-miR169o-5p	TAGCCAAGAATGACTTGCCTA
zma-miR394a-5p	TTGGCATTCTGTCCACCTCC
zma-miR827-3p	TTAGATGACCATCAGCAAACA
zma-miR398a-3p	TGTGTTCTCAGGTCGCCCCCG
zma-miR11970-5p	CAAGCGTGCAAGCAAACCATT
zma-miRf156e-3p-nb	GCTCACTTCTCTCTCTGTCAGC
zma-miR169o-3p	GGCAGGTCTTCTTGGCTAGC
zma-miRX05-nb	GAACTGGAATTGAAACTGGC
zma-miRf167e-3p-nb	AGATCATGTTGCAGCTTCACT
zma-miR156b-3p	GCTCACCCTCTATCTGTCAGT
zma-miR171e-nb	TTGAGCCGCGTCAATATCTC
Zma-miRX01_F	TTGGATGATGAAATGCACTG
Zma-miRX36_F	TACCACAAGCTGACTGAGGT
Zma-U6_F	ACACGCACAAATCGAGAAATGGTCC
Universal reverse	TTGGACCATTTCTCGATTTGTGC
