# Supplementary material for: MicroRNA (miRNA) profiling of maize genotypes with differential response to Aspergillus flavus implies zma-miR156–squamosa promoter binding protein (SBP) and zma-miR398/zma-miR394–F -box combinations involved in resistance mechanisms
Source: Stress Biol. 2024 May 10;4(1):26. doi: 10.1007/s44154-024-00158-w (PMC11087424; doi:10.1007/s44154-024-00158-w)
Supplement: Supplementary file 12 — Additional file 12:Supplementary Table S2. Sequences of the primers used for reverse transcription PCR of the target genes of the differentially expressed miRNAs. [file 44154_2024_158_MOESM12_ESM.xlsx]

## Sheet: Sheet1
Table S2. Sequence of primers used for RT-PCR mediated expression analysis of mRNA targets of miRNAs in maize
Zm00001eb329250_F	TGCACGGATGAAACACACTG
Zm00001eb329250_R	GAGACCCATTACACCACCCA
Zm00001eb101920_F	AAGAACCTCACCCACCACAT
Zm00001eb101920_R	ATCCCATGGCTGAGTTGACA
Zm00001eb218610_F	TCTGGTGGGAGAATGCTGTT
Zm00001eb218610_R	CGTGCCCTCCTTTATTCGTG
Zm00001d011994_F	CTCTGGAAGGAGGTGGACAG
Zm00001d011994_R	CAGGAACCTTTTGCCACTCC
Zm00001eb250590_F	TCTTGGTCTGACGGTTCTCC
Zm00001eb250590_R	GGGAGAGGAGGGACAAGTTC
Zm00001eb329830_F	TAGCGCTCCTGTTTTGGGTA
Zm00001eb329830_R	TAGATCCGCTCCTGTCGAAC
Zm00001eb238670_F	ATGTCCTTGCAGAGCTTCCT
Zm00001eb238670_R	TGACCTCCTGCTTGCCATTA
Zm00001d029924_F	TGCCCAAGATCCGAGGAATT
Zm00001d029924_R	GCCCTCCGAGTATCTAGCTG
Zm00001eb061060_F	TTGGATGTGGATGGAACGGA
Zm00001eb061060_R	GTGAGTAGGCCGGAGTAGAC
Zm00001eb034080_F	CGGGGTGCTGACTTTATTCG
Zm00001eb034080_R	CGGAAGTGGTTGAAATGGCA
Zm00001d040305_F	CTCCCTACGTCTGATTCGCT
Zm00001d040305_R	TCGGCGCTCAAATAAGAAGC
Zm00001d035817_F	TTCCCTCTGCTTTCCCATGT
Zm00001d035817_R	GCCAAGATACCGACGAACAC
Zm00001eb071720_F	TTGAGCCCTGGTAGTCTTGG
Zm00001eb071720_R	TCATGTTGTATGGGCCCACT
Zm00001eb074460_F	CTTCGTGTCAAGTGCTTCCC
Zm00001eb074460_R	GGAGCAAGCTGTTTCACCAA
Zm00001eb232050_F	GGGCAGACAAGTAGGAGCAG
Zm00001eb232050_R	GAGCCATACCCCATCTCTGA
Zm00001eb139980_F	ACTGCTGTTTCCTGTGGGTA
Zm00001eb139980_R	CACAGGAACCCTCACCAGAT
zmUbi2_F	AGACCCTGACTGGAAAAACC
zmUbi2_R	CGACCCATGACTTACTGACC
