# Supplementary material for: MicroRNA (miRNA) profiling of maize genotypes with differential response to Aspergillus flavus implies zma-miR156–squamosa promoter binding protein (SBP) and zma-miR398/zma-miR394–F -box combinations involved in resistance mechanisms
Source: Stress Biol. 2024 May 10;4(1):26. doi: 10.1007/s44154-024-00158-w (PMC11087424; doi:10.1007/s44154-024-00158-w)
Supplement: Supplementary file 13 — Additional file 13:Supplementary Table S3. Descriptive pre- and post-bioinformatic statistics of the small RNA data from TZAR102, MI82, and Va35 lines of maize sequenced at 8 h post mock inoculation and 8h, 3d, and 7d post inoculation with Aspergillus flavus. [file 44154_2024_158_MOESM13_ESM.xlsx]

## Sheet: Table S3
Table S3. Descriptive pre- and post-bioinformatic statistics of the small RNA data from TZAR102, MI82, and Va35 lines of maize sequenced at 8 h post mock inoculation and 8h, 3d, and 7d post inoculation with Aspergillus flavus
	Raw stats						Trimreads stats		Alignment stats with ncRNAs (5S, 5.8S, 18S, 23S rRNAs, inc, sno, sn, tasi, t RNAs) 100% Match & Coverage				miRNAs from miRBase & PMRD
File_name	Bases#	Reads#	% bases >=Q20	% bases >=Q30	Average_read_length	GC_content	Trimreads	% passed	Reads aligned to ncRNAs	% aligned to ncRNAs	Reads not aligned to ncRNAs	% not aligned to ncRNAs	0-2 mismatches aligned reads >=15bp & query length - subject length <= 2	% of reads aligned
M-3-r1_S28	719673412	9469387	97.81	96.75	76	50.986	6986084	73.7755	1652954	23.6607	5333130	76.3393	48359	0.906766
M-3-r2_S29	575986520	7578770	97.879	96.836	76	51.187	5456671	71.9994	1187387	21.7603	4269284	78.2397	33301	0.780014
M-3-r3_S30	627584136	8257686	97.694	96.565	76	51.128	6432092	77.8922	1376706	21.4037	5055386	78.5963	39065	0.77274
M-7-r1_S40	483859396	6366571	97.936	96.862	76	51.152	4002972	62.8749	1337682	33.4172	2665290	66.5828	16935	0.635391
M-7-r2_S41	502116344	6606794	97.969	96.885	76	51.411	4199221	63.5591	1266886	30.1695	2932335	69.8305	27886	0.950983
M-7-r3_S42	547894336	7209136	97.994	96.959	76	50.974	4167607	57.8101	1358341	32.5928	2809266	67.4072	23006	0.818933
M-8-r1_S16	577942304	7604504	97.804	96.696	76	50.945	5667456	74.5276	1149227	20.2777	4518229	79.7223	45085	0.997847
M-8-r2_S17	584801076	7694751	97.79	96.751	76	50.751	6113677	79.4526	1176141	19.2379	4937536	80.7621	37342	0.756288
M-8-r3_S18	634094220	8343345	97.675	96.564	76	50.925	6497369	77.8749	1241898	19.1139	5255471	80.8861	47271	0.899463
M-m8-r1_S7	634289084	8345909	97.637	96.568	76	51.014	5893202	70.6119	1294172	21.9604	4599030	78.0396	35939	0.781447
M-m8-r2_S8	571112108	7514633	97.817	96.785	76	50.608	5373382	71.5056	1117008	20.7878	4256374	79.2122	39896	0.937324
M-m8-r3_S9	506850080	6669080	97.794	96.749	76	50.725	4848134	72.6957	988878	20.3971	3859256	79.6029	31670	0.820624
T-3-r1_S25	512080704	6737904	97.845	96.829	76	50.775	5352991	79.4459	1066839	19.9298	4286152	80.0702	27210	0.634835
T-3-r2_S26	560171832	7370682	97.813	96.767	76	50.742	5637207	76.4815	1191980	21.1449	4445227	78.8551	25650	0.577023
T-3-r3_S27	673504628	8861903	97.8	96.777	76	50.929	7249817	81.8088	1324418	18.2683	5925399	81.7317	37484	0.632599
T-7-r1_S37	515023120	6776620	97.65	96.574	76	50.986	4973045	73.3853	1105832	22.2365	3867213	77.7635	27163	0.702392
T-7-r2_S38	515669348	6785123	97.847	96.799	76	50.866	5053027	74.4722	1186286	23.4767	3866741	76.5233	30078	0.777864
T-7-r3_S39	529036304	6961004	97.864	96.802	76	50.881	4617133	66.3285	1441601	31.2229	3175532	68.7771	17930	0.56463
T-8-r1_S13	495409496	6518546	97.648	96.585	76	50.985	4737809	72.682	944869	19.9432	3792940	80.0568	27301	0.719785
T-8-r2_S14	464606240	6113240	97.782	96.734	76	51.1	4267785	69.8122	878794	20.5913	3388991	79.4087	21477	0.633728
T-8-r3_S15	607703676	7996101	97.69	96.639	76	50.857	5834774	72.9702	1105112	18.9401	4729662	81.0599	39373	0.83247
T-m8-r1_S4	590521140	7770015	97.665	96.608	76	51.173	5289264	68.0728	1108943	20.9659	4180321	79.0341	22625	0.541226
T-m8-r2_S5	653663232	8600832	97.77	96.73	76	50.859	5892805	68.5144	1280404	21.7283	4612401	78.2717	21420	0.4644
T-m8-r3_S6	649275524	8543099	97.803	96.722	76	50.977	5426548	63.5197	1218344	22.4515	4208204	77.5485	19506	0.463523
V-3-r1_S31	555674152	7311502	97.806	96.745	76	50.981	5653725	77.3265	1253076	22.1637	4400649	77.8363	27079	0.615341
V-3-r2_S32	593665488	7811388	97.564	96.456	76	51.068	6397828	81.9039	1237558	19.3434	5160270	80.6566	36039	0.698394
V-3-r3_S33	598164916	7870591	97.762	96.647	76	51.151	6025183	76.5531	1110592	18.4325	4914591	81.5675	34521	0.702419
V-7-r1_S43	525769444	6918019	97.908	96.848	76	50.806	5017649	72.5301	1822938	36.3305	3194711	63.6695	33595	1.05158
V-7-r2_S44	647712660	8522535	97.883	96.87	76	50.628	6320760	74.1653	1966230	31.1075	4354530	68.8925	24887	0.57152
V-7-r3_S45	468401224	6163174	97.719	96.654	76	51.372	5203384	84.427	1678982	32.2671	3524402	67.7329	31134	0.883384
V-8-r1_S19	541761516	7128441	97.807	96.758	76	51.001	5115027	71.7552	1126159	22.0167	3988868	77.9833	25811	0.647076
V-8-r2_S20	570540588	7507113	97.746	96.671	76	50.995	4824451	64.2651	1177307	24.4029	3647144	75.5971	32047	0.878688
V-8-r3_S21	567202440	7463190	97.869	96.822	76	50.942	5456492	73.1121	1225148	22.453	4231344	77.547	20440	0.483062
V-m8-r1_S10	574324552	7556902	97.752	96.713	76	50.929	4892134	64.7373	1081724	22.1115	3810410	77.8885	27448	0.720342
V-m8-r2_S11	571051536	7513836	97.548	96.229	76	51.353	4441622	59.1126	935135	21.0539	3506487	78.9461	18849	0.537547
V-m8-r3_S12	461248408	6069058	97.838	96.798	76	50.981	4097961	67.5222	922192	22.5037	3175769	77.4963	23893	0.752353
