# Supplementary material for: MicroRNA (miRNA) profiling of maize genotypes with differential response to Aspergillus flavus implies zma-miR156–squamosa promoter binding protein (SBP) and zma-miR398/zma-miR394–F -box combinations involved in resistance mechanisms
Source: Stress Biol. 2024 May 10;4(1):26. doi: 10.1007/s44154-024-00158-w (PMC11087424; doi:10.1007/s44154-024-00158-w)
Supplement: Supplementary file 14 — Additional file 14:Supplementary Table S4. List of 171 miRNA isoforms identified from TZAR102, MI82, and Va35 lines of maize in present study but not previously reported in maize. [file 44154_2024_158_MOESM14_ESM.xlsx]

## Sheet: 171miRNA_isoforms
List of 171 miRNA isoforms identified from TZAR102, MI82, and Va35 lines of maize in present study but not previously reported in maize
Original hit	Final proposed -nb
aau-miR160	zma-miR160-nb
aau-miR319	zma-miR319-nb
ahy-miR159	zma-miR159-nb
aly-miR159b-3p	zma-miR159b-3p-nb
aly-miR159c-3p	zma-miRf159c-3p-nb
aly-miR167d-5p	zma-miR167d-5p-nb
aly-miR858-5p	zma-miR858-nb
ama-miR156	zma-miR156-nb
aof-miR166b	zma-miR166b-nb
aof-miR166c	zma-miR166c-nb
aof-miR393a	zma-miRf393a-nb
aof-miR5139a	zma-miR5139a-nb
aof-miR536	zma-miR536-nb
ata-miR166c-3p	zma-miR166c-3p-nb
ata-miR167f-3p	zma-miRf167f-3p-nb
ata-miR167f-5p	zma-miR167f-5p-nb
ata-miR169i-3p	zma-miRf169i-3p-nb
ata-miR171b-5p	zma-miRf171b-5p-nb
ata-miR394-3p	zma-miR394-3p-nb
ath-miR5021	zma-miR5021-nb
ath-miR8175	zma-miR8175-nb
ath-miR845a	zma-miR845a-nb
ath-miRf10574-akr	zma-miRf10574-nb
bdi-miR156e-3p	zma-miRf156e-3p-nb
bdi-miR159b-5p.3	zma-miR159b-5p.3-nb
bdi-miR166e-3p	zma-miR166e-3p-nb
bdi-miR1878-3p	zma-miR1878-3p-nb
bdi-miR2275a	zma-miR2275a-nb
bdi-miR444b	zma-miRf444b-nb
bdi-miR5054	zma-miR5054-nb
bdi-miR5065	zma-miR5065-nb
bdi-miR845	zma-miR845-nb
bna-miR156a	zma-miR156a-nb
bna-miR167a	zma-miR167a-nb
bra-miR168b-5p	zma-miR168b-5p-nb
cas-miR166c-3p	zma-miRf166c-3p-nb
cca-miR156b	zma-miR156b-nb
cme-miR166i	zma-miR166i-nb
cpa-miR8155	zma-miR8155-nb
crt-miR166a	zma-miRf166a-nb
crt-miR166b	zma-miRf166b-nb
csi-miR159b-5p	zma-miRf159b-5p-nb
csi-miR160c-5p	zma-miR160c-5p-nb
csi-miR166a-3p	zma-miRf166a-3p-nb
csi-miR396a-3p	zma-miR396a-3p-nb
eun-miR167c-5p	zma-miR167c-5p-nb
eun-miR167d-5p	zma-miRf167d-5p-nb
fve-miR1511	zma-miR1511-nb
fve-miR156b	zma-miRf156b-nb
fve-miR156h	zma-miR156h-nb
fve-miR159b	zma-miR159b-nb
fve-miR167d	zma-miR167d-nb
gma-miR1533	zma-miRf1533-nb
gma-miR156g	zma-miRf156g-nb
gma-miR156q	zma-miR156q-nb
gma-miR167k	zma-miR167k-nb
gma-miR171n	zma-miR171n-nb
gma-miR396e	zma-miR396e-nb
gma-miR4995	zma-miR4995-nb
gma-miR5368	zma-miR5368-nb
gma-miR6300	zma-miR6300-nb
han-miR3630-3p	zma-miR3630-3p-nb
hbr-miR6173	zma-miR6173-nb
hbr-miR6485	zma-miR6485-nb
hci-miR156a	zma-miRf156a-nb
lja-miR166-3p	zma-miR166-3p-nb
lus-miR159b	zma-miRf159b-nb
mdm-miR167h	zma-miR167h-nb
mes-miR166i	zma-miRf166i-nb
mtr-miR156j	zma-miR156j-nb
mtr-miR166b	zma-miRf166l-3p-nb
mtr-miR171c	zma-miRf171c-nb
nta-miR156f	zma-miR156f-nb
osa-miR1439	zma-miRf1439-nb
osa-miR156b-3p	zma-miRf156b-3p-nb
osa-miR166e-3p	zma-miRf166e-3p-nb
osa-miR166i-3p	zma-miR166i-3p-nb
osa-miR167e-3p	zma-miRf167e-3p-nb
osa-miR167h-3p	zma-miRf167h-3p-nb
osa-miR408-5p	zma-miR408-5p-nb
osa-miR444b.1	zma-miR444b.1-nb
osa-miR444d.3	zma-miR444d.3-nb
osa-miR444f	zma-miR444f-nb
osa-miR5073	zma-miR5073-nb
osa-miR5077	zma-miR5077-nb
osa-miR5082	zma-miR5082-nb
osa-miR5083	zma-miR5083-nb
osa-miR5492	zma-miR5492-nb
osa-miR5532	zma-miR5532-nb
osa-miR6248	zma-miR6248-nb
osa-miR6253	zma-miR6253-nb
osa-miRf10177-akr	zma-miRf10177-nb
osa-miRf10280-akr	zma-miRf10280-nb
osa-miRf10282-akr	zma-miRf10282-nb
osa-miRf10455-akr	zma-miRf10455-nb
osa-miRf10710-akr	zma-miRf10710-nb
osa-miRf10719-akr	zma-miRf10719-nb
osa-miRf10876-akr	zma-miRf10876-nb
osa-miRf11147-akr	zma-miRf11147-nb
osa-miRf11267-akr	zma-miRf11267-nb
osa-miRf11610-akr	zma-miRf11610-nb
osa-miRf11675-akr	zma-miRf11675-nb
osa-miRf11742-akr	zma-miRf11742-nb
osa-miRf11843-akr	zma-miRf11843-nb
osa-miRf11894-akr	zma-miRf11894-nb
osa-miRf11940-akr	zma-miRf11940-nb
osa-miRf12091-akr	zma-miRf12091-nb
pab-miR11466a	zma-miR11466a-nb
pab-miR159d	zma-miR159d-nb
pab-miR166j	zma-miR166j-nb
pab-miR3711	zma-miR3711-nb
pab-miR396a-5p	zma-miR396a-5p-nb
peu-miR2910	zma-miR2910-nb
peu-miR2911	zma-miR2911-nb
peu-miR2914	zma-miR2914-nb
peu-miR2915	zma-miR2915-nb
peu-miR2916	zma-miR2916-nb
ppt-miR166m	zma-miR166m-nb
ppt-miR414	zma-miRf414-nb
ppt-miR894	zma-miR894-nb
pta-miR1310	zma-miR1310-nb
ptc-miR166p	zma-miR166p-nb
ptc-miR167h-5p	zma-miR167h-5p-nb
ptc-miR6478	zma-miR6478-nb
ptc-miRf10060-akr	zma-miRf10060-nb
ptc-miRf10258-akr	zma-miRf10258-nb
ptc-miRf11355-akr	zma-miRf11355-nb
ptc-miRf11566-akr	zma-miRf11566-nb
ptc-miRf12144-akr	zma-miRf12144-nb
ptc-miRf12181-akr	zma-miRf12181-nb
sbi-miR5381	zma-miR5381-nb
sbi-miR5568b-3p	zma-miR5568b-3p-nb
sbi-miR5568b-5p	zma-miR5568b-5p-nb
sbi-miR5568d-5p	zma-miR5568d-5p-nb
sbi-miR5568e-3p	zma-miR5568e-3p-nb
sbi-miR5568f-3p	zma-miR5568f-3p-nb
sbi-miR5568g-3p	zma-miR5568g-3p-nb
sbi-miR5568g-5p	zma-miR5568g-5p-nb
sbi-miR6218-3p	zma-miR6218-3p-nb
sbi-miR6218-5p	zma-miR6218-5p-nb
sbi-miR6224a-3p	zma-miR6224a-3p-nb
sbi-miR6224a-5p	zma-miR6224a-5p-nb
sbi-miR6230-3p	zma-miR6230-3p-nb
sbi-miR6232b-5p	zma-miR6232b-5p-nb
sit-miR05-npr	zma-miRf05-nb
sit-miR121-1-npr	zma-miR121-1-nb
sit-miR149-npr	zma-miR149-nb
sit-miR16-npr	zma-miR16-nb
sit-miR21-1-npr	zma-miRf21-nb
sit-miR31-npr	zma-miR31-nb
sit-miR60-npr	zma-miR60-nb
sit-miR92-npr	zma-miRf92-nb
sly-miR167b-5p	zma-miR167b-5p-nb
sly-miR171e	zma-miR171e-nb
smo-miR408	zma-miR408-nb
sof-miR159e	zma-miR159e-nb
tae-miR10518	zma-miR10518-nb
tae-miR10519	zma-miR10519-nb
tae-miR1130b-3p	zma-miR1130b-3p-nb
tae-miR167b	zma-miRf167b-nb
tae-miR2005	zma-miR2005-nb
tae-miR2008	zma-miR2008-nb
tae-miR2018	zma-miR2018-nb
tae-miR2028	zma-miR2028-nb
tae-miR9667-5p	zma-miR9667-5p-nb
tae-miR9773	zma-miR9773-nb
vca-miR156a-3p	zma-miRf156a-3p-nb
vun-miR171b.3	zma-miRf171b-3p-nb
vvi-miR156e	zma-miR156e-nb
vvi-miR845a	zma-miR845e-nb
vvi-miR845d	zma-miR845d-nb
