# Supplementary material for: MicroRNA (miRNA) profiling of maize genotypes with differential response to Aspergillus flavus implies zma-miR156–squamosa promoter binding protein (SBP) and zma-miR398/zma-miR394–F -box combinations involved in resistance mechanisms
Source: Stress Biol. 2024 May 10;4(1):26. doi: 10.1007/s44154-024-00158-w (PMC11087424; doi:10.1007/s44154-024-00158-w)
Supplement: Supplementary file 15 — Additional file 15:Supplementary Table S5. List of 275k known miRNAs that belonged to 114 known miRNA families. [file 44154_2024_158_MOESM15_ESM.xlsx]

## Sheet: Table S5
Table S5. List of 275k known miRNAs that belonged to 114 known miRNA families.
miRNA family	Number of miRNAs	miRNAs types in each family	M-3-r1_S28	M-3-r2_S29	M-3-r3_S30	M-7-r1_S40	M-7-r2_S41	M-7-r3_S42	M-8-r1_S16	M-8-r2_S17	M-8-r3_S18	M-m8-r1_S7	M-m8-r2_S8	M-m8-r3_S9	T-3-r1_S25	T-3-r2_S26	T-3-r3_S27	T-7-r1_S37	T-7-r2_S38	T-7-r3_S39	T-8-r1_S13	T-8-r2_S14	T-8-r3_S15	T-m8-r1_S4	T-m8-r2_S5	T-m8-r3_S6	V-3-r1_S31	V-3-r2_S32	V-3-r3_S33	V-7-r1_S43	V-7-r2_S44	V-7-r3_S45	V-8-r1_S19	V-8-r2_S20	V-8-r3_S21	V-m8-r1_S10	V-m8-r2_S11	V-m8-r3_S12
miR166	26	zma-miRf166c-3p-nb,zma-miRf166a-3p-nb,zma-miRf166b-nb,zma-miRf166i-nb,zma-miRf166e-3p-nb,zma-miRf166l-3p-nb,zma-miRf166a-nb,zma-miR166a-3p,zma-miR166b-5p,zma-miR166l-3p,zma-miR166l,zma-miR166k-3p,zma-miR166b-nb,zma-miR166c-3p-nb,zma-miR166i-nb,zma-miR166c-5p,zma-miR166a-5p,zma-miR166g-5p,zma-miR166c-nb,zma-miR166i-3p-nb,zma-miR166m-nb,zma-miR166p-nb,zma-miR166j-nb,zma-miR166h-5p,zma-miR166-3p-nb,…	18	14	16	12	18	15	14	14	14	12	15	14	14	14	19	15	14	15	14	11	17	12	11	11	14	18	15	15	14	18	13	13	11	11	12	12
miR156	25	zma-miRf156b-nb,zma-miRf156e-3p-nb,zma-miRf156b-3p-nb,zma-miRf156a-nb,zma-miRf156a-3p-nb,zma-miRf156g-nb,zma-miR156d-5p,zma-miR156l-3p,zma-miR156d-3p,zma-miR156h-3p,zma-miR156i-3p,zma-miR156b-3p,zma-miR156a-nb,zma-miR156q-nb,zma-miR156a-3p,zma-miR156e-3p,zma-miR156k-3p,zma-miR156b-nb,zma-miR156h-nb,zma-miR156k-5p,zma-miR156-nb,zma-miR156e-nb,zma-miR156j-nb,zma-miR156r,zma-miR156f-nb	19	16	17	12	17	15	17	19	17	14	17	14	16	16	19	16	19	13	14	11	20	12	12	9	13	17	18	18	17	16	12	16	12	17	9	14
miR167	19	zma-miR167d-5p-nb,zma-miR167a-5p,zma-miR167e-5p,zma-miR167e,zma-miR167h-nb,zma-miR167g-3p,zma-miR167k-nb,zma-miR167a-nb,zma-miR167j-3p,zma-miR167d-nb,zma-miR167b-5p-nb,zma-miR167h-5p-nb,Zma-miR167f-5p-nb,zma-miR167c-5p-nb,zma-miRf167h-3p-nb,zma-miRf167e-3p-nb,zma-miRf167b-nb,zma-miRf167d-5p-nb,zma-miRf167f-3p-nb	16	12	11	10	10	12	10	11	10	10	10	11	15	13	12	12	12	11	12	14	15	12	9	12	11	12	13	9	9	9	10	12	9	10	9	9
miR159	15	zma-miRf159b-5p-nb,zma-miRf159c-3p-nb,zma-miRf159b-nb,zma-miR159a-3p,zma-miR159b-3p-nb,zma-miR159c-3p,zma-miR159c-5p,zma-miR159-nb,zma-miR159a-5p,zma-miR159e-nb,zma-miR159b-nb,zma-miR159c,zma-miR159b-5p.3-nb,zma-miR159d-nb,zma-miR159h-3p	10	9	9	6	8	8	8	8	7	6	7	6	5	4	5	9	7	5	4	2	5	3	2	3	4	7	9	8	6	11	3	6	3	4	4	3
miR169	13	zma-miRf169i-3p-nb,zma-miR169i-5p,zma-miR169c-5p,zma-miR169h,zma-miR169o-5p,zma-miR169a-3p,zma-miR169i-3p,zma-miR169a-5p,zma-miR169o-3p,zma-miR169p-5p,zma-miR169c-3p,zma-miR169l-5p,zma-miR169m-3p	10	10	9	10	11	9	9	8	8	8	9	7	9	9	10	11	10	9	8	6	8	7	8	7	7	8	9	8	10	8	8	8	6	10	7	7
miR171	11	zma-miR171d-3p,zma-miR171l,zma-miR171k-5p,zma-miR171e-nb,zma-miR171h,zma-miR171n-nb,zma-miR171d-5p,zma-miR171f-3p,zma-miRf171b-3p-nb,zma-miRf171c-nb,zma-miRf171b-5p-nb	7	7	7	6	7	4	5	4	5	6	6	4	3	5	6	7	6	5	5	3	4	3	2	2	3	5	4	5	7	7	4	4	3	4	3	4
miR396	9	zma-miR396b-5p,zma-miR396c,zma-miR396e-5p,zma-miR396b-3p,zma-miR396g-5p,zma-miR396a-3p-nb,zma-miR396e-nb,zma-miR396a-5p-nb,zma-miR396g-3p	6	6	7	5	5	5	4	4	6	6	5	5	4	5	4	5	5	6	4	4	5	4	4	5	5	5	6	5	4	4	4	4	4	4	5	5
miR5568	7	zma-miR5568b-5p-nb,zma-miR5568f-3p-nb,zma-miR5568e-3p-nb,zma-miR5568g-3p-nb,zma-miR5568g-5p-nb,zma-miR5568d-5p-nb,zma-miR5568b-3p-nb	5	4	4	1	1	1	2	2	3	2	4	3	3	2	4	2	3	1	2	2	2	2	2	2	3	4	3	2	2	1	2	2	2	2	2	2
miR444	6	zma-miR444d.3-nb,zma-miR444b.1-nb,zma-miR444a,zma-miR444f-nb,zma-miR444a_DupId,zma-miRf444b-nb	5	5	5	5	5	5	5	5	5	5	5	5	6	6	6	6	6	6	6	6	6	6	6	6	5	5	5	5	5	5	5	5	5	5	5	5
miR160	5	zma-miR160a-5p,zma-miR160f-5p,zma-miR160b-3p,zma-miR160-nb,zma-miR160c-5p-nb	4	3	5	2	2	2	2	2	3	2	3	3	2	2	4	3	2	1	1	1	2	1	1	1	1	3	1	1	2	2	1	2	1	1	1	1
miR168	5	zma-miR168a-5p,zma-miR168b-3p,zma-miR168a-3p,zma-miR168c,zma-miR168b-5p-nb	2	2	2	2	2	3	2	2	2	1	3	2	2	2	2	2	3	2	2	3	3	2	2	2	2	3	3	2	2	4	3	4	3	2	2	2
miR319	5	zma-miR319b,zma-miR319a-3p,zma-miR319m,zma-miR319b-5p,zma-miR319-nb	5	3	4	4	5	4	5	4	5	5	5	4	3	4	4	4	4	3	3	3	4	3	3	3	4	5	3	4	4	4	4	4	4	4	3	3
miR393	4	zma-miR393b-3p,zma-miR393c-3p,zma-miR393a-5p,zma-miRf393a-nb	4	4	3	2	4	4	4	3	3	2	4	3	2	2	3	2	2	2	3	2	2	2	2	2	2	3	4	4	2	4	2	3	1	2	2	1
miR399	4	zma-miR399a-3p,zma-miR399e-3p,zma-miR399g-3p,zma-miR399c-5p	0	2	1	0	1	0	0	0	0	2	1	0	1	0	0	2	1	1	0	0	0	0	1	0	0	1	2	0	0	0	0	0	0	0	0	0
miR845	4	zma-miR845-nb,zma-miR845d-nb,zma-miR845a-nb,zma-miR845e-nb	1	1	2	0	1	0	3	3	2	2	1	2	0	0	1	0	2	0	1	1	1	0	0	0	1	1	0	1	0	0	1	1	0	0	1	0
miR1432	3	zma-miR1432,zma-miR1432-5p,zma-miR1432-3p	1	0	0	0	1	1	0	0	0	0	0	0	0	0	1	1	2	1	1	0	0	1	1	0	0	1	0	2	2	0	0	0	0	0	0	0
miR164	3	zma-miR164e-5p,zma-miR164a-5p,zma-miR164b-3p	2	2	2	2	2	2	2	2	2	2	2	1	2	2	2	3	2	2	2	2	2	2	2	2	2	2	2	2	2	2	2	2	2	2	2	2
miR398	3	zma-miR398a-3p,zma-miR398b-5p,zma-miR398a-5p	2	1	1	1	1	1	2	2	2	2	2	2	2	1	2	1	0	1	2	2	3	2	2	2	2	2	1	2	1	1	2	2	2	2	2	2
miR408	3	zma-miR408a,zma-miR408-nb,zma-miR408-5p-nb	2	2	2	1	2	2	2	2	3	2	1	2	1	2	2	1	0	0	2	0	2	1	0	1	2	2	2	2	2	3	2	2	2	2	2	2
miR11970	2	zma-miR11970-5p,zma-miR11970-3p	1	1	1	0	0	1	1	1	1	0	1	1	1	1	2	1	1	1	0	1	1	0	0	0	1	0	0	0	0	1	0	0	0	0	0	0
miR390	2	zma-miR390a-5p,zma-miR390a-3p	2	2	1	1	2	2	1	1	1	1	1	1	1	2	1	2	2	2	0	0	1	0	0	0	1	2	1	2	2	2	1	2	1	1	0	0
miR394	2	zma-miR394a-5p,zma-miR394-3p-nb	1	1	1	1	1	2	1	1	1	1	1	1	1	1	1	1	1	1	1	1	1	1	1	1	1	1	1	1	1	1	1	1	1	1	1	1
miR395	2	zma-miR395b-3p,zma-miR395e-5p	1	0	1	1	0	0	0	1	1	1	1	1	1	1	1	0	1	1	1	1	1	1	1	1	1	1	2	1	1	1	1	1	1	1	1	1
miR397	2	zma-miR397a-5p,zma-miR397b-3p	0	0	0	0	0	0	0	0	0	0	0	0	1	1	1	0	1	0	1	1	2	1	0	0	0	0	1	0	0	0	1	0	0	1	0	0
miR528	2	zma-miR528a-5p,zma-miR528a-3p	1	2	1	1	1	1	1	1	1	1	1	1	1	1	1	1	1	1	1	1	1	1	1	1	1	1	1	1	1	1	1	1	1	1	1	1
miR529	2	zma-miR529-3p,zma-miR529-5p	2	2	2	2	2	2	2	1	1	0	2	1	2	2	2	2	2	2	2	1	0	1	0	0	1	2	2	2	2	2	0	1	0	1	0	1
miR6218	2	zma-miR6218-3p-nb,zma-miR6218-5p-nb	2	0	0	0	0	0	0	1	1	1	1	0	0	0	0	0	0	0	0	0	2	0	0	0	0	0	0	0	0	0	0	0	0	1	0	0
miR6224	2	zma-miR6224a-3p-nb,zma-miR6224a-5p-nb	0	0	0	0	0	0	1	0	1	0	0	0	0	1	1	0	0	0	0	1	1	1	0	0	0	0	0	0	1	0	0	0	0	0	0	0
miR827	2	zma-miR827-3p,zma-miR827-5p	2	2	2	2	2	2	2	2	2	2	2	2	2	2	2	2	2	2	2	2	2	2	2	2	2	2	2	2	2	2	2	2	2	2	2	2
miR10518	1	zma-miR10518-nb	1	0	0	0	0	0	0	0	0	0	1	0	0	1	0	0	0	0	0	0	0	0	0	0	1	0	0	0	0	0	0	0	0	0	0	0
miR10519	1	zma-miR10519-nb	1	1	0	0	0	0	0	0	0	0	0	0	0	1	1	0	0	0	0	0	1	0	0	1	0	0	0	0	0	0	0	0	0	0	0	0
miR1130	1	zma-miR1130b-3p-nb	0	0	0	0	0	0	0	0	0	0	1	0	0	0	0	0	0	0	0	0	0	0	0	0	0	0	0	0	0	0	0	0	0	0	0	0
miR11466	1	zma-miR11466a-nb	0	0	0	0	0	0	0	0	1	0	0	0	0	0	1	0	0	0	0	0	1	0	1	0	0	1	0	0	1	0	0	0	0	0	0	0
miR121	1	zma-miR121-1-nb	1	1	1	1	1	1	1	1	1	1	1	1	1	1	1	1	1	1	1	1	1	1	1	1	1	1	1	0	1	1	1	1	1	1	1	1
miR1310	1	zma-miR1310-nb	1	1	1	1	1	0	1	1	1	1	1	1	1	1	1	1	1	1	1	1	1	1	1	1	0	0	0	0	0	0	0	0	0	0	0	0
miR149	1	zma-miR149-nb	1	1	1	1	1	1	0	0	0	0	0	0	1	1	1	0	1	1	0	0	0	0	0	0	1	1	1	1	1	1	0	0	0	1	0	0
miR1511	1	zma-miR1511-nb	0	0	0	0	0	0	0	0	0	0	1	0	0	0	0	0	0	0	0	0	0	0	0	0	0	0	0	0	0	0	0	0	0	0	0	0
miR157	1	zma-miR157m	0	0	0	0	0	1	1	0	0	0	0	0	0	0	0	0	0	0	0	0	0	0	0	0	1	1	1	1	1	1	1	1	1	1	1	1
miR16	1	zma-miR16-nb	1	0	1	0	0	0	1	0	0	0	0	0	1	1	1	0	1	0	0	0	1	0	0	0	0	1	1	1	1	1	0	0	0	0	0	0
miR162	1	zma-miR162b	1	1	1	0	1	1	1	1	1	1	1	1	1	0	0	0	1	0	1	1	1	1	0	1	1	1	1	0	1	0	1	1	0	0	0	1
miR170	1	zma-miR170a	1	1	1	1	1	1	1	1	1	1	1	1	1	1	1	1	1	1	1	1	1	1	1	1	1	1	1	1	1	1	1	1	1	1	1	1
miR1878	1	zma-miR1878-3p-nb	0	0	1	0	0	0	0	0	0	0	1	0	0	0	1	0	0	0	0	0	1	0	1	0	0	0	0	0	0	0	0	0	0	0	0	0
miR2005	1	zma-miR2005-nb	1	1	1	1	1	1	1	1	1	1	1	1	1	1	1	1	1	1	1	1	1	1	1	1	1	1	1	1	1	1	1	1	1	1	1	1
miR2008	1	zma-miR2008-nb	1	1	1	1	1	1	1	1	1	1	1	1	1	1	1	1	1	1	1	1	1	1	1	1	1	1	1	1	1	1	1	1	1	1	1	1
miR2018	1	zma-miR2018-nb	1	1	1	1	1	1	1	1	1	1	1	1	1	1	1	1	1	1	1	1	1	1	1	1	1	1	1	1	1	1	1	1	1	1	1	1
miR2028	1	zma-miR2028-nb	1	1	1	1	1	1	1	1	1	1	1	1	1	1	1	1	1	1	1	1	1	1	1	1	1	1	1	1	1	1	1	1	1	1	1	1
miR2275	1	zma-miR2275a-nb	0	0	0	0	0	0	0	0	0	0	0	0	0	0	0	1	0	0	0	0	0	0	0	0	0	0	0	0	0	0	0	0	0	0	0	0
miR2910	1	zma-miR2910-nb	1	1	1	1	1	1	1	1	1	1	1	1	1	1	1	1	1	1	1	1	1	1	1	1	1	1	1	1	1	1	1	1	1	1	1	1
miR2911	1	zma-miR2911-nb	1	1	0	0	0	1	0	0	0	0	0	0	0	0	1	0	0	0	0	0	1	0	0	0	0	1	0	0	0	0	0	0	0	0	0	1
miR2914	1	zma-miR2914-nb	1	1	1	1	1	1	1	1	1	1	1	1	1	1	1	1	1	1	1	1	1	1	1	1	1	1	1	1	1	1	1	1	1	1	1	1
miR2915	1	zma-miR2915-nb	1	1	1	1	1	1	1	1	1	1	1	1	1	1	1	1	1	1	1	1	1	1	1	1	1	1	1	1	1	1	1	1	1	1	1	1
miR2916	1	zma-miR2916-nb	1	0	0	0	0	0	0	0	0	1	0	0	1	0	0	0	0	0	0	0	0	0	0	1	0	0	0	0	0	0	0	0	0	0	0	0
miR31	1	zma-miR31-nb	1	1	1	1	1	1	1	1	1	1	1	1	1	1	1	1	1	1	1	1	1	1	1	1	1	1	1	1	1	1	1	1	1	1	1	1
miR3630	1	zma-miR3630-3p-nb	1	1	1	1	1	1	1	1	1	1	1	1	1	1	1	1	1	1	1	1	1	1	1	1	1	1	1	1	1	1	1	1	1	1	1	1
miR3711	1	zma-miR3711-nb	1	1	1	1	1	1	1	1	1	1	1	1	1	1	1	1	1	1	1	1	1	1	1	1	1	1	1	1	1	1	1	1	1	1	1	1
miR4995	1	zma-miR4995-nb	1	1	1	0	0	0	1	1	1	1	0	1	0	1	1	0	0	0	0	0	1	1	1	1	1	1	1	0	1	0	1	1	1	1	1	0
miR5021	1	zma-miR5021-nb	0	0	0	0	0	0	0	0	0	0	0	0	0	0	1	0	1	0	0	0	0	0	0	0	0	0	0	0	0	0	0	0	0	0	0	0
miR5054	1	zma-miR5054-nb	1	1	1	1	1	1	1	1	1	1	1	1	1	1	1	1	1	1	1	1	1	1	1	1	1	1	1	1	1	1	1	1	1	1	1	1
miR5065	1	zma-miR5065-nb	0	0	0	0	0	0	0	0	0	0	0	0	0	0	0	1	0	0	0	0	0	0	0	0	0	0	0	0	0	0	0	0	0	0	0	0
miR5073	1	zma-miR5073-nb	1	1	1	0	1	1	1	1	1	1	1	1	1	1	1	1	1	1	1	1	1	1	1	1	1	1	1	1	1	1	1	1	1	1	1	1
miR5077	1	zma-miR5077-nb	0	0	0	0	0	0	1	0	0	1	1	1	0	1	1	1	0	1	0	1	1	1	1	1	0	1	1	0	0	0	0	1	1	0	1	1
miR5082	1	zma-miR5082-nb	1	1	1	1	1	0	1	1	1	1	1	0	1	0	1	1	1	1	1	1	1	1	1	1	1	1	1	1	1	1	1	0	1	1	1	1
miR5083	1	zma-miR5083-nb	1	1	1	1	1	1	1	1	1	1	1	1	1	1	1	1	1	1	1	1	1	1	1	1	1	1	1	1	1	1	1	1	1	1	1	1
miR5139	1	zma-miR5139a-nb	1	1	0	0	1	0	1	1	1	1	1	1	1	1	1	1	1	1	1	1	1	1	1	1	1	1	1	1	1	1	1	0	1	1	0	0
miR536	1	zma-miR536-nb	1	1	1	1	1	1	1	1	1	1	1	1	0	0	0	0	0	0	0	0	0	0	0	0	1	1	1	1	1	1	0	0	0	0	0	0
miR5368	1	zma-miR5368-nb	1	1	1	0	1	0	1	1	1	1	1	1	1	1	1	1	1	1	1	0	1	1	1	1	1	1	1	1	1	1	0	0	1	0	0	1
miR5381	1	zma-miR5381-nb	1	1	1	1	1	1	1	1	1	1	1	1	1	1	1	1	1	1	1	1	1	1	1	1	1	1	1	1	1	1	1	1	0	1	1	1
miR5492	1	zma-miR5492-nb	0	0	0	0	1	1	0	0	1	1	0	1	0	0	0	0	0	0	0	0	0	0	0	0	0	0	1	0	0	0	0	0	0	0	0	0
miR5532	1	zma-miR5532-nb	1	0	0	0	0	0	0	0	1	0	0	0	0	1	0	0	1	0	0	0	0	0	0	0	1	0	0	0	0	0	0	0	0	0	0	0
miR5538	1	zma-miR5538	0	0	1	0	1	0	1	0	0	0	1	0	0	0	0	0	1	0	1	0	1	0	0	0	1	0	0	0	0	0	0	0	1	0	0	0
miR60	1	zma-miR60-nb	1	1	1	1	1	1	1	1	1	1	1	1	1	1	1	1	1	1	1	1	1	1	1	1	1	1	1	1	1	1	1	1	1	1	1	1
miR6173	1	zma-miR6173-nb	1	1	1	0	0	0	1	1	1	1	1	1	1	1	1	0	0	0	0	1	1	1	1	1	1	1	0	1	1	1	0	1	1	1	0	1
miR6230	1	zma-miR6230-3p-nb	1	0	1	0	0	0	0	0	0	0	0	0	0	0	0	0	0	0	0	0	0	0	0	0	0	0	1	0	0	1	0	0	0	0	0	0
miR6232	1	zma-miR6232b-5p-nb	1	0	0	0	0	0	0	0	0	0	0	0	0	0	0	0	0	0	0	0	0	0	0	0	0	0	0	0	0	0	0	0	0	0	0	0
miR6248	1	zma-miR6248-nb	1	0	1	0	0	0	0	1	1	0	1	0	1	1	1	1	1	0	1	1	1	1	1	1	0	1	0	0	0	0	1	0	1	0	0	0
miR6253	1	zma-miR6253-nb	1	1	1	1	1	1	1	1	1	1	1	1	1	1	1	1	1	1	1	1	1	1	1	1	1	1	1	1	1	1	1	1	1	1	1	1
miR6300	1	zma-miR6300-nb	1	1	1	1	1	1	1	1	1	1	1	1	1	1	1	1	1	1	1	1	1	1	1	1	1	1	1	1	1	1	1	1	1	1	1	1
miR6478	1	zma-miR6478-nb	1	1	1	1	1	1	1	1	1	1	1	1	1	1	1	1	1	1	1	1	1	1	1	1	1	1	1	1	1	1	1	1	1	1	1	1
miR6485	1	zma-miR6485-nb	1	0	0	0	1	0	0	0	0	1	1	0	1	1	1	1	0	1	0	0	1	1	1	0	0	0	0	1	0	0	0	0	0	0	1	0
miR8155	1	zma-miR8155-nb	1	1	1	1	1	1	1	1	1	1	1	1	1	1	1	1	0	0	1	0	1	1	1	1	1	1	1	1	1	1	1	1	1	1	1	1
miR8175	1	zma-miR8175-nb	1	1	1	1	1	1	1	1	1	1	1	1	1	1	1	1	1	1	1	1	1	1	1	1	1	1	1	1	1	1	1	1	1	1	1	1
miR858	1	zma-miR858-nb	1	1	1	0	0	1	1	1	0	1	1	1	0	0	0	0	0	0	0	1	0	0	0	0	1	1	1	1	1	1	1	1	1	1	1	1
miR894	1	zma-miR894-nb	1	1	1	1	1	1	1	1	1	1	1	1	1	1	1	1	1	1	1	1	1	1	1	1	1	1	1	1	1	1	1	1	1	1	1	1
miR9667	1	zma-miR9667-5p-nb	1	1	0	0	1	0	0	1	1	1	0	1	1	1	1	1	1	0	1	1	1	0	1	0	0	0	0	0	0	1	0	0	1	0	0	0
miR9773	1	zma-miR9773-nb	1	1	1	1	1	1	1	1	1	1	1	1	1	1	1	1	1	1	1	1	1	1	1	1	1	1	1	1	1	1	1	1	1	1	1	1
miRf05	1	zma-miRf05-nb	1	1	1	1	1	1	1	1	1	1	1	1	1	1	1	1	1	1	1	1	1	1	1	1	1	1	1	1	1	1	1	1	1	1	1	1
miRf10060	1	zma-miRf10060-nb	1	1	1	1	0	0	0	0	1	1	1	1	0	1	1	1	0	0	1	0	1	1	0	1	1	1	1	0	1	1	1	0	1	1	0	1
miRf10177	1	zma-miRf10177-nb	0	0	0	0	0	0	0	0	0	0	0	0	1	0	0	0	0	0	0	0	0	0	0	0	0	0	0	0	0	0	0	0	0	0	0	0
miRf10258	1	zma-miRf10258-nb	1	1	1	1	1	1	1	1	1	1	1	1	1	1	1	1	1	1	1	1	1	1	1	1	1	1	1	1	1	1	1	1	1	1	1	1
miRf10280	1	zma-miRf10280-nb	0	0	0	0	0	0	0	1	0	0	0	0	0	0	0	0	0	0	0	0	0	0	0	0	0	0	0	0	0	0	0	0	0	0	0	0
miRf10282	1	zma-miRf10282-nb	0	0	0	0	0	0	0	0	1	0	0	0	0	0	0	0	0	0	0	0	0	0	0	0	1	0	0	0	0	0	0	1	0	0	0	0
miRf10455	1	zma-miRf10455-nb	1	1	1	1	1	1	1	1	1	1	1	1	1	1	1	1	1	1	1	1	1	1	1	1	1	1	1	1	1	1	1	1	1	1	1	1
miRf10574	1	zma-miRf10574-nb	1	1	1	1	1	1	1	0	1	1	1	1	0	0	0	1	1	1	1	1	1	1	1	1	1	1	1	0	0	1	1	1	1	1	1	1
miRf10710	1	zma-miRf10710-nb	0	0	0	0	0	0	0	1	0	0	0	0	0	0	0	0	0	0	0	0	0	0	0	0	0	0	0	0	0	0	0	0	0	0	0	0
miRf10719	1	zma-miRf10719-nb	1	1	1	0	1	1	1	1	1	1	1	1	1	0	1	1	1	0	1	1	1	1	1	1	1	1	0	1	1	1	1	1	1	1	1	1
miRf10876	1	zma-miRf10876-nb	0	0	0	0	0	0	0	0	0	0	0	0	1	0	0	0	0	0	0	0	0	0	0	0	0	0	0	0	0	0	0	0	0	0	0	0
miRf11147	1	zma-miRf11147-nb	0	0	0	0	0	0	0	0	0	0	0	0	0	0	0	0	0	0	0	0	0	0	0	0	0	1	0	0	0	0	0	0	0	0	0	0
miRf11267	1	zma-miRf11267-nb	0	0	0	0	0	0	0	0	0	0	0	0	0	0	0	1	0	0	0	0	0	0	0	0	0	0	0	0	0	0	0	0	0	0	0	0
miRf11355	1	zma-miRf11355-nb	1	1	0	0	0	0	0	0	1	0	0	0	0	0	0	0	0	0	0	0	0	0	0	0	0	1	0	0	0	0	0	1	0	0	0	0
miRf11566	1	zma-miRf11566-nb	0	0	0	0	0	0	0	1	0	0	0	0	0	0	0	0	0	0	0	0	1	0	0	0	0	0	0	0	0	0	0	0	0	0	0	0
miRf11610	1	zma-miRf11610-nb	1	0	0	0	1	1	1	0	1	1	0	1	0	0	0	0	0	0	1	0	1	0	0	0	0	0	0	0	0	0	0	0	0	0	0	0
miRf11675	1	zma-miRf11675-nb	0	0	0	0	0	0	0	0	0	0	0	0	0	0	0	0	0	0	0	0	0	0	0	0	0	1	0	0	0	0	0	0	0	0	0	0
miRf11742	1	zma-miRf11742-nb	0	0	0	0	0	0	0	0	0	0	0	0	0	0	0	0	0	0	0	0	1	0	0	0	0	0	0	0	0	0	0	0	0	0	0	0
miRf11843	1	zma-miRf11843-nb	1	1	1	1	1	1	1	1	1	1	1	1	1	1	1	1	1	1	1	1	1	1	1	1	1	1	1	1	1	1	1	1	1	1	1	1
miRf11894	1	zma-miRf11894-nb	0	0	0	0	0	0	0	1	0	0	0	0	0	0	0	0	0	0	0	0	1	0	0	0	0	0	0	0	0	0	0	0	0	0	0	0
miRf11940	1	zma-miRf11940-nb	0	0	0	0	0	0	0	0	1	0	0	0	1	0	0	0	0	0	0	0	0	0	0	0	0	0	0	0	0	0	0	0	0	0	0	0
miRf12091	1	zma-miRf12091-nb	0	0	1	0	0	0	1	0	1	1	0	1	0	1	1	1	0	0	1	1	1	1	1	0	1	1	1	0	0	0	0	1	1	0	0	1
miRf12144	1	zma-miRf12144-nb	0	0	0	0	0	0	1	0	0	0	0	0	0	0	0	0	0	0	0	0	0	0	0	0	0	0	0	0	0	0	0	0	0	0	0	0
miRf12181	1	zma-miRf12181-nb	1	0	0	1	1	1	0	0	0	0	0	0	0	0	0	1	1	1	0	0	0	0	0	0	0	0	0	1	0	1	0	0	0	0	0	0
miRf1439	1	zma-miRf1439-nb	0	0	0	0	0	0	0	1	0	0	0	0	0	1	1	0	0	0	0	0	0	0	0	0	0	0	0	0	0	0	0	0	0	0	0	0
miRf1533	1	zma-miRf1533-nb	0	0	0	0	0	0	0	0	0	0	0	0	0	0	0	0	0	0	0	0	0	0	1	0	0	0	0	0	0	0	0	0	0	0	0	0
miRf21	1	zma-miRf21-nb	1	1	1	1	1	1	1	1	1	1	1	1	1	1	1	1	1	1	1	1	1	1	1	1	1	1	1	1	1	1	1	1	1	1	1	1
miRf414	1	zma-miRf414-nb	0	0	1	0	0	0	0	0	0	0	0	0	0	0	0	0	0	0	0	0	0	0	0	0	0	0	0	0	0	0	0	0	0	0	0	0
miRf92	1	zma-miRf92-nb	0	0	0	0	0	0	0	0	0	0	0	0	0	0	1	0	0	0	0	0	0	0	0	0	0	0	0	0	0	0	0	0	0	0	0	0
Total miRNA types			187	159	164	124	155	143	152	150	157	144	158	141	145	147	169	156	154	131	136	122	167	126	120	118	136	164	155	144	144	153	124	138	119	130	113	121
