# Supplementary material for: MicroRNA (miRNA) profiling of maize genotypes with differential response to Aspergillus flavus implies zma-miR156–squamosa promoter binding protein (SBP) and zma-miR398/zma-miR394–F -box combinations involved in resistance mechanisms
Source: Stress Biol. 2024 May 10;4(1):26. doi: 10.1007/s44154-024-00158-w (PMC11087424; doi:10.1007/s44154-024-00158-w)
Supplement: Supplementary file 16 — Additional file 16:Supplementary Table S6. Diversity and abundance of known miRNA families identified from TZAR102, MI82, and Va35 genotypes of maize. [file 44154_2024_158_MOESM16_ESM.xlsx]

## Sheet: Family_abundance
Table S6. Diversity and abundance of known miRNA families identified from TZAR102, MI82, and Va35 genotypes of maize
Family	Total reads count	% read count	No. of members
Novel miRNAs (41)	771270	27.5568	41
miR6300	610653	21.8181	1
Others (83)	342971	12.2541	83
miR2910	217746	7.77987	1
miR319	207897	7.42798	5
miR166	192374	6.87335	26
miR167	150793	5.3877	19
miR159	100358	3.5857	15
miR168	61944	2.2132	5
miR156	38765	1.38504	25
miR396	23007	0.82202	9
miR827	21836	0.780181	2
miR169	13249	0.473375	13
miR444	13058	0.466551	6
miR171	11540	0.412314	11
miR393	5554	0.19844	4
miR164	4474	0.159852	3
miR528	3527	0.126017	2
miR394	1985	0.0709223	2
miR5568	1242	0.0443756	7
miR160	1129	0.0403382	5
miR529	982	0.035086	2
miR398	635	0.022688	3
miR395	570	0.0203656	2
miR408	474	0.0169356	3
miR390	300	0.0107187	2
miR11970	119	0.00425177	2
miR845	112	0.00400166	4
miR1432	84	0.00300125	3
miR397	71	0.00253677	2
miR399	57	0.00203656	4
miR6218	31	0.0011076	2
miR6224	30	0.00107187	2
