# Supplementary material for: MicroRNA (miRNA) profiling of maize genotypes with differential response to Aspergillus flavus implies zma-miR156–squamosa promoter binding protein (SBP) and zma-miR398/zma-miR394–F -box combinations involved in resistance mechanisms
Source: Stress Biol. 2024 May 10;4(1):26. doi: 10.1007/s44154-024-00158-w (PMC11087424; doi:10.1007/s44154-024-00158-w)
Supplement: Supplementary file 17 — Additional file 17:Supplementary Table S7. Detail statistics of 41 putative novel miRNAs identified in maize lines with or without inoculation with Aspergillus flavus. [file 44154_2024_158_MOESM17_ESM.xlsx]

## Sheet: Tbale S7
Table S7. Statistics of 41 putative novel miRNAs identified in maize line with or without inoculation with Aspergillus flavus
miRNA	miRNAs Position	Sequence	M-3-r1_S28	M-3-r2_S29	M-3-r3_S30	M-7-r1_S40	M-7-r2_S41	M-7-r3_S42	M-8-r1_S16	M-8-r2_S17	M-8-r3_S18	M-m8-r1_S7	M-m8-r2_S8	M-m8-r3_S9	T-3-r1_S25	T-3-r2_S26	T-3-r3_S27	T-7-r1_S37	T-7-r2_S38	T-7-r3_S39	T-8-r1_S13	T-8-r2_S14	T-8-r3_S15	T-m8-r1_S4	T-m8-r2_S5	T-m8-r3_S6	V-3-r1_S31	V-3-r2_S32	V-3-r3_S33	V-7-r1_S43	V-7-r2_S44	V-7-r3_S45	V-8-r1_S19	V-8-r2_S20	V-8-r3_S21	V-m8-r1_S10	V-m8-r2_S11	V-m8-r3_S12	Total	Precursor sequence	Precursor free energy (Kcal/mol)
zma-miRX01-nb	chr1_-_50300353_50300372	TTGGATGATGAAATGCACTG	1766	783	1603	281	797	706	619	988	980	661	701	493	1049	610	1861	1236	1599	626	283	256	464	390	298	257	801	2180	1278	1164	1193	1103	675	87	590	522	424	517	29841	TTCTATTTTATTATACCCTAGATGTTTTGCCTAGTTCTGGATTTGGATGATGAAATGCACTG	-4.8
zma-miRX02-nb	chr1_-_92897789_92897808	TGTTGTGTTGGATAGGTGGG	5	5	6	3	3	0	4	8	6	0	6	4	3	8	9	7	5	8	6	7	11	0	4	0	3	8	8	0	0	3	0	3	0	4	7	3	157	TAAGTATAGAATATAAAACATAAATATATGTGTGTTGTGTTGGATAGGTGGG	-7.4
zma-miRX03-nb	chr1_-_117071854_117071873	TTTCACATATCTTATGAATT	1176	137	349	2344	1068	1584	4	9	0	0	0	0	117	127	31	1517	496	1616	5	0	4	0	0	0	152	70	51	1264	1379	1164	4	5	15	0	0	0	14688	CTCTATGAATGTGTGTGGACTATCGGCCCCTTAATGAAGTCACAATCAAGAATAAGTACCCCCTTCCCCGGATTGATCTTCTGTTTGATCATATTACTGGAGCCCGCGTATTCTCTAAGATTGACCTTAGATCGGGCTATCATCAAATAAGGATTTGCTCGGAGGATATCCCTAAGACTGCTTTTACTACTCGGTACGGGCTATTTGAGTATCTGGTTATGTCGTTTGGGTTAACTAATGCTCCAGATCATTTCACATATCTTATGAATT	-43.4
zma-miRX04-nb	chr1_-_117186909_117186928	ATGGCTCGACGAGGCCTTCG	3	0	0	6	0	5	0	0	0	0	0	0	0	0	0	0	0	0	0	0	0	0	0	0	0	0	0	6	4	7	0	0	0	0	0	0	31	GAGCTTCGTCGAGGTCGATGGCAGCAAACAAACGACGACATGCGGTGGTGGAGGAGAAGGCATGGTCATGGCTCGACGAGGCCTTCG	-29.3
zma-miRX05-nb	chr1_-_188110462_188110481	GAACTGGAATTGAAACTGGC	0	0	0	0	0	0	0	0	0	0	0	0	0	0	0	0	0	0	0	0	0	0	0	0	0	229	1241	0	0	0	0	96	0	0	628	0	2194	AATTTCAGTTCCAGCTAAGGGCGCGTTCGTTTTCAGCGGATCAGCTCATTCCGGACCTTATTCCGGGTGAAACCAATGCACCTGGTTTAGAATTTGGTACAGCCCATTAAAAGTGTTCGTTTTGGCCCGAACTGGAATTGAAACTGGC	-44.3
zma-miRX06-nb	chr1_+_250377262_250377281	TAGAGAACTGGTGGAATACC	0	0	0	0	0	0	0	0	0	0	0	0	0	0	0	0	0	0	0	0	0	0	0	0	0	153	964	0	0	0	0	122	0	0	486	0	1725	TGAACTACTTTCTCTCCCTTTGGCAAACAATGATATGAGTGAAGATTATACCAAATTAGAGAACTGGTGGAATACC	-11
zma-miRX07-nb	chr1_+_305244846_305244866	TAGCCAAGCATGATTTGCCCG	0	0	0	3	4	3	3	0	0	0	0	0	0	0	3	3	0	3	5	0	4	0	0	0	0	0	0	10	0	0	0	0	0	0	0	0	41	TAGCCAAGCATGATTTGCCCGTAGTCTGACTCTGAGTGTGCTCCTGCTACGGGCAAATCATCTTGGCCATC	-34.3
zma-miRX08-nb	chr2_-_56324417_56324436	CTAAATGTTATGAAACTTTG	392	173	223	118	242	221	287	267	381	216	235	162	202	137	381	273	363	150	152	117	213	123	149	140	433	932	467	507	604	468	417	215	445	420	376	358	10959	TAGTTATCAACATTTTGATTTAAAGTTATCTTATCAACGAAAACTACATCAGAATTTTAAAAATTTAAAATCGATTTTTTCAAAAGACCCCAGATGAAAAAACCACCAAAACAAAAGTTGAAGGTCTTGAAATATCATGAAACTTTGTAGTTGACAAGTTTTTGGTTTAAAACTATTTTGTCATGCAAAATGTGATATAGAAACTGACAAAATAAAGTTTGTAGGTCCTAAATGTTATGAAACTTTG	-35
zma-miRX09-nb	chr2_+_110285505_110285525	TTCGGATGGGTTGTATTTATT	388	37	225	945	735	943	0	3	0	0	3	0	45	34	21	423	382	970	0	0	0	0	0	0	66	64	30	1314	977	1856	0	0	5	0	0	0	9466	TTCGGATGGGTTGTATTTATTTGTCCATGTTGTTAACTGAATGTTCAGTAGAAATTGGGTATGCACCTATTTCTGTTGATTGTCGACTATCCAAATGTAGCTCATGATAGGTTGCTTTGTTCCCGGTATCTAACTTTTTCATTCAGTTGATGGGAGCAGTCCACACATGCACACAATCTGAATTTAGGGCCTCGAAATGACAATAAAAATGAATGCAGTTCAATCTGAATT	-56.6
zma-miRX10-nb	chr2_+_113356236_113356255	GTATTTTGTTAGTTTCTAGG	3	0	3	8	5	10	0	0	0	0	0	0	0	0	0	3	7	9	0	0	0	0	0	0	0	0	0	13	8	14	0	0	0	0	0	0	83	GTATTTTGTTAGTTTCTAGGCAATACCACGGTATATAGGGATACCAGAGTATTTATGCCATAAGGTGTTTGGTTGCATTCCCAAAAACTATTTTTTCAAAACTATGGTATTCTAGATACCATGGTATTTTTAGAGTATTGGAAAGTGCAC	-37
zma-miRX11-nb	chr2_+_119046290_119046309	TGGAAAAATAGAATAGGACA	796	133	494	1656	1062	1597	60	42	24	35	38	15	110	153	60	873	969	1751	10	0	8	0	0	3	219	189	117	2410	2372	2708	10	9	13	0	0	3	17939	TCCTATATTAATTTTTAAGGTTTTGATTCAAATAAGAAAACCACTTAAACCTTGAAAATAAGGAAAATGGTAGAAAAACTTTTAGATTGGGGTTTAGAAAATTTATGGAGATATTTCACCAGTATTTACAATGTTTAAAAATGTTAAGCACCCCAGTACCCAAGATTCAGCAAATTTTATCCCCTAGGACTTGTTTTTACTCAAACTTTGGAAAAATAGAATAGGACA	-40.7
zma-miRX12-nb	chr2_-_139774278_139774297	CTATTTTGTTGGTTTCCACG	3	0	0	0	0	3	0	0	0	0	0	0	0	0	0	0	0	5	0	0	0	0	0	0	0	0	0	7	3	7	0	0	0	0	0	0	28	CTATTTTGTTGGTTTCCACGGTATGCACCAAGTGGTTGGTTTACACATATGTTCCTCTGACACAAATACTCTAGTATTGGTTGGAGCTGGAGCTGGAGCCAATAGTGGTG	-28
zma-miRX13-nb	chr2_-_158020353_158020372	CTTTTGTTGGTTTCTAGGTC	0	0	0	0	0	4	0	0	0	0	0	0	0	0	0	0	3	4	0	0	0	0	0	0	0	0	0	7	4	4	0	0	0	0	0	0	26	CCTTCGGAGGAAGAAGGCCCCCAACATCTACTTCTTGGACTTGTCAGTTTTTGGGGACTTTTGTTGGTTTCTAGGTC	-15.1
zma-miRX14-nb	chr2_+_210623234_210623254	CAAATCCCGGTGGGACCTCCA	203	180	240	54	67	69	346	388	437	337	371	332	270	244	391	185	154	96	251	222	296	265	249	271	322	380	325	136	312	303	296	227	333	257	206	259	9274	CAAATCCCGGTGGGACCTCCAAGTAGACTTCTTCTTGAAGATCCCCATGTAAAAAAGCATTCTTAACATCCAACTGATATAGCGGCCAATCATAATTAGCTGCACAAGAGATTAATGTTCTTACAGTACTCATTTTTGCAACCGGGGAAAAAGTCTCATCATAGTCAATTCCATAGGTCTGACTATATCCTTTTGCAACTAATCTAGCTTTGTATCTTTCTATTTTTCCATCAGGATTTTGTT	-50.8
zma-miRX15-nb	chr3_+_179567691_179567712	GGTTCCATAGTGTAGTGGTTAG	1523	665	604	496	770	464	455	670	507	1499	1014	484	615	446	556	461	470	358	355	205	341	302	349	251	633	473	488	667	834	463	360	282	321	504	386	365	19636	AACAAAATTACAATGGATTCGTTGGATACTTCGGTGTTCTGACTAGACCAAATGGTTTCGACTTTCGAGGTAGTGGGAAATGGATTTGGTTCCATATGCTGGGGTTTAATAATTAATTGTCCACATTATGACATAAACGGGTTCCATAGTGTAGTGGTTAG	-36.9
zma-miRX16-nb	chr4_-_190199952_190199973	ATACAGATAGAAAAGGATCTGG	45	24	47	23	18	11	49	36	34	30	60	45	4	8	11	12	4	7	6	8	11	5	8	0	12	28	24	11	10	4	21	20	13	25	19	12	705	AGGAATTCTTATCAAGTATATTTATTTAATACCAATTTGATAGTTTACTGTTCTAAAAAATGCTATGGATTCCTAAAAAAGTCTATCCAAAGGAGTGGCCAAAAAAATATTGGTGGGGATTGTTACATATAATCAGTTATAAGCCTCACAGACAACAGACAAAACACACAAATGGGAGTTCCAAGGAAATAGATATTCATCACGCGGAGGTGAATATACAGATAGAAAAGGATCTGG	-43.8
zma-miRX17-nb	chr5_+_11855373_11855393	TGGAACTTTGACCATTAATTC	97	52	51	42	30	45	69	75	84	92	115	73	37	26	39	34	18	13	55	23	72	31	25	19	53	85	54	33	41	5	45	72	52	120	72	56	1905	TGGAACTTTGACCATTAATTCTTTTTAAAATATGACATCAACAAATACAAACTGAGCATCATATTAAAGCAATTTTGAATACAAATTTAAGTATATAACATGCATACACTAAAAATATATGTTTTTTTTTGCTGAATTGTTGGTCAAAGTTTTAAA	-29.6
zma-miRX18-nb	chr5_-_47565974_47565994	CAAATCCCGGTGGAACCTCCA	113	113	126	31	39	44	216	181	220	173	168	183	154	157	237	90	102	58	178	152	183	157	188	173	156	212	177	96	146	169	179	134	190	147	141	143	5326	CAAATCCCGGTGGAACCTCCAAGTAGACTTCTTCTTGAAGATCCCCATGTAAAAAGGCATTCTTAACATCCAACTGATATAGCGGCCAATCATAATTAGCTGCACAAGAGATTAATGTTCTTACAGTACTCATTTTTGCAACCGGGGAAAATGTCTCATCATAGTCAATTCCATAGGTCTGACTATATCCTTTTGCAACTAATCTAGCTTTGTATCTTTCTATTTTTCCATCAGGATTTTGTT	-51.3
zma-miRX19-nb	chr5_+_56704726_56704746	TGGCGATGACGAAAAACTATG	1217	603	987	245	387	286	565	791	623	562	618	339	913	588	2112	759	766	375	559	317	729	320	328	194	817	2038	858	772	755	911	428	140	410	529	357	461	23659	TGTTCTTGTCACTTGTCGGCACACATCTTGCTACGGTGTTCTACGCGGGATTTGCTGTCTGTGTTTCTCTTTCATTGTCTTCCATGTAGGTTTGATCTACGCGCCGCCCTTTCATTTTGGTTCCTGATGCTTTCTTCCATGATTCCGCTTGCGGTTCGCCTGATCGGTATTGACGAGGAGGTAGTATGATGGCGATGACGAAAAACTATG	-44.1
zma-miRX20-nb	chr5_-_59739143_59739162	AAGTGATAGAATTCATCGTT	10393	1214	7411	121615	74098	75034	10	22	7	11	3	5	898	572	260	25316	16791	26253	10	4	9	0	0	0	873	921	682	69340	25624	65984	9	19	17	0	0	0	523405	TGATTGATTCTTCCTAGTTGTTCACTTGTGATATTGCTCAAGGTAATTCCACAATCTTGTGAGAGCAATCAAGTGATAGAATTCATCGTT	-17.8
zma-miRX21-nb	chr5_-_137561809_137561828	AAGGTTGCGGAATTAGTAGA	0	0	0	0	0	0	0	0	0	0	0	0	0	0	0	0	0	0	0	0	0	0	0	0	0	1643	5628	0	0	0	0	983	0	0	2842	3	11099	TACTTCTTCCAACCTGGATTCTAACTCCAGACAAGGGAAAAAAAGGTTGCGGAATTAGTAGA	-11.6
zma-miRX22-nb	chr5_+_143899856_143899875	TTGAATAGCTCGGTGAGGAC	0	0	0	3	3	0	0	0	0	0	0	0	0	0	0	0	0	0	0	0	0	0	0	0	0	0	0	3	5	3	0	0	0	0	0	0	17	CCTCGCTAAGTTGCTCGACGGGGACTTGGTCGTACGCTCCACCTCATTGAATAGCTCGGTGAGGAC	-21.6
zma-miRX23-nb	chr5_+_145114280_145114299	GGTTCCATGGTGTAGTGGTT	646	292	427	392	458	273	319	496	382	934	717	344	254	188	215	206	170	143	213	135	227	182	217	111	281	244	191	271	324	138	202	166	136	289	177	217	10577	ATATTATCTAGGAATAACATACAAAGATTGGTTCCATGGTGTAGTGGTT	-4.1
zma-miRX24-nb	chr5_+_153427529_153427548	CTTGAAGAGTTTGATCATGC	0	0	0	0	0	0	0	0	0	0	0	0	0	0	0	0	0	0	0	0	0	0	0	0	5	639	2571	0	0	0	0	796	0	0	2381	3	6395	TAGATGAGACCATCGAGGACCTTCACATACATCTTATCCTTGAAGAGTTTGATCATGC	-12.4
zma-miRX25-nb	chr5_-_157536765_157536784	ATGGCCTCCACTGTCTGTGG	1233	151	625	2963	1503	2347	5	5	0	0	0	0	134	112	60	2164	1103	2767	7	3	6	0	0	0	165	130	69	2918	3125	4335	12	0	12	0	0	0	25954	ACAGTCTATGGATGGCATTTCTACTGGCGGTTCTCGATGACAACCGCCAGTAGAAATGGCCTCCACTGTCTGTGG	-41
zma-miRX26-nb	chr5_+_187255902_187255922	ACAAAAAGTTAAGCGAGCGTC	34	14	32	8	22	15	20	19	19	20	47	23	26	24	43	28	29	17	21	11	22	13	12	11	11	28	20	24	16	14	13	11	17	17	17	18	736	ACAAAAAGTTAAGCGAGCGTCTTCTTGACCTTGCAAGACTTTTTGTCC	-17.8
zma-miRX27-nb	chr5_-_192738187_192738206	TTTCTATATTTGATCTGACT	49	6	19	185	153	162	4	3	3	3	3	3	4	11	9	109	82	141	3	4	5	3	0	4	8	9	5	257	165	265	3	0	4	4	0	4	1692	TTTCTATATTTGATCTGACTGATTTCGTATTTACGGAAAAATATGGAAACG	-10.6
zma-miRX28-nb	chr6_+_35626487_35626508	TGAGTTTTGTGATGGTTGTCAA	0	0	0	0	0	0	0	0	0	0	0	0	60	37	66	60	45	28	43	23	84	41	32	29	0	0	0	0	0	0	0	0	0	0	0	0	548	TGAGTTTTGTGATGGTTGTCAAACACAAAAATCGATTATAGGAAATGGTTGAGGCCATTTCCCTTTCAATCTCCCCCTTTTTGGTGATTGATGCCAACACAAAACAAAGC	-30.9
zma-miRX29-nb	chr6_+_97115776_97115796	TTAACGGATAGAGAATCTTCT	46	31	48	7	17	8	71	46	53	37	53	37	31	27	31	27	19	16	31	17	44	21	26	17	53	45	55	46	36	12	43	57	35	43	38	33	1257	AAGCCTCATACTGTTAATTGCTCTATGCATTTTTAACGGATAGAGAATCTTCT	-11
zma-miRX30-nb	chr6_-_110799114_110799134	TTATGGAACTCATGAGCTGAA	397	185	207	273	288	166	178	158	205	377	391	227	0	0	0	0	0	0	0	0	0	0	0	0	0	0	0	0	0	0	0	0	0	0	0	0	3052	CGACTCATAAGTTTTTTAAGATTCATCACAGGCTTCAACTACAACTTGGCTAGAGAAATTTTAAAAGAAGGTATGTAGCTGGTTTGTTTAATTTATTTATCCTCCCAAATATGGTTACTGTCCAGACACAAAGATGTGTTTTGTAGGATAAATAAATTAAGGAAATCTACTATATATATATAACTTTCTTTGGAATTTGTCTCGCATATGTTATAGTTAAGCCGTGTGATAAATCTTATGGAACTCATGAGCTGAA	-85.2
zma-miRX31-nb	chr6_+_145352384_145352403	GTTAAGTGGGACTCGATGTG	0	0	0	0	0	0	0	0	0	0	0	0	0	0	0	0	0	0	3	0	0	0	0	0	3	1337	11220	0	0	0	4	857	0	0	4068	0	17492	GTTAAGTGGGACTCGATGTGCATGGCTTGGAGATAGTTGACTGAACCAAGGACAAAAGCAAGAAGGACTTTGAGGTACTAGAGCAAGGGAGAAGGTCAAGAAGACTGAGGTACCTAAAGCCAAGGTGAAGAAGAGGTTCTTGCAAGAAGTCAAGGTTGGTCAAGCTGAGAAGAGACATGGTGCATTGAAGACCACAAGATAA	-48.3
zma-miRX32-nb	chr7_+_38858210_38858231	TTCTAATGTTATTGGTTCAGTC	11	5	13	0	8	4	10	3	14	8	17	6	38	21	51	35	45	28	30	15	40	21	24	17	7	13	19	9	5	4	4	6	5	5	9	5	555	TTCTAATGTTATTGGTTCAGTCATTCTAGCGTACAAACAACATTTAAGTCATTCTATGTAACTTTAAGTCATCTAAAGTCTATGTAACATTTAAGTCATTTTAGGCTACATTAAGTCATTCAGAAAT	-12
zma-miRX33-nb	chr7_-_88334222_88334242	GGCGACATGGCCGAGCGGTCG	201	35	118	268	187	255	0	0	0	0	0	0	25	18	8	118	148	257	0	0	0	0	0	0	47	31	24	541	441	614	0	0	4	0	0	0	3340	GGCGACATGGCCGAGCGGTCGTCCCCGGCGTGTACACCATTAACCGTGGGGGTGCCACGCCTTAGGACATTTATCGCGTCATCATGAGCCGTAGTGACTGCCCAGTGACCATCATAGCTCCTTGCCCTGCGATCGCCACGGTAGATCGTCGCAGTGACTCACCCCCTTCTCAACCGCCAGCGCAATTTCGTCAAATCAGGCGCCACCGCTCAACTCCCCTATAAATTGATGGCTCGGTCTGCTGTGCCATGTTGTCGC	-84.6
zma-miRX34-nb	chr7_-_92463534_92463554	TCTCTTTCTTGATCTTCTGGA	0	0	0	0	5	0	0	0	0	0	0	0	0	0	0	0	4	4	0	0	0	0	0	0	0	0	0	8	8	11	0	0	0	0	0	0	40	CACATCGTCGGGATAAAGAGAAACCCGGTGTTGCAGCCGCCTAGAAGAAATAGGACCGGTGGCCCAGGCTATTGCAGCGAAAGCATCTTGGCGGTCGGCGGCAATGGAAGACGAAGTGATCCACCGCTAGGCAGTTGAAGCATTTCCCAACTAAATGCGATGGAACCGGCCTACGAAGCCGAGGCGTCACATCCTTAATCCTTCTCTTTCTTGATCTTCTGGA	-64.4
zma-miRX35-nb	chr7_+_136485415_136485436	CGGACGTTGATTTTCTAGACTT	15	9	8	9	10	3	16	13	11	14	14	23	65	47	73	57	60	29	59	31	85	53	51	38	42	37	48	39	26	10	41	49	33	82	53	49	1302	CGGACGTTGATTTTCTAGACTTCTAGTGAGGACCTCGATGAGTCGGG	-7.3
zma-miRX36-nb	chr8_-_158782310_158782329	TACCACAAGCTGACTGAGGT	0	0	0	0	0	0	0	0	0	0	0	0	406	372	511	346	378	188	314	341	360	369	513	465	0	0	0	0	0	0	0	0	0	0	0	0	4563	TTGAGCACTACATGGTGGACTTAGCCGACTATGATACTTGGCTTGCTGATGAGGCTCAGACGACTCAGATTCTTCTTGGCAGTATGAAGGTGGAATTTGCCATAGATCTCTTTGCTCTGCCCTCCACTCAGGAGATGTGGGAGCGGGCACAAGCTCTCTACCAGCCGAGCAGCACCACTCTCTACATCTCCACCCTGGAGCTCGCTAGCTCTCTTCATCAGTAGGACTTTTTCGTCGATGCCTTCTACCACAAGCTGACTGAGGT	-79.2
zma-miRX37-nb	chr8_-_169584381_169584400	GCTCTTTCATCATCTTTTGG	0	0	0	0	7	0	0	0	0	0	0	0	0	0	0	0	0	3	0	0	0	0	0	0	0	0	0	0	3	7	0	0	0	0	0	0	20	GCTCTTTCATCATCTTTTGGCATATCACTACCCCTATCTTAATGGTTTATTCCAAGTAAGTGTTATGAGCTCAAACGTGATGTCAATTGGGTCAGGGCTACCATCAACTCTTATTTGTTATTGCAATATCTATTTTCATGCTTTTATTCGATGGTAGATGTTGCTAGTTATCAGCATGCTTTAGATTTGAGTAGATGTAT	-35.6
zma-miRX38-nb	chr9_-_35041247_35041266	ATTTTGGTGGTTTCTAGAAC	0	0	3	3	5	0	0	0	0	0	0	0	0	0	0	0	0	6	0	0	0	0	0	0	0	0	0	8	6	7	0	0	0	0	0	3	41	TCAAGAACCATGAAGATTCACAAAACAATTTCTAATGTTGCGATGAAGGAGGTTGTGTTTTTTTGCGTCCCAAAACTAATGTGGTGGCTTAACACTGTCCTTTTGTAACCGTGGGGTACATTTTGGTGGTTTCTAGAAC	-25.8
zma-miRX39-nb	chr9_-_94726709_94726729	ATCATCTAATGGACCAAAAGC	37	36	36	12	17	15	28	42	39	26	54	29	0	0	0	0	0	0	0	0	0	0	0	0	10	19	24	6	5	5	14	20	7	14	3	12	510	ATCATCTAATGGACCAAAAGCCTTGCTTGTACGCTTGCACATAAGAACTGATTGCGTATTAGTTGTTACAACTAATATGCAATCAGGCCTTATTTGCAAGCGTGCAAGCGAGTCTCTTGGTCCATTAGATTATGA	-86.6
zma-miRX40-nb	chr9_-_95168721_95168740	GTCAGGATGGCCGAGTGGTC	40	21	43	37	24	36	21	26	13	38	22	13	14	37	35	26	27	25	13	22	11	24	25	22	11	22	8	32	46	62	12	5	5	7	5	7	837	TCACGCCGATTTTGATAATAATTGTTGTTGGTTATAAACGTTACTCAACCAACCAGGCCAACGTATCTTTATTTCGAGGTGTAAATAAAATCCACACTTTGTGTTGCATCTTAATGGACCATCATTTAAACCTCGTTCAGTAAAGAAAACTCTTATCTCCCAGATTATTATAAGGCTACAATGATGTGCTCAGTACGTCGTTTATATATAATTATATGAAAGAATTGAACACTATAGTCAGGATGGCCGAGTGGTC	-53
zma-miRX41-nb	scaf_350_-_26407_26427	TGGTGGGGAGTTTGGCTGGGG	532	356	508	144	243	190	199	463	399	249	204	169	241	222	528	190	180	160	131	141	154	154	144	143	296	486	1078	189	285	392	271	153	358	132	349	122	10155	TGGTGGGGAGTTTGGCTGGGGCGGCACATCTGTTAAAAAGATCAACGAAGGTGTCCTAAGATGAGCTCAACGAGAACAGAAATCTCGTGTGGAACAAAAGGGTAAAAGCTCGTTTGATTCTGATTTTCCAGTACGAATACGAACCGTGAAAGCGTGGCCTATCGATCCTTTAGGACCTTCGGAGTTTGAAGCTAGAGGTCGTCAGAAAAGTGTACCACAGGCCGATAACCTGGCTTGTGGCAGCCAAGCGTTCATAGCG	-74
