# Supplementary material for: MicroRNA (miRNA) profiling of maize genotypes with differential response to Aspergillus flavus implies zma-miR156–squamosa promoter binding protein (SBP) and zma-miR398/zma-miR394–F -box combinations involved in resistance mechanisms
Source: Stress Biol. 2024 May 10;4(1):26. doi: 10.1007/s44154-024-00158-w (PMC11087424; doi:10.1007/s44154-024-00158-w)
Supplement: Supplementary file 18 — Additional file 18:Supplementary Table S8. Sequence, physical location, and length of the 316 miRNAs identified from maize lines with or without inoculation with Aspergillus flavus. [file 44154_2024_158_MOESM18_ESM.xlsx]

## Sheet: miRNA_Positions
Table S8. Sequence, physical location, and length of the 316 miRNAs identified from maize lines with or without inoculation with Aspergillus flavus.
miRNA	Sequence	Chr	start	end	Sequence length
zma-miRf10710-nb	UUACUCCCUCCAUCCGAGAAUAU	chr1	251784667	251784689	23
zma-miRf11894-nb	CCCUAUCACAUCGAAUGUUUGAA	chr1	11572952	11572974	23
zma-miRf11940-nb	GGAGCUGGAGCUGUGCCAAACGG	chr1	8178730	8178752	23
zma-miR9773-nb	UUUGUUUUUAUGUUAUUUUGUGA	chr1	208518315	208518337	23
zma-miR2275a-nb	UUUGGUUUCCUCCAAUGUCUCA	chr1	239939344	239939365	22
zma-miRf166a-3p-nb	UCGGACCAGGCUUCAUUCCCCC	chr1	13677417	13677438	22
zma-miR166c-nb	UCGGACCAGGCUUCAUCCCCC	chr1	3182152	3182172	21
zma-miR5065-nb	UAGGCAAUUCACUUAUACACU	chr1	240292709	240292729	21
zma-miRf1439-nb	UUUUGGAACGGAGUGAGUAUU	chr1	87214443	87214463	21
zma-miRf166e-3p-nb	UCGAACCAGGCUUCAUUCCCC	chr1	228668861	228668881	21
zma-miR444b.1-nb	UGUUGUCUCAAGCUUGCUGCC	chr1	219348544	219348564	21
zma-miR5568b-5p-nb	UUUCUAGGUACAUAGCUUUUG	chr1	8034319	8034339	21
zma-miR5568e-3p-nb	UAUCUAGAAAAGCUAAAACGU	chr1	296271013	296271033	21
zma-miR6224a-3p-nb	CUUAUAUACUGGGACGGAGGG	chr1	3261507	3261527	21
zma-miRf05-nb	UUUCGGACCAGGCUUCAUUCC	chr1	13677415	13677435	21
zma-miRf167b-nb	UGAAGCUGACAGCAUGAUCUA	chr1	294538105	294538125	21
zma-miR845e-nb	UAGCUCUGAUACCAAUUGAUA	chr1	49564948	49564968	21
zma-miR164e-5p	UGGAGAAGCAGGACACGUGAG	chr1	46682212	46682232	21
zma-miR166g-5p	GGAAUGUUGUCUGGUUGGAGA	chr1	13677314	13677334	21
zma-miR169l-5p	UAGCCAGGGAUGAUUUGCCUG	chr1	305227393	305227413	21
zma-miR390a-3p	CGCUAUCUAUCCUGAGCUCCA	chr1	299597176	299597196	21
zma-miR390a-5p	AAGCUCAGGAGGGAUAGCGCC	chr1	299597018	299597038	21
zma-miR528a-3p	CCUGUGCCUGCCUCUUCCAUU	chr1	6365430	6365450	21
zma-miR528a-5p	UGGAAGGGGCAUGCAGAGGAG	chr1	6365329	6365349	21
zma-miR170a	UUGAGCCGCGUCAAUAUCUCC	chr1	251562646	251562666	21
zma-miR166l	UCUCGGACCAGGCUUCAUUCC	chr1	3182150	3182170	21
zma-miRX07-nb	UAGCCAAGCAUGAUUUGCCCG	chr1	305244846	305244866	21
zma-miR166b-5p	GGAAUGUUGUCUGGUUCAAGG	chr1	228668954	228668974	21
zma-miR166h-5p	GGAAUGACGUCCGGUCCGAAC	chr1	281341043	281341063	21
zma-miRf444a	UUGCUGCCUCAAGCUUGCUGC	chr1	219424343	219424363	21
zma-miRf156g-nb	ACAGAAGAUAUAGAGGACAG	chr1	164795149	164795168	20
zma-miRf10177-nb	UAACGAGCCAACUCGAGUCG	chr1	29403333	29403352	20
zma-miRf10455-nb	UGUUUGGUUAGAGGGACUAA	chr1	2287319	2287338	20
zma-miRf11610-nb	UUAGCUCGACUCGGCUCGUU	chr1	168507798	168507817	20
zma-miR2911-nb	GGCCGGGGGACGGGCCGGGA	chr1	295322976	295322995	20
zma-miRf11355-nb	GGUAAAGAUAUCGGCUAAUU	chr1	309659	309678	20
zma-miR845d-nb	UGGCUCUGAUACCAAUUGAU	chr1	3509711	3509730	20
zma-miR167j-3p	GAUCAUGUGGCAGUUUCAUU	chr1	12699782	12699801	20
zma-miRX01-nb	UUGGAUGAUGAAAUGCACUG	chr1	50300353	50300372	20
zma-miRX02-nb	UGUUGUGUUGGAUAGGUGGG	chr1	92897789	92897808	20
zma-miRX03-nb	UUUCACAUAUCUUAUGAAUU	chr1	117071854	117071873	20
zma-miRX04-nb	AUGGCUCGACGAGGCCUUCG	chr1	117186909	117186928	20
zma-miRX05-nb	GAACUGGAAUUGAAACUGGC	chr1	188110462	188110481	20
zma-miRX06-nb	UAGAGAACUGGUGGAAUACC	chr1	250377262	250377281	20
zma-miR171n-nb	UUGAGCCGCGUCAAUAUCU	chr1	251562646	251562664	19
zma-miR159d-nb	UUUGGAUUGAAGAGAGCUC	chr1	120835766	120835784	19
zma-miR5381-nb	AAGAUCUGUGGCGCCGAGC	chr1	4008789	4008807	19
zma-miR166-3p-nb	AUUUCGGACCAGGCUUCAUUCCCC	chr1	13677414	13677437	24
zma-miRf166b-nb	UCGGACCAGGCUUCAUUCCCUU	chr1	3182152	3182173	22
zma-miRf166i-nb	UUGGACCAGGCUUCAUUCCCC	chr1	3182152	3182172	21
zma-miR166i-nb	UCGGACCAGGCUUCAUUCUC	chr1	3182152	3182171	20
zma-miR894-nb	CGUUUCACGUCGGGUUCACC	chr1	259655858	259655877	20
zma-miRf10060-nb	UUGAUUGAGCCGUGCCAAUAUCAC	chr10	145200483	145200506	24
zma-miR5082-nb	GCGAUGAUGGCCGCGCGGGUUC	chr10	2200239	2200260	22
zma-miR156h-3p	GCUCACUGCUCUUUCUGUCAUC	chr10	131033478	131033499	22
zma-miR393c-3p	GUCAGUGCAAUCCCUUUGGAAU	chr10	150904916	150904937	22
zma-miR845-nb	UGCUCUGAUACCAAUUGUUGG	chr10	88532368	88532388	21
zma-miR156a-nb	UGACAGAAGAGAGUGAGCACA	chr10	131033537	131033557	21
zma-miR6248-nb	UAUUUGAGGAUGGAGGUAGUA	chr10	75176151	75176171	21
zma-miRf171b-3p-nb	UUGAGCCGUGCCAAUAUCACG	chr10	60900848	60900868	21
zma-miR171h	UGAGCCGAACCAAUAUCACUC	chr10	139973245	139973265	21
zma-miR171k-5p	UGGUAUUGUUUCGGCUCAUGU	chr10	139973287	139973307	21
zma-miR156f-nb	UGACAGAAGAGAAUGAGCAC	chr10	131033538	131033557	20
zma-miR156r	UGACAGAAGAGAGUGGGCAC	chr10	131033538	131033557	20
zma-miRf393a-nb	UCCAAAGGGAUCGCAUUGAUUC	chr10	150904989	150905010	22
zma-miR156h-nb	UGACAGAAGAGAGUGAGCUC	chr10	131033538	131033557	20
zma-miRf156a-nb	UGACAGAAGAGAGUGAGUAC	chr10	131033538	131033557	20
zma-miR1878-3p-nb	AUUUGUAGUGUUCAGAUUAAGUUU	chr2	189880504	189880527	24
zma-miR156e-3p	GCUCACUGCUCUCUCUGUCAUC	chr2	33057451	33057472	22
zma-miR169c-3p	GGCAAGUCUGUCCUUGGCUACA	chr2	11801140	11801161	22
zma-miR393a-5p	UCCAAAGGGAUCGCAUUGAUCU	chr2	1029155	1029176	22
zma-miR395e-5p	GUUCCCUUCAAGCACUUCACAU	chr2	6539861	6539882	22
zma-miR396c	UUCCACAGGCUUUCUUGAACUG	chr2	2228670	2228691	22
zma-miR536-nb	UCGUGCCACGCUGUGUGCGUC	chr2	235285794	235285814	21
zma-miR6253-nb	AGGAAAGUGGGCAGUUGGGUU	chr2	217652445	217652465	21
zma-miRf10876-nb	AGUUGGAGCUGUACCAAACAG	chr2	108895113	108895133	21
zma-miR166p-nb	UCGGACCAGGCUCCAUUCCUU	chr2	203100819	203100839	21
zma-miR1130b-3p-nb	UCUUAUAUAAUGGGACGGAGG	chr2	42267770	42267790	21
zma-miR160f-5p	UGCCUGGCUCCCUGUAUGCCG	chr2	241239816	241239836	21
zma-miR169c-5p	CAGCCAAGGAUGACUUGCCGG	chr2	11801065	11801085	21
zma-miR398a-3p	UGUGUUCUCAGGUCGCCCCCG	chr2	174005304	174005324	21
zma-miR398a-5p	GGGGCGAACUGAGAACACAUG	chr2	174005187	174005207	21
zma-miR169h	UAGCCAAGGAUGAGCUGCCUG	chr2	198645843	198645863	21
zma-miRX09-nb	UUCGGAUGGGUUGUAUUUAUU	chr2	110285505	110285525	21
zma-miRX14-nb	CAAAUCCCGGUGGGACCUCCA	chr2	210623234	210623254	21
zma-miR164a-5p	UGGAGAAGCAGGGCACGUGCA	chr2	223360023	223360043	21
zma-miR395b-3p	GUGAAGUGUUUGGGGGAACUC	chr2	6539321	6539341	21
zma-miR399e-3p	UGCCAAAGGAGAGUUGCCCUG	chr2	16969927	16969947	21
zma-miR6485-nb	UAGGAUGUAGAAGAUCAUAA	chr2	9933855	9933874	20
zma-miRf10719-nb	GGCAUGGGGAUGUCAAAAGG	chr2	98222388	98222407	20
zma-miR2915-nb	CCCGUCUAGCUCAGUUGGUA	chr2	183080214	183080233	20
zma-miR2018-nb	GCCCGUCUAGCUCAGUUGGU	chr2	157554266	157554285	20
zma-miRX08-nb	CUAAAUGUUAUGAAACUUUG	chr2	56324417	56324436	20
zma-miRX10-nb	GUAUUUUGUUAGUUUCUAGG	chr2	113356236	113356255	20
zma-miRX11-nb	UGGAAAAAUAGAAUAGGACA	chr2	119046290	119046309	20
zma-miRX12-nb	CUAUUUUGUUGGUUUCCACG	chr2	139774278	139774297	20
zma-miRX13-nb	CUUUUGUUGGUUUCUAGGUC	chr2	158020353	158020372	20
zma-miRf1533-nb	AUAAUAAAAAUAAUAAUGA	chr2	70365786	70365804	19
zma-miR10519-nb	UGUCAAAAUUUGGAUAUU	chr2	21636200	21636217	18
zma-miR156q-nb	UGACAGAAGAGAGUGAGCACU	chr2	33057384	33057404	21
zma-miRf10280-nb	GGUUAAGUGUGCUUGGCCUG	chr2	232557485	232557504	20
zma-miR156b-nb	UGACAGAAGAGAGUGAGCAUA	chr2	33057384	33057404	21
zma-miRf156e-3p-nb	GCUCACUUCUCUCUCUGUCAGC	chr3	7690502	7690523	22
zma-miR121-1-nb	CGCUGCAGCGCUGAAGUAUGAG	chr3	203332673	203332694	22
zma-miR393b-3p	AUCAAUGCGAUCCUUUUGGAGG	chr3	18649518	18649539	22
zma-miRX15-nb	GGUUCCAUAGUGUAGUGGUUAG	chr3	179567691	179567712	22
zma-miRf10574-nb	CGGCAAGUCAUCCUUGGCUGC	chr3	37821022	37821042	21
zma-miRf167h-3p-nb	AGGUCAUGCUGUAGUUUCAUC	chr3	120492691	120492711	21
zma-miR167h-5p-nb	UGAAGCUGCCAACAUGAUCUG	chr3	120492506	120492526	21
zma-miR31-nb	UUAGGCUCGGGGACUAUGGUG	chr3	37821002	37821022	21
zma-miR166l-3p	UCGGACCAGGCUUCAUUCCUC	chr3	92760709	92760729	21
zma-miR167a-5p	UGAAGCUGCCAGCAUGAUCUA	chr3	120490539	120490559	21
zma-miR169a-3p	GGCAAGUUGUUCUUGGCUACA	chr3	37821094	37821114	21
zma-miR169a-5p	CAGCCAAGGAUGACUUGCCGA	chr3	37821023	37821043	21
zma-miR319b-5p	AGAGCGUCCUUCAGUCCACUC	chr3	2845377	2845397	21
zma-miR11970-3p	UGGUUUGGUUGCACGUUUGCA	chr3	211001277	211001297	21
zma-miR11970-5p	CAAGCGUGCAAGCAAACCAUU	chr3	79635974	79635994	21
zma-miR156b-3p	GCUCACCCUCUAUCUGUCAGU	chr3	7690216	7690236	21
zma-miR159c-3p	CUUGGAUUGAAGGGAGCUCCU	chr3	2827154	2827174	21
zma-miR159c-5p	GAGCUCCCUUCGAUCCAAUCC	chr3	2827309	2827329	21
zma-miR397a-5p	UCAUUGAGCGCAGCGUUGAUG	chr3	185763776	185763796	21
zma-miR408a	CUGCACUGCCUCUUCCCUGGC	chr3	58672047	58672067	21
zma-miR167c-5p-nb	UGAAGCUGCCAGCGUGAUCU	chr3	120490539	120490558	20
zma-miR5083-nb	AGACUACAAUUAUCUGAUCA	chr3	156763876	156763895	20
zma-miRf11742-nb	AGCUCGAGCUAGCUUGUUAG	chr3	48174174	48174193	20
zma-miR6478-nb	CCGACCUUAGCUCAGUUGGU	chr3	214683525	214683544	20
zma-miRf11566-nb	UUUCGGUUCGGUUCGGUUCA	chr3	59133703	59133722	20
zma-miR167b-5p-nb	AAGCUGCCAGCAUGAUCUGG	chr3	120492508	120492527	20
zma-miR159e-nb	UUUGGAUUGAAAGGAGCUCU	chr3	25560329	25560348	20
zma-miR9667-5p-nb	AAAUAUGGACAAACAAUGAA	chr3	6472970	6472989	20
zma-miR156e-nb	UGACAGAGGAGAGUGAGCAC	chr3	7690282	7690301	20
zma-miR167g-3p	GGUCAUGCUGUAGUUUCAUC	chr3	120492692	120492711	20
zma-miR169m-3p	GGCAUCCAUUCUUGGCUAAG	chr3	103547425	103547444	20
zma-miR319a-3p	UUGGACUGAAGGGUGCUCCC	chr3	2845529	2845548	20
zma-miR159c	CUUGGAUUGAAGGGAGCUCC	chr3	2827155	2827174	20
zma-miR6230-3p-nb	ACAAGUUUAGGGAUCUAGA	chr3	182406506	182406524	19
zma-miR2008-nb	GACUCCGUGGCCCAAUGGA	chr3	203744553	203744571	19
zma-miRf159c-3p-nb	UUUGGAUUGAAGGGAGCUCCU	chr3	2827154	2827174	21
zma-miRf166l-3p-nb	UCGGACCAGGCUUCAUUCCUA	chr3	92760709	92760729	21
zma-miRf156b-3p-nb	GCUCACUCUCUAUCUGUCAGC	chr3	7690216	7690236	21
zma-miR159b-nb	AUUGGAUUGAAGGGAGCUCU	chr3	25560329	25560348	20
zma-miRf11267-nb	GACGACGACGACCUUGCCCUU	chr3	19752500	19752520	21
zma-miRf12181-nb	AAUCUAGCCAAGGCCGGGCU	chr3	120500052	120500071	20
zma-miRX16-nb	AUACAGAUAGAAAAGGAUCUGG	chr4	190199952	190199973	22
zma-miR156a-3p	GCUCACUUCUCUCUCUGUCAGU	chr4	87198617	87198638	22
zma-miR156i-3p	GCUCACUGCUCUAUCUGUCAUC	chr4	142267712	142267733	22
zma-miR156-nb	CUGACAGAAGAGAGUGAGCAC	chr4	87198715	87198735	21
zma-miR394-3p-nb	AGGUGGGCAUACUGCCAAUGG	chr4	159533654	159533674	21
zma-miRf444b-nb	UGCAGUUGCUGCCUCAAGCUU	chr4	85318705	85318725	21
zma-miRf167d-5p-nb	UGAAGCUGCCACAUGAUCUGA	chr4	244734864	244734884	21
zma-miR5568b-3p-nb	ACUAUGUAUCUAGAAAAGCUA	chr4	158432333	158432353	21
zma-miR160a-5p	UGCCUGGCUCCCUGUAUGCCA	chr4	244974792	244974812	21
zma-miR166c-5p	GGAAUGUUGUCUGGCUCGAGG	chr4	155691277	155691297	21
zma-miR169i-5p	UAGCCAAGGAUGACUUGCCUG	chr4	49606854	49606874	21
zma-miR169o-5p	UAGCCAAGAAUGACUUGCCUA	chr4	13971603	13971623	21
zma-miR399g-3p	UGCCAAAGGGGAUUUGCCCGG	chr4	237072218	237072238	21
zma-miR396e-5p	UUCCACAGCUUUCUUGAACUU	chr4	178372766	178372786	21
zma-miR399a-3p	UGCCAAAGGAGAAUUGCCCUG	chr4	237070991	237071011	21
zma-miR167k-nb	UGAAGCUGCCAGCCUGAUCU	chr4	244734623	244734642	20
zma-miR166m-nb	UCGGACCAGGCAUCAUUCCU	chr4	183131677	183131696	20
zma-miRf414-nb	UCAUCCUCAUCAUCCUCGUC	chr4	47112649	47112668	20
zma-miR169o-3p	GGCAGGUCUUCUUGGCUAGC	chr4	13971718	13971737	20
zma-miR168b-3p	CCCGCCUUGCAUCAAGUGAA	chr4	247815846	247815865	20
zma-miR858-nb	UUCGUUGUCUGUUCGACCU	chr4	84521728	84521746	19
zma-miRf169i-3p-nb	GGCAGUCUCCUUGGCUAGC	chr4	49606988	49607006	19
zma-miR10518-nb	AAGAGAUUUGGAAGGGAU	chr4	45367354	45367371	18
zma-miR169i-3p	GGCAGUCUCCUUGGCUAG	chr4	49606988	49607005	18
zma-miR5073-nb	GUUUGGUGAAUCGGAAACAAUUU	chr5	218395135	218395157	23
zma-miR167a-nb	UGAAGCUGCCAGCAUGAUCUAA	chr5	8157865	8157886	22
zma-miRf166c-3p-nb	UCGGACCAGGCUUCAUUCCCCU	chr5	22886735	22886756	22
zma-miRf21-nb	UUCGGACCAGGCUUCAUUCCCC	chr5	8453399	8453420	22
zma-miR60-nb	UCGGACCAGGCUUCAUUCCCCA	chr5	8453400	8453421	22
zma-miRf156a-3p-nb	UGCUCACUUCUCUUUCUGUCAG	chr5	94479593	94479614	22
zma-miR156d-3p	GCUCACUUCUCUUUCUGUCAGC	chr5	94479592	94479613	22
zma-miR156l-3p	GCUCACUGCUCUAUCUGUCACC	chr5	187671971	187671992	22
zma-miR166e-3p-nb	CUCGGACCAGGCUUCAUUCCC	chr5	22886737	22886757	21
zma-miR168b-5p-nb	UCGCUUGGUGCAGGUCGGGAC	chr5	76381917	76381937	21
zma-miR1511-nb	ACCUAGCUCUGAUACCAUGUG	chr5	34983810	34983830	21
zma-miRf156b-nb	UUGACAGAAGAGAGUGAGCAC	chr5	94479658	94479678	21
zma-miR166i-3p-nb	UCGGAUCAGGCUUCAUUCCUC	chr5	219021578	219021598	21
zma-miR444d.3-nb	UUGUGGCUUUCUUGCAAGUUG	chr5	212886336	212886356	21
zma-miR444f-nb	UGCAGUUGUUGCCUCAAGCUU	chr5	212886315	212886335	21
zma-miR6218-5p-nb	CGAAAAUCAUGAAACUUGUCG	chr5	130527389	130527409	21
zma-miR6232b-5p-nb	UUUUUGGUACAUAGAUUUUGC	chr5	150526380	150526400	21
zma-miR157m	UUGACAGAAGAGAGAGAGCAC	chr5	80032706	80032726	21
zma-miR162b	UCGAUAAACCUCUGCAUCCAG	chr5	185748020	185748040	21
zma-miR168c	UCGCUUGUUGCAGAUCGGGAC	chr5	76381917	76381937	21
zma-miR396g-3p	GUUCAAGAAAGCUGUGGAAGA	chr5	222757777	222757797	21
zma-miR396g-5p	UCCCACAGCUUUAUUGAACUG	chr5	222757686	222757706	21
zma-miR529-3p	GCUGUACCCUCUCUCUUCUUC	chr5	163759054	163759074	21
zma-miR529-5p	AGAAGAGAGAGAGUACAGCCU	chr5	163758951	163758971	21
zma-miRX17-nb	UGGAACUUUGACCAUUAAUUC	chr5	11855373	11855393	21
zma-miRX18-nb	CAAAUCCCGGUGGAACCUCCA	chr5	47565974	47565994	21
zma-miRX19-nb	UGGCGAUGACGAAAAACUAUG	chr5	56704726	56704746	21
zma-miRX26-nb	ACAAAAAGUUAAGCGAGCGUC	chr5	187255902	187255922	21
zma-miR160b-3p	GCGUGCAAGGAGCCAAGCAUG	chr5	44520668	44520688	21
zma-miR166k-3p	UCGGACCAGGCUUCAAUCCCU	chr5	219021307	219021327	21
zma-miR168a-5p	UCGCUUGGUGCAGAUCGGGAC	chr5	76381917	76381937	21
zma-miR171f-3p	UUGAGCCGUGCCAAUAUCACA	chr5	9060724	9060744	21
zma-miR397b-3p	CCAGCGCUGCACUCAAUUACG	chr5	84380090	84380110	21
zma-miR444a	UGCAGUUGUUGUCUCAAGCUU	chr5	180545991	180546011	21
zma-miR827-3p	UUAGAUGACCAUCAGCAAACA	chr5	170618955	170618975	21
zma-miR827-5p	UUUGUUGGUGGUCAUUUAACC	chr5	170619053	170619073	21
zma-miRf171b-5p-nb	UGUUGGCAUGGCUCAAUCAA	chr5	9060817	9060836	20
zma-miRf11843-nb	UUCGUCCGCCGUUGAUCGCU	chr5	121035148	121035167	20
zma-miRf10258-nb	AGUUCAAGAAAGCUGUGGAA	chr5	222747191	222747210	20
zma-miR171e-nb	UUGAGCCGCGUCAAUAUCUC	chr5	21241949	21241968	20
zma-miR394a-5p	UUGGCAUUCUGUCCACCUCC	chr5	198202943	198202962	20
zma-miRX20-nb	AAGUGAUAGAAUUCAUCGUU	chr5	59739143	59739162	20
zma-miRX21-nb	AAGGUUGCGGAAUUAGUAGA	chr5	137561809	137561828	20
zma-miRX22-nb	UUGAAUAGCUCGGUGAGGAC	chr5	143899856	143899875	20
zma-miRX23-nb	GGUUCCAUGGUGUAGUGGUU	chr5	145114280	145114299	20
zma-miRX24-nb	CUUGAAGAGUUUGAUCAUGC	chr5	153427529	153427548	20
zma-miRX25-nb	AUGGCCUCCACUGUCUGUGG	chr5	157536765	157536784	20
zma-miRX27-nb	UUUCUAUAUUUGAUCUGACU	chr5	192738187	192738206	20
zma-miR156d-5p	UGACAGAAGAGAGUGAGCAC	chr5	94479658	94479677	20
zma-miR168a-3p	CCCGCCUUGCACCAAGUGAA	chr5	76381872	76381891	20
zma-miR396a-3p-nb	AUUCAAGAAAGCUGUGGAA	chr5	222747190	222747208	19
zma-miR6300-nb	GUCGUUGUAGUAUAGUGG	chr5	19919625	19919642	18
zma-miRf10282-nb	CCCUGUCACAUCGAAUGUUUGG	chr5	220878510	220878531	22
zma-miR166b-nb	UCUCGGACCAGGCUUCAUUCU	chr5	22886738	22886758	21
zma-miR166c-3p-nb	UCGGACCAGGCUUCAUUCCUU	chr5	219021578	219021598	21
zma-miR396a-5p-nb	UUCCACAGCUUUCUUGAACUA	chr5	222757775	222757795	21
zma-miR5077-nb	UUCGCGUCGGGUUCACCA	chr5	185845628	185845645	18
zma-miR11466a-nb	UCCACACGAGAUUUGUUCUC	chr6	17241472	17241491	20
zma-miR2914-nb	CAUGGUGGUGACGGGUGACGGAG	chr6	16751342	16751364	23
zma-miR167d-5p-nb	UGAAGCUGCCAGCAUGAUCUGG	chr6	103038489	103038510	22
zma-miRX28-nb	UGAGUUUUGUGAUGGUUGUCAA	chr6	35626487	35626508	22
zma-miR156k-3p	GCUCGCUUCUCUUUCUGUCAGC	chr6	106015351	106015372	22
zma-miR160-nb	UGGCAUACAGGGAGCCAGGCA	chr6	14743839	14743859	21
zma-miRf167e-3p-nb	AGAUCAUGUUGCAGCUUCACU	chr6	103038405	103038425	21
zma-miR2910-nb	UAGUUGGUGGAGCGAUUUGUC	chr6	16750400	16750420	21
zma-miR6224a-5p-nb	CUCCGUCCUAAUAUAUAAGGC	chr6	44140477	44140497	21
zma-miR16-nb	UUGACAGAAGAGAGCGAGCAC	chr6	106015417	106015437	21
zma-miRf92-nb	GGUGCUCGCUCUCUUCUGUCA	chr6	106015416	106015436	21
zma-miR166a-3p	UCGGACCAGGCUUCAUUCCCC	chr6	93955880	93955900	21
zma-miR166a-5p	GGAAUGUUGUCUGGCUCGGGG	chr6	93955697	93955717	21
zma-miR399c-5p	GGGUACGUCUCCUUUGGCACA	chr6	171180579	171180599	21
zma-miRX29-nb	UUAACGGAUAGAGAAUCUUCU	chr6	97115776	97115796	21
zma-miRX30-nb	UUAUGGAACUCAUGAGCUGAA	chr6	110799114	110799134	21
zma-miRf167f-3p-nb	CAGAUCAUGCUGCAGCUUCA	chr6	103038407	103038426	20
zma-miR8175-nb	GAUCCCCGGCAACGGCGCCA	chr6	169686211	169686230	20
zma-miR164b-3p	AUGUGCCCAUCUUCUCCACC	chr6	152778317	152778336	20
zma-miRX31-nb	GUUAAGUGGGACUCGAUGUG	chr6	145352384	145352403	20
zma-miR156k-5p	UGACAGAAGAGAGCGAGCAC	chr6	106015417	106015436	20
zma-miRf12091-nb	AACCCUUCACAGAUGAUCA	chr6	16748520	16748538	19
zma-miR166j-nb	CCGGACCAGGCUUCAUUCCCC	chr6	93955880	93955900	21
zma-miRf166a-nb	UCGGACCAGGCUUCAUUCCCGU	chr6	93955880	93955901	22
zma-miR167h-nb	UGAAGCUGCCAGCAUGAUCUUA	chr6	103038489	103038510	22
zma-miRf12144-nb	CGAACUGAACCGAACUGAAAU	chr6	137179434	137179454	21
zma-miR5054-nb	UCCCCACGGUCGGCGCCA	chr6	149795412	149795429	18
zma-miR167e	UGAAGCUGCCAGCAUGAUCUGA	chr7	9992174	9992195	22
zma-miRX32-nb	UUCUAAUGUUAUUGGUUCAGUC	chr7	38858210	38858231	22
zma-miRX35-nb	CGGACGUUGAUUUUCUAGACUU	chr7	136485415	136485436	22
zma-miR1432-3p	GGGUGUCAUCUCGCCUGAAGCA	chr7	169520076	169520097	22
zma-miR5568d-5p-nb	UGGCUUUUCUAGAUACAUAGC	chr7	7558584	7558604	21
zma-miR5568f-3p-nb	GUCUUAUAAUUUGGAAUGGAG	chr7	68119109	68119129	21
zma-miR6218-3p-nb	ACAAGUUUCGUGAUUUUUGGA	chr7	49478379	49478399	21
zma-miR398b-5p	GGGGCGGACUGGGAACACAUG	chr7	39570019	39570039	21
zma-miRX33-nb	GGCGACAUGGCCGAGCGGUCG	chr7	88334222	88334242	21
zma-miRX34-nb	UCUCUUUCUUGAUCUUCUGGA	chr7	92463534	92463554	21
zma-miR1432-5p	CUCAGGAGAGAUGACACCGAC	chr7	169520143	169520163	21
zma-miR167e-5p	UGAAGCUGCCAGCAUGAUCUG	chr7	9992175	9992195	21
zma-miR169p-5p	UAGCCAAGGAUGACUUGCCGG	chr7	115747136	115747156	21
zma-miR1432	UCAGGAGAGAUGACACCGACG	chr7	169520142	169520162	21
zma-miR5021-nb	UGAGAAGAAGAAGAAGAAAA	chr7	130741951	130741970	20
zma-miR156j-nb	UGACAGAAGAGGGUGAGCAC	chr7	120713381	120713400	20
zma-miR8155-nb	UAACCUGGCUCUGAUACCA	chr7	149393522	149393540	19
zma-miR167f-5p-nb	UGAAGCUGCCAGCAUGAUCUGC	chr7	9992174	9992195	22
zma-miR3630-3p-nb	GUGGGAAUCUCUCUGAUGCUU	chr7	115949081	115949101	21
zma-miR3711-nb	UGGCGCUAGAAGGAGGGCCU	chr7	98409405	98409424	20
zma-miR167d-nb	UGAAGCUGCCAGCAUGAUCUCA	chr7	9992174	9992195	22
zma-miR160c-5p-nb	UGCCUGGCUCCCUGUAUGCUU	chr7	5114349	5114369	21
zma-miR319-nb	UUGGACUGAAGGGAGCUCCCU	chr8	152130719	152130739	21
zma-miR845a-nb	CGGCUCUGAUACCAAUUGAUG	chr8	97185068	97185088	21
zma-miR159b-5p.3-nb	AGCUGCUCGUUCAUGGUUCCC	chr8	10934929	10934949	21
zma-miRf159b-5p-nb	AGCUGCCGACUCAUCCAUUCA	chr8	152130831	152130851	21
zma-miR408-5p-nb	CAGGGAUGAGGCAGAGCAUGG	chr8	39556013	39556033	21
zma-miR5492-nb	AGAAGGAAAAUAGAGAUGGUU	chr8	110890630	110890650	21
zma-miR149-nb	AGUGAAUGAAGCGGGAGGUAA	chr8	27460609	27460629	21
zma-miR408-nb	UGCACUGCCUCUUCCCUGGCU	chr8	39555890	39555910	21
zma-miR159a-3p	UUUGGAUUGAAGGGAGCUCUG	chr8	10813740	10813760	21
zma-miR159a-5p	GAGCUCCUAUCAUUCCAAUGA	chr8	10813556	10813576	21
zma-miR159h-3p	UUUGGAGUGAAGGGAGCUCUG	chr8	10935062	10935082	21
zma-miR319b	UUGGACUGAAGGGUGCUCCCU	chr8	27460562	27460582	21
zma-miRf11147-nb	GAUUCGUUGUAUCUAGGAGG	chr8	126286256	126286275	20
zma-miR319m	UUGGAUUGAAGGGAGCUCCU	chr8	27528167	27528186	20
zma-miRX36-nb	UACCACAAGCUGACUGAGGU	chr8	158782310	158782329	20
zma-miRX37-nb	GCUCUUUCAUCAUCUUUUGG	chr8	169584381	169584400	20
zma-miR159-nb	UUUGGAUUGAAGGGAGCUCUA	chr8	10813740	10813760	21
zma-miR159b-3p-nb	UUUGGAUUGAAGGGAGCUCUU	chr8	10969864	10969884	21
zma-miRf159b-nb	UUUGGAUUGAAGGGAGCUCUC	chr8	10995970	10995990	21
zma-miR5568g-5p-nb	CAAAUUAUAAGAUGUUUUGGC	chr9	144583870	144583890	21
zma-miR171d-3p	UGAUUGAGCCGUGCCAAUAUC	chr9	131880173	131880193	21
zma-miR171d-5p	UGUUGGCUCGGCUCACUCAGA	chr9	131880114	131880134	21
zma-miR171l	UUGAGCCGCGCCAAUAUCUCU	chr9	101975534	101975554	21
zma-miRX39-nb	AUCAUCUAAUGGACCAAAAGC	chr9	94726709	94726729	21
zma-miR396b-3p	GUUCAAUAAAGCUGUGGGAAA	chr9	17005060	17005080	21
zma-miR396b-5p	UUCCACAGCUUUCUUGAACUG	chr9	17005138	17005158	21
zma-miR5139a-nb	GAAACCUGGCUCUGAUACCA	chr9	156618906	156618925	20
zma-miRX38-nb	AUUUUGGUGGUUUCUAGAAC	chr9	35041247	35041266	20
zma-miRX40-nb	GUCAGGAUGGCCGAGUGGUC	chr9	95168721	95168740	20
zma-miRf11675-nb	CCCACAUACCAGUGACUCA	chr9	60955892	60955910	19
zma-miR396e-nb	UUCCACAGCUUUCUUGAACUGU	chr9	17005137	17005158	22
zma-miRf171c-nb	UGAUUGAGCCGUGCCAAUAUU	chr9	131880173	131880193	21
zma-miR2028-nb	UAGCUGUGCUUUCCGCAAGAA	scaf_23	321383	321403	21
zma-miR2916-nb	UGGGGGCUCGAAGACGAUCAUA	scaf_273	10542	10563	22
zma-miR2005-nb	GGGUGUAUAGCUCAGUUGG	scaf_277	30596	30614	19
zma-miR1310-nb	GGCAUCGGGGGCGUAACGCCCCU	scaf_350	45711	45733	23
zma-miRX41-nb	UGGUGGGGAGUUUGGCUGGGG	scaf_350	26407	26427	21
zma-miR5368-nb	GGACAGUCUCAGGUAGACA	scaf_507	13340	13358	19
zma-miR4995-nb	AGGCAGUGGCUUGGUUAAGGG	scaf_548	21792	21812	21
zma-miR5568g-3p-nb	AAAACGUCUUAUAAUUUGGAG	scaf_556	17132	17152	21
zma-miR5532-nb	AUGGAAUAUAUGACAAAGGUGG	scaf_594	18168	18189	22
zma-miR6173-nb	AGCCGUAAACGAUGGAUACU	scaf_594	10968	10987	20
zma-miR5538	ACUGAACUCAAUCACUUGCUGC	scaf_621	2891	2912	22
