# Supplementary material for: MicroRNA (miRNA) profiling of maize genotypes with differential response to Aspergillus flavus implies zma-miR156–squamosa promoter binding protein (SBP) and zma-miR398/zma-miR394–F -box combinations involved in resistance mechanisms
Source: Stress Biol. 2024 May 10;4(1):26. doi: 10.1007/s44154-024-00158-w (PMC11087424; doi:10.1007/s44154-024-00158-w)
Supplement: Supplementary file 19 — Additional file 19:Supplementary Table S9. Differentially expressed miRNAs in maize treated with Aspergillus flavus relative to mock-inoculated control. [file 44154_2024_158_MOESM19_ESM.xlsx]

## Sheet: Table S9
Table S9. Differentially expressed miRNAs in maize treated with Aspergillus flavus relative to mock inoculated control
miRNA	baseMean	log2FoldChange	lfcSE	stat	pvalue	padj	Target Gene
zma-miRX31-nb	49.4634	23.154	3.40057	6.80886	9.84e-12	2.69e-10	zm00001d047142
zma-miRX20-nb	17632.4	13.6682	1.24238	11.0017	3.75e-28	7.99e-26	zm00001d049371;zm00001eb269440
zma-miRX25-nb	802.564	12.3312	1.26483	9.74933	1.86e-22	1.98e-20	zm00001d039747;zm00001eb196070;zm00001eb238250		adjusted p-value < 0.1
zma-miRX03-nb	473.273	11.5692	1.23109	9.39754	5.59e-21	3.97e-19	zm00001d047989		LFC > 1 (up) : 36
zma-miRX09-nb	288.691	9.9204	1.40508	7.06041	1.66e-12	8.84e-11	zm00001d019697;zm00001d028203;zm00001d048096;zm00001eb201600		LFC < 1 (down) : 3
zma-miRX33-nb	96.4149	9.27364	1.36274	6.80512	1.01e-11	2.69e-10	zm00001d041339
zma-miR169h	41.9695	8.07368	1.44858	5.5735	2.5e-08	5.91e-07	zm00001d000101;zm00001eb005690;zm00001eb108930;zm00001eb327230
zma-miRX11-nb	538.753	6.32608	0.922849	6.85494	7.13e-12	2.69e-10	zm00001d007549;zm00001eb375120
zma-miR169i-3p	11.5185	6.20633	1.4145	4.38767	1.15e-05	0.000164	--
zma-miR171k-5p	6.25024	5.3182	1.21609	4.37321	1.22e-05	0.000164	zm00001eb127580
zma-miR166a-5p	4.03321	4.69351	1.01161	4.63966	3.49e-06	6.19e-05	zm00001d019853;zm00001d037641;zm00001eb026120
zma-miRX27-nb	52.0985	4.51633	0.855577	5.27869	1.3e-07	2.77e-06	zm00001d047518
zma-miR149-nb	6.83662	4.46968	1.18302	3.77818	0.000158	0.001463	zm00001eb193180;zm00001eb322350
zma-miRX10-nb	2.54722	4.01684	1.55965	2.57547	0.01001	0.048459	zm00001d004460
zma-miRf12181-nb	2.46412	3.97061	1.80178	2.20372	0.027544	0.099439	zm00001d050382;zm00001eb117070
zma-miR390a-3p	2.38532	3.93174	1.23667	3.1793	0.001476	0.010482	zm00001d028284
zma-miR166b-5p	144.044	3.92635	0.575109	6.82713	8.66e-12	2.69e-10	zm00001d024307;zm00001d034493;zm00001d035554;zm00001d049856;zm00001eb008710;zm00001eb022860;zm00001eb172990;zm00001eb223190;zm00001eb283980
zma-miR393b-3p	111.618	3.82209	0.726758	5.25909	1.45e-07	2.8e-06	zm00001d001859;zm00001d010282;zm00001d025048;zm00001eb094840
zma-miR529-5p	11.2109	3.78031	0.953656	3.96402	7.37e-05	0.000748	zm00001eb035030;zm00001eb101920;zm00001eb102440;zm00001eb175150;zm00001eb175190;zm00001eb199880;zm00001eb316740
zma-miR529-3p	16.3482	3.75766	0.9127	4.11708	3.84e-05	0.000454	zm00001d039619
zma-miR159c-5p	4.38859	3.48952	1.43069	2.43905	0.014726	0.062733	zm00001d039334;zm00001eb178540
zma-miR166g-5p	1.49717	3.27357	1.43274	2.28483	0.022323	0.086451	zm00001d021240
zma-miR16-nb	1.44298	3.23713	1.20797	2.67981	0.007366	0.03971	zm00001eb035030;zm00001eb101920;zm00001eb199880;zm00001eb207010;zm00001eb208150;zm00001eb232050;zm00001eb316740
zma-miR166c-5p	5.96617	3.03241	0.997101	3.04123	0.002356	0.015208	zm00001d019853;zm00001d037641
zma-miRf156e-3p-nb	5.95307	2.83293	0.825633	3.43122	0.000601	0.00474	zm00001d029924;zm00001eb273840
zma-miR167d-nb	2.11571	2.72293	1.05127	2.59013	0.009594	0.047524	zm00001eb047810;zm00001eb200300;zm00001eb207450;zm00001eb224680;zm00001eb273840
zma-miRf169i-3p-nb	27.5998	2.63045	0.654757	4.01744	5.88e-05	0.000627	zm00001eb257760
zma-miR169i-5p	128.182	2.28793	0.533143	4.2914	1.78e-05	0.000222	zm00001d000101;zm00001d038675;zm00001eb005690;zm00001eb019780;zm00001eb032000;zm00001eb050320;zm00001eb108930;zm00001eb218610;zm00001eb256650;zm00001eb327230
zma-miR159-nb	4.14415	2.14118	0.695341	3.07932	0.002075	0.014255	zm00001eb057260;zm00001eb369190;zm00001eb386350;zm00001eb386360;zm00001eb386370
zma-miR390a-5p	5.53802	1.67361	0.613218	2.72922	0.006348	0.036546	zm00001d002835;zm00001eb075560;zm00001eb351840
zma-miRf167h-3p-nb	176.467	1.53987	0.51986	2.96209	0.003056	0.019143	zm00001d023544
zma-miR159b-3p-nb	20.3959	1.41967	0.399097	3.55721	0.000375	0.003071	zm00001eb369190;zm00001eb386350;zm00001eb386360
zma-miR159c-3p	12.8853	1.30823	0.490169	2.66893	0.007609	0.03971	zm00001eb150140;zm00001eb369190;zm00001eb386350;zm00001eb386360
zma-miR156k-3p	5.70237	1.1462	0.514941	2.22589	0.026022	0.095904	zm00001eb012950;zm00001eb059850;zm00001eb228620;zm00001eb294110
zma-miR156a-3p	8.15769	1.11979	0.479556	2.33506	0.01954	0.077075	zm00001d029924;zm00001eb273840
zma-miR166b-nb	29.1669	1.05159	0.268457	3.91717	8.96e-05	0.000867	zm00001eb419810
zma-miRf10719-nb	7.95119	-1.19685	0.390348	-3.0661	0.002169	0.014435	zm00001eb026650;zm00001eb155280;zm00001eb329250;zm00001eb361200
zma-miR827-5p	167.537	-1.32108	0.488546	-2.7041	0.006849	0.038391	zm00001d016651 zm00001eb048300 zm00001eb331910
zma-miR5077-nb	2.97912	-2.0552	0.837255	-2.45469	0.014101	0.061295	zm00001d015310
