# Supplementary material for: MicroRNA (miRNA) profiling of maize genotypes with differential response to Aspergillus flavus implies zma-miR156–squamosa promoter binding protein (SBP) and zma-miR398/zma-miR394–F -box combinations involved in resistance mechanisms
Source: Stress Biol. 2024 May 10;4(1):26. doi: 10.1007/s44154-024-00158-w (PMC11087424; doi:10.1007/s44154-024-00158-w)
Supplement: Supplementary file 20 — Additional file 20:Supplementary Table S10. Differentially expressed miRNAs in TAR102 relative to Va35 regardless of treatment and time points. [file 44154_2024_158_MOESM20_ESM.xlsx]

## Sheet: Table S10
Table S10. Differentially expressed miRNAs in TAR102 relative to Va35 regardless of treatment and time points
miRNA	baseMean	log2FoldChange	lfcSE	stat	pvalue	padj	Target Gene		adjusted p-value < 0.1
zma-miRX36-nb	150.976	11.3313	0.628087	18.0409	9.29688e-73	2.02672e-70	zm00001d001856		LFC > 1 (up) : 27
zma-miRX28-nb	16.7144	8.16359	0.611901	13.3414	1.33028e-40	9.66669e-39	zm00001d024075;zm00001d032781		LFC < 1 (down) : 22
zma-miRf156b-3p-nb	12.4709	6.62651	0.76802	8.62805	6.24081e-18	1.23681e-16	zm00001d015719
zma-miRf444a	3.62484	5.95639	0.72003	8.27242	1.31267e-16	2.38468e-15	zm00001d050386;zm00001eb136350
zma-miR1310-nb	4.73958	5.42225	0.67841	7.99258	1.32139e-15	2.05759e-14	zm00001d009740;zm00001d039276;zm00001eb036970;zm00001eb284410;zm00001eb383810
zma-miR171h	2.11002	4.87887	1.35416	3.60288	0.000314705	0.0016384	zm00001eb011560
zma-miR167k-nb	11.0101	4.12085	0.623808	6.60595	3.94963e-11	5.38138e-10	zm00001eb031700;zm00001eb066640;zm00001eb136130;zm00001eb207450;zm00001eb224680;zm00001eb254520;zm00001eb273840;zm00001eb433460
zma-miR167a-nb	3.11158	3.52397	0.762444	4.62194	3.8017e-06	3.06952e-05	zm00001eb047810;zm00001eb066640;zm00001eb433460
zma-miR397a-5p	2.04073	3.28774	1.32899	2.47386	0.0133661	0.046251	zm00001eb049890;zm00001eb148270
zma-miR11970-5p	2.78275	3.23415	0.899378	3.59598	0.000323171	0.0016384	zm00001d027813;zm00001eb132260;zm00001eb238670
zma-miRf159b-5p-nb	2.34827	2.96677	0.932197	3.18255	0.00145983	0.00636485	zm00001d024928;zm00001eb089580
zma-miR6248-nb	2.82454	2.8288	0.765729	3.69426	0.000220532	0.00123272	zm00001eb051800;zm00001eb325500
zma-miR171k-5p	6.25024	2.73955	1.22348	2.23915	0.0251464	0.0772101	zm00001eb127580
zma-miR31-nb-nb	51.7105	2.46616	0.266346	9.25924	2.05886e-20	4.98702e-19	zm00001d009613;zm00001d011198;zm00001d022267;zm00001eb033220;zm00001eb102720;zm00001eb318350;zm00001eb344110
zma-miR9667-5p-nb	2.39346	2.45468	0.946739	2.59278	0.0095204	0.0351003	zm00001d013225;zm00001d013228
zma-miR167a-5p	607.567	2.32739	0.138432	16.8125	1.97594e-63	2.15378e-61	zm00001eb047810;zm00001eb066640;zm00001eb433460
zma-miRX32-nb	15.6599	2.25484	0.236743	9.52442	1.65962e-21	4.52245e-20	zm00001d023715;zm00001eb015510
zma-miR164a-5p	8.44989	1.82398	0.304771	5.98475	2.16716e-09	2.14746e-08	zm00001eb125520;zm00001eb135910;zm00001eb138470;zm00001eb224800;zm00001eb264380;zm00001eb342550
zma-miRf169i-3p-nb	27.5998	1.57657	0.688686	2.28925	0.0220651	0.0697128	zm00001eb257760
zma-miR5073-nb	16.9376	1.5204	0.270473	5.62127	1.89555e-08	1.79665e-07	zm00001eb030420;zm00001eb375230
zma-miRf167h-3p-nb	176.467	1.45674	0.535155	2.72208	0.00648719	0.0249973	zm00001d023544
zma-miR5139a-nb	5.51064	1.41761	0.421768	3.36112	0.000776285	0.00360064	zm00001d020051
zma-miR169a-3p	17.6985	1.38433	0.356844	3.87938	0.000104723	0.000617019	zm00001d021075
zma-miR167h-nb	17.7912	1.11571	0.284073	3.92757	8.58086e-05	0.000534465	zm00001eb047810;zm00001eb136130;zm00001eb207450;zm00001eb273840;zm00001eb295010
zma-miR166k-3p	55.2658	1.08384	0.201755	5.37207	7.78388e-08	7.07036e-07	zm00001d013699;zm00001d014252;zm00001d026325;zm00001eb000690;zm00001eb031670;zm00001eb045630;zm00001eb050660;zm00001eb122190;zm00001eb136060;zm00001eb327030;zm00001eb337970;zm00001eb404260
zma-miRX02-nb	4.24745	1.0599	0.505889	2.09511	0.0361608	0.0973216	zm00001d019515;zm00001d021662;zm00001d049313
zma-miR5381-nb	13.2973	1.05116	0.309176	3.39989	0.000674129	0.00319478	zm00001eb420370
zma-miRX16-nb	17.5895	-1.0001	0.286811	-3.48695	0.000488554	0.00236677	zm00001d037810
zma-miRf171b-3p-nb	8.45599	-1.05709	0.32573	-3.24531	0.00117322	0.00521964	zm00001d027569;zm00001eb023010;zm00001eb074460;zm00001eb186770;zm00001eb249840;zm00001eb268460;zm00001eb326550;zm00001eb379340;zm00001eb429450
zma-miR408-nb	4.31379	-1.11148	0.475618	-2.33692	0.0194431	0.0652093	zm00001d028486;zm00001eb011280;zm00001eb054700;zm00001eb054730;zm00001eb134290;zm00001eb209570;zm00001eb423780
zma-miR169c-5p	100.59	-1.27605	0.341523	-3.73636	0.000186703	0.00107109	zm00001d038675;zm00001eb032000;zm00001eb050320;zm00001eb218610
zma-miR8155-nb	10.1523	-1.31472	0.329848	-3.98584	6.72425e-05	0.000431143	zm00001d018439;zm00001eb188350
zma-miR159c-3p	12.8853	-1.33733	0.444241	-3.01038	0.00260923	0.0109387	zm00001eb150140;zm00001eb369190;zm00001eb386350;zm00001eb386360
zma-miR166l	74.9807	-1.69044	0.175516	-9.63129	5.89847e-22	2.14311e-20	zm00001eb419810
zma-miRf167e-3p-nb	33.4662	-1.9301	0.309494	-6.2363	4.48032e-10	5.42617e-09	zm00001d040305
zma-miR408a	7.06781	-2.22192	0.416724	-5.33186	9.72127e-08	8.47695e-07	zm00001d045680;zm00001eb179330
zma-miR171e-nb	1.83218	-2.37074	0.922935	-2.5687	0.0102081	0.0364813	zm00001d027569;zm00001eb023010;zm00001eb074460;zm00001eb186770;zm00001eb268460;zm00001eb326550;zm00001eb379340;zm00001eb429450
zma-miR159c-5p	4.38859	-3.193	1.3941	-2.29037	0.022	0.0697128	zm00001d039334;zm00001eb178540
zma-miRf156e-3p-nb	11.446	-3.31926	0.921963	-3.60021	0.000317965	0.0016384	zm00001d029924;zm00001eb273840
zma-miR858-nb	4.93261	-4.62016	0.729582	-6.33262	2.41037e-10	3.09095e-09	zm00001eb130260;zm00001eb333950
zma-miR157m	2.1191	-4.75628	0.792755	-5.99969	1.97697e-09	2.05228e-08	zm00001eb035030;zm00001eb101920;zm00001eb199880;zm00001eb208150;zm00001eb227180;zm00001eb232050;zm00001eb316740
zma-miR536-nb	7.78108	-4.85015	0.991347	-4.89249	9.95698e-07	8.34855e-06	zm00001d014091;zm00001eb222310
zma-miRX39-nb	11.9328	-5.65044	0.640395	-8.82337	1.11068e-18	2.42129e-17	zm00001eb217130
zma-miR156b-3p	4.87593	-5.82221	1.49226	-3.9016	9.55581e-05	0.000578658	zm00001d035817
zma-miRX31-nb	438.004	-12.2173	2.9113	-4.1965	2.71069e-05	0.00017907	zm00001d047142
zma-miRX05-nb	56.7632	-29.1342	3.58273	-8.13184	4.22806e-16	7.09013e-15	zm00001eb034080
zma-miRX24-nb	178.795	-30.1704	3.11112	-9.69762	3.08619e-22	1.34558e-20	zm00001d036905
zma-miRX21-nb	284.02	-34.1975	3.58262	-9.54539	1.3559e-21	4.22267e-20	zm00001d002481
zma-miRX06-nb	44.8833	-40.0835	3.58276	-11.1879	4.67503e-29	2.54789e-27	zm00001eb163790
