# Supplementary material for: MicroRNA (miRNA) profiling of maize genotypes with differential response to Aspergillus flavus implies zma-miR156–squamosa promoter binding protein (SBP) and zma-miR398/zma-miR394–F -box combinations involved in resistance mechanisms
Source: Stress Biol. 2024 May 10;4(1):26. doi: 10.1007/s44154-024-00158-w (PMC11087424; doi:10.1007/s44154-024-00158-w)
Supplement: Supplementary file 21 — Additional file 21:Supplementary Table S11. Differentially expressed miRNAs in MI82 relative to Va35 regardless of treatment and time points. [file 44154_2024_158_MOESM21_ESM.xlsx]

## Sheet: Table S11
Table S11. Differentially expressed miRNAs in MI82 relative to Va35 regardless of treatment and time points
miRNA	baseMean	log2FoldChange	lfcSE	stat	pvalue	padj	Target Gene
zma-miRX30-nb	75.595	10.3321	0.649878	15.8985	6.49326e-57	1.37657e-54	zm00001eb179210;zm00001eb252400		adjusted p-value < 0.1
zma-miRf156b-3p-nb	12.4709	6.83543	0.765274	8.93201	4.18351e-19	1.47817e-17	zm00001d015719		LFC > 1 (up) : 26
zma-miR1310-nb	4.73958	5.21072	0.675634	7.71234	1.23529e-14	1.63676e-13	zm00001d009740;zm00001d039276;zm00001eb036970;zm00001eb284410;zm00001eb383810		LFC < 1 (down) : 17
zma-miRf159b-5p-nb	2.34827	3.97529	0.901373	4.41026	1.03245e-05	6.25368e-05	zm00001d024928;zm00001eb089580
zma-miRf11610-nb	1.0672	3.75342	1.59219	2.3574	0.0184036	0.0650261	zm00001d039578
zma-miR11970-5p	2.78275	2.95184	0.896975	3.29089	0.000998717	0.00490806	zm00001d027813;zm00001eb132260;zm00001eb238670
zma-miR393b-3p	111.618	2.61688	0.769626	3.4002	0.000673361	0.00348177	zm00001d001859;zm00001d010282;zm00001d025048;zm00001eb094840
zma-miR827-5p	167.537	2.58767	0.301736	8.57593	9.82892e-18	2.60467e-16	zm00001d016651 zm00001eb048300 zm00001eb331910
zma-miR160f-5p	1.88	2.55085	1.09896	2.32115	0.020279	0.069341	zm00001eb045640;zm00001eb221620;zm00001eb225570;zm00001eb273540;zm00001eb426740
zma-miR529-5p	11.2109	2.22232	0.955747	2.32522	0.02006	0.069341	zm00001eb035030;zm00001eb101920;zm00001eb102440;zm00001eb175150;zm00001eb175190;zm00001eb199880;zm00001eb316740
zma-miR31-nb	51.7105	2.21778	0.265783	8.34435	7.1608e-17	1.29553e-15	zm00001d009613;zm00001d011198;zm00001d022267;zm00001eb033220;zm00001eb102720;zm00001eb318350;zm00001eb344110
zma-miR9667-5p-nb	2.39346	2.12034	0.944971	2.24381	0.0248445	0.0798954	zm00001d013225;zm00001d013228
zma-miR827-3p	365.57	2.06501	0.251742	8.20288	2.34696e-16	3.55396e-15	zm00001eb125140;zm00001eb250590
zma-miRf169i-3p-nb	27.5998	1.99642	0.686529	2.90799	0.00363762	0.0157383	zm00001eb257760
zma-miR2915-nb	37.8636	1.72169	0.201641	8.53837	1.36132e-17	3.20667e-16	zm00001eb156520;zm00001eb272360;zm00001eb424930
zma-miR6300-nb	16169.1	1.6636	0.224739	7.40237	1.33777e-13	1.5756e-12	--
zma-miR169i-5p	128.182	1.61114	0.58287	2.76416	0.00570704	0.0237234	zm00001d000101;zm00001d038675;zm00001eb005690;zm00001eb019780;zm00001eb032000;zm00001eb050320;zm00001eb108930;zm00001eb218610;zm00001eb256650;zm00001eb327230
zma-miR528a-5p	84.9012	1.60607	0.192539	8.34154	7.3332e-17	1.29553e-15	zm00001d012205;zm00001eb002280;zm00001eb039000;zm00001eb211050;zm00001eb212510;zm00001eb244380;zm00001eb256660;zm00001eb320540;zm00001eb324900;zm00001eb365180;zm00001eb381900
zma-miR393c-3p	25.6354	1.52816	0.217745	7.01811	2.2489e-12	2.38383e-11	zm00001d041032;zm00001d042802
zma-miR167a-5p	607.567	1.49794	0.138674	10.8019	3.37083e-27	2.38205e-25	zm00001eb047810;zm00001eb066640;zm00001eb433460
zma-miRf167h-3p-nb	176.467	1.37996	0.534976	2.57947	0.00989515	0.036803	zm00001d023544
zma-miR169a-3p	17.6985	1.26737	0.354443	3.57568	0.000349323	0.00200153	zm00001d021075
zma-miRX39-nb	11.9328	1.23656	0.263224	4.69773	2.63065e-06	1.74281e-05	zm00001eb217130
zma-miR166k-3p	55.2658	1.20215	0.199297	6.03198	1.61963e-09	1.43067e-08	zm00001d013699;zm00001d014252;zm00001d026325;zm00001eb000690;zm00001eb031670;zm00001eb045630;zm00001eb050660;zm00001eb122190;zm00001eb136060;zm00001eb327030;zm00001eb337970;zm00001eb404260
zma-miRf10719-nb	7.95119	1.02621	0.45744	2.24337	0.0248731	0.0798954	zm00001eb026650;zm00001eb155280;zm00001eb329250;zm00001eb361200
zma-miR5368-nb	5.04561	1.00822	0.468159	2.15358	0.031273	0.0974981	zm00001d019605
zma-miR156q-nb	10.9676	-1.02717	0.375964	-2.73209	0.00629336	0.0256575	zm00001eb035030;zm00001eb101920;zm00001eb102440;zm00001eb105640;zm00001eb143110;zm00001eb169410;zm00001eb175150;zm00001eb175190;zm00001eb199880;zm00001eb207010;zm00001eb208150;zm00001eb227180;zm00001eb232050;zm00001eb233320;zm00001eb316740;zm00001eb317760;zm00001eb322280;zm00001eb364360;zm00001eb429720
zma-miRf21-nb	177.042	-1.0471	0.14952	-7.00304	2.50464e-12	2.52849e-11	zm00001d013699;zm00001d014252;zm00001d026325;zm00001eb000690;zm00001eb031670;zm00001eb045630;zm00001eb050660;zm00001eb136060;zm00001eb337970;zm00001eb404260
zma-miRX08-nb	287.473	-1.11496	0.149752	-7.44539	9.66611e-14	1.20542e-12	zm00001d045911;zm00001eb065820;zm00001eb186280
zma-miR9773-nb	157.892	-1.23658	0.267779	-4.6179	3.87641e-06	2.4903e-05	zm00001d032591;zm00001d035570
zma-miRf444b-nb	37.8222	-1.60598	0.257953	-6.22588	4.78871e-10	4.41394e-09	zm00001d050386;zm00001eb091540;zm00001eb205630;zm00001eb205670;zm00001eb284850;zm00001eb293240;zm00001eb296560;zm00001eb296580;zm00001eb415500
zma-miRf167e-3p-nb	33.4662	-1.75117	0.302785	-5.78353	7.31493e-09	5.96448e-08	zm00001d040305
zma-miRX35-nb	37.5488	-2.03015	0.247488	-8.20301	2.34437e-16	3.55396e-15	zm00001d003222;zm00001d035436;zm00001d043067;zm00001eb048930;zm00001eb048960;zm00001eb244570;zm00001eb368920;zm00001eb416360
zma-miR164e-5p	116.492	-2.30005	0.237528	-9.68328	3.55143e-22	1.88226e-20	zm00001eb080700;zm00001eb183190;zm00001eb219870;zm00001eb245030
zma-miR166l	74.9807	-2.53512	0.179527	-14.1211	2.81365e-45	2.98247e-43	zm00001eb419810
zma-miR395b-3p	15.8638	-3.41138	0.408912	-8.34258	7.26846e-17	1.29553e-15	zm00001eb008170;zm00001eb056910;zm00001eb151810;zm00001eb329090
zma-miR167k-nb	11.0101	-3.50509	0.854019	-4.10423	4.05661e-05	0.000238889	zm00001eb031700;zm00001eb066640;zm00001eb136130;zm00001eb207450;zm00001eb224680;zm00001eb254520;zm00001eb273840;zm00001eb433460
zma-miR157m	2.1191	-3.73604	0.765378	-4.8813	1.05388e-06	7.20715e-06	zm00001eb035030;zm00001eb101920;zm00001eb199880;zm00001eb208150;zm00001eb227180;zm00001eb232050;zm00001eb316740
zma-miRX06-nb	44.8833	-24.5511	3.58272	-6.85266	7.24879e-12	6.9852e-11	zm00001eb163790
zma-miRX05-nb	56.7632	-25.1896	3.58268	-7.03094	2.05145e-12	2.28899e-11	zm00001eb034080
zma-miRX24-nb	178.795	-26.9557	3.11108	-8.6644	4.539e-18	1.37467e-16	zm00001d036905
zma-miRX21-nb	284.02	-27.6382	3.58257	-7.71463	1.21329e-14	1.63676e-13	zm00001d002481
zma-miRX31-nb	438.004	-27.6809	2.91128	-9.50816	1.94056e-21	8.22796e-20	zm00001d047142
