# Supplementary material for: MicroRNA (miRNA) profiling of maize genotypes with differential response to Aspergillus flavus implies zma-miR156–squamosa promoter binding protein (SBP) and zma-miR398/zma-miR394–F -box combinations involved in resistance mechanisms
Source: Stress Biol. 2024 May 10;4(1):26. doi: 10.1007/s44154-024-00158-w (PMC11087424; doi:10.1007/s44154-024-00158-w)
Supplement: Supplementary file 22 — Additional file 22:Supplementary Table S12. Differentially expressed miRNAs in TAR102 relative to MI82 regardless of treatment and time points. [file 44154_2024_158_MOESM22_ESM.xlsx]

## Sheet: AllT_Vs_AllM Tab S7
Table S12. Differentially expressed miRNAs in TAR102 relative to MI82 regardless of treatment and time points
miRNA	baseMean	log2FoldChange	lfcSE	stat	pvalue	padj	Target Gene
zma-miRX31-nb	438.004	15.4636	2.97023	5.20619	1.92753e-07	1.79408e-06	zm00001d047142		adjusted p-value < 0.1
zma-miRX36-nb	150.976	11.4805	0.628087	18.2786	1.22612e-74	2.96722e-72	zm00001d001856		LFC > 1 (up) : 19
zma-miRX28-nb	16.7144	8.31284	0.611901	13.5853	4.89725e-42	3.95045e-40	zm00001d024075;zm00001d032781		LFC < 1 (down) : 23
zma-miR167k-nb	11.0101	7.62594	0.802224	9.506	1.98127e-21	5.32742e-20	zm00001eb031700;zm00001eb066640;zm00001eb136130;zm00001eb207450;zm00001eb224680;zm00001eb254520;zm00001eb273840;zm00001eb433460
zma-miRf444a	3.62484	6.10564	0.72003	8.47971	2.25759e-17	4.96669e-16	zm00001d050386;zm00001eb136350
zma-miR397a-5p	2.04073	5.13391	1.3517	3.79811	0.000145804	0.000882113	zm00001eb049890;zm00001eb148270
zma-miR395b-3p	15.8638	3.069	0.413454	7.42284	1.14635e-13	2.13398e-12	zm00001eb008170;zm00001eb056910;zm00001eb151810;zm00001eb329090
zma-miRX35-nb	37.5488	2.57401	0.24625	10.4528	1.42196e-25	6.88227e-24	zm00001d003222;zm00001d035436;zm00001d043067;zm00001eb048930;zm00001eb048960;zm00001eb244570;zm00001eb368920;zm00001eb416360
zma-miR6248-nb	2.82454	2.39351	0.725447	3.29936	0.00096907	0.0045099	zm00001eb051800;zm00001eb325500
zma-miRX32-nb	15.6599	2.33092	0.233897	9.9656	2.15574e-23	7.45271e-22	zm00001d023715;zm00001eb015510
zma-miR164e-5p	116.492	2.30574	0.238054	9.68578	3.46541e-22	1.04829e-20	zm00001eb080700;zm00001eb183190;zm00001eb219870;zm00001eb245030
zma-miRf12091-nb	2.20238	1.93344	0.900287	2.14758	0.0317471	0.0997766	zm00001d002462
zma-miR167a-nb	3.11158	1.84436	0.623827	2.95652	0.00311128	0.0125488	zm00001eb047810;zm00001eb066640;zm00001eb433460
zma-miR5073-nb	16.9376	1.61292	0.269545	5.98385	2.17924e-09	2.51132e-08	zm00001eb030420;zm00001eb375230
zma-miR164a-5p	8.44989	1.40791	0.283547	4.96534	6.85822e-07	5.92746e-06	zm00001eb125520;zm00001eb135910;zm00001eb138470;zm00001eb224800;zm00001eb264380;zm00001eb342550
zma-miR5139a-nb	5.51064	1.16913	0.408037	2.86525	0.00416675	0.0162638	zm00001d020051
zma-miR5082-nb	7.75857	1.16419	0.380564	3.05911	0.00221998	0.00926266	zm00001d029123;zm00001d052520;zm00001d053954;zm00001eb003440;zm00001eb062030
zma-miR5054-nb	523.701	1.07499	0.150643	7.13603	9.60631e-13	1.66052e-11	--
zma-miR167d-5p-nb	2879.11	1.06698	0.178296	5.98432	2.17301e-09	2.51132e-08	zm00001eb042640;zm00001eb047810;zm00001eb355970
zma-miR2008-nb	1642.57	-1.2079	0.236855	-5.09976	3.40086e-07	3.04818e-06	zm00001eb426330
zma-miR6300-nb	16169.1	-1.27152	0.224736	-5.65783	1.53298e-08	1.61296e-07	--
zma-miR166i-nb	5.53422	-1.38894	0.474533	-2.92697	0.00342286	0.0135792	zm00001d013699;zm00001d014252;zm00001d026325;zm00001eb000690;zm00001eb031670;zm00001eb045630;zm00001eb050660;zm00001eb136060;zm00001eb337970;zm00001eb343580;zm00001eb404260
zma-miR169c-5p	100.59	-1.42115	0.341198	-4.16517	3.11121e-05	0.000221445	zm00001d038675;zm00001eb032000;zm00001eb050320;zm00001eb218610
zma-miR159-nb	4.14415	-1.4984	0.65811	-2.27682	0.0227972	0.0766238	zm00001eb057260;zm00001eb369190;zm00001eb386350;zm00001eb386360;zm00001eb386370
zma-miR319b-5p	3.78802	-1.51858	0.66673	-2.27766	0.0227469	0.0766238	zm00001d011564;zm00001d011807;zm00001d013255;zm00001d014262;zm00001d019998;zm00001d030681;zm00001eb062800;zm00001eb211620
zma-miR528a-5p	84.9012	-1.79554	0.195886	-9.1663	4.89545e-20	1.1847e-18	zm00001d012205;zm00001eb002280;zm00001eb039000;zm00001eb211050;zm00001eb212510;zm00001eb244380;zm00001eb256660;zm00001eb320540;zm00001eb324900;zm00001eb365180;zm00001eb381900
zma-miRf171b-3p-nb	8.45599	-1.88028	0.30982	-6.06893	1.28763e-09	1.64003e-08	zm00001d027569;zm00001eb023010;zm00001eb074460;zm00001eb186770;zm00001eb249840;zm00001eb268460;zm00001eb326550;zm00001eb379340;zm00001eb429450
zma-miRX16-nb	17.5895	-1.88136	0.277443	-6.78107	1.19291e-11	1.80428e-10	zm00001d037810
zma-miR159c-3p	12.8853	-2.08616	0.437456	-4.76885	1.85281e-06	1.4946e-05	zm00001eb150140;zm00001eb369190;zm00001eb386350;zm00001eb386360
zma-miR827-5p	167.537	-2.52083	0.302555	-8.3318	7.9619e-17	1.60565e-15	zm00001d016651 zm00001eb048300 zm00001eb331910
zma-miR827-3p	365.57	-2.57512	0.253113	-10.1738	2.59648e-24	1.04725e-22	zm00001eb125140;zm00001eb250590
zma-miR393b-3p	111.618	-2.69523	0.770449	-3.49825	0.000468315	0.0025185	zm00001d001859;zm00001d010282;zm00001d025048;zm00001eb094840
zma-miRf393a-nb	1.31769	-2.71855	1.23653	-2.19854	0.0279106	0.0888732	zm00001eb085030;zm00001eb354200;zm00001eb421340
zma-miR408a	7.06781	-2.77377	0.40728	-6.81048	9.72741e-12	1.56936e-10	zm00001d045680;zm00001eb179330
zma-miR393a-5p	1.21328	-2.78623	1.17369	-2.37389	0.0176016	0.061733	zm00001eb085030;zm00001eb421340
zma-miR171e-nb	1.83218	-3.31432	0.896807	-3.69569	0.00021929	0.00129434	zm00001d027569;zm00001eb023010;zm00001eb074460;zm00001eb186770;zm00001eb268460;zm00001eb326550;zm00001eb379340;zm00001eb429450
zma-miRf159b-nb	1.78746	-3.33945	1.25652	-2.65771	0.00786732	0.0292907	zm00001eb369190;zm00001eb386350;zm00001eb386360;zm00001eb386370
zma-miR156b-3p	4.87593	-3.54489	1.50848	-2.34997	0.0187747	0.064907	zm00001d035817
zma-miR858-nb	4.93261	-4.02881	0.734546	-5.48476	4.14024e-08	4.17474e-07	zm00001eb130260;zm00001eb333950
zma-miR536-nb	7.78108	-6.33172	0.982137	-6.44688	1.14175e-10	1.62532e-09	zm00001d014091;zm00001eb222310
zma-miRX39-nb	11.9328	-6.887	0.633	-10.8799	1.43684e-27	8.69288e-26	zm00001eb217130
zma-miRX30-nb	75.595	-10.0495	0.649878	-15.4636	6.10824e-54	7.39097e-52	zm00001eb179210;zm00001eb252400
