# Supplementary material for: MicroRNA (miRNA) profiling of maize genotypes with differential response to Aspergillus flavus implies zma-miR156–squamosa promoter binding protein (SBP) and zma-miR398/zma-miR394–F -box combinations involved in resistance mechanisms
Source: Stress Biol. 2024 May 10;4(1):26. doi: 10.1007/s44154-024-00158-w (PMC11087424; doi:10.1007/s44154-024-00158-w)
Supplement: Supplementary file 23 — Additional file 23:Supplementary Table S13. 1. Target genes of 311 out of 316 unique miRNAs identified in maize lines with or without inoculation with Aspergillus flavus. S13.1 – number and family; S13.2. annotation and sequence information, S13.3. number of miRNAs potentially targeting the same target gene. [file 44154_2024_158_MOESM23_ESM.xlsx]

## Sheet: Table S13.1
Table S13.1. The number and family of target genes of 311 out of 316 unique miRNAs identified in maize lines with or without inoculation with Aspergillus flavus.
miRNA	No of targets		Family/Novel miRNA	No. of targets	No. of unique targets	Targets			miRNAs not having targets
zma-miR156e-nb	21		miR156	220	38	Zm00001d012800,Zm00001d013522,Zm00001d015719,Zm00001d024873,Zm00001d027895,Zm00001d029924,Zm00001d035817,Zm00001d052071,Zm00001d052906,Zm00001d053262,Zm00001eb012950,Zm00001eb019260,Zm00001eb035030,Zm00001eb091300,Zm00001eb101920,Zm00001eb102440,Zm00001eb105640,Zm00001eb139700,Zm00001eb143110,Zm00001eb160220,Zm00001eb169410,Zm00001eb175150,Zm00001eb175190,Zm00001eb199880,Zm00001eb207010,Zm00001eb…			zma-miR10518-nb
zma-miR156a-nb	19		miR166	205	30	Zm00001d013699,Zm00001d014252,Zm00001d018824,Zm00001d019853,Zm00001d021240,Zm00001d021598,Zm00001d024060,Zm00001d024307,Zm00001d026325,Zm00001d034493,Zm00001d035554,Zm00001d037641,Zm00001d041529,Zm00001d044463,Zm00001d049856,Zm00001eb000690,Zm00001eb008710,Zm00001eb022860,Zm00001eb026120,Zm00001eb031670,Zm00001eb045630,Zm00001eb050660,Zm00001eb136060,Zm00001eb172990,Zm00001eb223190,Zm00001eb28398…			zma-miR10519-nb
zma-miR156b-nb	19		miR171	59	14	Zm00001d027569,Zm00001eb011560,Zm00001eb023010,Zm00001eb028710,Zm00001eb074460,Zm00001eb127580,Zm00001eb136860,Zm00001eb186770,Zm00001eb249840,Zm00001eb268460,Zm00001eb326550,Zm00001eb334210,Zm00001eb379340,Zm00001eb429450			zma-miR169i-3p
zma-miR156q-nb	19		miR169	51	23	Zm00001d000101,Zm00001d010854,Zm00001d013195,Zm00001d021075,Zm00001d025465,Zm00001d032407,Zm00001d034182,Zm00001d038675,Zm00001d047672,Zm00001d049266,Zm00001d053559,Zm00001eb002260,Zm00001eb005690,Zm00001eb019780,Zm00001eb032000,Zm00001eb050320,Zm00001eb108930,Zm00001eb144430,Zm00001eb218610,Zm00001eb256650,Zm00001eb257760,Zm00001eb327230,Zm00001eb397090			zma-miR5054-nb
zma-miRf156a-nb	19		miR5568	41	35	Zm00001d006410,Zm00001d009212,Zm00001d012735,Zm00001d017193,Zm00001d019591,Zm00001d025100,Zm00001d032734,Zm00001d034537,Zm00001d041803,Zm00001d042615,Zm00001d043880,Zm00001d047362,Zm00001d047713,Zm00001eb002260,Zm00001eb008720,Zm00001eb009170,Zm00001eb009810,Zm00001eb044560,Zm00001eb046650,Zm00001eb061260,Zm00001eb086880,Zm00001eb127840,Zm00001eb130690,Zm00001eb170930,Zm00001eb177450,Zm00001eb190…			zma-miR6300-nb
zma-miR156j-nb	19		miR396	40	28	Zm00001d005783,Zm00001d009848,Zm00001d019310,Zm00001d025020,Zm00001d030609,Zm00001d038200,Zm00001d042834,Zm00001d048691,Zm00001eb052070,Zm00001eb071830,Zm00001eb101780,Zm00001eb108610,Zm00001eb139980,Zm00001eb144100,Zm00001eb187230,Zm00001eb193180,Zm00001eb217440,Zm00001eb250620,Zm00001eb251820,Zm00001eb256730,Zm00001eb269150,Zm00001eb278670,Zm00001eb345510,Zm00001eb371830,Zm00001eb373670,Zm00001…
zma-miR156d-5p	19		miR167	39	28	Zm00001d023544,Zm00001d031013,Zm00001d032454,Zm00001d033275,Zm00001d040305,Zm00001d045501,Zm00001d046226,Zm00001d047312,Zm00001d048092,Zm00001d048243,Zm00001eb031700,Zm00001eb047810,Zm00001eb066640,Zm00001eb087220,Zm00001eb122860,Zm00001eb136130,Zm00001eb200300,Zm00001eb207450,Zm00001eb224680,Zm00001eb246530,Zm00001eb261400,Zm00001eb273840,Zm00001eb313820,Zm00001eb327860,Zm00001eb334180,Zm00001eb…
zma-miR156k-5p	19		miR159	28	10	Zm00001d002940,Zm00001d024928,Zm00001d027537,Zm00001d028796,Zm00001d039334,Zm00001eb020260,Zm00001eb089580,Zm00001eb150140,Zm00001eb386350,Zm00001eb386360
zma-miR156r	19		miR160	17	7	Zm00001eb000210,Zm00001eb045640,Zm00001eb140130,Zm00001eb221620,Zm00001eb225570,Zm00001eb273540,Zm00001eb426740
zma-miRf156g-nb	13		miR319	14	12	Zm00001d011564,Zm00001d011807,Zm00001d013255,Zm00001d014262,Zm00001d019998,Zm00001d030681,Zm00001eb062800,Zm00001eb211620,Zm00001eb369190,Zm00001eb386350,Zm00001eb386360,Zm00001eb386370
zma-miR396c	13		miR398	14	13	Zm00001d007401,Zm00001d014261,Zm00001d021648,Zm00001d021728,Zm00001d035267,Zm00001d050300,Zm00001eb075980,Zm00001eb143460,Zm00001eb218410,Zm00001eb246300,Zm00001eb345080,Zm00001eb398120,Zm00001eb424460
zma-miR5065-nb	12		miR5065	12	12	Zm00001d021823,Zm00001d028994,Zm00001d032099,Zm00001d032427,Zm00001d034633,Zm00001eb046430,Zm00001eb105020,Zm00001eb118200,Zm00001eb143050,Zm00001eb155350,Zm00001eb252410,Zm00001eb302980
zma-miRf166i-nb	12		miRf05	11	11	Zm00001d013699,Zm00001d014252,Zm00001d024060,Zm00001d026325,Zm00001eb000690,Zm00001eb031670,Zm00001eb045630,Zm00001eb050660,Zm00001eb136060,Zm00001eb337970,Zm00001eb404260
zma-miR166e-3p-nb	11		miR2916	10	10	Zm00001d009309,Zm00001d014614,Zm00001d039112,Zm00001d046007,Zm00001d053320,Zm00001eb197870,Zm00001eb207760,Zm00001eb226470,Zm00001eb226490,Zm00001eb237240
zma-miR166-3p-nb	11		miR60	10	10	Zm00001d013699,Zm00001d014252,Zm00001d026325,Zm00001eb000690,Zm00001eb031670,Zm00001eb045630,Zm00001eb050660,Zm00001eb136060,Zm00001eb337970,Zm00001eb404260
zma-miRf166e-3p-nb	11		miRf21	10	10	Zm00001d013699,Zm00001d014252,Zm00001d026325,Zm00001eb000690,Zm00001eb031670,Zm00001eb045630,Zm00001eb050660,Zm00001eb136060,Zm00001eb337970,Zm00001eb404260
zma-miR166m-nb	11		miR164	9	9	Zm00001d015747,Zm00001d024894,Zm00001eb135910,Zm00001eb138470,Zm00001eb183190,Zm00001eb224800,Zm00001eb245030,Zm00001eb264380,Zm00001eb421870
zma-miRf05-nb	11		miR393	9	8	Zm00001d001859,Zm00001d010282,Zm00001d025048,Zm00001d041032,Zm00001d042802,Zm00001eb085030,Zm00001eb354200,Zm00001eb421340
zma-miR166c-nb	10		miRf1439	9	9	Zm00001d004009,Zm00001d010546,Zm00001d029053,Zm00001d040411,Zm00001eb079300,Zm00001eb108620,Zm00001eb279650,Zm00001eb300680,Zm00001eb352910
zma-miR166c-3p-nb	10		miR170	8	8	Zm00001d027569,Zm00001eb023010,Zm00001eb074460,Zm00001eb186770,Zm00001eb268460,Zm00001eb326550,Zm00001eb379340,Zm00001eb429450
zma-miRf166c-3p-nb	10		miR3711	8	8	Zm00001d003386,Zm00001d018574,Zm00001d018770,Zm00001d049764,Zm00001d054095,Zm00001eb015500,Zm00001eb037050,Zm00001eb081320
zma-miR166i-nb	10		miR5492	8	8	Zm00001d008485,Zm00001d029177,Zm00001d042720,Zm00001d048135,Zm00001eb097990,Zm00001eb223140,Zm00001eb275690,Zm00001eb339300
zma-miRf166a-nb	10		miR444	8	4	Zm00001d050386,Zm00001eb183200,Zm00001eb245070,Zm00001eb253580
zma-miRf166b-nb	10		miR168	7	7	Zm00001d003472,Zm00001d005568,Zm00001d021869,Zm00001eb029510,Zm00001eb209160,Zm00001eb256370,Zm00001eb293110
zma-miRf166a-3p-nb	10		miR395	7	7	Zm00001d049313,Zm00001eb008170,Zm00001eb055030,Zm00001eb056910,Zm00001eb097290,Zm00001eb142770,Zm00001eb341370
zma-miRf166l-3p-nb	10		miR11970	6	6	Zm00001d027813,Zm00001d029560,Zm00001eb017310,Zm00001eb132260,Zm00001eb238670,Zm00001eb297320
zma-miR166i-3p-nb	10		miR157	6	6	Zm00001eb035030,Zm00001eb101920,Zm00001eb199880,Zm00001eb208150,Zm00001eb232050,Zm00001eb316740
zma-miR166j-nb	10		miR16	6	6	Zm00001eb035030,Zm00001eb101920,Zm00001eb199880,Zm00001eb208150,Zm00001eb232050,Zm00001eb316740
zma-miR2916-nb	10		miR1310	5	5	Zm00001d009740,Zm00001d039276,Zm00001eb036970,Zm00001eb284410,Zm00001eb383810
zma-miR5568d-5p-nb	10		miR31	5	5	Zm00001d009613,Zm00001d011198,Zm00001d022267,Zm00001eb033220,Zm00001eb318350
zma-miRf21-nb	10		miR399	5	3	Zm00001d011443,Zm00001eb295480,Zm00001eb300250
zma-miR60-nb	10		miR5082	5	5	Zm00001d029123,Zm00001d052520,Zm00001d053954,Zm00001eb003440,Zm00001eb062030
zma-miR166a-3p	10		miR529	5	5	Zm00001d039619,Zm00001eb035030,Zm00001eb101920,Zm00001eb199880,Zm00001eb316740
zma-miR166k-3p	10		miR845	5	3	Zm00001d025253,Zm00001eb322240,Zm00001eb394110
zma-miR166l-3p	10		miRf10876	5	5	Zm00001d003039,Zm00001d021491,Zm00001d039051,Zm00001d051652,Zm00001eb143480
zma-miR169i-5p	10		miR1432	4	3	Zm00001d015446,Zm00001d024036,Zm00001eb128720
zma-miR169p-5p	10		miR4995	4	4	Zm00001d008404,Zm00001d016284,Zm00001eb101560,Zm00001eb316130
zma-miR398a-5p	10		miR5021	4	4	Zm00001d035029,Zm00001eb045490,Zm00001eb066660,Zm00001eb144610
zma-miRf1439-nb	9		miR528	4	4	Zm00001d012205,Zm00001d016533,Zm00001eb211050,Zm00001eb244380
zma-miRf171b-3p-nb	9		miR6224	4	4	Zm00001d002391,Zm00001d002836,Zm00001eb105300,Zm00001eb108060
zma-miR166b-5p	9		miRf10719	4	4	Zm00001eb026650,Zm00001eb155280,Zm00001eb329250,Zm00001eb361200
zma-miR171f-3p	9		miRf1533	4	4	Zm00001d006681,Zm00001d019370,Zm00001d020479,Zm00001d024047
zma-miRX19-nb	8		miR394	3	3	Zm00001d005370,Zm00001d011994,Zm00001d042309
zma-miR170a	8		miR408	3	3	Zm00001d028486,Zm00001d045680,Zm00001eb329250
zma-miR171n-nb	8		miR6218	3	3	Zm00001d047271,Zm00001d053658,Zm00001eb312970
zma-miR5492-nb	8		miR6230	3	3	Zm00001d029482,Zm00001d043286,Zm00001eb156130
zma-miR3711-nb	8		miR6253	3	3	Zm00001eb302890,Zm00001eb394580,Zm00001eb430440
zma-miR5568g-5p-nb	8		miR827	3	2	Zm00001d016651,Zm00001eb250590
zma-miR171l	8		miRf10060	3	3	Zm00001eb074460,Zm00001eb326550,Zm00001eb429450
zma-miR171e-nb	8		miRf10455	3	3	Zm00001d002153,Zm00001d039578,Zm00001eb001910
zma-miR319b-5p	8		miRf11843	3	3	Zm00001d012158,Zm00001d043067,Zm00001eb368920
zma-miR156-nb	7		miRf11940	3	3	Zm00001d003039,Zm00001d039051,Zm00001d051652
zma-miR167k-nb	7		miR11466	2	2	Zm00001d030357,Zm00001d033172
zma-miR5568f-3p-nb	7		miR1511	2	2	Zm00001eb216860,Zm00001eb252410
zma-miR169m-3p	7		miR2005	2	2	Zm00001eb268250,Zm00001eb395640
zma-miRX35-nb	6		miR2275	2	2	Zm00001d015765,Zm00001d031141
zma-miRf156b-nb	6		miR2914	2	2	Zm00001d053873,Zm00001eb296460
zma-miRf171c-nb	6		miR390	2	2	Zm00001d002835,Zm00001d028284
zma-miR5568b-5p-nb	6		miR397	2	2	Zm00001eb148270,Zm00001eb304130
zma-miR16-nb	6		miR5083	2	2	Zm00001d011997,Zm00001eb310830
zma-miR157m	6		miR5532	2	2	GRMZM5G898442,GRMZM5G898466
zma-miR171d-3p	6		miR6232	2	2	Zm00001d030540,Zm00001eb027900
zma-miRX38-nb	5		miR8155	2	2	Zm00001d018439,Zm00001eb188350
zma-miR160c-5p-nb	5		miR9667	2	2	Zm00001d013225,Zm00001d013228
zma-miR5082-nb	5		miR9773	2	2	Zm00001d032591,Zm00001d035570
zma-miRf10876-nb	5		miRf10177	2	2	Zm00001d015789,Zm00001eb315530
zma-miR1310-nb	5		miRf11147	2	2	Zm00001d013318,Zm00001eb111790
zma-miR5568g-3p-nb	5		miRf11267	2	2	Zm00001d050022,Zm00001eb258390
zma-miR31-nb	5		miRf11355	2	2	Zm00001d046403,Zm00001eb116510
zma-miR167b-5p-nb	5		miRf11675	2	2	Zm00001d040916,Zm00001d041481
zma-miR160a-5p	5		miRf11742	2	2	Zm00001d028045,Zm00001d045948
zma-miR160f-5p	5		miRf11894	2	2	Zm00001d023469,Zm00001eb171990
zma-miR395e-5p	5		miRf12181	2	2	Zm00001d050382,Zm00001eb117070
zma-miR396b-5p	5		miR1130	1	1	Zm00001eb403460
zma-miR396e-5p	5		miR121	1	1	Zm00001d019605
zma-miRX09-nb	4		miR149	1	1	Zm00001eb322350
zma-miRX14-nb	4		miR162	1	1	Zm00001d022529
zma-miRX41-nb	4		miR1878	1	1	Zm00001eb379410
zma-miR5021-nb	4		miR2008	1	1	Zm00001eb426330
zma-miR167c-5p-nb	4		miR2018	1	1	Zm00001eb424930
zma-miRf1533-nb	4		miR2028	1	1	Zm00001eb053210
zma-miR396e-nb	4		miR2910	1	1	Zm00001eb314700
zma-miR4995-nb	4		miR2911	1	1	Zm00001eb054290
zma-miRf10719-nb	4		miR2915	1	1	Zm00001eb424930
zma-miR396a-5p-nb	4		miR3630	1	1	Zm00001eb148910
zma-miR169h	4		miR5073	1	1	Zm00001eb030420
zma-miR156h-3p	4		miR5077	1	1	Zm00001d015310
zma-miR164a-5p	4		miR5139	1	1	Zm00001d020051
zma-miR169a-5p	4		miR5368	1	1	Zm00001d019605
zma-miR169c-5p	4		miR536	1	1	Zm00001d014091
zma-miR396b-3p	4		miR5381	1	1	Zm00001eb420370
zma-miR529-5p	4		miR5538	1	1	Zm00001eb155150
zma-miRX01-nb	3		miR6173	1	1	Zm00001d015196
zma-miRX02-nb	3		miR6248	1	1	Zm00001eb325500
zma-miRX07-nb	3		miR6478	1	1	Zm00001eb420250
zma-miRX12-nb	3		miR6485	1	1	GRMZM5G899836
zma-miRX29-nb	3		miR8175	1	1	Zm00001eb292540
zma-miRf393a-nb	3		miR858	1	1	Zm00001eb130260
zma-miR396a-3p-nb	3		miR894	1	1	Zm00001d019750
zma-miR6253-nb	3		miRf10258	1	1	Zm00001eb115940
zma-miRf10455-nb	3		miRf10280	1	1	Zm00001d044353
zma-miRf11843-nb	3		miRf10282	1	1	Zm00001eb141560
zma-miRf11940-nb	3		miRf10574	1	1	Zm00001d021075
zma-miR167h-5p-nb	3		miRf10710	1	1	Zm00001eb248610
zma-miRf10060-nb	3		miRf11566	1	1	Zm00001eb299750
zma-miR5568b-3p-nb	3		miRf11610	1	1	Zm00001d039578
zma-miR6230-3p-nb	3		miRf12091	1	1	Zm00001d002462
zma-miRf167b-nb	3		miRf12144	1	1	Zm00001eb039270
zma-miR11970-3p	3		miRf414	1	1	Zm00001eb175220
zma-miR11970-5p	3		miRf92	1	1	Zm00001d020500
zma-miR156e-3p	3		miR10518	0	0	NA
zma-miR164b-3p	3		miR10519	0	0	NA
zma-miR166a-5p	3		miR5054	0	0	NA
zma-miR169c-3p	3		miR6300	0	0	NA
zma-miR169l-5p	3		zma-miRX19-nb	8	8	Zm00001d003618,Zm00001d007300,Zm00001d018735,Zm00001eb321470,Zm00001d025566,Zm00001d045342,Zm00001d045348,Zm00001d051843
zma-miR169o-5p	3		zma-miRX35-nb	6	6	Zm00001d003222,Zm00001eb416360,Zm00001eb048930,Zm00001eb048960,Zm00001d035436,Zm00001d043067
zma-miR393b-3p	3		zma-miRX38-nb	5	5	Zm00001d014735,Zm00001d024291,Zm00001d031973,Zm00001eb288040,Zm00001d049208
zma-miR398a-3p	3		zma-miRX09-nb	4	4	Zm00001d019697,Zm00001d028203,Zm00001d048096,Zm00001eb201600
zma-miR528a-5p	3		zma-miRX14-nb	4	4	Zm00001d011336,Zm00001d050841,Zm00001d052788,Zm00001eb205790
zma-miRX08-nb	2		zma-miRX41-nb	4	4	Zm00001d021554,Zm00001d031613,Zm00001eb143850,Zm00001eb205350
zma-miRX22-nb	2		zma-miRX01-nb	3	3	Zm00001eb071720,Zm00001d033776,Zm00001eb203960
zma-miRX25-nb	2		zma-miRX02-nb	3	3	Zm00001d019515,Zm00001d021662,Zm00001d049313
zma-miRX26-nb	2		zma-miRX07-nb	3	3	Zm00001eb218610,Zm00001eb032000,Zm00001eb050320
zma-miRX28-nb	2		zma-miRX12-nb	3	3	Zm00001eb021760,Zm00001eb159590,Zm00001eb403430
zma-miRX32-nb	2		zma-miRX29-nb	3	3	Zm00001d000027,Zm00001d025455,Zm00001eb431730
zma-miR319-nb	2		zma-miRX08-nb	2	2	Zm00001d045911,Zm00001eb186280
zma-miR159-nb	2		zma-miRX22-nb	2	2	Zm00001d015179,Zm00001d026460
zma-miR159b-3p-nb	2		zma-miRX25-nb	2	2	Zm00001d039747,Zm00001eb196070
zma-miRf159c-3p-nb	2		zma-miRX26-nb	2	2	Zm00001eb111960,Zm00001d021728
zma-miRf171b-5p-nb	2		zma-miRX28-nb	2	2	Zm00001d024075,Zm00001d032781
zma-miRf156e-3p-nb	2		zma-miRX32-nb	2	2	Zm00001d023715,Zm00001eb015510
zma-miR159b-5p.3-nb	2		zma-miRX03-nb	1	1	Zm00001d047989
zma-miR2275a-nb	2		zma-miRX04-nb	1	1	Zm00001d015865
zma-miR8155-nb	2		zma-miRX05-nb	1	1	Zm00001eb034080
zma-miRf159b-5p-nb	2		zma-miRX06-nb	1	1	Zm00001eb163790
zma-miR1511-nb	2		zma-miRX10-nb	1	1	Zm00001d004460
zma-miR159b-nb	2		zma-miRX11-nb	1	1	Zm00001d007549
zma-miR167d-nb	2		zma-miRX13-nb	1	1	Zm00001d004460
zma-miRf159b-nb	2		zma-miRX15-nb	1	1	Zm00001d048891
zma-miR444b.1-nb	2		zma-miRX16-nb	1	1	Zm00001d037810
zma-miR5083-nb	2		zma-miRX17-nb	1	1	Zm00001eb073810
zma-miR5532-nb	2		zma-miRX18-nb	1	1	Zm00001d050841
zma-miRf10177-nb	2		zma-miRX20-nb	1	1	Zm00001d049371
zma-miRf11147-nb	2		zma-miRX21-nb	1	1	Zm00001d002481
zma-miRf11267-nb	2		zma-miRX23-nb	1	1	Zm00001eb253890
zma-miRf11675-nb	2		zma-miRX24-nb	1	1	Zm00001d036905
zma-miRf11742-nb	2		zma-miRX27-nb	1	1	Zm00001d047518
zma-miRf11894-nb	2		zma-miRX30-nb	1	1	Zm00001eb252400
zma-miR11466a-nb	2		zma-miRX31-nb	1	1	Zm00001d047142
zma-miR159d-nb	2		zma-miRX33-nb	1	1	Zm00001d041339
zma-miR2914-nb	2		zma-miRX34-nb	1	1	Zm00001eb195420
zma-miR159c	2		zma-miRX36-nb	1	1	Zm00001d001856
zma-miRf11355-nb	2		zma-miRX37-nb	1	1	Zm00001eb151710
zma-miRf12181-nb	2		zma-miRX39-nb	1	1	Zm00001eb217130
zma-miR5568e-3p-nb	2		zma-miRX40-nb	1	1	Zm00001eb258280
zma-miR6218-5p-nb	2
zma-miR6224a-3p-nb	2
zma-miR6224a-5p-nb	2
zma-miR6232b-5p-nb	2
zma-miR159e-nb	2
zma-miR2005-nb	2
zma-miR9667-5p-nb	2
zma-miR9773-nb	2
zma-miR845d-nb	2
zma-miR1432-3p	2
zma-miR156a-3p	2
zma-miR156d-3p	2
zma-miR159a-3p	2
zma-miR159a-5p	2
zma-miR159c-3p	2
zma-miR164e-5p	2
zma-miR166c-5p	2
zma-miR167g-3p	2
zma-miR167j-3p	2
zma-miR168a-5p	2
zma-miR168c	2
zma-miR319m	2
zma-miR393c-3p	2
zma-miR394a-5p	2
zma-miR395b-3p	2
zma-miR399c-5p	2
zma-miR444a	2
zma-miR827-3p	2
zma-miRX03-nb	1
zma-miRX04-nb	1
zma-miRX05-nb	1
zma-miRX06-nb	1
zma-miRX10-nb	1
zma-miRX11-nb	1
zma-miRX13-nb	1
zma-miRX15-nb	1
zma-miRX16-nb	1
zma-miRX17-nb	1
zma-miRX18-nb	1
zma-miRX20-nb	1
zma-miRX21-nb	1
zma-miRX23-nb	1
zma-miRX24-nb	1
zma-miRX27-nb	1
zma-miRX30-nb	1
zma-miRX31-nb	1
zma-miRX33-nb	1
zma-miRX34-nb	1
zma-miRX36-nb	1
zma-miRX37-nb	1
zma-miRX39-nb	1
zma-miRX40-nb	1
zma-miR160-nb	1
zma-miR167d-5p-nb	1
zma-miR858-nb	1
zma-miR166l	1
zma-miR166b-nb	1
zma-miR167e	1
zma-miR171h	1
zma-miR5139a-nb	1
zma-miR536-nb	1
zma-miR1432	1
zma-miRf167f-3p-nb	1
zma-miR167f-5p-nb	1
zma-miRf169i-3p-nb	1
zma-miR394-3p-nb	1
zma-miR8175-nb	1
zma-miR845a-nb	1
zma-miRf10574-nb	1
zma-miR1878-3p-nb	1
zma-miR319b	1
zma-miRf444b-nb	1
zma-miR845-nb	1
zma-miR167a-nb	1
zma-miR168b-5p-nb	1
zma-miRf167d-5p-nb	1
zma-miR156h-nb	1
zma-miR5368-nb	1
zma-miR3630-3p-nb	1
zma-miR6173-nb	1
zma-miR6485-nb	1
zma-miR167h-nb	1
zma-miR156f-nb	1
zma-miRf156b-3p-nb	1
zma-miRf167e-3p-nb	1
zma-miRf167h-3p-nb	1
zma-miR408-5p-nb	1
zma-miR444d.3-nb	1
zma-miR444f-nb	1
zma-miR5073-nb	1
zma-miR5077-nb	1
zma-miR5538	1
zma-miR6248-nb	1
zma-miRf10280-nb	1
zma-miRf10282-nb	1
zma-miRf10710-nb	1
zma-miRf11610-nb	1
zma-miRf12091-nb	1
zma-miR2910-nb	1
zma-miR2911-nb	1
zma-miR2915-nb	1
zma-miRf414-nb	1
zma-miR894-nb	1
zma-miR166p-nb	1
zma-miR6478-nb	1
zma-miRf10258-nb	1
zma-miRf11566-nb	1
zma-miRf12144-nb	1
zma-miR5381-nb	1
zma-miR6218-3p-nb	1
zma-miR121-1-nb	1
zma-miR149-nb	1
zma-miRf92-nb	1
zma-miR408-nb	1
zma-miR1130b-3p-nb	1
zma-miR2008-nb	1
zma-miR2018-nb	1
zma-miR2028-nb	1
zma-miRf156a-3p-nb	1
zma-miR845e-nb	1
zma-miR1432-5p	1
zma-miR156b-3p	1
zma-miR156i-3p	1
zma-miR156k-3p	1
zma-miR156l-3p	1
zma-miR159c-5p	1
zma-miR159h-3p	1
zma-miR160b-3p	1
zma-miR162b	1
zma-miR166g-5p	1
zma-miR166h-5p	1
zma-miR167a-5p	1
zma-miR167e-5p	1
zma-miR168a-3p	1
zma-miR168b-3p	1
zma-miR169a-3p	1
zma-miR169o-3p	1
zma-miR171d-5p	1
zma-miR171k-5p	1
zma-miR319a-3p	1
zma-miR390a-3p	1
zma-miR390a-5p	1
zma-miR393a-5p	1
zma-miR396g-3p	1
zma-miR396g-5p	1
zma-miR397a-5p	1
zma-miR397b-3p	1
zma-miR398b-5p	1
zma-miR399a-3p	1
zma-miR399e-3p	1
zma-miR399g-3p	1
zma-miR408a	1
zma-miRf444a	1
zma-miR528a-3p	1
zma-miR529-3p	1
zma-miR827-5p	1

## Sheet: Table S13.2
Table 3.2. Annotation and sequence information of the genes targeted by the 311 unique miRNAs
psRNATarget results										*penalty for the mismatches between mature small RNA and the target sequence.
Expectation*	miRNA (311 Uniq)	GeneID	Target gene	Target_Acc.	Expectation	miRNA_start	miRNA_end	Target_start	Target_end	miRNA_aligned_fragment	alignment	Target_aligned_fragment	Inhibition	Target_Desc.	Description	Annotation	Multiplicity	Sequencce
0	zma-miRX05-nb	Zm00001eb034080	Zm00001d031327	Zm00001d031327_T011	0	1	20	2851	2870	GAACUGGAAUUGAAACUGGC	::::::::::::::::::::	GCCAGUUUCAAUUCCAGUUC	Cleavage	cdna chromosome:AGPv4:1:186062802:186075177:1	Zm00001d031327	TPR repeat | Tetratricopeptide repeat	1	ACACCCGCAAAGCCAACAACGCCTCCACGGCGACTCCGGCTCCTCCACGGCTCCAGCTCCAGGCCCCAGCTCACCCTCCCCCCTCCCCTCGAGGCGGACCGCCCCCACGTCGCCGGCGATCGAATCGGCGGCCGTAGCCTCGCGCTTCCAGCGTCGGAGAGTGCGCCCGTCCGGCGGATGAGATGGCGCTGCGGCACCTCGTCACGGGCCAGAATAACTGCGTGCCGGACGGCGCCTCGTCGTCCAACCCCCTCAACGCCCTCGCCAACGCCTTCCTCGGCCAGTCCTCCAAGGCGCAGGTGAGCCTCCGTGGCCGCCCTAGAGTTGCCAGCAAAGTTTCGGGCGTAGAGGGCTAGAGGGTTAGCCGATGCCGCGGGGGCTTGGATCCTGTCGCTTAGG…
	zma-miRX10-nb	Zm00001d004460	Zm00001d004460	Zm00001d004460_T008	0	1	20	3483	3502	GUAUUUUGUUAGUUUCUAGG	::::::::::::::::::::	CCUAGAAACUAACAAAAUAC	Cleavage	cdna chromosome:AGPv4:2:113301632:113309352:-1	Zm00001d004460	cePP protein|AAR2 protein family	1	ACGTGGTTGAAGACGTCTTGTCCCGTTCCAGAACACTCGCGCTCTCGCACGACGGCACGAGCGCGCTACTGCCATAGTGCCATGGCGAGCGGCGGCGGTGCTGCGGCGCGGATGGACCCGGAGGTAGCAACAGAGCTGGTGCGGAAGGGTGCCACCCTCCTCCTCCTCGATGTCCCCCAGCGCACCCTCTTCGGAATCGATACCCAGATGTTCTCTGTTGGACCCAAGTTCAAAGGGATGAAGATGGTGCCACCGGGAGCCCATTTCGTCTACTACTGCTCCCCAAACAGGCATGGGAATGAGTTTGCACCTACTGTCGGGTTCTTTCTTACTACACACCAATCTGAGGTGATTGTTCGAAAGTGGGATGTGCAAGAGGAACGATTAATCAAATTATCA…
	zma-miRX16-nb	Zm00001d037810	Zm00001d037810	Zm00001d037810_T001	0	1	22	2983	3004	AUACAGAUAGAAAAGGAUCUGG	::::::::::::::::::::::	CCAGAUCCUUUUCUAUCUGUAU	Cleavage	cdna chromosome:AGPv4:6:138532222:138538654:-1	Zm00001d037810		1	GTTTTTTGTTTCATATGACAAACATATATACATGCATCCATGTGTGCGTGTACTACATGTAAGCAAAATTTAGTTTACTTAGGTGCAAAATCATTTGGTTTTCAACTGAACAAGTGGCCTTATAGTGTTTTGAAGGTTGAGGTACTGACAGAACATAATAATAACCATAATCTCGAAGGAAGTTTACCTTGCAGGATTGATCATGATGTACAACAGCACAATGAGGAGTCAGACTACATGGGTAAGTAGCATTATGCAATTTCCACATTATTGTGAGGCGAATGGTGCGTTTTTCGATGGTTTTCATTATTTGCTTGTCTTATATTACAAGCAGCATGGATGTTCTTTCATCCCATCGTATTGTGGCACTACAGAATTATTGATGATCAACATGCGGGT…
	zma-miR159-nb	Zm00001eb386350	Zm00001d046517	Zm00001d046517_T001	0	1	21	888	908	UUUGGAUUGAAGGGAGCUCUA	: :::::::::::::::::::	UCGAGCUCCCUUCAAUCCAAA	Cleavage	cdna chromosome:AGPv4:9:93396849:93405759:-1	Putative MYB DNA-binding domain superfamily protein [Source:UniProtKB/TrEMBL;Acc:K7VW09]	Myb-like DNA-binding domain	2	ACCGCCGCGGTCCTTCTCTCCCCTGCCCCACCGAGTAGATTTGAGGATCTCCAGCTTTTTGAGGACAATCCAGTTTTCGTCGAAGTTCAAAATGACGGTGGTGGAGGCGGGTGAAGTGTTGAACTTGAAGGTGGGCGAGAACCCTCTACTGGAGGGTGAGGCCAAGACGGGGTACGTCTCGCCCGACGACCAAGACGGGGAGACCGCCAGCGAAAAACCCTGCGGCGCGCCCCAGCTGAAGAAGGGCCCCTGGAGTCCCGATGAAGATAAGCTTCTCAAAAATTATGTCGAGGCACACGGCGAGGGGAAATGGAACAAGGTGCAGCGCAACTCCGGGCTCAATCGCTGTGGCAAGAGCTGCCGCCTCCGCTGGACCAACCACCTCAGGCCCGATCTCAA…
	zma-miR159-nb	Zm00001eb386360	Zm00001d046518	Zm00001d046518_T001	0	1	21	888	908	UUUGGAUUGAAGGGAGCUCUA	: :::::::::::::::::::	UCGAGCUCCCUUCAAUCCAAA	Cleavage	cdna chromosome:AGPv4:9:93438079:93444871:-1	Putative MYB DNA-binding domain superfamily protein [Source:UniProtKB/TrEMBL;Acc:K7VW09]	Myb-like DNA-binding domain	2	ACCGCCGCGGTCCTTCTCTCCCCTGCCCCACCGAGTAGATTTGAGGATCTCCAGCTTTTTGAGGACAATCCAGTTTTCGTCGAAGTTCAAAATGACGGTGGTGGAGGCGGGTGAAGTGTTGAACTTGAAGGTGGGCGAGAACCCTCTACTGGAGGGTGAGGCCAAGACGGGGTACGTCTCGCCCGACGACCAAGACGGGGAGACCGCCAGCGAAAAACCCTGCGGCGCGCCCCAGCTGAAGAAGGGCCCCTGGAGTCCCGATGAAGATAAGCTTCTCAAAAATTATGTCGAGGCACACGGCGAGGGGAAATGGAACAAGGTGCAGCGCAACTCCGGGCTCAATCGCTGTGGCAAGAGCTGCCGCCTCCGCTGGACCAACCACCTCAGGCCCGATCTCAA…
	zma-miR159b-3p-nb	Zm00001eb386350	Zm00001d046517	Zm00001d046517_T001	0	1	21	888	908	UUUGGAUUGAAGGGAGCUCUU	:::::::::::::::::::	UCGAGCUCCCUUCAAUCCAAA	Cleavage	cdna chromosome:AGPv4:9:93396849:93405759:-1	Putative MYB DNA-binding domain superfamily protein [Source:UniProtKB/TrEMBL;Acc:K7VW09]	Myb-like DNA-binding domain	2	ACCGCCGCGGTCCTTCTCTCCCCTGCCCCACCGAGTAGATTTGAGGATCTCCAGCTTTTTGAGGACAATCCAGTTTTCGTCGAAGTTCAAAATGACGGTGGTGGAGGCGGGTGAAGTGTTGAACTTGAAGGTGGGCGAGAACCCTCTACTGGAGGGTGAGGCCAAGACGGGGTACGTCTCGCCCGACGACCAAGACGGGGAGACCGCCAGCGAAAAACCCTGCGGCGCGCCCCAGCTGAAGAAGGGCCCCTGGAGTCCCGATGAAGATAAGCTTCTCAAAAATTATGTCGAGGCACACGGCGAGGGGAAATGGAACAAGGTGCAGCGCAACTCCGGGCTCAATCGCTGTGGCAAGAGCTGCCGCCTCCGCTGGACCAACCACCTCAGGCCCGATCTCAA…
	zma-miR159b-3p-nb	Zm00001eb386360	Zm00001d046518	Zm00001d046518_T001	0	1	21	888	908	UUUGGAUUGAAGGGAGCUCUU	:::::::::::::::::::	UCGAGCUCCCUUCAAUCCAAA	Cleavage	cdna chromosome:AGPv4:9:93438079:93444871:-1	Putative MYB DNA-binding domain superfamily protein [Source:UniProtKB/TrEMBL;Acc:K7VW09]	Myb-like DNA-binding domain	2	ACCGCCGCGGTCCTTCTCTCCCCTGCCCCACCGAGTAGATTTGAGGATCTCCAGCTTTTTGAGGACAATCCAGTTTTCGTCGAAGTTCAAAATGACGGTGGTGGAGGCGGGTGAAGTGTTGAACTTGAAGGTGGGCGAGAACCCTCTACTGGAGGGTGAGGCCAAGACGGGGTACGTCTCGCCCGACGACCAAGACGGGGAGACCGCCAGCGAAAAACCCTGCGGCGCGCCCCAGCTGAAGAAGGGCCCCTGGAGTCCCGATGAAGATAAGCTTCTCAAAAATTATGTCGAGGCACACGGCGAGGGGAAATGGAACAAGGTGCAGCGCAACTCCGGGCTCAATCGCTGTGGCAAGAGCTGCCGCCTCCGCTGGACCAACCACCTCAGGCCCGATCTCAA…
	zma-miRf159c-3p-nb	Zm00001eb386350	Zm00001d046517	Zm00001d046517_T001	0	1	21	888	908	UUUGGAUUGAAGGGAGCUCCU	:::::::::::::::::::	UCGAGCUCCCUUCAAUCCAAA	Cleavage	cdna chromosome:AGPv4:9:93396849:93405759:-1	Putative MYB DNA-binding domain superfamily protein [Source:UniProtKB/TrEMBL;Acc:K7VW09]	Myb-like DNA-binding domain	2	ACCGCCGCGGTCCTTCTCTCCCCTGCCCCACCGAGTAGATTTGAGGATCTCCAGCTTTTTGAGGACAATCCAGTTTTCGTCGAAGTTCAAAATGACGGTGGTGGAGGCGGGTGAAGTGTTGAACTTGAAGGTGGGCGAGAACCCTCTACTGGAGGGTGAGGCCAAGACGGGGTACGTCTCGCCCGACGACCAAGACGGGGAGACCGCCAGCGAAAAACCCTGCGGCGCGCCCCAGCTGAAGAAGGGCCCCTGGAGTCCCGATGAAGATAAGCTTCTCAAAAATTATGTCGAGGCACACGGCGAGGGGAAATGGAACAAGGTGCAGCGCAACTCCGGGCTCAATCGCTGTGGCAAGAGCTGCCGCCTCCGCTGGACCAACCACCTCAGGCCCGATCTCAA…
	zma-miRf159c-3p-nb	Zm00001eb386360	Zm00001d046518	Zm00001d046518_T001	0	1	21	888	908	UUUGGAUUGAAGGGAGCUCCU	:::::::::::::::::::	UCGAGCUCCCUUCAAUCCAAA	Cleavage	cdna chromosome:AGPv4:9:93438079:93444871:-1	Putative MYB DNA-binding domain superfamily protein [Source:UniProtKB/TrEMBL;Acc:K7VW09]	Myb-like DNA-binding domain	2	ACCGCCGCGGTCCTTCTCTCCCCTGCCCCACCGAGTAGATTTGAGGATCTCCAGCTTTTTGAGGACAATCCAGTTTTCGTCGAAGTTCAAAATGACGGTGGTGGAGGCGGGTGAAGTGTTGAACTTGAAGGTGGGCGAGAACCCTCTACTGGAGGGTGAGGCCAAGACGGGGTACGTCTCGCCCGACGACCAAGACGGGGAGACCGCCAGCGAAAAACCCTGCGGCGCGCCCCAGCTGAAGAAGGGCCCCTGGAGTCCCGATGAAGATAAGCTTCTCAAAAATTATGTCGAGGCACACGGCGAGGGGAAATGGAACAAGGTGCAGCGCAACTCCGGGCTCAATCGCTGTGGCAAGAGCTGCCGCCTCCGCTGGACCAACCACCTCAGGCCCGATCTCAA…
	zma-miR171h	Zm00001eb011560	Zm00001d028526	Zm00001d028526_T001	0	1	21	440	460	UGAGCCGAACCAAUAUCACUC	:.:::::::::::::::::::	GGGUGAUAUUGGUUCGGCUCA	Cleavage	cdna chromosome:AGPv4:1:38187938:38189632:1	GRAS transcription factor [Source:UniProtKB/TrEMBL;Acc:A0A060CZR1]	GRAS domain family	1	ATGGAAGTGACTATGGACGACGTGGCCGGGGATCTCGAGTTCTCTGGCTGCAGCTCCACGACCACCTCGCCGTCGTCGCCATCGCTGGACGACGGCATGGGGATGTACGCGTGGAATGCTCTGTCCCCGGTGACCGACTGGGGCTCGCTCTGTCCTGACGACGGCGCCCAGGATCTGCACGGCCTCATCGAGTCCATGCTCTACGACGACACGCTCCTCGGCTCGGCCGACCTCAACCCGGCCATGTTCCCGGACGACGTGTACTGCTGCTCCAATGGCTCCGCCCCGAGCAGCACCACCACGACGAACCCCGGCACGCCCGTGAACGACGGCGACGCGCAGAAGGGCGACTGCCACGAGAAGGGCCTGCGCCTGCTGCACTTGCTCATGGCGGCGGCC…
	zma-miR8175-nb	Zm00001eb292540	Zm00001d038673	Zm00001d038673_T003	0	1	20	1999	2018	GAUCCCCGGCAACGGCGCCA	::::::::::::::::::::	UGGCGCCGUUGCCGGGGAUC	Cleavage	cdna chromosome:AGPv4:6:162361472:162373818:1	Zm00001d038673	N2227-like protein	1	GGAAAAAAAACAAGCAACTGATGACGGCCGCTGCCGTTCGATTTGAGAGCCACCGATTAACCCATCCATCCACCTCGCCGCCGCCGGAGAGTATGGTTGAGCGGCGGTACACCGAGGAGGAGGAGGCCCTCGAGATCAAGTCCCTCCGCCGCATCATCGCCGCCTACGCCAACTATCAAGATGCTGCAGAAAGGGATGTCGAGAGATATGAGCGGTCATTCAAAATGCTTCCTACAGCGCACAAGAAACTTCTTTTCCACCTCGGTCTGAAGTACCAAAGTCTGAGATGGTGTATATCCATGAATGCATCTTTTATCATGAAAATGCTTGAGGCGTTTGAACCTCCTTTTGACATGAGTCAGTATGTAGATGATGATGTTCATGCTCATCCATCAATCT…
	zma-miR845a-nb	Zm00001eb394110	Zm00001d047407	Zm00001d047407_T001	0	1	21	4852	4872	CGGCUCUGAUACCAAUUGAUG	:::::::::::::::::::	UCUCAAUUGGUAUCAGAGCCG	Cleavage	cdna chromosome:AGPv4:9:129140043:129148064:-1	Low temperature viability protein [Source:UniProtKB/TrEMBL;Acc:B6TGN3]	Low temperature viability protein	1	ACGTTTTCATTCTTCCTATTGTCAGCATCGCTCTCCAAATCCCAAAACCCTAACCTATCCATCGTCGCCACCGTTTACCGTCGCTGCCGCCAATATGGGAGCAAGAGGAGGAGGAGGAGGCGGCCGCAAGGCCCGCAACTTTGCGACCTTCCGCCTCTTCCCGCGCGCCGGCGCCGCCGACCCCAACGACCGCGTGTTCGTACGCGTCGACAACAACGACTACACTGTCCCCGGGTTCGCCGACGAGGACTCCTTCGACCCATCCCGGTCCGACCCTTCCGCCGGCAATGGAAACTTCGGCTCCGCATCCGGCCCCCTCCCGGAGCACGTCCGCCGCGAGATCCTCGAGCTCGGCCTCCCTGACGACGGTTACAACTACCTCTCCCACCTCCGCGAGCT…
	zma-miRf444b-nb	Zm00001d050386	Zm00001d050386	Zm00001d050386_T001	0	1	21	25	45	UGCAGUUGCUGCCUCAAGCUU	:::::::::::::::::::::	AAGCUUGAGGCAGCAACUGCA	Cleavage	cdna chromosome:AGPv4:4:85167106:85168653:-1	Zm00001d050386		1	CTAGCTCTGGCAAAGGGAGGCAGAAAGCTTGAGGCAGCAACTGCATAACTTAAAAGAGCACCATCGGCAGTTGTTGGGTCAGCAGCTTTCTGGCCTGAACGTGGGAGATTTGCAGAATTTAGAGAATAAGCTGGAGACGAGCCTAAGAAATATTCGTCTGAAAAAGGACCAACTTTTTTTTTATCAGATTCAAGAATTAAACAGGAAGGGAAGCCTCATGCACCAGGAAAGCATAGAACTATACAACAAAGTTAACCTTCTTCATCAACATAACACTGAATTACGGAGAAAGGTGTATCGACAAGGAGTAAATAATGAGCAAACAAGTACTACTGTTAGACACAGTACTCGGAATACAGAGAATCTTCCGATCAATCCTGAGCTAAGTGTGCAAAGGGA…
	zma-miR160c-5p-nb	Zm00001eb273540	Zm00001d000358	Zm00001d000358_T001	0	1	21	1720	1740	UGCCUGGCUCCCUGUAUGCUU	:.:::::::::::::::::::	AGGCAUACAGGGAGCCAGGCA	Cleavage	cdna contig:AGPv4:B73V4_ctg115:30305:33567:-1	Auxin response factor [Source:UniProtKB/TrEMBL;Acc:K7UYC8]	B3 DNA binding domain | Auxin response factor	1	CCCATGTCAGCTGAGGTCTGCTCACCTGTGTGAGAGAGAGTGTGTGAGTGTGACCGTGGGTGGGGTGGGGAGGAAGACGAGCCCGTCGAGCTGTGCCGATTTTGCCCCCGAATCCGTCGTTACCCCTGCTTTGGAGGGATCTGAAGGTGCTGGTGGCCTGCTGCTGCCTGCCTGTCTGCCAGGAGCCCAGAGGCCAGAGCAGAGACTGTGGTGGTGGTGATGGCGGCTGTGCAGCGGAAAGGCTTCTCGTCGTGGTACTAGTGGAGGAGGCGTGAAATTTCATCCATAAAGGCTGTCGCGGTGGCCGGTGGGTGGAGATCGCGCTCAATTCCCGCCGAAACCGCCTCCGGGGTAGCGTGGCCGCGGGAAGTGGGAGTGGGAGATGATTACTTTCGTGGA…
	zma-miR160c-5p-nb	Zm00001eb221620	Zm00001d014013	Zm00001d014013_T001	0	1	21	3471	3491	UGCCUGGCUCCCUGUAUGCUU	:.:::::::::::::::::::	AGGCAUACAGGGAGCCAGGCA	Cleavage	cdna chromosome:AGPv4:5:28634910:28639636:-1	Auxin response factor [Source:UniProtKB/TrEMBL;Acc:D9HNU4]	Auxin response factor | B3 DNA binding domain	1	GGCCTCGCCATAATTCCAACCCACTGTGTGTGCCGCTGTAGCAGCGCAGCGCAGCGCGCGCGCCACCACCGTCAACCTCCTGATCTCCCCGCCTCGCCGCCGTCGATTCTTCGCCGTCTTCCTGGGGCTCGGGGGCAGCCGGAGCAAGCTTGGGGGGGTGGTGTCCTCGGACCGACGACAGAGTCGTTGCCCGCGAAGATGCCGGCCCTGGTGTACATTCCTACTCCGCTTTGCCCGGTGCCAGAGCGTTTCTCCCGGAGTAGCGGTTGCGCCGCCTCATGATCTGCCAATTGGAACCCCTGGGCGTGCGCAGAGGAGGTTGCTCTGCAGCTGGACAGTGATCGCGTTTGGTGGGTGTGGCGGCGGTGGAGGAAGACGACACGACGAAGACGAGGAGGT…
	zma-miR160c-5p-nb	Zm00001eb225570	Zm00001d014507	Zm00001d014507_T002	0	1	21	2061	2081	UGCCUGGCUCCCUGUAUGCUU	:.:::::::::::::::::::	AGGCAUACAGGGAGCCAGGCA	Cleavage	cdna chromosome:AGPv4:5:50795874:50799332:1	Auxin response factor [Source:UniProtKB/TrEMBL;Acc:A0A1D6GTU9]	B3 DNA binding domain | Auxin response factor	1	AGAATTGGCTGCTGCTTCCCCGCCTTCTTGACTGCCTGCCTTTCTCCCTCCTCTGACCTCTCTCTCTCTCTATTTAGCTGTTTTGCTGAACCCCATGTCAGCTGCAGTCTGGGGGAATCTGAGCCTGCTGCTCACCTGAGAGAGCCTGTGGGTGGGGAGGCAAAGCGCTGCAGAGGCTGCAGCAGAGAGGAGCGAGCGAGGGAGGGAGACGACGAGCCCTGTCGAGCTGTTCCGATTTTGCCCCCCCGAATACGTCGCTGCCCCTGCTTTGGAGGGATCTGAAGCTGCTGCTGCCTGCCAAAGCCCGGAGGTGAGTGACTGACCGGATGAATTCGGCAATCTTGTGGTGCTCCTGCCGTGCTGCTGCCTGGGTTCCCTTTCCCTGCAAGATTTTCTGAG…
	zma-miR160c-5p-nb	Zm00001eb426740	Zm00001d025871	Zm00001d025871_T001	0	1	21	1481	1501	UGCCUGGCUCCCUGUAUGCUU	:.:::::::::::::::::::	AGGCAUACAGGGAGCCAGGCA	Cleavage	cdna chromosome:AGPv4:10:132193858:132195808:1	Auxin response factor [Source:UniProtKB/TrEMBL;Acc:K7UKA6]	B3 DNA binding domain | Auxin response factor	1	AAAAGAGTCCACGTGGACCACGTCCTTCACCGGAAGCCACTCCCCCCGTGGACTAGAGACTAGAGAGCCCAGTCATGTCTCCCGAAGCCTGCGAGCTCACGCTCGCGCCGCGGATGCCCGCATCGCAGGCCGGTGCCGGTGCCGGCGCCGAGCCCGAGACCAAGGGATCCGTGCACCCGCAACTGTGGTACGCGTGCGCGGGCCCCACGTGCACCGTGCCGCCCGTCGGCACCGCGGTGTACTACTTCCCTCAGGGCCACGCCGAGCATGCCGGCGCCGCCGCCGACGCCAACCTGCACGCCCCGCCTTTCGTGCCGTGCCGCGTCGCGGGCGTCAGGTTCATGGCTGAGCTCGACACCGACGAAATCTTCGTCAAAATACGCCTCGACCCGCTCCGCT…
	zma-miR160c-5p-nb	Zm00001eb045640	Zm00001d032683	Zm00001d032683_T001	0	1	21	1686	1706	UGCCUGGCUCCCUGUAUGCUU	:.:::::::::::::::::::	AGGCAUACAGGGAGCCAGGCA	Cleavage	cdna chromosome:AGPv4:1:234266863:234271357:-1	Auxin response factor [Source:UniProtKB/TrEMBL;Acc:C0HDR1]	B3 DNA binding domain | Auxin response factor	1	CGCAACAAGGAGAGGTGTCCGAGGCCTCCCACCTCATAATTCCAACCCACTGTGTGTGCCGCTGTAGCAGCGCGCGCCACCACCGTCAACTTCTCCCCACCTCGCCGCCGTCTAGATTTCGTCTCCTGGGCTCGAGCAACCGAAGCAGGCTTGGGGTGTTCTCGGAGAGAATCGTTGCCTCGGCCGATGCCGGCCCTGATGTAGGTTTCTGCTCTGCTTTGCCCGGTGCCAACGTCTCTCCCGGAGTAGCGGTTCCGCCGCCCCATGATCTGCCAGTTGGAACACATGGGCGTTCACGGAGGAGGTTGCTCTGCTGGACAGTGACCGCATTTGGTAGCGGTGGAGGAAGACGACGAAGAGGAGGAGGAGTAGGCCATGAAGGAGGTGGCCGAGGAAAGG…
	zma-miR5368-nb	Zm00001d019605	Zm00001d019605	Zm00001d019605_T001	0	1	19	760	778	GGACAGUCUCAGGUAGACA	:::::::::::::::::::	UGUCUACCUGAGACUGUCC	Cleavage	cdna chromosome:AGPv4:7:46267841:46280742:-1	Zm00001d019605		1	ATGGATTTACCTGGACCAATACATGAGATTCTTGTGCTATTTGGGGGATTTGGTCTTCTACTAGGAGGTCTAGGAGTAGTATTACTTACCAACCCAATTTATTCTGCCTTTTCGCTGGGATTAGTTCTTGTTTGTATATCCTTATTCTATTTTTTATTAAATTCCTACTTTGTAGCTATCGCACAACTTCTTATTTATGTGGGAGCCATAAATGTCTTGATCATATTTGTTGTAATGTTTGTAAACGGCTCAGAGTGGTCTAAAGATAAGAATTATTGGACTATTGGAGATGGGTTTACTTTACTCCTTTGTATAACTATTCCTTTTTCACTAATGACTACTATCCCAGATACGTCGTGGCATGGAATTCTTTGGACTACAAGATCAAACCAAATAGTA…
	zma-miRf159b-nb	Zm00001eb386350	Zm00001d046517	Zm00001d046517_T001	0	1	21	888	908	UUUGGAUUGAAGGGAGCUCUC	:::::::::::::::::::	UCGAGCUCCCUUCAAUCCAAA	Cleavage	cdna chromosome:AGPv4:9:93396849:93405759:-1	Putative MYB DNA-binding domain superfamily protein [Source:UniProtKB/TrEMBL;Acc:K7VW09]	Myb-like DNA-binding domain	2	ACCGCCGCGGTCCTTCTCTCCCCTGCCCCACCGAGTAGATTTGAGGATCTCCAGCTTTTTGAGGACAATCCAGTTTTCGTCGAAGTTCAAAATGACGGTGGTGGAGGCGGGTGAAGTGTTGAACTTGAAGGTGGGCGAGAACCCTCTACTGGAGGGTGAGGCCAAGACGGGGTACGTCTCGCCCGACGACCAAGACGGGGAGACCGCCAGCGAAAAACCCTGCGGCGCGCCCCAGCTGAAGAAGGGCCCCTGGAGTCCCGATGAAGATAAGCTTCTCAAAAATTATGTCGAGGCACACGGCGAGGGGAAATGGAACAAGGTGCAGCGCAACTCCGGGCTCAATCGCTGTGGCAAGAGCTGCCGCCTCCGCTGGACCAACCACCTCAGGCCCGATCTCAA…
	zma-miRf159b-nb	Zm00001eb386360	Zm00001d046518	Zm00001d046518_T001	0	1	21	888	908	UUUGGAUUGAAGGGAGCUCUC	:::::::::::::::::::	UCGAGCUCCCUUCAAUCCAAA	Cleavage	cdna chromosome:AGPv4:9:93438079:93444871:-1	Putative MYB DNA-binding domain superfamily protein [Source:UniProtKB/TrEMBL;Acc:K7VW09]	Myb-like DNA-binding domain	2	ACCGCCGCGGTCCTTCTCTCCCCTGCCCCACCGAGTAGATTTGAGGATCTCCAGCTTTTTGAGGACAATCCAGTTTTCGTCGAAGTTCAAAATGACGGTGGTGGAGGCGGGTGAAGTGTTGAACTTGAAGGTGGGCGAGAACCCTCTACTGGAGGGTGAGGCCAAGACGGGGTACGTCTCGCCCGACGACCAAGACGGGGAGACCGCCAGCGAAAAACCCTGCGGCGCGCCCCAGCTGAAGAAGGGCCCCTGGAGTCCCGATGAAGATAAGCTTCTCAAAAATTATGTCGAGGCACACGGCGAGGGGAAATGGAACAAGGTGCAGCGCAACTCCGGGCTCAATCGCTGTGGCAAGAGCTGCCGCCTCCGCTGGACCAACCACCTCAGGCCCGATCTCAA…
	zma-miR444b.1-nb	Zm00001eb245070	Zm00001d016957	Zm00001d016957_T002	0	1	21	745	765	UGUUGUCUCAAGCUUGCUGCC	:::::::::::::::::::::	GGCAGCAAGCUUGAGACAACA	Cleavage	cdna chromosome:AGPv4:5:181259012:181270471:1	MADS box protein 2 [Source:UniProtKB/TrEMBL;Acc:Q9FVN1]	SRF-type transcription factor (DNA-binding and dimerisation domain) | K-box region	1	CATGGGGTAGCCAATCGGGTGTCGCCGTGCGCGCGCGCGCGTCTGGCCTCCTGCCCTCCCTTTCCTTGCTAAATAAAGCAAGTAGCAGATAGGGGAAAGTCTGCTCGCAAGTTGCATCCGCCCTGCGCCAAGAAAAGCCATCGTTCTTCCCACAAACGCACACATAGAAGCATCATTCCCCTCTCGGCTAGCTTCTTCCTCTCTCTCCCTCCTCCTCCTCTTCCTCTTCCTCCTCCCTTGGGAAACCTGCTGCCTTTGAGCTTTCTTCTTCGAGAGCTCCCACCAGATCTCCTCCTCCTTACCTTCTTTGGCACGTTCGGCGGCGCGCGCGGAGAAAGATAGATCCCGCCATCGTCGTCGTCGGTCCTTGCTTCCGATCGGAGGGCCACAACCACAACC…
	zma-miR444b.1-nb	Zm00001eb183200	Zm00001d050897	Zm00001d050897_T001	0	1	21	406	426	UGUUGUCUCAAGCUUGCUGCC	:::::::::::::::::::::	GGCAGCAAGCUUGAGACAACA	Cleavage	cdna chromosome:AGPv4:4:128983979:129000129:1	Zm00001d050897	SRF-type transcription factor (DNA-binding and dimerisation domain) | K-box region	1	TCCTGTCCTGTCCTGGATCGAGTCGTTGGAGTTAGAGGGCCACAATCATATCTCCATAGGTTTCGTGCCAGCGAACGTGCGAGAGCAGCAGCAGGTTGACTGAAGAGAGATCGAGGCCGGGGACGCGGAGATGGGGAGGGGAAAGATTGTGATCCGCAGGATCGATAACTCCACGAGCCGGCAGGTGACCTTCTCCAAGCGCCGGAACGGGATCTTCAAGAAAGCCAAGGAGCTGGCCATCCTCTGCGATGCGGAGGTCGGCCTCATCATCTTCTCCAGCACCGGCCGCCTCTACGAGTACTCTAGCACCAGCATGAAATCAGTTATAGATCGGTACGGCAAGGCCAAGGAAGAGCAGCAAGTCGTCACAAATCCCAACTCGGAGCTTAAGTTTTGGCA…
	zma-miR444d.3-nb	Zm00001eb253580	Zm00001d017932	Zm00001d017932_T004	0	1	21	115	135	UUGUGGCUUUCUUGCAAGUUG	:::::::::::::::::::::	CAACUUGCAAGAAAGCCACAA	Cleavage	cdna chromosome:AGPv4:5:210281470:210285475:1	Zm00001d017932	SRF-type transcription factor (DNA-binding and dimerisation domain) | K-box region	1	ATGGAGGGTTTCGGCATGCTGCTGACTAAGAAAGCAGCTCGGAAACTGACAGTACTTCCTGTTTTACCGATAGCTCTGGCAAAGGGAGGCAGCAAGCTTGAGGCAACAACTGCACAACTTGCAAGAAAGCCACAAGACCATCTTTTGAAAAGTGAAATTGAAGTGTTACAGAGGAAGGGCAGCCTAATTCACCAGGAAAACATGGAGCTCAGTAGAAGAGTACATTTCATGTCACAGCAAAAAGAGGAACTATATAGGAAGCTCCAGGCCAGTGAACCAAGAGGTGCTGCTGGTGCAAGCTCTAGCACTCCCTACAGCTTTTGTATTGCAACACAACAAGCAGATGCCCCTGTTAATCTTGAACAGAGGCACTCGCAACCAAAGGAGGGAAATCGGTGC…
	zma-miR444f-nb	Zm00001eb253580	Zm00001d017932	Zm00001d017932_T004	0	1	21	94	114	UGCAGUUGUUGCCUCAAGCUU	:::::::::::::::::::::	AAGCUUGAGGCAACAACUGCA	Cleavage	cdna chromosome:AGPv4:5:210281470:210285475:1	Zm00001d017932	SRF-type transcription factor (DNA-binding and dimerisation domain) | K-box region	1	ATGGAGGGTTTCGGCATGCTGCTGACTAAGAAAGCAGCTCGGAAACTGACAGTACTTCCTGTTTTACCGATAGCTCTGGCAAAGGGAGGCAGCAAGCTTGAGGCAACAACTGCACAACTTGCAAGAAAGCCACAAGACCATCTTTTGAAAAGTGAAATTGAAGTGTTACAGAGGAAGGGCAGCCTAATTCACCAGGAAAACATGGAGCTCAGTAGAAGAGTACATTTCATGTCACAGCAAAAAGAGGAACTATATAGGAAGCTCCAGGCCAGTGAACCAAGAGGTGCTGCTGGTGCAAGCTCTAGCACTCCCTACAGCTTTTGTATTGCAACACAACAAGCAGATGCCCCTGTTAATCTTGAACAGAGGCACTCGCAACCAAAGGAGGGAAATCGGTGC…
	zma-miR5532-nb	GRMZM5G898442	GRMZM5G898442	GRMZM5G898442_T01	0	1	22	173	194	AUGGAAUAUAUGACAAAGGUGG	::::::::::::::::::::::	CCACCUUUGUCAUAUAUUCCAU	Cleavage	cdna chromosome:AGPv4:Pt:88701:88910:-1			1	ATGCACCTCTTTGGGCTTCTATTGAATCGAGAAATTGGATTGTACATCTTTTTGATTTTGATATCGATTTTGATACATATAAGGTGTCCTACGGATAATGCAAATCGAAGCTATTTGATGTCTGACTCAGGCCTATATGTATATGACCGATCGATCGAAATACTCCAAGACTCCACCTTTGTCATATATTCCATATATCACATTCGATAG
	zma-miR5532-nb	GRMZM5G898466	GRMZM5G898466	GRMZM5G898466_T01	0	1	22	173	194	AUGGAAUAUAUGACAAAGGUGG	::::::::::::::::::::::	CCACCUUUGUCAUAUAUUCCAU	Cleavage	cdna chromosome:AGPv4:Pt:133827:134036:1			1	ATGCACCTCTTTGGGCTTCTATTGAATCGAGAAATTGGATTGTACATCTTTTTGATTTTGATATCGATTTTGATACATATAAGGTGTCCTACGGATAATGCAAATCGAAGCTATTTGATGTCTGACTCAGGCCTATATGTATATGACCGATCGATCGAAATACTCCAAGACTCCACCTTTGTCATATATTCCATATATCACATTCGATAG
	zma-miRf414-nb	Zm00001eb175220	Zm00001d049830	Zm00001d049830_T002	0	1	21	182	202	UCAUCCUCAUCAUCCUCGUCC	::::::::::::::::::::	UGACGAGGAUGAUGAGGAUGA	Cleavage	cdna chromosome:AGPv4:4:46813744:46816659:1	Zm00001d049830	NAC domain	2	TCCATTCCCTTCGTGCTTGTTTGCTCTAGGGTTTTTGCCACGCCGCCGCCGCTCTGCCCCTTCCACCCCACCGATATACCAAGATGACGGCGCAGGCTGCGGAGGAGCTCGCCGCCCAGATCGAGCAGCAGAAGCTCGAGGAGCAGAAGACCGAGGCAGAAGAGGTTGTGGTGGAGGAGGATGACGAGGATGATGAGGATGACGATGATGATGACAAGGATGATGATGAACTGGATGGACAAGAAGGGGATGGGAGTGGCAAGTCGAAGCAAAGCAGGAGTGAGAAGAAGAGCCGCAAGGCCATGCTGAAGCTTGGCATGAAGCCCATCACTGGTGTCAGCCGGGTCACTGTGAAGAAAAGCAAGAATATGCTTTTTGTCATCTCGAAGCCAGATGTGT…
	zma-miRf11566-nb	Zm00001eb299750	Zm00001d018776	Zm00001d018776_T004	0	1	20	4074	4093	UUUCGGUUCGGUUCGGUUCA	:::::::::::::::::::	GGAACCGAACCGAACCGAAA	Cleavage	cdna chromosome:AGPv4:7:4961661:4980928:-1	Zm00001d018776	Myb-like DNA-binding domain	2	GCTGTTTCGAGCCCTTCCCCGCGCCGCCTTCCTCTGTCGTCTCCCCGACCCTGCATTCTCCTCTCTGGGAAGATTCAAATCCCCCACGGGCCACGGCCCACGCCACGCCATCTCTACCCAGCCACGGCGAGCGCCACCGGCCCCGCCGCGCCGCAAGAACTCTACCGTAACGTAACCGAGAAACCCCGCCGCCGGCGCGATGGACTGGTACTCCGACGACTCGGACCCCGACATCGACGAGGACCTGCGGGAGGACCTCGACGCGCTGCGCCGCTCCTGCATCCTCTCCGGGGCCGACCCGGACGCTGCCGTAGCGCAGGTCTCCTCCGGCCTCGCGGGCCCCTCCACCCCAGCCCTCGCCGCGGCGCCGGGGGCGGCGGCCGACCATCATCATCATGC…
	zma-miR5568b-3p-nb	Zm00001d009212	Zm00001d009212	Zm00001d009212_T002	0	1	21	944	964	ACUAUGUAUCUAGAAAAGCUA	:.:::::::::::::::::::	UGGCUUUUCUAGAUACAUAGU	Cleavage	cdna chromosome:AGPv4:8:43471863:43480195:-1	Zm00001d009212	dihydrolipoyl dehydrogenase	1	GTCGCCAAAAAACCACCCTCGTTTTCGTCCACCCTCGCCGCTTCCGCCCATTTCACCTCGTCTTCTTCTGTTACGCCTCGCCCCCCGCCGCCTCTCTCGCTAGCACCAGAATCCATCTCTACTCGCTGCCACCATGCACCTCACGGTCATGTCCCTCTCGGCGGCGGTTGCCAACGGCGCCGCTGCCTACAGGTACGACACGATCCAGCCGGTTGCGAGGCTCCGCTTCTGCGGCCTCAGGCGCAAGGCCCACCGGCTCCACTCGCCCCGGTACTCGCGGCACTTGGTGGCCGCTAGGCGGAGCGTGGTGGTTGCGGCGACGGCTGGCAATGGCGCGGCCGCGAGCGGCACGTTCGACTACGACCTCGTGATCATCGGAGCTGGCGTCGGCGGCCACGG…
	zma-miR5568b-3p-nb	Zm00001eb324850	Zm00001d021846	Zm00001d021846_T007	0	1	21	2002	2022	ACUAUGUAUCUAGAAAAGCUA	:.:::::::::::::::::::	UGGCUUUUCUAGAUACAUAGU	Cleavage	cdna chromosome:AGPv4:7:164385267:164417851:-1	Zm00001d021846	Insulinase (Peptidase family M16) | Middle or third domain of peptidase_M16 | Peptidase M16 inactive domain	1	GGTCGTGAAGTCTCGTTGCGATGGATTCGAGGCCCCGCGAGACTGACGCCCCCGGCGACCCGGCCAACGGCGCCGCCCCTCCGCTGGCCGCGGCGGTGACGGCCGCGACCGGGGACGTCGAGATCATCAGGCCCCGCAACGACAAGCGTGGGTACCGCCGCGTCGTGCTCCCTAACTCGCTCGAGTGCCTGCTCATCAGCGACCCCGACACCGATAAGGCGGCGGCGTCAATGAATGTTTCGGTGGGGTACTTCTGCGACCCCGATGGGCTGGAAGGGCTCGCACACTTCCTCGAGCATATGCTTTTCTATGCCAGTGAAAAATATCCAGAAGAAGACAGTTACTCAAAGTACATTGCAGAGCATGGTGGTTCAACGAATGCTTTCACATCTTCTGAAC…
	zma-miR5568b-3p-nb	Zm00001eb061260	Zm00001d034498	Zm00001d034498_T006	0	1	21	3174	3194	ACUAUGUAUCUAGAAAAGCUA	:::::::::::::::::::::	UAGCUUUUCUAGAUACAUAGU	Cleavage	cdna chromosome:AGPv4:1:294676073:294684309:-1	Zm00001d034498		1	ACACACGAGTCCGGACGCAGAAGAACCCACCGATTTCGGCGCGCGGACCGGTCGAACAGGCGGCCCAATCGCCACGCGGATGGCGGCGGCCGCCGCACTGCTGCTGGGCGAGGACGGGCGCGGCTACGAGCTCGCGCGGCGGCTGGAGGCGTGCGGCGCGTGGCGCGAGTGGCTGGGCGACGATTCCGCGCACGCCGCGCTCGCGCAGCACCTCACGTCCCCAGCAACCTGGGACGCCTTCCTCTACCCCGCCGCCTCCCCATCGCCGCCCCCGCGCCCGCTCCTCCTCCTCCAGCTCCGCGTTCGCGCGCTCCTCTTCGACAAGGCCTCGGCCGCGCTCCTCCTGCCCCCCCGCGGCGCGGCCCCTGTCAGCCTCCATTCCATCAACGCCAACTATCT…
	zma-miR5568b-5p-nb	Zm00001eb086880	Zm00001d004172	Zm00001d004172_T011	0	1	21	3231	3251	UUUCUAGGUACAUAGCUUUUG	:::::::::::::::::::::	CAAAAGCUAUGUACCUAGAAA	Cleavage	cdna chromosome:AGPv4:2:89166693:89175203:1	Zm00001d004172	Elongation factor Tu GTP binding domain | Elongation factor Tu domain 2 | Elongation factor Tu C-terminal domain	1	ATGAGGGCGAGAATGGAGGCGGCACTAGGTGCAGAGTCGCGGGGAAGAAGAACGATGGTTGAAGGCGGAGTTTGTTGCGGCGTCGCGGAAAGCAAGACACCGAGGTACATGGCTTACATCATGGACACAAATGAGGAAGAAAGGGTTAAGGGAAAGACTGTTGAAGTTGGTAGAGCCCACTTTGAGACAGAACACACAAGATTCACTATCTTGGATGCACCGGGTCACAAAAGTTATGTTCCAAATATGATCAGTGGTGCATCTCAAGCTGACATTGGTGTTCTGGTCATATCTGCTCGGAAAGGGGAATTCGAAACAGGTTATGAAAGAGGAGGACAGACCCGTGAACATGTACTACTTGCAAAAACTTTGGGTGTTGCTAAGCTGGTAGTTGTAATA…
	zma-miR5568b-5p-nb	Zm00001d006410	Zm00001d006410	Zm00001d006410_T016	0	1	21	4508	4528	UUUCUAGGUACAUAGCUUUUG	:::::::::::::::::::::	CAAAAGCUAUGUACCUAGAAA	Cleavage	cdna chromosome:AGPv4:2:206972265:206978257:-1	Zm00001d006410	COP9 signalosome complex subunit 7	1	ACGGTCGCGAGAGTGAAGGCAAGGAAAAACACCCAAACGGCCCAACCCCAGGAAGCCCCGTCGGACCCTACAGACCCTAACCCTAGCGCTCCCGACGCGCCGCGGAGCGATGGCGATGGACGCGGAGCGGCGGCAGGCGGAGCTGATCGCGCAGTTCTCCGCTCAGGCGGCGGCGCTTTCGTCCGCGCCCCAGCTCGCCGCGCTGGTGCTTGAGGCCACCTCCCACCCGGCCCTCTTCGCCTTCTCCGAGCTCCTCACCCTCCCGGCCCTCTCCAAGCTCACTGGCACGCAGTACGCGTCGTCACTGGACTTGCTCCGGCTCTTCGCCTACGGTACCCTGAATGACTACAAGAGTAATTCTGGATTCCTTCCAGCACTGTTGCCTGACCAGGTCCGAAA…
	zma-miR5568b-5p-nb	Zm00001d012735	Zm00001d012735	Zm00001d012735_T006	0	1	21	3943	3963	UUUCUAGGUACAUAGCUUUUG	::::::::::::::::::::	AAAAAGCUAUGUACCUAGAAA	Cleavage	cdna chromosome:AGPv4:8:179516404:179522226:1	Heat-and acid-stable phosphoprotein [Source:UniProtKB/TrEMBL;Acc:B4FS53]	heat- and acid-stable phosphoprotein	1	AGGCGAGAACCGCCTCCCCCTCCGCTCCTTCCAGCTCGCTCTGTAATCTGCATCAGCCTCGCCCGCCGCCGTCGCCGCCATGGGGAGGGGAAAGTTCAAGGGGAAGCCCACAGGCCGCCGCAACTTCTCCACACCCGAGGAGATCGGTAACGATGCGCCCGCCTGCCCACCTTTCTGTTTGGTCCCGTTTGTGGTCGAATTCGATTTCTTGTCTGGAGCGTGACGCGGTGAGCCTAGGCGACTGCTCGATCTGATGATTCCGGGGTGAGCTAATTCTTCACCGGGTTTGCGTGGCCGAGCAGAATTTAAATTGTCTAGTAGCTTGTCGCGAGTTACCACTTGAGATTCCCGCTTTTAGTCTGCGCCTCGGGGTTTTCGTGTACTGGTAGGATTTGATGG…
	zma-miR5568b-5p-nb	Zm00001d025100	Zm00001d025100	Zm00001d025100_T021	0	1	21	2658	2678	UUUCUAGGUACAUAGCUUUUG	:::::::::::::::::::::	CAAAAGCUAUGUACCUAGAAA	Cleavage	cdna chromosome:AGPv4:10:104006438:104026749:-1	Zm00001d025100	eukaryotic peptide chain release factor GTP-binding subunit ERF3A	1	ACCGACTGTCCGACCGCCCACACGGCCACACGCCACACCCCTGGCTGAAACACAATCCAAATACGCCGAACACGCAAAAACCCTAGACATCCGGCGCCCAAGCTCAGCAGTGTCTCTCCACCGCCGCCGCCACCTCGTGCTCCCCTTGCCCTCGCATCGCGGGATGGAGCACGACGCGCACGCCGAGGCGTCGTCGCACGCAGTCCCGCCACCGGAGGACGCCACCGTCGATGATTGGGCTCGCGACGACGCGGAGCCCATGTCCGTCGAATCAAGCGCCACCCCCCCGGAGGTAGCTGCAGTGGATTCCGGCGCTGATACCCCGCCCGCGCCCTCGGCCTCGGCCGCGGTTGCGGGAGAAGGTGTCAAGGAAATTCAATCATCTCTTCAATCCTTGGA…
	zma-miR5568b-5p-nb	Zm00001d032734	Zm00001d032734	Zm00001d032734_T010	0	1	21	1083	1103	UUUCUAGGUACAUAGCUUUUG	.::::::::::::::::::::	UAAAAGCUAUGUACCUAGAAA	Cleavage	cdna chromosome:AGPv4:1:236588019:236592984:1	Zm00001d032734	Protein NPGR2|no pollen germination related 2	1	ATGTCATATTCAGTTGTGCCTCCTTTTGTGATCATGATGAGCATGTGGAAGCCTACTGTTTCATGGAGAAGGCTCAAGCTCGTCGTTCTTGATAGGGGCAACAAGGATGATAAAGGCCTGGAAACAGAGACCTGGTATGATCTAGCTCTCTTATACCTAGGAAAAATATATGAAGCAAAAGGTCTTAGAAAAGAAGCTTTGGGAGCTTTTTTCAGAGCCTTAGATCTTGATCCTAAACATGTCCCAAGTTTAATATCAACTGCCACTGTTCTACAACAACTTGGTGACAGGCCATTGCCTTCTATACGGTGCTTCCTGACTGATGCATTACAACTGGATAGAACTAATCATGTTGCGTGGTTCAATCTTGGCCTTCTTTACAAAGAGGAAGGTGGCAGG…
	zma-miR5568b-5p-nb	Zm00001eb286040	Zm00001d037971	Zm00001d037971_T006	0	1	21	3936	3956	UUUCUAGGUACAUAGCUUUUG	:::::::::::::::::::::	CAAAAGCUAUGUACCUAGAAA	Cleavage	cdna chromosome:AGPv4:6:143885670:143894170:1	Zm00001d037971	FHA domain	1	AGCATCATCCCCACAATTGAGGCGATTGAAGCAGAAAAAATCAGTCGCCGTAGCAGCGCCGCCTCCGCCGCCGTGGGGAGGTAGCATCTAGGCCCATTCCGCCGCCTCCATCTCCGGCCAGCAATGGCTTCGGCGGTGGAGCGGCGGAGGGAGGAGCACGCGCGGAGATCGCGTTCCCCAGCACGGGGCAGGGAGCGGAGGGGAACGCCGCCACGCAGGCGGAGTTCCCCAGAGCGGAGGAAGGGTTCGCCTGCTAGGGCACGGTCTCCTGCTGCGAAGTCAAGTGCGTCGCATAGGGACAGGGAGAGGTCGCCTCCGAGGGAGAAGGTGAAGGAGCGTGTCAGGTCGCCAGAGTCTCCTGCTAAGGTCAGCCTGTTGCACAAGGGGAGAGAGAGGTCG…
	zma-miR5568d-5p-nb	Zm00001eb210900	Zm00001d012863	Zm00001d012863_T007	0	1	21	1713	1733	UGGCUUUUCUAGAUACAUAGC	:::::::::::::::::::::	GCUAUGUAUCUAGAAAAGCCA	Cleavage	cdna chromosome:AGPv4:5:1291969:1298804:-1	Zm00001d012863	Castor and Pollux, part of voltage-gated ion channel	2	ATCAGCTGCCGTAGCAACGTTCCCGGGAATTCCCCAAAATGCCCCTCGACCCCGACTCCTCGTCGCCGCCGCCGCCACACCGCGACTGGTTCTTCCCGCCGGCGCCGCCGTTCCTCGCCTCCTCCAGGTCCCGGACCCCCAGTGCGCCCTTCCCCTCCACCTACCGCTCCTCCAAGCCCTACTCAGCCTACCCCCTCGCCGACCGCCGACCGCCTCCTACCCCACGCTCCCGCTCCCGCTCTCCGCACCCACCGCCGGAGCAGCAGCAGAAGACGCCGACGCCGCCTACTCCTACGTCCGCGCCGCGCCGCCGTGACCCTCGGTACGCCGGCGTCCGCCGCGAAGATGCCCGTACGGCTGCCTCCGAGCAAGCGGCGGCCCCGATGGCCGCGCCAGTGC…
	zma-miR5568d-5p-nb	Zm00001eb241130	Zm00001d016496	Zm00001d016496_T013	0	1	21	830	850	UGGCUUUUCUAGAUACAUAGC	.:::::::::::::::::::	UUUAUGUAUCUAGAAAAGCCA	Cleavage	cdna chromosome:AGPv4:5:164787713:164794701:-1	Zm00001d016496	Ataxin 2 SM domain | LsmAD domain | Ataxin-2 C-terminal region	1	TACTTCTGCAGCGTTGGATGGGCGATCCTCAAGTTCACATGCATATGAACCGTCTTTTTCTGGTCAAGGATTCAAATCTCCAGAAACACCCGATTCGACAGTGCCTGTCAAGCATCCTTCTGCGATGGAACCTGTGACTTCCTCTCAAAGACCTGGCAGCTCAACATCGTCAACATCAGAGCGCATTGGTGCAAACTCAGCCGCGGGTGCTCCTGGCTTGTCACCAAGCTCTTCAATAGGATCTCTTACCGCTGAAAAATCGACTTTGAACCCTAATGCTAAGGAATTCAAGCTAAATCCTAATGCCAAGAGTTTCACTCCGTCAGCATCTCTGAGGCCACCACACCCTACATCATCTGATGCATCATATTACTATCCTAATAACATGCCGGCGATGCC…
	zma-miR5568d-5p-nb	Zm00001eb002260	Zm00001d027487	Zm00001d027487_T010	0	1	21	2398	2418	UGGCUUUUCUAGAUACAUAGC	:::::::::::::::::::	CAUAUGUAUCUAGAAAAGCCA	Cleavage	cdna chromosome:AGPv4:1:6319205:6328780:-1	Zm00001d027487	Rrp44-like cold shock domain | S1 domain | PIN domain | Dis3-like cold-shock domain 2 (CSD2) | RNB domain	1	ACCTACACCCAGACCAGGCAGGCAGGCAGCCAGCCACTCACCTCGAACCAAATTATTAGCCCCGTTGTCGCCGCCGGCTGCTACACACACTTCTCCGCGTTCCTCGCCGCCGCCGGAGCAATCCCGCGGCGCACTGTCTAACTCACCACCATGCTGCAGAGCAAGTCATTCGTGAAGAAGACGAAGCAAGGCCGCATCCAAAAGGTCGTCAGGGAGCACTACCTCCGCGACGACATCTACTGCGGCTTCGTCCCCTGCACCGCCTGCGCCGCAGCCGCGGAGCGAAAGCTTGGCGCCGCTGCCGCCGCCATCCTCGTCGTCGACACCAACGTCGTGCTCCACCAGATCGATTTGCTGGAGAACCCGGCGATTGAGGATGTCGTCCTGCTGTCAGTGGTG…
	zma-miR5568d-5p-nb	Zm00001eb008720	Zm00001d028220	Zm00001d028220_T005	0	1	21	2793	2813	UGGCUUUUCUAGAUACAUAGC	:::::::::::::::::::::	GCUAUGUAUCUAGAAAAGCCA	Cleavage	cdna chromosome:AGPv4:1:27042599:27048132:1	Zm00001d028220	Pyridoxal-phosphate dependent enzyme	2	GCGCTCCGCCTCTCCCTTGACATGGCGGCTGCGACGGCGGCAGGGGCCGCCGCCACGGCCGCCGCCGTATCCCTAATCGCCTGCTACATCCTCCTCCACAAGAGTAGAGCCAAACTCTCGTGGTTCCCTACGGTTGGGTTCTCCCGCGCGAGCGGCCGGCGGGTGCGACGGAGGGGTCTCGTGGAGGCCATCGGCAACACACCTCTCATTCGCATCAACAGCCTCTCCGACGCTACAGGATGCGAGATTCTGGGGAAGGCTGAGTTCCTGAACCCGGGTGGCAGCGTGAAGGACCGCGTGGCGGTTAAGATCATCGAGGAGGTAAATTTTCCATCCTGATTAGATAGGATATGGTTATTATGCGGGAGGGTATTAAGAACTGCAAAATAATGGTTGTGG…
	zma-miR5568d-5p-nb	Zm00001eb009170	Zm00001d028269	Zm00001d028269_T006	0	1	21	2399	2419	UGGCUUUUCUAGAUACAUAGC	::::::::::::::::::::	ACUAUGUAUCUAGAAAAGCCA	Cleavage	cdna chromosome:AGPv4:1:28715176:28721367:1	Zm00001d028269	HSF-type DNA-binding	1	TTCCCCTCGCCGCCCCGTCCCTTCTCGACATTTCTTGTCCCGTCGTCGCCTCAATCTCGAAGCCTCTCCGGCGGAGCCGCCTCATCATCGTTCCGAAGGCCTCCAACCAAACATCCTCTAGGGTTTCCGCATCGTCCGTCGCGATGGGCTTCACGAAGCGGTCGCCCCAGCATCCCGCCTCCCCAGCCGGCGGCGAGGTCGGCGCCCAGACGGCAGGGAAGGTCACACCAGTGCCGGCGGCGCCGGAGTCGGCGCCCGCGGCGGTGGTGCCGAGGCCTCCGGACGTGGCGCCCTTCCTGACCAAGGTCTACGACATGGTCTCCGACCCGGCCACCGACGCGGTCATCTCCTGGAGCGCCGCCGGCGGCAGTTTCGTGATCTGGGACTCGCACGCTTTCG…
	zma-miR5568d-5p-nb	Zm00001d042615	Zm00001d042615	Zm00001d042615_T022	0	1	21	1130	1150	UGGCUUUUCUAGAUACAUAGC	.:::::::::::::::::::	AUUAUGUAUCUAGAAAAGCCA	Cleavage	cdna chromosome:AGPv4:3:173791146:173799502:-1	Zm00001d042615	ubinuclein-1|wound-responsive family protein	1	GCCTGCACCAAAAACGAGGGCGTTTTCGTGTCCCCTCCTCCAAACTCCGGAGCCCACATCCTCCAGTCCCCACTCACCTGCGCCACTCCCCACCACGCTCCTCAAAACCCTAGGTCCTTCGATCTAATGCCGTGAGCTCTCGAATTCTCAATTCCCCCAGCCTCTCCATGGAAGACCCCGTGGCGGTACCCTCCTCGTCCTTGACCGACCCTGCCGCTGCCGCCGCAGCTAGGGTTCCGGGTGCGGTGGCAGCAGCCCCTGGCGTCACCTCTGCGCCGTCCGCTCTCGCTCCGACGCAGCCGCCTGCCACCGCGGCCGCGGTCTCTGAAGCCGCGACGCCGTGCCAGAGGCAGCTGTTCACAGTGGAGCTGCGGCCAGGGGAGACCACAATCGTGTCGT…
	zma-miR5568d-5p-nb	Zm00001d047713	Zm00001d047713	Zm00001d047713_T004	0	1	21	1271	1291	UGGCUUUUCUAGAUACAUAGC	:::::::::::::::::::::	GCUAUGUAUCUAGAAAAGCCA	Cleavage	cdna chromosome:AGPv4:9:139754508:139758398:-1	Zm00001d047713	Eukaryotic translation initiation factor 2 subunit alpha	1	AGACACTTCCGTTTTTATTGTCCACCCTCCGCCGCCGGCGTCTCTCCAAAACCCAACCAAACCCTAGATCCGCCGCACTCAGTTCCGGTGAGACCCTCCTTTCCAGCGAAAATGCCGAACCTCGAGTGCCGGATGTATGAGCAGCGGTTCCCGGAGGTGGACGCCGCGGTGATGATCCAGGTGAAGCACATCGCTGACATGGGCGCGTACGTCTCGTTGCTCGAGTACAACAACATCGAGGGCATGATCCTCTTCTCCGAGCTCTCCCGCCGTCGTATCCGCTCCATCTCCTCCCTCATCAAGGTTGGCCGCCAGGAGCCCGCCATCGTGCTCCGTGTCGACCGCGACAAGGGCTACATCGACCTTTCGAAGCGTCGCGTCTCCGAGGAGGAGGCGCAC…
	zma-miR5568d-5p-nb	Zm00001eb401530	Zm00001d048235	Zm00001d048235_T008	0	1	21	200	220	UGGCUUUUCUAGAUACAUAGC	::::::::::::::::::::	ACUAUGUAUCUAGAAAAGCCA	Cleavage	cdna chromosome:AGPv4:9:152943318:152954416:-1	Zm00001d048235	WD domain, G-beta repeat	1	AGCGCTTTTGGCGGCATTTGTTCTCTGCTTTGTGATCGAATTTGCCGATTCGTCAGGGTTCGTGTCGGCGAATCGATGGGGGCAGGAGTGATTGGCGGGGCGGTTTTTGATCATCTAGGGGGAGTCGGCTTGCATTTCCGTATCGGTGCTTTTGATTAGGATGAAACTCAAGGGTTTGTGGACATGAAACGTACCTTTTACTATGTATCTAGAAAAGCCAAGCCATAACGTCGTAAAATTTGGAACGGGCGGAACATATCTTCAATTAGCAGGACACTTAATTGTATTCTTTGTACTGTTCTTCTTCGCTCCTGCATTCTGACATTAAGAAAAAAGTACAGTTCCATTCTTCTCTAGTGCAAAAGCTTGCTTTGGAAAAGGAGATGGAGGGTCACGTAG…
	zma-miR5568d-5p-nb	Zm00001eb177450	Zm00001d050125	Zm00001d050125_T003	0	1	21	1834	1854	UGGCUUUUCUAGAUACAUAGC	:.:::::::::::::::::::	GUUAUGUAUCUAGAAAAGCCA	Cleavage	cdna chromosome:AGPv4:4:67727021:67731390:-1	Putative sucrose-phosphate synthase family protein [Source:UniProtKB/TrEMBL;Acc:K7TVE3]	Sucrose-6F-phosphate phosphohydrolase | Sucrose synthase | Glycosyl transferases group 1 | Putative sucrose-phosphate synthase family protein	1	GATCGGAGTGGTAGTGGATTCCATCTTATCTTTTTTGAGTTATTAATCCTTTACTTCAAATTTTAAGTTGTTTTAGTTTTATCCAAAGTCAAACTTGTCTAACTTTGAGCAATATTATAACAATTACTGTGTAAAATACATGCAGTATCAAAATATATTTCATGGTGTATCTAATGAATCTCGTTTGATGTTGTACATGTTTGTTCATTTTTCTTTATGAATTTGGTCAAAACTAGATAAGTTTGACTTACGACAAAGCTAAAAAAGATTTAGCATTTTGGAATGGAGTGAGTTTTATTTTATCAAAATTTAATATCAGTATCAGGTCGTGTGTGTTGGTGACTACCTTTTGTTTTATCTTATGTGTTATCTGGAGAACTTTGGTGTTTGCTAGTATAA…
	zma-miR5568d-5p-nb	Zm00001eb190810	Zm00001d051856	Zm00001d051856_T013	0	1	21	1141	1161	UGGCUUUUCUAGAUACAUAGC	:::::::::::::::::::::	GCUAUGUAUCUAGAAAAGCCA	Cleavage	cdna chromosome:AGPv4:4:172481693:172488365:-1	Auxin-independent growth promoter protein [Source:UniProtKB/TrEMBL;Acc:C0HEY8]	2OG-Fe(II) oxygenase superfamily | Auxin-independent growth promoter protein	1	GCCTCACTTCCACTCTCACCCACCACCGCCTTTCTCCTTCCCCCGCGCCGATCACGCCACGGCGGCCACGCCATAGGGCTAGGGTCGGAGATCCGCTCGCCCGGTGATCGATTCGCACCTCCTCCTCTACCCGGATTTGGAGGTTAGAGTAATGAAATAAAATGCTGCTCAAAAGCAAGTTTAAGTTGGCCACAACCATTGGCATCGTGCTGTCGATGCTATCGCTGCTCGTGCACCTTTTTATTGCTAATTATTCAGCTGGGGGCATTACAAATTACAGCATGCACATGGACGATATCCTTCCATTTGGACTGAGGCCTCGACCACGGAGGCTGTGGGGTCCATTGGTCCCACTCGATCACTTGCATCCTTTTGCGAAACCTAGCAAACCATATGCTG…
	zma-miR5568e-3p-nb	Zm00001eb044560	Zm00001d032567	Zm00001d032567_T020	0	1	21	2369	2389	UAUCUAGAAAAGCUAAAACGU	:.:::::::::::::::::::	AUGUUUUAGCUUUUCUAGAUA	Cleavage	cdna chromosome:AGPv4:1:230722806:230730236:-1	Zm00001d032567		2	GCGTCAAGATCTTTCTGTGGTGACCAAGTGGTTGTCTGGAATTTCTCCGTATAGATGGCTTCCTACAAACTCCACTAGTTCAAACCTGAAGACCTTCGAGGAAAAATTCCTCACCCAACAGCCTCAGAGTGCAGTGGGATGGCCAAGTATTCTATGCGTCTGTTCAGTTTTTTCATCAGGTTCTGTTCAACTTCATTGGTCACAATGGCCTTCTCAAAACTCAGCACATTCTAGATGGTTTTCTACTAGCAAAGGGCTTCTAGGAGCAGGACCCAGTGGCATAATGGCTGCTGATGCTATTGTAACAGAATCTGGAGCTTTACATGTTGCTGGGGTACCCCTTGTTAATCCATCCACTGTAGTTGTTTGGGAAGTGATGCCAGGTCTTGGAAATGGTAT…
	zma-miR5568e-3p-nb	Zm00001eb061260	Zm00001d034498	Zm00001d034498_T006	0	1	21	3168	3188	UAUCUAGAAAAGCUAAAACGU	:::::::::::::::::::::	ACGUUUUAGCUUUUCUAGAUA	Cleavage	cdna chromosome:AGPv4:1:294676073:294684309:-1	Zm00001d034498		1	ACACACGAGTCCGGACGCAGAAGAACCCACCGATTTCGGCGCGCGGACCGGTCGAACAGGCGGCCCAATCGCCACGCGGATGGCGGCGGCCGCCGCACTGCTGCTGGGCGAGGACGGGCGCGGCTACGAGCTCGCGCGGCGGCTGGAGGCGTGCGGCGCGTGGCGCGAGTGGCTGGGCGACGATTCCGCGCACGCCGCGCTCGCGCAGCACCTCACGTCCCCAGCAACCTGGGACGCCTTCCTCTACCCCGCCGCCTCCCCATCGCCGCCCCCGCGCCCGCTCCTCCTCCTCCAGCTCCGCGTTCGCGCGCTCCTCTTCGACAAGGCCTCGGCCGCGCTCCTCCTGCCCCCCCGCGGCGCGGCCCCTGTCAGCCTCCATTCCATCAACGCCAACTATCT…
	zma-miR5568f-3p-nb	Zm00001eb219980	Zm00001d013827	Zm00001d013827_T001	0	1	21	1463	1483	GUCUUAUAAUUUGGAAUGGAG	.::::::::::::::::::::	UUCCAUUCCAAAUUAUAAGAC	Cleavage	cdna chromosome:AGPv4:5:21505251:21508807:1	Zm00001d013827		1	ATGGCGCTCGTCGACGCGAAGGCCGCCGGCGCGTCCACCTCCACCGTGGCCGCTGCGCCCACGGTGGAGCACCTGTTGTTCCTCGTCGTCCTCGACGGCGTCGAGACGCCCATCCACGAGGGGACGCTGTACGGAAGCGCCGGGGGCACAGTCACCGTCACCGGCCCTGGCCAGCTCTCCGCCGACGGCCTCGAGAGCGTCCTGGTGCGCGGCGGCGGGACCGGGGCCGGCGCCGTGCGGTTCACGCTCTGCGCCGACGCGGCCGCCGAGGGCGTCGGCGCTGCGTGCTTCGAGCGGTGCGGCGCGGCCCGCGTGGAGGGCGCGCGCGAGGTGTCCGTGTCCTCGTGCCGCGCCGTGGAAGTGGAGCGCGCGGGCAGGGTCACCCTCGACCGCTGCCGC…
	zma-miR5568f-3p-nb	Zm00001eb324850	Zm00001d021846	Zm00001d021846_T007	0	1	21	1977	1997	GUCUUAUAAUUUGGAAUGGAG	:::::::::::::::::::::	CUCCAUUCCAAAUUAUAAGAC	Cleavage	cdna chromosome:AGPv4:7:164385267:164417851:-1	Zm00001d021846	Insulinase (Peptidase family M16) | Middle or third domain of peptidase_M16 | Peptidase M16 inactive domain	1	GGTCGTGAAGTCTCGTTGCGATGGATTCGAGGCCCCGCGAGACTGACGCCCCCGGCGACCCGGCCAACGGCGCCGCCCCTCCGCTGGCCGCGGCGGTGACGGCCGCGACCGGGGACGTCGAGATCATCAGGCCCCGCAACGACAAGCGTGGGTACCGCCGCGTCGTGCTCCCTAACTCGCTCGAGTGCCTGCTCATCAGCGACCCCGACACCGATAAGGCGGCGGCGTCAATGAATGTTTCGGTGGGGTACTTCTGCGACCCCGATGGGCTGGAAGGGCTCGCACACTTCCTCGAGCATATGCTTTTCTATGCCAGTGAAAAATATCCAGAAGAAGACAGTTACTCAAAGTACATTGCAGAGCATGGTGGTTCAACGAATGCTTTCACATCTTCTGAAC…
	zma-miR5568f-3p-nb	Zm00001eb046650	Zm00001d032801	Zm00001d032801_T007	0	1	21	1990	2010	GUCUUAUAAUUUGGAAUGGAG	:::::::::::::::::::::	CUCCAUUCCAAAUUAUAAGAC	Cleavage	cdna chromosome:AGPv4:1:238596697:238629911:-1	Zm00001d032801	SNF2 family N-terminal domain | Helicase conserved C-terminal domain | Cysteine Rich ADD domain	1	GTGGGAAAGTTGAAGCGTCGAGAGCACTTTTCCCTTCAGTGAGTTTGCCGCGCGCGCTGTTCCTCACTCCCCGCCCCTCATCCACGAGACCACGACGAACTTGTGCTATCGCCGCCGCCCTACGCAGGTTCCGAGGCCTTGACTGGTCTCTTGTTTGGCCGCGAGCATCACCAGTAAAATAGTCAATGTATGCAAAGTTGGAACCATATATATTTCTGTAGAGTAAATGATATAGTACTAGATGAATAGTATGGATAAGGATGGGATATTGTCTGATGAAAACTTGGCAAAGATGGAATCTGCTCAACCAAACGGACAGCGGGTAGATATAATAATCATTGACTCTCAAAGTGATGAAAATAAAATTGGTGTGGAAACTAGCATAAGAGAGAGTTCCTT…
	zma-miR5568f-3p-nb	Zm00001d034537	Zm00001d034537	Zm00001d034537_T001	0	1	21	1122	1142	GUCUUAUAAUUUGGAAUGGAG	:::::::::::::::::::::	CUCCAUUCCAAAUUAUAAGAC	Cleavage	cdna chromosome:AGPv4:1:295854827:295875715:1	Zm00001d034537		1	ACCTAATGAATTGCTATTTGTCTTTGTTTTCAAAGGGATGGCCTATGACCCTTTAAGAACTCATCTAGAGCGAAGAGCAGCTGAGCAGGTAATTACTCTGTCTCGATTTGTTTTGAACGCATAATATAATCTATACATCAGAACCTAGCAAGCTTAAGGAAAACAGTCAAATTCGCGGTAATTACATAGATAAGTCCATACTTTTGTGAAACCTGCAGCAAAAATAGAATAAAAAATATTAGATCTGTCATGTGATGTTCTAACAATTACACATCTTTCCCTTATTAAGTGCCCATTTTTCCACAAGATGCTCACCTGCATGGCTACAGGAAAATCATCCTAAAAATCTAACAATAATGTTGATGCCATTGACGAGAAATTTTCACTAAGGTGTGGTCA…
	zma-miR5568f-3p-nb	Zm00001eb287690	Zm00001d038156	Zm00001d038156_T001	0	1	21	1558	1578	GUCUUAUAAUUUGGAAUGGAG	:::::::::::::::::::::	CUCCAUUCCAAAUUAUAAGAC	Cleavage	cdna chromosome:AGPv4:6:149721375:149731436:-1	Zm00001d038156	Breast carcinoma amplified sequence 3	1	AGCGAGGAGAGAGAAGGGAAAAGGGTGAAGGAAGCCAGGGCCCAGGGAGTTGTTGAATTTCGGTTCTGGTCGGCGTCGGAGGGGAAGGGACGACGAGCGGCGAGGAAGAGGTGTGCGAGGGGAGGAGGGATATGGTGGCCAGCTGAGTCTGTCCGAGATGTATTGGGCTTTATCCCATGGAAGATAATGTTGGGGAATGCGACGCCTTCAACAGGGGAAGCGGCGCCCACTAGCGTCACCGTCGTTGGGGCTTACGCCCAAAATGTTCCCCAACACATCGATTAGGCCAGGCCAGGCCAGGGCCCCGAGTTAAAGCATGCAGCTTCCGCGCGTCGTCGCCGCCCTGGCATCTCGCACAAAACCCTCCAGAGGGGCATCGACATGCCGGCTACCGCAGCA…
	zma-miR5568f-3p-nb	Zm00001eb291590	Zm00001d038570	Zm00001d038570_T001	0	1	21	1945	1965	GUCUUAUAAUUUGGAAUGGAG	.::::::::::::::::::::	UUCCAUUCCAAAUUAUAAGAC	Cleavage	cdna chromosome:AGPv4:6:160117977:160122111:1	Zm00001d038570	SH2 domain | Acidic N-terminal SPT6 | Helix-hairpin-helix motif | Holliday-junction resolvase-like of SPT6	1	ACTGTGGCGGTGTGGCCCGCCTTTTGTTCTACATTCCAGTCCCCTCCGGCACACTGTGTTCTTCCGTTCCTCTCGCGTGGTTGTCTGGTGCCGACGACTGGGCCGCCGCCGCCTCCGTCCTACGCTCGGTGCTGAGGCCTTCGGGACTTCCGCCGGCGACGCGCACCCTCCGGGTTGAAATCCCTCGAGAACAATGGGGCGCACGGTTCTTTCAGATGAAGAAGAAGATGAGTTCGAGGCTGACGAGGAGGATCCGCGGCCCTCGCGGAGGAACAGGGACGATATGGACGAGCGCGATGACGACGACGACGACGATGTAACAATTGTAGAAGTATGGTTATATGCAGAGGACGGTCAGGATGAATTTGAGAAGGATGACTTCATAGTGGACGACGAGGA…
	zma-miR5568f-3p-nb	Zm00001d047362	Zm00001d047362	Zm00001d047362_T009	0	1	21	1629	1649	GUCUUAUAAUUUGGAAUGGAG	:::::::::::::::::::::	CUCCAUUCCAAAUUAUAAGAC	Cleavage	cdna chromosome:AGPv4:9:127731352:127738152:1	Zm00001d047362	Tobamovirus multiplication protein 3	3	GCTCCACCCCGCGTCGCGGACCCCCGACCCGCCCCCCGCCTCGTCCTGTTCGCGTCCCCCTTTCCCCGCGTGTGCGTTGGCCGGCTGGTTCCGGATGAGGGGGTTGCTGTCGGTGGAGGCCGCTGGCGCGGCGTCGTCGTCGGCCTCGGCCTCGGTGCTCAACGGCGCCGTGGACTGGTGGCGCGACGTCAACGAGTCGCCGCTGTGGCAGGACCGCATCTTCCACGCGCTCGCCGTGCTCTACGGCATCGTCTCCGCCGTCGCGCTGGTCCAATTGATCAGAATCGAGTGCAGGGTGCCAGAGTATGGGTGGACGACGCAGAAAGTGTTCCATTTCCTAAACTTCCTCGTGAACGGCGTGAGGTCTGCCGTGTTCGTGCTGCGGCGGAATGTGCAACT…
	zma-miR5568g-3p-nb	Zm00001eb009810	Zm00001d028332	Zm00001d028332_T027	0	1	21	481	501	AAAACGUCUUAUAAUUUGGAG	.::::::::::::::::::::	UUCCAAAUUAUAAGACGUUUU	Cleavage	cdna chromosome:AGPv4:1:31051939:31056685:-1	Coatomer subunit gamma [Source:UniProtKB/TrEMBL;Acc:B7ZXB7]	Coatomer subunit gamma-1 C-terminal appendage platform | Adaptin N terminal region | Coatomer gamma subunit appendage platform subdomain	1	AGATGAATTCAAGATAGTTGTTGTTGAAGCTATACGGTCTTTGTGCCTGAAGTTCCCACTAAAATATCGCTCAATGTTGAATTTTTTGAGCAACAGCTTGAGGGAAGAAGGGGGCTTTGAGTATAAAAAAGCCATAGTGGATTCCATAGTTACTTTGGTCAGTGAAATACCAGATGCCAAAGAAATTGGCCTGCTTCATCTTTGTGAATTCATCGAAGACTGTGAATTCACATATCTTTCTAGTCAGATTTTGCACTTTTTGGGAAATGAAGGACCAAGGACATCAGATCCAAGCAGGTACATTCGCTACATATACAACCGTGTGATATTGGAAAATGCCACTGTTCGTGCTAGTGCTGTCAGCACGCTGGCAAAGTTTGGTGCCCTGGTTGATACGCT…
	zma-miR5568g-3p-nb	Zm00001eb127840	Zm00001d040301	Zm00001d040301_T010	0	1	21	887	907	AAAACGUCUUAUAAUUUGGAG	.::::::::::::::::::::	UUCCAAAUUAUAAGACGUUUU	Cleavage	cdna chromosome:AGPv4:3:36558069:36563016:-1	Zm00001d040301	Zinc finger C-x8-C-x5-C-x3-H type (and similar)	1	CAGTGCAGGCAGGCAGGCAGAAGAGGAGTCGCCAGGAAGCAACCGCGAGGGAGCTGCAAGCGAGCACAGCAGCAGCGCAGAAAAAAAATTCTGGAATAATTTTTCTTCCCTTTGGCTCCGTGAGGTTCCGGTGCTCGCTCGCTCGCCTGAGCTTCGATCGAGCCCGGTCGGCGAGGCAGGCGCCCGATCGCCGCTCTCCGGGAGCTTCCGGGGGGCCGTCGGATGGAGCCGTACGCGGCGGCGAAGAGCGGCGGGGCCGACGCCGGCACCGGCACCGGACTGGAAGACTCGATGCGGAGGCTGGGGCTCGGCGACGACGGGGAAGCAGGGGAGGAGAAGCTTCCGGAGCGGCCGGGCGAGGCGGACTGCGCCTACTACCTCCGCACGGGCGCCTGCGGC…
	zma-miR5568g-3p-nb	Zm00001d041803	Zm00001d041803	Zm00001d041803_T036	0	1	21	2964	2984	AAAACGUCUUAUAAUUUGGAG	.::::::::::::::::::::	UUCCAAAUUAUAAGACGUUUU	Cleavage	cdna chromosome:AGPv4:3:138823760:138831324:1	Zm00001d041803	transcriptional corepressor SEUSS	1	CTCCCCTTCCTTTCGTTCGCTTCCCTTCCCTTCCCTTCCTCCGGTAGCTCCCGCTCCCGCTTTCCTCCTCCTCCTCCTCCTGCTCGCGGGGAAGTCCAGCGGAGTCGCCCTCGCCGGAGTGCGGCCCGGCCCGGCCCGGCGGCGCCACCTCGGCGCCGGAGGAGGCACGTTTGCGCGCCCGCCGCGGAGGGTCGAGGCCCGGATCGACGTGGCGCGGAGGCGGGCTGTAATCCCCGCGGTGGCTGCTCTGCTTCTGGAGACGCGGGGCGCGCTGTGGACCTCCCGTGCGCGCTTCGGTTCTGACCAACCCGCGCCTGCTTTCCTTGCCCCTCGGCCCTCGGGCTCGGCCGGCCTCTGCTCGGTGCTGCAGTACTGCACTGCAACTCGCCCAGTCAGTCG…
	zma-miR5568g-3p-nb	Zm00001d043880	Zm00001d043880	Zm00001d043880_T002	0	1	21	1127	1147	AAAACGUCUUAUAAUUUGGAG	.::::::::::::::::::::	UUCCAAAUUAUAAGACGUUUU	Cleavage	cdna chromosome:AGPv4:3:212730829:212732674:-1	Zm00001d043880	uncharacterized LOC100276357	1	GTACAGCTGTCTGTCTCGGAGCAGCGGGCAGCGGCGGCCGGCAGGCAATGCAATGAAGAAATGCTCGGCGTTGGCCTCGGCGTCCGACTGATGGTAGCTGTTGCCCCTGCGCCTCCAGTTCCAGCCCCACCAGGCAAACCGCCCCTTCCTCTCTGCTCCTCTCTCCGCCACCGCTCCTCCGGCTGGTGGTTCTCCAACGGCGACGCCCATGGAAGAGACAGCACCGCCGCCACCACGAGCAGCAGGGCGACGAGGCGGAAGTGGTGGTCCGACCCCGACGGCAGCCAAGAAGACTACGGTTCCTCTTCTCTAGAGGAGGACGAGTACGGTTACGGTTACGACTACGATTACGAGGATGAGGCTGCGTTCCCCGGATTTGGAGGGGCTGGGGAGATGTTC…
	zma-miR5568g-3p-nb	Zm00001d047362	Zm00001d047362	Zm00001d047362_T009	0	1	21	1634	1654	AAAACGUCUUAUAAUUUGGAG	.::::::::::::::::::::	UUCCAAAUUAUAAGACGUUUU	Cleavage	cdna chromosome:AGPv4:9:127731352:127738152:1	Zm00001d047362	Tobamovirus multiplication protein 3	3	GCTCCACCCCGCGTCGCGGACCCCCGACCCGCCCCCCGCCTCGTCCTGTTCGCGTCCCCCTTTCCCCGCGTGTGCGTTGGCCGGCTGGTTCCGGATGAGGGGGTTGCTGTCGGTGGAGGCCGCTGGCGCGGCGTCGTCGTCGGCCTCGGCCTCGGTGCTCAACGGCGCCGTGGACTGGTGGCGCGACGTCAACGAGTCGCCGCTGTGGCAGGACCGCATCTTCCACGCGCTCGCCGTGCTCTACGGCATCGTCTCCGCCGTCGCGCTGGTCCAATTGATCAGAATCGAGTGCAGGGTGCCAGAGTATGGGTGGACGACGCAGAAAGTGTTCCATTTCCTAAACTTCCTCGTGAACGGCGTGAGGTCTGCCGTGTTCGTGCTGCGGCGGAATGTGCAACT…
	zma-miR5568g-5p-nb	Zm00001eb210900	Zm00001d012863	Zm00001d012863_T007	0	1	21	1681	1701	CAAAUUAUAAGAUGUUUUGGC	:::::::::::::::::::::	GCCAAAACAUCUUAUAAUUUG	Cleavage	cdna chromosome:AGPv4:5:1291969:1298804:-1	Zm00001d012863	Castor and Pollux, part of voltage-gated ion channel	2	ATCAGCTGCCGTAGCAACGTTCCCGGGAATTCCCCAAAATGCCCCTCGACCCCGACTCCTCGTCGCCGCCGCCGCCACACCGCGACTGGTTCTTCCCGCCGGCGCCGCCGTTCCTCGCCTCCTCCAGGTCCCGGACCCCCAGTGCGCCCTTCCCCTCCACCTACCGCTCCTCCAAGCCCTACTCAGCCTACCCCCTCGCCGACCGCCGACCGCCTCCTACCCCACGCTCCCGCTCCCGCTCTCCGCACCCACCGCCGGAGCAGCAGCAGAAGACGCCGACGCCGCCTACTCCTACGTCCGCGCCGCGCCGCCGTGACCCTCGGTACGCCGGCGTCCGCCGCGAAGATGCCCGTACGGCTGCCTCCGAGCAAGCGGCGGCCCCGATGGCCGCGCCAGTGC…
	zma-miR5568g-5p-nb	Zm00001eb241130	Zm00001d016496	Zm00001d016496_T013	0	1	21	847	867	CAAAUUAUAAGAUGUUUUGGC	:::::::::::::::::::::	GCCAAAACAUCUUAUAAUUUG	Cleavage	cdna chromosome:AGPv4:5:164787713:164794701:-1	Zm00001d016496	Ataxin 2 SM domain | LsmAD domain | Ataxin-2 C-terminal region	1	TACTTCTGCAGCGTTGGATGGGCGATCCTCAAGTTCACATGCATATGAACCGTCTTTTTCTGGTCAAGGATTCAAATCTCCAGAAACACCCGATTCGACAGTGCCTGTCAAGCATCCTTCTGCGATGGAACCTGTGACTTCCTCTCAAAGACCTGGCAGCTCAACATCGTCAACATCAGAGCGCATTGGTGCAAACTCAGCCGCGGGTGCTCCTGGCTTGTCACCAAGCTCTTCAATAGGATCTCTTACCGCTGAAAAATCGACTTTGAACCCTAATGCTAAGGAATTCAAGCTAAATCCTAATGCCAAGAGTTTCACTCCGTCAGCATCTCTGAGGCCACCACACCCTACATCATCTGATGCATCATATTACTATCCTAATAACATGCCGGCGATGCC…
	zma-miR5568g-5p-nb	Zm00001d017193	Zm00001d017193	Zm00001d017193_T004	0	1	21	1765	1785	CAAAUUAUAAGAUGUUUUGGC	::::::::::::::::::::	ACCAAAACAUCUUAUAAUUUG	Cleavage	cdna chromosome:AGPv4:5:188495042:188499201:-1	Zm00001d017193	Nuclear cap-binding protein subunit 2-like	1	GCTGAACGCAGAGTTCGATCTAGCACGCGCAGCGGCGGCCGCCGCCCACAATGGCGTCCCTTTTCAAGGACCCGAGCAAGCTCTCAGCGTACAGGGACCGCCGATTCAAGGGCACACAGGAGGAGTATGAGGCAACGCTGCATGCGTCGACAACGCTGTACATTGGGAATATGTCCTTCTACACCACGGAGGAGCAGGCCTACGAGCTCTTCTCCCGCGCTGGCGAGATCAAGAAGATCATCATGGGGCTCGACAAGAACTCTAAGACCCCATGCGGTTTCTGCTTCGTACTGTGCGACCTCTTCTTCTTCCTTGATGCGTCGCGTTGCATTTCCTGTTTGTTCTTGTGCTCGATGACTTCGGATTCGGTGCTGTAGTTTCTTTCAATTTACAGGAACA…
	zma-miR5568g-5p-nb	Zm00001d019591	Zm00001d019591	Zm00001d019591_T036	0	1	21	1447	1467	CAAAUUAUAAGAUGUUUUGGC	:::::::::::::::::::::	GCCAAAACAUCUUAUAAUUUG	Cleavage	cdna chromosome:AGPv4:7:45114134:45126360:-1	Ubiquinone biosynthesis protein ubiB [Source:UniProtKB/TrEMBL;Acc:B6SXV9]	ubiquinone biosynthesis protein ubiB	1	CTCCTCCCCTAAACCCTACGCTGCCCTTCTTTCCCTCCCCGTCTCTCCCTCCCGTGCGGGCGGCGGAGCTGATGAGATCCCGGCCATGGCGGGCCCCACCTCGCGGCTCCTCATCCTCGCCCGCCGCGCCGACCGACGCAGATGCCTCCCTTTTCTCGTTCCCCGCGCCTTGCAGGCCGCCCCCCCGACCTTTTCTCCGGCGTTGCCGCTACCTCCCTGCCTCCCCGCCTCAACGCCGGTGATGAGCTATTCAAGTGCATTTACAAGTGTACATGGAGAGAGGCCTTCATCAGAATATGCAAAGATCAGGAAGGAGTCACTGGAAACCCAGTTTGGAAGAATATTGGGTTCAAGTTCACGCAGGCATTTTGCTGACCGTGGCTTTGGTCCATTCCTTGC…
	zma-miR5568g-5p-nb	Zm00001eb008720	Zm00001d028220	Zm00001d028220_T005	0	1	21	2810	2830	CAAAUUAUAAGAUGUUUUGGC	:::::::::::::::::::::	GCCAAAACAUCUUAUAAUUUG	Cleavage	cdna chromosome:AGPv4:1:27042599:27048132:1	Zm00001d028220	Pyridoxal-phosphate dependent enzyme	1	GCGCTCCGCCTCTCCCTTGACATGGCGGCTGCGACGGCGGCAGGGGCCGCCGCCACGGCCGCCGCCGTATCCCTAATCGCCTGCTACATCCTCCTCCACAAGAGTAGAGCCAAACTCTCGTGGTTCCCTACGGTTGGGTTCTCCCGCGCGAGCGGCCGGCGGGTGCGACGGAGGGGTCTCGTGGAGGCCATCGGCAACACACCTCTCATTCGCATCAACAGCCTCTCCGACGCTACAGGATGCGAGATTCTGGGGAAGGCTGAGTTCCTGAACCCGGGTGGCAGCGTGAAGGACCGCGTGGCGGTTAAGATCATCGAGGAGGTAAATTTTCCATCCTGATTAGATAGGATATGGTTATTATGCGGGAGGGTATTAAGAACTGCAAAATAATGGTTGTGG…
	zma-miR5568g-5p-nb	Zm00001eb130690	Zm00001d040678	Zm00001d040678_T013	0	1	21	2519	2539	CAAAUUAUAAGAUGUUUUGGC	.:::::::::::::::::::	UUCAAAACAUCUUAUAAUUUG	Cleavage	cdna chromosome:AGPv4:3:57611397:57618940:1	Zm00001d040678		1	GCCCCGGCCCCCGATCCTGATTCCCACAAATTTCCGCCATGGCGATCCGCCCGGACTGATGCCCGATTCTCCATCTGACGATCCTCGAATTGATCTTTTTTCTTGCGAAGTCTTCGACCACTCTAGTGCGCTCCTTTGATTCTCTTCTACCCCTGCGAATTTCGTTGCTGAACGTCATCTGTCCGCCCGCATGGTCTTCTTCTGGAGGAAGATTGGGGGGAATTCTGGTGGGGTTCGTGTGGGCGCGTAGGGCCCCTGACGACCTGGCCTGACGCATCAGCGGCGAGCCATGGCTCCGGCTTCCGTTCCAGCTCTACCTACAGCCATGGATACTAAGGACGAGGGCGACGGTGGCTCCAAGAACCAAAACAGCGTGGTGGTGGTGAAATCCGAGGTTGT…
	zma-miR5568g-5p-nb	Zm00001eb379350	Zm00001d045590	Zm00001d045590_T015	0	1	21	1690	1710	CAAAUUAUAAGAUGUUUUGGC	::::::::::::::::::::	ACCAAAACAUCUUAUAAUUUG	Cleavage	cdna chromosome:AGPv4:9:27538213:27546688:-1	Zm00001d045590	rRNA-processing arch domain | DSHCT (NUC185) domain | DEAD/DEAH box helicase | Helicase conserved C-terminal domain	1	GCTGCACCAAACACCCACACGGGGGTACCGGGTACGGGACATCCCGGCCCTTCCTTTCCTTCTCGCGCGCGACCAAATAACTCCTCACTAAAACCCTAGGGCTCCCGGCCGCCACTGCCTACGCCGTCGCCATGGAGACCCTCAAGCGCAAGGCCGTGGACAGCCCCGGAGACGCCTACCAGGCCTCTTCTCTCAAGCCGCCGCTCGCCGCCGCCGCCGTGGAGCCTCGCGCTCCGACCACCCTCGCGGCCGCCGAACCAGTCGCTTGCGTGCACGACGTCTCCTACCCCGAGGGCTACGACCCATCCGCCTCTACGTCCCGCGCCATTGCCGGCGGAGCTGATGCCTCTGAGCCAGCAAAGAAGTTTCCTTTCCAGCTCGACCCCTTCCAGGCCGAGG…
	zma-miR5568g-5p-nb	Zm00001eb170930	Zm00001d049348	Zm00001d049348_T011	0	1	21	1226	1246	CAAAUUAUAAGAUGUUUUGGC	:::::::::::::::::::::	GCCAAAACAUCUUAUAAUUUG	Cleavage	cdna chromosome:AGPv4:4:27365148:27369818:-1	Zm00001d049348	ADP-ribosylation factor family	1	ATCTTGTGATACACTTCACACCACCATGCACACTTAAACTGGCTGTTATAAACATCCATACAACTCTTCAAATTGAATGATGACTCCACTTTGCTAATTCCTCTAGTTTAACAGGACACGTCAAACACCAAAACAATATGTACATATATTAGTGTATCTAGTAATACAAAGCTCTGTTTTCAAGTCGTCCGACTAATCGCGATTAATCGCGATTAGTCGGGCTGGTCGCCGGTAAGTGGCCGATTAGCTGGACGACGCGATCAGACGTTCTGGTCGTCCAGATCGTCGATTAAGCGTCCAGATCGTCCGATTAGGCGTCCGATTAGTTGATTTCTGGTCGTCCAGTGGCGGCTAGGGTTTACTATTGGGCTTCATCCTTTTTTGGCCCATCTACAGTAA…
	zma-miR6224a-3p-nb	Zm00001d002391	Zm00001d002391	Zm00001d002391_T001	0	1	21	1930	1950	CUUAUAUACUAGGACGGAGGG	:::::::::::::::::::::	CCCUCCGUCCUAGUAUAUAAG	Cleavage	cdna chromosome:AGPv4:2:11807219:11812035:-1	Zm00001d002391	Ubiquitin-specific protease family C19-related protein	1	CCGCCACCGCACGAGCAGAGCTCCCTCACCAAGAGGACCAAAAAAAAAAAAAACGAGGGAGGCAAGCCAGGCGGGACAGCAACGCGACGCGCTTGTCATTCACTCGAGGTACGCAGGCAGATGTTCCTCCTCACCCACTTCACTTCAACCCGCTCGCTCTTGTTCCGGAGATTTTCTTGGCCCCATGGGGGAGGCGTTCTTGCACCGGGAGGTGGTCGCTTTAGCGGTTCTTGGGATCCAGGCGGGCGCCAGAGACCAATCTGCGGGGTGTGGCAATGCGCTTCGTGGGTTGCCGTTGTGTCGGTGGGGCACTGGGGCAGTGGAGCGACAGCTCGGTGAGATTTCGAGAGATTCGTCCGTGCCAGGGCTTGGATCTACGCTCCGGCCACCTCGAGGCTT…
	zma-miR6224a-3p-nb	Zm00001eb108060	Zm00001d006717	Zm00001d006717_T006	0	1	21	1354	1374	CUUAUAUACUAGGACGGAGGG	:::::::::::::::::::::	CCCUCCGUCCUAGUAUAUAAG	Cleavage	cdna chromosome:AGPv4:2:215049468:215062063:1	Zm00001d006717	Ubiquitin-activating enzyme active site | Ubiquitin/SUMO-activating enzyme ubiquitin-like domain | ThiF family	1	AGTCCGCAGCAGCCACCCGGACAGCATCCCTTTGGCAGCCCGCCGTTCCCTCCGCGTCTCCCTGGCACGAAATTGCCCAAACCGCTCTCCCTCTCGCCCCAACTTCCCATCCGCACCCCCAAACCCCACCTCACTCAAAACCCTCGCCGTGCCCCTACTGCGCCCCCCCCCCCCCCCCCCCGATGTCCGCCGCCGCGTCCTCGGAGGAGGCCGTCAAGATTGACTTGGATACAATTGAAGTTAGCAATCTGAATAGACAGTTTTTGTTTCGGCAGAGTCATGTTGGTCAGTCAAAAGCTAAAGTTGCTCGGGATGCTGTATTGAAATTTAGGCCAAATATCAATATAAACCCATACCATGCAAACGTGAAGGATTCTCATTTCAATGTTGATTTCTTCA…
	zma-miR121-1-nb	Zm00001d019605	Zm00001d019605	Zm00001d019605_T001	0	1	22	920	941	CGCUGCAGCGCUGAAGUAUGAG	::::::::::::::::::::::	CUCAUACUUCAGCGCUGCAGCG	Cleavage	cdna chromosome:AGPv4:7:46267841:46280742:-1	Zm00001d019605		2	ATGGATTTACCTGGACCAATACATGAGATTCTTGTGCTATTTGGGGGATTTGGTCTTCTACTAGGAGGTCTAGGAGTAGTATTACTTACCAACCCAATTTATTCTGCCTTTTCGCTGGGATTAGTTCTTGTTTGTATATCCTTATTCTATTTTTTATTAAATTCCTACTTTGTAGCTATCGCACAACTTCTTATTTATGTGGGAGCCATAAATGTCTTGATCATATTTGTTGTAATGTTTGTAAACGGCTCAGAGTGGTCTAAAGATAAGAATTATTGGACTATTGGAGATGGGTTTACTTTACTCCTTTGTATAACTATTCCTTTTTCACTAATGACTACTATCCCAGATACGTCGTGGCATGGAATTCTTTGGACTACAAGATCAAACCAAATAGTA…
	zma-miR171l	Zm00001eb074460	Zm00001d002718	Zm00001d002718_T001	0	1	21	1143	1163	UUGAGCCGCGCCAAUAUCUCU	:::::::::::::::::::::	AGAGAUAUUGGCGCGGCUCAA	Cleavage	cdna chromosome:AGPv4:2:20400045:20402210:-1	Zm00001d002718	GRAS domain family	1	ATGAGGGCGGCGCCCTTCAGTGCCGACGGGAACGGGGCGGGGACCATAGAGGCGCTGCTTTGGCCGCACGGGAAGGGCGGCGGCGGAGGGCACCTGCTGTTGGAGCCGACGTCGGTGCTGGACTGCAGACGGAGCCCGAGCCCGCCGTACTCGACATCGACGCTGTCTTCGTCCCTGGGCGGCGCCGCGGGGGACTCCTTTTCCGGCGTGGCGGCGGTTTCGGAGAACAGCGCCGCCGCCGCCGCCGAAGCCACCAAATGGGCGGCGCCAGGCGAGCACGGCAGCGGCGGCGGCGGCGGCGGAAGCGGTGGGGGGAGGAAGGAGGAGTGGCCCGGCGGTGACCTACCGCCCATACCGGGGGCCCTGGACATCGGTTTCGTCGGGGAGGAGGGCTGGGAT…
	zma-miR171l	Zm00001eb326550	Zm00001d022034	Zm00001d022034_T001	0	1	21	42	62	UUGAGCCGCGCCAAUAUCUCU	::::::::::::::::::::	CGAGAUAUUGGCGCGGCUCAA	Cleavage	cdna chromosome:AGPv4:7:168331519:168332583:-1	Zm00001d022034	GRAS domain family	1	ATGGCAAAAGCGGCTGAGGTCGGCAACTCCATCGGCAGGCGCGAGATATTGGCGCGGCTCAATCAGCAGCTTCCCCCAATCGGGAAGCCTTTCCTCCGCTCCGCTTCCTACCTCAAGGAGGCCCTCCTCCTCGCGCTCACCGACAGCCACCAAGGCTCCACTCACCTATCCTCCCCTCTCGACGTCACCCTCAAGCTCGGTGCATACAAGTCCTTCTCCGACCTCTCGCATGTGCTCCAGTTCGCCAATTTCACGGCCACTCAGGCGCTCCTCGACGAGATCGCCTCAACAACTTCATCTTGTATCCACATTATTGATTTCAACCTTGGTGTTGGCGGCCAGTGGGCTTCCTTCTTGCAGGAGCTTGCACACCGCCGTGGAACCGGGAACGCCCCCCTG…
	zma-miR171l	Zm00001eb429450	Zm00001d026158	Zm00001d026158_T001	0	1	21	1134	1154	UUGAGCCGCGCCAAUAUCUCU	::::::::::::::::::::	CGAGAUAUUGGCGCGGCUCAA	Cleavage	cdna chromosome:AGPv4:10:140012416:140014572:-1	GRAS transcription factor [Source:UniProtKB/TrEMBL;Acc:C0HI72]	GRAS domain family	1	ATGAGGGCGGCGCCCTTCAGTGCCGACGGGAAAGGGGCGGGGACCATAGAGGCGCTGCTTTGGCCGAACGGGAAGGGCGGCGGCGGAGGGGACCTGCTGTTGGAGCCGACGTCGGTGCTGGACTGTAGACGGAGCCCGAGCCCGCGGTACTCGTCATCGACGCTGTCTTCGTCCCTGGGTGGCGCCGCGGGAGACTCCTCTTCCGGCGTGGCGGCGGTTTCGGAGAACAGCGCCGCCGCCGCCGCCGAAGCCACCAAATGGGCGGCGCCAGGCGAGCACCGCGGCGGCGGCGAAGGAGGCGGAGGCGGAGGAAGCAGGAAGGAGTGGTCCGGCGGTGAGCTGCCGCCCATACCGGGGACCCTGGACATCGGATTCGGCGCGGAGGAGGGCTGGGATGCC…
	zma-miR171l	Zm00001d027569	Zm00001d027569	Zm00001d027569_T001	0	1	21	173	193	UUGAGCCGCGCCAAUAUCUCU	::::::::::::::::::::	CGAGAUAUUGGCGCGGCUCAA	Cleavage	cdna chromosome:AGPv4:1:8246625:8247566:1	Zm00001d027569		1	ATGGCCGGCGCGCCAACGCCGAAGCTGCCGTCTTTCCCTGGGCCTGTCGCCCAGGCGGGTGGCGGGTTCGCGTCCGCCTTGAAGCCCAAGGCGAAGGCGGGTAACGACGAGGCGGCCGCTGCGGTGGACCAGCTTGCCGAGGGCCCGAGGCCGGCGACGCCTTCGGCGCCCGCGAGATATTGGCGCGGCTCAATTATCGGCTCCCCGCCATCCCCATGGCCGGGACGCCACTGCTCCGCTCAGCCTTCTACTTCAAGGAGGCCCTGCGCGTTGCGCTCTCCCCGACCGGCGAGGCCCTGGCGCCCCCGCGCGGTGTTGACGTCGTACGACGTGGTCCTGAAGCTCGGCGCGTACAAGGTCTTCTCCGAGGTGTCCCCCATGCTCCAGTTCGCGCACCCC…
	zma-miR171l	Zm00001eb023010	Zm00001d029855	Zm00001d029855_T001	0	1	21	903	923	UUGAGCCGCGCCAAUAUCUCU	::::::::::::::::::::	CGAGAUAUUGGCGCGGCUCAA	Cleavage	cdna chromosome:AGPv4:1:90443929:90445866:-1	GRAS transcription factor [Source:UniProtKB/TrEMBL;Acc:A0A060D6K6]	GRAS domain family	1	ATGAGGGGAATGCTCTTTGCTGGTAGCGCACGAGAAGGGCACGCGGGGACACTGCTGCAACTGCAACTGCAACACCAACGACAGGGGCTCGCCGCCGGCAAAGTCTCAGGCGCCGGCGACCTCTGGGAGCCCACCTCGGTGCTTGACCGCCGACACAGCCCCAGCCCGAGCCCGCCGACCTCGGTTCCCACGCTGTCGTCGCCCCTGGGCGCCGCGACCGCCGGTGTGGCGGCCCTCGCCGGTGCTAACGCCAAGAACGTCTCCCCGCCGCCGGTGGCGGCGGCGGCATGGCCAGGGGGAGGAGGGGCGGAGGAGGCCGTGGCGGGGGGCAAGGAGGAGTGGCAGCTCACACCGCTTGACATGGGCCTTGGCGCCGGCGAGGGGTGGGACGCGGCCGAC…
	zma-miR171l	Zm00001eb268460	Zm00001d035873	Zm00001d035873_T001	0	1	21	165	185	UUGAGCCGCGCCAAUAUCUCU	::::::::::::::::::::	CGAGAUAUUGGCGCGGCUCAA	Cleavage	cdna chromosome:AGPv4:6:58019428:58020376:-1	Zm00001d035873	GRAS domain family	1	ATGGCCGGCGCGCCAGCGCCGAAGCTGTCGTCTTTCCCTGGGCCTGTCGCCCAGGTGGGTGGCGGGTTCGCGTCCGCCTTGAAGCCCAATGCGAAGGCGGGTAACAACGAGGCGGCCGCTGCGGTGGACCAGCTTGCCGAGGCCGGCGACGCCTTCGGCGCTCGCGAGATATTGGCGCGGCTCAATTATCGGCTCCCCGCCGTCCCCATGGCCGGGACGCCGCTGCTCCGCTCAGCCTTCTACTTCAAGGAGGCCCTGCGCGTTGCGCTCTCCCCGACCGGCGAGGCCCTGGCGCCCCCGCGCGGTGTTGACGTCGCGGTGCTGGACAAGCTCGACGTGTTCCTCCAGTTCGCGGCATACAACGAGGACGCCCTGGACCCCGCGGAGCTGGTGGCCATC…
	zma-miR171l	Zm00001eb379340	Zm00001d045589	Zm00001d045589_T001	0	1	21	474	494	UUGAGCCGCGCCAAUAUCUCU	::::::::::::::::::::	CGAGAUAUUGGCGCGGCUCAA	Cleavage	cdna chromosome:AGPv4:9:27423699:27425201:-1	Zm00001d045589	GRAS domain family	1	ATGTCTGAGCTCCCGGACGGCGGCGCCGGCGGAAATGGCCAAGACGAAGCCGCCGCCTTCGCCTCGCCGGCCAAGCGCCTCCGTAGGTCGCCGGCGCTCGAGCCCACCTCCGTGCTCTACAACCGCAGCCCGAGCCCGCCCACATCCTCCTCCCTGGTCTCCTCCGCCGCGCCCGAGCCGCCCCCCATCAGCGCCGAGGATTGGGAGGCCGTCCTCTCCGGCGGCGACATGGCCGCGCCACCAGCCGCCGCGCGGTCTCAAGACGCCTCTTTCCTCCGCTGGATCATGGACGCCGACGCCCAAGTCGACGCCTTCGATCCCTTCCTGCCTTGCCAAGAGACCGCCGTCGTCGAGCCCTTCTTGCAGCCGCAGCTCCCGCTCCCCGTGGCCGACGACCTC…
	zma-miR171l	Zm00001eb186770	Zm00001d051387	Zm00001d051387_T001	0	1	21	1104	1124	UUGAGCCGCGCCAAUAUCUCU	:::::::::::::::::::::	AGAGAUAUUGGCGCGGCUCAA	Cleavage	cdna chromosome:AGPv4:4:156767880:156770006:1	GRAS transcription factor [Source:UniProtKB/TrEMBL;Acc:C0P5D5]	GRAS domain family	1	ATGAGGGCGGCGCTGTTCGGTGCCGAGCGGAACGGGGCTGCGGACCTCGTCGGAGACGGGAAGACGCTGTTCTGGCCGGAGGGGAAGGCGAAGGTGCTGTTGGAGCCGAGGTCCGTGCTGGACTGCACGCGGAGCCTCAGCCCCAACAACTCAACATCGACGTTGTCGTCGTCCGTGGGTGGCGGCGCTGCGGACTCGACCGGCATGGCGGTGGCTTCGGACAGCAGCGCCGCCGCCGAAGCCACCAAATGGGGAGCCCCCGGCGAGCACGGCGGCGGCGGGAAGGAGGACTGGGCTGGCGGCTGTGAGCTGCCACCGATTCCCACCGGCCTCGACATGGGGGTCGGCGGCGGCGACAGCTGGGACGCCATGCTCGGCAATGCCGCTGCGGCGGGGCAG…
	zma-miR1130b-3p-nb	Zm00001eb403460	Zm00001d048445	Zm00001d048445_T003	0	1	21	3875	3895	UCUUAUAUUAUGGGACGGAGG	:::::::::::::::::::::	CCUCCGUCCCAUAAUAUAAGA	Cleavage	cdna chromosome:AGPv4:9:156577710:156582948:-1	Zm00001d048445	DNA/RNA-binding protein Alba-like	2	ACTATTTCTAGGGTTTTACATGCACCAACAGGAGCCCCTTCCGTCACTTCGCCTCCAACAACAGCAGCGCCGCCGCCGCCGCCGCCGCCACTTAATCGCCGGGATCGTCGCCGGAGGAAAGCGCCATGGATCGGTACCAGCGGGTGGAGAAGCCGCCGCCCGAGCCCGCCGCCATCGGCGAGAATGAGGTCCGCATCACCACTCAGGGCCTCGTCCGCAACTACGTCACCTACGCCACCTCCCTCGTCCAGGTACTGAGCTTGTTGCGGTAGCCGTTATGCTACTGGGACGACTTGTCCACCAGCGTCCGTGCTTCCTACATCGATCTGCTTGGGCTCCCTGCGTCAGACCACATCTTACTGCCGCATGTGGAGACGGCAATAATTGCCTAGCGCCGAC…
	zma-miR845e-nb	Zm00001eb322240	Zm00001d021570	Zm00001d021570_T001	0	1	21	2349	2369	UAGCUCUGAUACCAAUUGAUA	: :::::::::::::::::::	UUUCAAUUGGUAUCAGAGCUA	Cleavage	cdna chromosome:AGPv4:7:156405337:156416482:-1	Zm00001d021570	Glycosyl transferases group 1 | PIGA (GPI anchor biosynthesis)	1	AGCCGTCAGCTTTCTCCTCGTGGTCGTGGTCGTGGCCCCGCCGTCCCGTGCGCCAACGCCAAGTCGAGGCACGCGGCCAGTGGTGCCCTCGTCCTCGAATCGTCAATGAGCACCGGCGCCGCGCCCCTCCTCCACTCTACCCGCACAGCGCCCCTCGCCCCCACACCCCAACCCAACCATCCGCTCCTTGTCGCCTTCCGACGCTGAGTTTGCTGGTGTCGATTTGCGCCGGCGGATGCTCGATCTGGTAGCTGCATGTGCCGACCTACTCGTCGAATCCGTTATCTAACGTAATGGATGGGCAAGGCACAAAGCACAGGATTTTGATGGTGTCCGACTTTTTCTTTCCAAACTTTGGTGGGGTGGAAAGCCATATCTACTACCTGTCACAATGTCTAC…
	zma-miR11970-5p	Zm00001eb238670	Zm00001d016166	Zm00001d016166_T013	0	1	21	1776	1796	CAAGCGUGCAAGCAAACCAUU	.::::::::::::::::::::	GAUGGUUUGCUUGCACGCUUG	Cleavage	cdna chromosome:AGPv4:5:148208448:148215863:-1	Phosphoenolpyruvate carboxylase [Source:UniProtKB/TrEMBL;Acc:Q9SAZ6]	Phosphoenolpyruvate carboxylase	1	ATCTCCTCCTCCTCCTCCGCTCTCAGACGAGCAGCGGTTGCCATCACTCTCCACTTCCCACGCCCGCTGCGGGCTCGCAGGCGGCAGAGAATTGTCTGTGCCGCCGGGTGGGAATTTGATTCGGTCGGATTCGCTGCGCCGCGATGCCGGAGCGGCACCAGTCCATCGACGCGCAGCTGCGGCTGCTGGCCCCCGGGAAGGTCTCCGAGGACGACAAGCTCGTCGAGTACGACGCCCTCCTCGTCGACCGCTTCCTCGACATCCTCCAGGACCTGCACGGCCCCCACCTGCGCGAATTCGTGCAGGAGTGCTACGAGCTCTCGGCGGAGTACGAGAACGACCGGGATGAGGCTCGGCTTGGCGAGCTCGGGAGCAAGCTCACCAGCCTGCCGCCGGGGG…
	zma-miR11970-5p	Zm00001d027813	Zm00001d027813	Zm00001d027813_T002	0	1	21	727	747	CAAGCGUGCAAGCAAACCAUU	.::::::::::::::::::::	GAUGGUUUGCUUGCACGCUUG	Cleavage	cdna chromosome:AGPv4:1:14321650:14323311:1	Zm00001d027813	40S ribosomal protein S28	1	TATATATAGGCCTAGGGTTTCCTTCCTCCTCCAGTGCTGTCATCGCCGCCGCCGCCCCGGTTTCCTTCGTAAGCCCGTCGTCCTCCGTCCGCGACTCTGCGCGAGAAGCGAGAGTATGGACACCCAAGTGAAGCTTGCTGTTGTGGTGAAGGTGATGGGAAGGACCGGCTCCAGGGGTCAGGTTACCCAGGTCAGAGTGAAGTTCTTGGATGACCAGAACCGTCTCATCATGAGGAACGTCAAGGGACCGGTTCGCGAGGGAGACATCCTCACACTGCTCGAGTCTGAGAGGGAGGCTAGGAGGCTGCGTTGAGGCGGAATAGTGTATTGGTAGTTTTCGTATGGAGTTGGATGTCATCTAATTGTGCTATGTTTGTCAAACTTTGGTATGACCTTCAA…
	zma-miR11970-5p	Zm00001eb132260	Zm00001d040920	Zm00001d040920_T001	0	1	21	1983	2003	CAAGCGUGCAAGCAAACCAUU	:::::::::::::::::::::	AAUGGUUUGCUUGCACGCUUG	Cleavage	cdna chromosome:AGPv4:3:79222601:79256661:1	tRNA (guanine(37)-N1)-methyltransferase [Source:UniProtKB/TrEMBL;Acc:A0A1D6MTI5]	Met-10+ like-protein | tRNA (guanine(37)-N1)-methyltransferase [Source:UniProtKB/TrEMBL;Acc:A0A1D6MTI5]	1	ACTGTTGGTCGTACTCGTACGCTACCTTTTATCCATCCATGGCGCCGCCGCCGCCGCCGCCACTCCACCCCCATCACCACTGCGTTCTCACCCGCTTCCGCTGCCCGGCCACCGGTACCGCCCGCTTCCTCATTCGCCTAGGCATCAAACCCTTCTGTTGCTCCTCGGTTCCCTCGCGAACCCCACCTCCCCTCCATGGACCCTCGCTCCGCCGCGGACGGCGCCCGCTGGACTACCCGGACCCCTTCGCCCGCACCTTCGACCTGGCCGCGCTACGCGTCCCTGCCGCCGCGTGCGCACCCCTCGAGCGCCGCCTCCGGGGCCACCTGCTCAACTGGCCCCGCGTCCACAACGTGATCCGCCTCCGTAACGACCAGGGCCTCCTCTCACTGTCGCCTC…
	zma-miR1432-5p	Zm00001d015446	Zm00001d015446	Zm00001d015446_T033	0	1	21	427	447	CUCAGGAGAGAUGACACCGAC	:::::::::::::::::::	CGCGGUGUCAUCUCUCCUGAG	Cleavage	cdna chromosome:AGPv4:5:90532289:90552701:-1	Calcium-transporting ATPase [Source:UniProtKB/TrEMBL;Acc:A0A1D6H246]	calcium-transporting ATPase 5, plasma membrane-type	1	GGCGTCCGCGCCCGCCGAAACACTCTCGAAAGGAAACCGATCTGTCACCCAAACCGCGCCTCCCCGCGGTGATCTCGACTCGAGCGCGTTTAAAGCACCGCATCAAAAGGAAAAGAGAAGCGCGCGAGCGAGCGAGGATCCGGGAGCGTGAAGCGCGAAAAAAAAGCAGGGGAGGGAGCGAGCGAGGAAGCAACGCGGAAACGGGAAAGCGAGCGAGACAAGCGCCCGATTTGGTCCCCCGCCCGCTTCGTTTCCTCCGCCGCACGTCTTCTCCCCCACTACCACTAGGCCACTACCCCACCTCCCCTCCAGTCCCCTCGCCTTCCCGCCACGCCACCCGCCGCGTCGCCGGAGCCCTGTAGCTTTCACCGCGCGCGCGTCCGTCCGTCCGTCGGCCCG…
	zma-miR157m	Zm00001eb101920	Zm00001d006028	Zm00001d006028_T001	0	1	21	932	952	UUGACAGAAGAGAGAGAGCAC	:::::::::::::::::::::	GUGCUCUCUCUCUUCUGUCAA	Cleavage	cdna chromosome:AGPv4:2:195579800:195583642:-1	SBP transcription factor [Source:UniProtKB/TrEMBL;Acc:B4FLF0]	SBP domain	1	CTGCCTCCTCCTACCCTTCCCTCGCTGAAGCCCTCTCGCGCCTCCTCCCACTCCCACTGGACAGAGAGGAGGTTAGTGGAAGGCGGGCTAGGAGGCTACGCCGCCACAGACGCGAAGCGATAGCGTCGGGGGGAAGCAAGGAAGCGGGTGGCAATGGCGACCGGCGGCGGCGGTGGGAGCGACGACTTCCACGGGCTCACGTTCGGCCAGAAGATCTACTTCGAGCAGGACGCGGGCGCCGCCGGGGGGAGCGCGACGGGCGGCAGGAAGGGGAAGGGCGCCGCGGCGTCCGCGAGCGCCGCCCAGCCGCCGCGGTGCCGGGTGGACGGGTGCGGCGTGGATCTGAGCGCCGTCAAGCAGTACTACTGCCGGCACAAGGTGTGCTACATGCACTCCAAG…
	zma-miR157m	Zm00001eb232050	Zm00001d015233	Zm00001d015233_T005	0	1	21	1567	1587	UUGACAGAAGAGAGAGAGCAC	:::::::::::::::::::::	GUGCUCUCUCUCUUCUGUCAA	Cleavage	cdna chromosome:AGPv4:5:80234233:80238992:1	Zm00001d015233	SBP domain	1	ATTGGGAATCTTGTTATCTGTTCTCCTTTTCAAGCTGCTCTCCCTAGGCTTTTGGGTTTGTGAGGCGTTGGCTCCCTTCCCCACTGCTTCCTCCCCCACTGCCGGTCGCTGTGCAAGAGCTGCCACGAGACAGCAGATTCCCCATCATCCAAAGCGAGGCTGAGGGGGAGGAGAGGAAGCAGGAATAGCCTAACAGGGGTATAGATCTCAGGAAGCTCCATGCGGGTGAGCTTGTGCCCAAGCCTGTGTCCCGGTGCGCGAGGCTGAGCTTCTTGCCCGTTGCCCGTGGCGCCCCCGAGCTCACCGATGCGCCGCCGCCGCCACGGCTTGAGCTCCATGGCTGTCCAGCGCGCTGGTGCGGATTGACAGGCAGGTTGTCCTGCCCGTTCTTTTTTCTGC…
	zma-miR157m	Zm00001eb316740	Zm00001d020941	Zm00001d020941_T001	0	1	21	929	949	UUGACAGAAGAGAGAGAGCAC	:::::::::::::::::::::	GUGCUCUCUCUCUUCUGUCAA	Cleavage	cdna chromosome:AGPv4:7:137273600:137277139:-1	SBP transcription factor [Source:UniProtKB/TrEMBL;Acc:B4FXD9]	SBP domain	1	CACTGCCGCCTACCCTCGTTGAAGCGCGCTCTCTCGCTCTCGCTCTCCTCGCGCTTCCTCCCACTCCCACTGGACAGAGAGGAGGGTTAGTGGAGGGCGGGGTAGGAAGCTACCGCCGCCACAGTAACAGCGTTAGCTAGGGGGGAAGCACGGAAGCGGGAAGCAATGGCGACCGGCGGCGGCAGCAGCAGGAGCGACGACGTGCGCGGGCTCAAGTTTGGCAAGAAGATCTACTTCGAGCAGGACGGCGGGAGCGGGAGCGGGGCGGGGGCGGTGGGCGGCAGGAAGGGGAAGGGCGTGGCCACCGGTGGCGCGAGGCCGGCGTCCGCCGCCTCCGCAGCCCAGCCGCCGAGGTGCCAGGTGGACGGGTGCGGCGTGGATCTGAGCGCCGTCAAGCAG…
	zma-miR157m	Zm00001eb035030	Zm00001d031451	Zm00001d031451_T001	0	1	21	815	835	UUGACAGAAGAGAGAGAGCAC	:::::::::::::::::::::	GUGCUCUCUCUCUUCUGUCAA	Cleavage	cdna chromosome:AGPv4:1:190382866:190386589:-1	Zm00001d031451	SBP domain	1	ATGGAGTCCGGCGGTGGCGGGGACGACCAGCTGCACGGCCTCAAGTTCGGCAAGAAGATCTACTTCGAGGACGCCGCCGGCTCCAGCAGCGGCAGCAGCAGCGGCGGTGGCAGCGCGCCCGCGCCTCCAGCGACGCAGCAGCCGTCGCCGCCGGCCGCTTCGCCTAGGGCCCCGGCCGGCGGCGGCAGGAGGGGCAGGGCCGCGGCCGGCGGCGCGGGCCCCTCGACGGCGCCCGCGCCCGCGCGCTGCCAGGTCGACGGCTGCAACGTTGACCTCACCGACGTCAAGCCCGCCTACTACTGCCGCCACAAGGTGTGCAAAATGCACTCCAAGGAGCCCCGCGTCCTCGTCAACGGCCTCGAGCAGCGCTTCTGCCAGCAGTGCAGCAGGTTCCACCAG…
	zma-miR157m	Zm00001eb199880	Zm00001d052890	Zm00001d052890_T001	0	1	21	1055	1075	UUGACAGAAGAGAGAGAGCAC	:::::::::::::::::::::	GUGCUCUCUCUCUUCUGUCAA	Cleavage	cdna chromosome:AGPv4:4:203611347:203615518:-1	Squamosa promoter-binding protein-like (SBP domain) transcription factor family protein [Source:UniProtKB/TrEMBL;Acc:B7ZYE2]	SBP domain	1	GGCAACAGCGAGCCCTGCTGTCCCTCTGCTTCGCCACCTCCTCCCTCCCTCTCTTTCCTTCCTCTTGGAGGAGAGAGAAGAGGGGGAGAGCCAGTCAGCCAGCCAGCCCAAGAACAGCGTACGTACGTTGTCAAGTCCCGTCGCCGCCGCAGCAGCTTCGCTCCTCCCGCCCCGCCCACCGTCGCGCGCGGCGGCGGGGAGCGAGCAATGGAGGCCGGCGGCGCCAGCGGCGGCGACGACGGGGACGGCCAGCTGCACGGCCTCAAGTTCGGCAAGAAGATCTACTTCGAGGACGCCGGCGGCTCCAGTAGCAGCGGCGGCAGTGGCAGTGCCAGCGCGACCGCGCCTCCAGCGACGCAGCAGCCGTCGCCGCCGGCCGCTTCGCCTAGGGCCGCGCCC…
	zma-miR157m	Zm00001eb208150	Zm00001d053890	Zm00001d053890_T006	0	1	21	1088	1108	UUGACAGAAGAGAGAGAGCAC	:::::::::::::::::::::	GUGCUCUCUCUCUUCUGUCAA	Cleavage	cdna chromosome:AGPv4:4:243050453:243053390:-1	SBP transcription factor [Source:UniProtKB/TrEMBL;Acc:C0P8B7]	SBP domain	1	GCTCCCCTTTCCTCGCCGCTCTGCCTCGCCTTTTGGGTTTCTGAGAGGCGCTGCGCTGGTTTGCCTTCCCCACTGCTCGCTCTGCCGGTCGCCGCCGTGGAAGAGCTACACCACGACGAGACACAGGTTCTCTCGACCCGTCATCACCCACAGCGAGGCTGAGCGGAGAGGAGACGAAGAGAGGAACAGGGTACACAGATCTCAAGAAGTTTCGCACCTGCCAAAGCGCCCGACAAGGACACTGGTTCGGTGCTCAGCAGCGGAGAGCCGGTGGTGCTAGGCCTGAAGCTTGGCAAGAGAACGTATTTCGAAGATGGTTGTGGACTAGGGCAGAGCGGCAAGAGTTCGGCGGCGTTAGGCACTGCCAGTGCAGCGACCCCTCCGGGTCCTGCGAAGAAG…
	zma-miR159a-3p	Zm00001eb386350	Zm00001d046517	Zm00001d046517_T001	0	1	21	888	908	UUUGGAUUGAAGGGAGCUCUG	:::::::::::::::::::	UCGAGCUCCCUUCAAUCCAAA	Cleavage	cdna chromosome:AGPv4:9:93396849:93405759:-1	Putative MYB DNA-binding domain superfamily protein [Source:UniProtKB/TrEMBL;Acc:K7VW09]	Myb-like DNA-binding domain	2	ACCGCCGCGGTCCTTCTCTCCCCTGCCCCACCGAGTAGATTTGAGGATCTCCAGCTTTTTGAGGACAATCCAGTTTTCGTCGAAGTTCAAAATGACGGTGGTGGAGGCGGGTGAAGTGTTGAACTTGAAGGTGGGCGAGAACCCTCTACTGGAGGGTGAGGCCAAGACGGGGTACGTCTCGCCCGACGACCAAGACGGGGAGACCGCCAGCGAAAAACCCTGCGGCGCGCCCCAGCTGAAGAAGGGCCCCTGGAGTCCCGATGAAGATAAGCTTCTCAAAAATTATGTCGAGGCACACGGCGAGGGGAAATGGAACAAGGTGCAGCGCAACTCCGGGCTCAATCGCTGTGGCAAGAGCTGCCGCCTCCGCTGGACCAACCACCTCAGGCCCGATCTCAA…
	zma-miR159a-3p	Zm00001eb386360	Zm00001d046518	Zm00001d046518_T001	0	1	21	888	908	UUUGGAUUGAAGGGAGCUCUG	:::::::::::::::::::	UCGAGCUCCCUUCAAUCCAAA	Cleavage	cdna chromosome:AGPv4:9:93438079:93444871:-1	Putative MYB DNA-binding domain superfamily protein [Source:UniProtKB/TrEMBL;Acc:K7VW09]	Myb-like DNA-binding domain	2	ACCGCCGCGGTCCTTCTCTCCCCTGCCCCACCGAGTAGATTTGAGGATCTCCAGCTTTTTGAGGACAATCCAGTTTTCGTCGAAGTTCAAAATGACGGTGGTGGAGGCGGGTGAAGTGTTGAACTTGAAGGTGGGCGAGAACCCTCTACTGGAGGGTGAGGCCAAGACGGGGTACGTCTCGCCCGACGACCAAGACGGGGAGACCGCCAGCGAAAAACCCTGCGGCGCGCCCCAGCTGAAGAAGGGCCCCTGGAGTCCCGATGAAGATAAGCTTCTCAAAAATTATGTCGAGGCACACGGCGAGGGGAAATGGAACAAGGTGCAGCGCAACTCCGGGCTCAATCGCTGTGGCAAGAGCTGCCGCCTCCGCTGGACCAACCACCTCAGGCCCGATCTCAA…
	zma-miR160a-5p	Zm00001eb273540	Zm00001d000358	Zm00001d000358_T001	0	1	21	1720	1740	UGCCUGGCUCCCUGUAUGCCA	::::::::::::::::::::	AGGCAUACAGGGAGCCAGGCA	Cleavage	cdna contig:AGPv4:B73V4_ctg115:30305:33567:-1	Auxin response factor [Source:UniProtKB/TrEMBL;Acc:K7UYC8]	B3 DNA binding domain | Auxin response factor	1	CCCATGTCAGCTGAGGTCTGCTCACCTGTGTGAGAGAGAGTGTGTGAGTGTGACCGTGGGTGGGGTGGGGAGGAAGACGAGCCCGTCGAGCTGTGCCGATTTTGCCCCCGAATCCGTCGTTACCCCTGCTTTGGAGGGATCTGAAGGTGCTGGTGGCCTGCTGCTGCCTGCCTGTCTGCCAGGAGCCCAGAGGCCAGAGCAGAGACTGTGGTGGTGGTGATGGCGGCTGTGCAGCGGAAAGGCTTCTCGTCGTGGTACTAGTGGAGGAGGCGTGAAATTTCATCCATAAAGGCTGTCGCGGTGGCCGGTGGGTGGAGATCGCGCTCAATTCCCGCCGAAACCGCCTCCGGGGTAGCGTGGCCGCGGGAAGTGGGAGTGGGAGATGATTACTTTCGTGGA…
	zma-miR160a-5p	Zm00001eb221620	Zm00001d014013	Zm00001d014013_T001	0	1	21	3471	3491	UGCCUGGCUCCCUGUAUGCCA	::::::::::::::::::::	AGGCAUACAGGGAGCCAGGCA	Cleavage	cdna chromosome:AGPv4:5:28634910:28639636:-1	Auxin response factor [Source:UniProtKB/TrEMBL;Acc:D9HNU4]	Auxin response factor | B3 DNA binding domain	1	GGCCTCGCCATAATTCCAACCCACTGTGTGTGCCGCTGTAGCAGCGCAGCGCAGCGCGCGCGCCACCACCGTCAACCTCCTGATCTCCCCGCCTCGCCGCCGTCGATTCTTCGCCGTCTTCCTGGGGCTCGGGGGCAGCCGGAGCAAGCTTGGGGGGGTGGTGTCCTCGGACCGACGACAGAGTCGTTGCCCGCGAAGATGCCGGCCCTGGTGTACATTCCTACTCCGCTTTGCCCGGTGCCAGAGCGTTTCTCCCGGAGTAGCGGTTGCGCCGCCTCATGATCTGCCAATTGGAACCCCTGGGCGTGCGCAGAGGAGGTTGCTCTGCAGCTGGACAGTGATCGCGTTTGGTGGGTGTGGCGGCGGTGGAGGAAGACGACACGACGAAGACGAGGAGGT…
	zma-miR160a-5p	Zm00001eb225570	Zm00001d014507	Zm00001d014507_T002	0	1	21	2061	2081	UGCCUGGCUCCCUGUAUGCCA	::::::::::::::::::::	AGGCAUACAGGGAGCCAGGCA	Cleavage	cdna chromosome:AGPv4:5:50795874:50799332:1	Auxin response factor [Source:UniProtKB/TrEMBL;Acc:A0A1D6GTU9]	B3 DNA binding domain | Auxin response factor	1	AGAATTGGCTGCTGCTTCCCCGCCTTCTTGACTGCCTGCCTTTCTCCCTCCTCTGACCTCTCTCTCTCTCTATTTAGCTGTTTTGCTGAACCCCATGTCAGCTGCAGTCTGGGGGAATCTGAGCCTGCTGCTCACCTGAGAGAGCCTGTGGGTGGGGAGGCAAAGCGCTGCAGAGGCTGCAGCAGAGAGGAGCGAGCGAGGGAGGGAGACGACGAGCCCTGTCGAGCTGTTCCGATTTTGCCCCCCCGAATACGTCGCTGCCCCTGCTTTGGAGGGATCTGAAGCTGCTGCTGCCTGCCAAAGCCCGGAGGTGAGTGACTGACCGGATGAATTCGGCAATCTTGTGGTGCTCCTGCCGTGCTGCTGCCTGGGTTCCCTTTCCCTGCAAGATTTTCTGAG…
	zma-miR160a-5p	Zm00001eb426740	Zm00001d025871	Zm00001d025871_T001	0	1	21	1481	1501	UGCCUGGCUCCCUGUAUGCCA	::::::::::::::::::::	AGGCAUACAGGGAGCCAGGCA	Cleavage	cdna chromosome:AGPv4:10:132193858:132195808:1	Auxin response factor [Source:UniProtKB/TrEMBL;Acc:K7UKA6]	B3 DNA binding domain | Auxin response factor	1	AAAAGAGTCCACGTGGACCACGTCCTTCACCGGAAGCCACTCCCCCCGTGGACTAGAGACTAGAGAGCCCAGTCATGTCTCCCGAAGCCTGCGAGCTCACGCTCGCGCCGCGGATGCCCGCATCGCAGGCCGGTGCCGGTGCCGGCGCCGAGCCCGAGACCAAGGGATCCGTGCACCCGCAACTGTGGTACGCGTGCGCGGGCCCCACGTGCACCGTGCCGCCCGTCGGCACCGCGGTGTACTACTTCCCTCAGGGCCACGCCGAGCATGCCGGCGCCGCCGCCGACGCCAACCTGCACGCCCCGCCTTTCGTGCCGTGCCGCGTCGCGGGCGTCAGGTTCATGGCTGAGCTCGACACCGACGAAATCTTCGTCAAAATACGCCTCGACCCGCTCCGCT…
	zma-miR160a-5p	Zm00001eb045640	Zm00001d032683	Zm00001d032683_T001	0	1	21	1686	1706	UGCCUGGCUCCCUGUAUGCCA	::::::::::::::::::::	AGGCAUACAGGGAGCCAGGCA	Cleavage	cdna chromosome:AGPv4:1:234266863:234271357:-1	Auxin response factor [Source:UniProtKB/TrEMBL;Acc:C0HDR1]	B3 DNA binding domain | Auxin response factor	1	CGCAACAAGGAGAGGTGTCCGAGGCCTCCCACCTCATAATTCCAACCCACTGTGTGTGCCGCTGTAGCAGCGCGCGCCACCACCGTCAACTTCTCCCCACCTCGCCGCCGTCTAGATTTCGTCTCCTGGGCTCGAGCAACCGAAGCAGGCTTGGGGTGTTCTCGGAGAGAATCGTTGCCTCGGCCGATGCCGGCCCTGATGTAGGTTTCTGCTCTGCTTTGCCCGGTGCCAACGTCTCTCCCGGAGTAGCGGTTCCGCCGCCCCATGATCTGCCAGTTGGAACACATGGGCGTTCACGGAGGAGGTTGCTCTGCTGGACAGTGACCGCATTTGGTAGCGGTGGAGGAAGACGACGAAGAGGAGGAGGAGTAGGCCATGAAGGAGGTGGCCGAGGAAAGG…
	zma-miR160f-5p	Zm00001eb273540	Zm00001d000358	Zm00001d000358_T001	0	1	21	1720	1740	UGCCUGGCUCCCUGUAUGCCG	::::::::::::::::::::	AGGCAUACAGGGAGCCAGGCA	Cleavage	cdna contig:AGPv4:B73V4_ctg115:30305:33567:-1	Auxin response factor [Source:UniProtKB/TrEMBL;Acc:K7UYC8]	B3 DNA binding domain | Auxin response factor	1	CCCATGTCAGCTGAGGTCTGCTCACCTGTGTGAGAGAGAGTGTGTGAGTGTGACCGTGGGTGGGGTGGGGAGGAAGACGAGCCCGTCGAGCTGTGCCGATTTTGCCCCCGAATCCGTCGTTACCCCTGCTTTGGAGGGATCTGAAGGTGCTGGTGGCCTGCTGCTGCCTGCCTGTCTGCCAGGAGCCCAGAGGCCAGAGCAGAGACTGTGGTGGTGGTGATGGCGGCTGTGCAGCGGAAAGGCTTCTCGTCGTGGTACTAGTGGAGGAGGCGTGAAATTTCATCCATAAAGGCTGTCGCGGTGGCCGGTGGGTGGAGATCGCGCTCAATTCCCGCCGAAACCGCCTCCGGGGTAGCGTGGCCGCGGGAAGTGGGAGTGGGAGATGATTACTTTCGTGGA…
	zma-miR160f-5p	Zm00001eb221620	Zm00001d014013	Zm00001d014013_T001	0	1	21	3471	3491	UGCCUGGCUCCCUGUAUGCCG	::::::::::::::::::::	AGGCAUACAGGGAGCCAGGCA	Cleavage	cdna chromosome:AGPv4:5:28634910:28639636:-1	Auxin response factor [Source:UniProtKB/TrEMBL;Acc:D9HNU4]	Auxin response factor | B3 DNA binding domain	1	GGCCTCGCCATAATTCCAACCCACTGTGTGTGCCGCTGTAGCAGCGCAGCGCAGCGCGCGCGCCACCACCGTCAACCTCCTGATCTCCCCGCCTCGCCGCCGTCGATTCTTCGCCGTCTTCCTGGGGCTCGGGGGCAGCCGGAGCAAGCTTGGGGGGGTGGTGTCCTCGGACCGACGACAGAGTCGTTGCCCGCGAAGATGCCGGCCCTGGTGTACATTCCTACTCCGCTTTGCCCGGTGCCAGAGCGTTTCTCCCGGAGTAGCGGTTGCGCCGCCTCATGATCTGCCAATTGGAACCCCTGGGCGTGCGCAGAGGAGGTTGCTCTGCAGCTGGACAGTGATCGCGTTTGGTGGGTGTGGCGGCGGTGGAGGAAGACGACACGACGAAGACGAGGAGGT…
	zma-miR160f-5p	Zm00001eb225570	Zm00001d014507	Zm00001d014507_T002	0	1	21	2061	2081	UGCCUGGCUCCCUGUAUGCCG	::::::::::::::::::::	AGGCAUACAGGGAGCCAGGCA	Cleavage	cdna chromosome:AGPv4:5:50795874:50799332:1	Auxin response factor [Source:UniProtKB/TrEMBL;Acc:A0A1D6GTU9]	B3 DNA binding domain | Auxin response factor	1	AGAATTGGCTGCTGCTTCCCCGCCTTCTTGACTGCCTGCCTTTCTCCCTCCTCTGACCTCTCTCTCTCTCTATTTAGCTGTTTTGCTGAACCCCATGTCAGCTGCAGTCTGGGGGAATCTGAGCCTGCTGCTCACCTGAGAGAGCCTGTGGGTGGGGAGGCAAAGCGCTGCAGAGGCTGCAGCAGAGAGGAGCGAGCGAGGGAGGGAGACGACGAGCCCTGTCGAGCTGTTCCGATTTTGCCCCCCCGAATACGTCGCTGCCCCTGCTTTGGAGGGATCTGAAGCTGCTGCTGCCTGCCAAAGCCCGGAGGTGAGTGACTGACCGGATGAATTCGGCAATCTTGTGGTGCTCCTGCCGTGCTGCTGCCTGGGTTCCCTTTCCCTGCAAGATTTTCTGAG…
	zma-miR160f-5p	Zm00001eb426740	Zm00001d025871	Zm00001d025871_T001	0	1	21	1481	1501	UGCCUGGCUCCCUGUAUGCCG	::::::::::::::::::::	AGGCAUACAGGGAGCCAGGCA	Cleavage	cdna chromosome:AGPv4:10:132193858:132195808:1	Auxin response factor [Source:UniProtKB/TrEMBL;Acc:K7UKA6]	B3 DNA binding domain | Auxin response factor	1	AAAAGAGTCCACGTGGACCACGTCCTTCACCGGAAGCCACTCCCCCCGTGGACTAGAGACTAGAGAGCCCAGTCATGTCTCCCGAAGCCTGCGAGCTCACGCTCGCGCCGCGGATGCCCGCATCGCAGGCCGGTGCCGGTGCCGGCGCCGAGCCCGAGACCAAGGGATCCGTGCACCCGCAACTGTGGTACGCGTGCGCGGGCCCCACGTGCACCGTGCCGCCCGTCGGCACCGCGGTGTACTACTTCCCTCAGGGCCACGCCGAGCATGCCGGCGCCGCCGCCGACGCCAACCTGCACGCCCCGCCTTTCGTGCCGTGCCGCGTCGCGGGCGTCAGGTTCATGGCTGAGCTCGACACCGACGAAATCTTCGTCAAAATACGCCTCGACCCGCTCCGCT…
	zma-miR160f-5p	Zm00001eb045640	Zm00001d032683	Zm00001d032683_T001	0	1	21	1686	1706	UGCCUGGCUCCCUGUAUGCCG	::::::::::::::::::::	AGGCAUACAGGGAGCCAGGCA	Cleavage	cdna chromosome:AGPv4:1:234266863:234271357:-1	Auxin response factor [Source:UniProtKB/TrEMBL;Acc:C0HDR1]	B3 DNA binding domain | Auxin response factor	1	CGCAACAAGGAGAGGTGTCCGAGGCCTCCCACCTCATAATTCCAACCCACTGTGTGTGCCGCTGTAGCAGCGCGCGCCACCACCGTCAACTTCTCCCCACCTCGCCGCCGTCTAGATTTCGTCTCCTGGGCTCGAGCAACCGAAGCAGGCTTGGGGTGTTCTCGGAGAGAATCGTTGCCTCGGCCGATGCCGGCCCTGATGTAGGTTTCTGCTCTGCTTTGCCCGGTGCCAACGTCTCTCCCGGAGTAGCGGTTCCGCCGCCCCATGATCTGCCAGTTGGAACACATGGGCGTTCACGGAGGAGGTTGCTCTGCTGGACAGTGACCGCATTTGGTAGCGGTGGAGGAAGACGACGAAGAGGAGGAGGAGTAGGCCATGAAGGAGGTGGCCGAGGAAAGG…
	zma-miR394a-5p	Zm00001d011994	Zm00001d011994	Zm00001d011994_T001	0	1	20	1143	1162	UUGGCAUUCUGUCCACCUCC	::::::::::::::::::::	GGAGGUGGACAGAAUGCCAA	Cleavage	cdna chromosome:AGPv4:8:166064478:166068375:1	Zm00001d011994	F-box only protein 6	1	GGGACAGACGGGGCGCGGCGAGGAGGCCGGCGCCGGCGGCCCGCGCTCGCGGCGCCGGCGATGGGGGAGGTGGCCGCGCTGCGCCAGCTCGTCGGCCAGGTTCAGGAGCTCTGGGACCTCTACGGCGCCAACGCCCACCCCCTGCCCAGGTGGTATTTACTTGACTTTGAACATGGTTCAATCATGGATGATTATTGTGGAGGAAGGTCTGGATACAACTCAGAATTACTGAAGATCATGGAAGCTAACCAATCTCCCCCTCGCAAGCGACCGCGGAGAGATCGAAACCGTGAAAAGGCACCCTCCTCAAACAAGACTGAAGTAATGCAACAAGAGATCTGGAGAGATTTCCCTGAAGATCTTTTTGAAACTGTCATTGCAAGGCTTCCAGTTGCTGCA…
	zma-miR394a-5p	Zm00001d042309	Zm00001d042309	Zm00001d042309_T001	0	1	20	1170	1189	UUGGCAUUCUGUCCACCUCC	::::::::::::::::::::	GGAGGUGGACAGAAUGCCAA	Cleavage	cdna chromosome:AGPv4:3:160269957:160273101:1	Zm00001d042309	F-box only protein 6-like	1	ATGGGGGAGGTGGCCGCGCTGCGCCAGCTCGTCGGCCAGGTCCAGGAGCTCTGGGACCTCTACGGCGCCAACGGCAACCCCGTCCCCAGGCAAGGCGAACGAGCGAACGAAAACCTCCTGGCCTCCTCCTCCTCCTCCTCCTCCTCCTCCCTCTCTCTCTCTCTCCCCGTTGTTTGGTGGTATTTACCTGACTTCGAACATGGTTCAATCAAGGATGATTATTGTGGGGGAAGCTCAGGATACAACTCGGAATTACTGAAGATCATGGAAACTAACCAATCTCCCCCTTGCAAGCGACCGCGGAGAGATCGAAACCGTGAAAAGGCACCCTCCTCAAACAAAATTGAAGTCATGGAACAAGAGATATGGAGAGATTTCCCTGAAGATCTTTTCGAAACT…
	zma-miR396c	Zm00001eb373670	Zm00001d000238	Zm00001d000238_T001	0	1	22	649	670	UUCCACAGGCUUUCUUGAACUG	: ::::::::::::::::::::	CCGUUCAAGAAAGCCUGUGGAA	Cleavage	cdna contig:AGPv4:B73V4_ctg49:34019:35965:1	Zm00001d000238	WRC domain | Glutamine-Leucine-Glutamine, QLQ	1	GCCGACTGCACCCCACACCACCCCCCCACCTCAGCTCACCTTGCGCTGCCCCTGTGCCTGCTGCATGCCTGACACCGGCGCCATATGCATGATAGCGGATGATGATACTAGCACGTCTTCCCGTTCCCGAGCTGCCTCTGACACCAGCACAAACCTGGAGACTACTACTAGTATTGGAGTCCCCTCCATTTCCACCTCCCTTGCCACTGAAGCGAGAGCTCTCGGAGCCGTCGTCCTCTGTCTCTCATCCTTCTTCGTTGTTGAGCAAAGCGGGCTCGAGGAGGAGATGATGCTGAGCGGGCACGGCGGCGGGAGGCGCCTGTTCACGGCGTCGCAGTGGCAGGAGCTGGAGCACCAGGCGCTCATCTTCAAATACATGGCCTCCGGCGCGCCCGTGCC…
	zma-miR396c	Zm00001eb071830	Zm00001d002429	Zm00001d002429_T005	0	1	22	194	215	UUCCACAGGCUUUCUUGAACUG	: ::::::::::::::::::::	CCGUUCAAGAAAGCCUGUGGAA	Cleavage	cdna chromosome:AGPv4:2:12493656:12495968:1	Zm00001d002429	Glutamine-Leucine-Glutamine, QLQ | WRC	1	CTCACCGGGATTCACTCCTCTCTCGCGTGTGTGTGTGTGGCTTCCTTGCAGTTGGGTACGGGCCCTACTTCGGCAAGAAGGTGGACCCGGAGCCCGGGCGGTGCCGGCGTACGGACGGCAAGAAGTGGCGGTGCTCCAAGGAGGCCGCCCCGGACTCCAAGTACTGCGAGCGCCACATGCACCGCGGCCGCAACCGTTCAAGAAAGCCTGTGGAAGCGCAGCTCGTGCCCCCGCCGCACGCCCAGCAGCAGCAGCAGCAGCAGGCCCCCGCGCCCACCGCTGGCTTCCAGAGCCACCCCATGTACCCATCCATCCTCGCCGGCAACGGCGGCGGCGGCGGCGGGGTAGGTGGTGGTGCTGGTGGCGGTGGCACGTTCGGCCTGGGGCCCACCTCTCAGC…
	zma-miR396c	Zm00001eb217440	Zm00001d013555	Zm00001d013555_T004	0	1	22	685	706	UUCCACAGGCUUUCUUGAACUG	: ::::::::::::::::::::	CCGUUCAAGAAAGCCUGUGGAA	Cleavage	cdna chromosome:AGPv4:5:14173428:14176278:-1	Zm00001d013555		1	GCCGCCCAGCGCCCACCCACACCCCTGCCTCCCAGGCTCCCACTACCTGTCCCCAACAATGCACACCAACATCCACTCTCTCGTCAGGCTCCTCTCCCCCAAAAATGAGCGCTGAGTTCTGCGCTGCTGCCGGTGTCGTGGCCATGGAGCTCGGAGTCGGAGATGTGCTGGGGCTGCAGCAAGGCATCGCAATCACCGCGCCATCGCCCAGGGACAGCGACCTGGGTCTTCTCAAGCGAGCAGGCCTCACCCAGGCTGCGGCTGCTGCCCCCTACCCCTCCCCCTTCCTTGACGAGGAGAAGATGCTCAGGTTCTCCAAGGCGGCTCACACATTGCACTCAGGCTTGGATTTTGGAGGCCCAGGTGAGCAGGCTTTCCTGCTGTCCAGGACCAAGATGC…
	zma-miR396c	Zm00001eb250620	Zm00001d017602	Zm00001d017602_T002	0	1	22	612	633	UUCCACAGGCUUUCUUGAACUG	: ::::::::::::::::::::	CCGUUCAAGAAAGCCUGUGGAA	Cleavage	cdna chromosome:AGPv4:5:201330996:201332140:1	Zm00001d017602	WRC | Glutamine-Leucine-Glutamine, QLQ	1	GAGAACGAATGCTGTCTCTTCTTCCCTTCTATCGAGAAGCTGCCCGCGCGCTCCCTCCGTAGAGTCCAAACCGCCACAGGAAGCGCAACAGCGGAGTCTCCAAAATGGCCGCCGAGGACAAGGAGACCGACTCGCCGCAGCCGCCGGCGAAGCTGCCCCGTCTCTCCTGCGCCGACACGAGCGCCGGTAAGTTCACGAGTGGCGGCCTCGTCGCCTCTGGTTCTCGGGCTGGGCCTGGGGCTCGGCGGGGGCGGCGAGCGAGACGCGGATGCGTCCCCGGCAACGGCGACGCCCAAGAGGCCGTCAGCGCTGACGTTCATGCAGCAGCAGGAACTGGAGCACCAGGTGCTCATCTACCGCTACTTCGCAGCGGGCGCGCCGGTGCCGGCGCACCTTGTG…
	zma-miR396c	Zm00001eb251820	Zm00001d017742	Zm00001d017742_T002	0	1	22	109	130	UUCCACAGGCUUUCUUGAACUG	: ::::::::::::::::::::	CCGUUCAAGAAAGCCUGUGGAA	Cleavage	cdna chromosome:AGPv4:5:205734320:205737675:-1	GRF transcription factor [Source:UniProtKB/TrEMBL;Acc:A0A060D764]	Glutamine-Leucine-Glutamine, QLQ | WRC	1	GGAGCGAAGCAAAGCACATCACGAGCCCAGCCTGCGCCTGCGGAGGGAGGGGGCTCATTAAAGAGGGGGCGCGAGCGCGACCGGCCGCGGGGAGCAAGCAGCGCGCGACCGTTCAAGAAAGCCTGTGGAAACGCAGCTCGCGCCCCAGTCCCAACCGCCCGCCGCCGCAGCCGTCTCCGCCGCTCCGCCCCTGGCAGCCGCCGCCGCCGCCACCACCAACGGCAGCGGCTTCCAGAACCACTCTCTCTACCCGGCCATCGCCGGCAGCACTGGTGGTGGAGGAGGAGTTGGCGGGTCCGGCAATATCTCCTCCCCGTTCTCCTCGTCGATGGGGGGATCGTCTCAGCTGCACATGGACAGTGCTGCCAGCTACTCCTACGCAGCTCTTGGTGGTGGAAC…
	zma-miR396c	Zm00001eb256730	Zm00001d018260	Zm00001d018260_T001	0	1	22	578	599	UUCCACAGGCUUUCUUGAACUG	: ::::::::::::::::::::	CCGUUCAAGAAAGCCUGUGGAA	Cleavage	cdna chromosome:AGPv4:5:217546954:217548912:-1	Zm00001d018260	WRC | Glutamine-Leucine-Glutamine, QLQ	1	CGCGATCCAAGCCTGCCACTACAAATAAAACTCCCTTCCCCATGAAGCTCACCTAAGTGCTTCACTCACTCCTGTCCTCTCCTCTCGACCAGCTGACCTCGCTGACGGAGCACACAGCCACGCCGCAGCGCCGCGTGGGTGTCTGTCTATAGCCTTGTAGGTCGTTCGCAGGTAGGTAACCGTAACCTAGCTAGCTCGTCGGGATGATGATGATGAGCGGTCGAGCGGCCACCGCGGGGCGGTACCCGTTCACGGCGTCGCAGTGGCAGGAGCTGGAGCACCAGGCGCTCATCTACAAGTGCCTGGCGTCCGGCAAGCCCATCCCGTCCTACCTCATGCCACCGCTCCGCCGCATCCTCGACTCCGCCCTCGCCACGTCGCCGTCGCTCGCCGCCTTCC…
	zma-miR396c	Zm00001eb430300	Zm00001d026240	Zm00001d026240_T005	0	1	22	339	360	UUCCACAGGCUUUCUUGAACUG	: ::::::::::::::::::::	CCGUUCAAGAAAGCCUGUGGAA	Cleavage	cdna chromosome:AGPv4:10:141714630:141717945:-1	Zm00001d026240	Glutamine-Leucine-Glutamine, QLQ | WRC	1	GCGGGGGAGGACGCCGCGCAGCAGCACGCGATGAGCGGCAGGTGGGCCGCGAGGCCGGCGCTCTTCACCGCGGCGCAGTACGAGGAGCTGGAGCACCAGGCGCTCATATACAAGTACCTCGTCGCCGGCGTGCCCGTCCCGCCGGACCTCCTCCTCCCCCTGCGCCGAGGCTTCGTCTTCCACCAGCCACCCGCCCTTGGGTACGGGCCCTACTTCGGCAAGAAGGTGGACCCGGAGCCCGGGCGGTGCCGGCGTACGGACGGCAAGAAGTGGCGGTGCTCCAAGGAGGCCGCCCCGGACTCCAAGTACTGCGAGCGCCACATGCACCGCGGCCGCAACCGTTCAAGAAAGCCTGTGGAAGCGCAGCTCGCGCCCCCGCCGCACGCCCAGCCGCAGCAG…
	zma-miR396c	Zm00001eb052070	Zm00001d033396	Zm00001d033396_T004	0	1	22	740	761	UUCCACAGGCUUUCUUGAACUG	: ::::::::::::::::::::	CCGUUCAAGAAAGCCUGUGGAA	Cleavage	cdna chromosome:AGPv4:1:261791393:261794039:-1	Zm00001d033396	WRC | Glutamine-Leucine-Glutamine, QLQ	1	ACCACACAAACGGACAAACCCCTGCCTCCCACCAGAAAAGCAAGCAGACCACACCCACCCGCCTCTAAACCAACCAGCCTGTCCCCATTCCCCGTCCCCGGCGATGCACGCCAGCATCCACTCCCTCCCGTCAGCCTCTTCTTCTCCCCCTGATGAGCGCTGAGTTCTGTGCTGCCGCTGCTGGTGCTGTGGCCATGGAGCTCGGAGTCGGGGATGTGATGGGGCTGCAGCAAGGCATCGCCGCCGCCACCGGGCCATCGTCCGGAGACAGCGACCTGGGTCTTCTCAAGCGAGCAGGCCTCGCCCAGGCAGCCACCTCCTACCCCTCCCCTTTCCTCGACCAACAGAAGATGCTCAGGTTCTCCAAGGCGGCGGCGGCTCACACGTCGCCCTCAGGCC…
	zma-miR396c	Zm00001eb269150	Zm00001d035965	Zm00001d035965_T002	0	1	22	242	263	UUCCACAGGCUUUCUUGAACUG	: ::::::::::::::::::::	CCGUUCAAGAAAGCCUGUGGAA	Cleavage	cdna chromosome:AGPv4:6:62968983:62971161:-1	Zm00001d035965	WRC | Glutamine-Leucine-Glutamine, QLQ	1	ACACTAGCTAGGGCTGTGTGATGGGAGGCGGATTCGATTTCTCGCTCTGCTCAACAGTCTCACCCCTATAGCTATACGTGGTTCTCCTCCTGCCTGCAGTGAGCTACTACGCCTACTACGGCAAGAAACTGGACCCGGAGCCGTGGCGGTGCCGCCGCACCGACGGCAAGAAGTGGCGGTGCTCCAAGGAGGCGCACCCCGACTCCAAGTACTGCGAGCGCCACATGCACCGTGGCCGCAACCGTTCAAGAAAGCCTGTGGAATCCAAGACCGCCTCGTCGTCGTCGCCCGCGCACCCGTCGCCGCCCCAGCTGTCCACCGTCACCACCACCGCGCCTCTCGAGCCCCTTGCAGCGGCGGGGGGCAAGGTCCACGGCCTGTCCCTCGGCGGCGGCGCTG…
	zma-miR396c	Zm00001eb278670	Zm00001d037117	Zm00001d037117_T001	0	1	22	498	519	UUCCACAGGCUUUCUUGAACUG	: ::::::::::::::::::::	CCGUUCAAGAAAGCCUGUGGAA	Cleavage	cdna chromosome:AGPv4:6:112965440:112967072:1	Zm00001d037117	WRC | Glutamine-Leucine-Glutamine, QLQ	1	ATGATGCTGAGCGGGCACGGCGGCGGGAGGCGCCTGTTCACGGCGTCGCAGTGGCAGGAGCTCGAGCACCAGGCGCTCATCTTCAAGTACATGGCCTCGGGCGCGCCCGTGCCGCACGACCTCGTCCTACCGCTCCGCCTCGCCACCGGCGTCGACACCGCGCCCTCCCTCGCCTTCCCGCCGCAGCCTTCGCCGTCGCGTACGACCTGCGCGCTTCTCTCCTCCCGACCCGACCTCCCCCGTCCTCGCCTCATGTTTCACTCTGATCATCGACAGCCATCAGCCCATCACATCATCGCTGATGACTTTGTACGTGTGACCGTGCATGCAGTGGCGTACTGGGGCTGCTACGGCGCGGGGGCGCCGTTCGGCCGCAAGGCGGCGGAGGACACGGAGCCG…
	zma-miR396c	Zm00001eb378820	Zm00001d045533	Zm00001d045533_T001	0	1	22	537	558	UUCCACAGGCUUUCUUGAACUG	: ::::::::::::::::::::	CCGUUCAAGAAAGCCUGUGGAA	Cleavage	cdna chromosome:AGPv4:9:25739313:25742304:1	Zm00001d045533	WRC domain	1	AACCCCCACCTGACCTTCTCTTCCTCCCTCCCCCGACCGCCTGTCTGTCCTCCGCGCATCCGTTCTCTATCGAAAGGGAGGAGGAGGAGCGCGCGGGAGTGGGCTGGGGGCCCACCGATGCTGAGCTCGGCGTCCTCGGCCGGGGCGGCCATGGGGATGGGCGGCGGGTACCAACACCAGCCGCTGCCACTGCCGCAGCGCGGGGCGGCGGCCGCGGTCTTCACCGCCGCGCAGTGGGCGGAGCTGGAGCAGCAGGCGCTCATCTACAAGTACCTCATGGCCGGCGTCCCCGTCCCGCCCGATCTCCTCCGCCCCGCCCCCCACGCCGCCGCCTTCTCCTTCGCCAGCCCCGCCGCGTCGCCCTTCTACCATCACCACCACCACCACCCGTCCCTGAGT…
	zma-miR396c	Zm00001eb187230	Zm00001d051456	Zm00001d051456_T001	0	1	22	625	646	UUCCACAGGCUUUCUUGAACUG	: ::::::::::::::::::::	CCGUUCAAGAAAGCCUGUGGAA	Cleavage	cdna chromosome:AGPv4:4:159322444:159323547:1	GRF transcription factor [Source:UniProtKB/TrEMBL;Acc:K7TZB5]	GRF transcription factor [Source:UniProtKB/TrEMBL;Acc:K7TZB5]	1	CTTCTTCCCTCCTCTCGAGAAGCTGCCTGCTACCCGCGCGCTGCCTCTCCCTTCCACTCCATACCATACCGCCACGACAACGTCGACAAGCGCAATACCGGAGCCCTCCGAAATGGCCGAGGACAAGGAGACCGACTCGCCGCAGCCGCCGGCCAAGCTGCCCCGCCTCTCCCGCGCCGACACGAGCGCCGGAGAGGTGACCATGGCGGCCTCGTCGCCGCTGGTTCTTGGGCTGGGGCTGGGCCTCGGCGGGCGCGGCGGCGGCGGCGAGCGAGACGCGGATGTGTCCCCCGCGACGGTGACTCCCAAGAGGCCGTCGGCGCTGACGTTCATGCAGCAGCAGGAGCTGGAGCACCAGGTGCTCATCTACCGCTACTTCGCCGCGGGCGCGCCGGTGCC…
	zma-miR396c	Zm00001eb193180	Zm00001d052112	Zm00001d052112_T003	0	1	22	166	187	UUCCACAGGCUUUCUUGAACUG	: ::::::::::::::::::::	CCGUUCAAGAAAGCCUGUGGAA	Cleavage	cdna chromosome:AGPv4:4:180148151:180150049:1	Zm00001d052112	WRC | Glutamine-Leucine-Glutamine, QLQ	1	AAGAGACTCACTGCTACTCGCGCTCTTGCCACCGTCTACTCTCCAACCCTTCTGCCCATCCCTTCCTACCTCATGCCGCCGCTCCGACGGCAAGAAGTGGCGCTGCTCCAAGGAGGCGTACCCGGACTCCAAGTACTGCGAGAAGCACATGCACCGGGGCAAGAACCGTTCAAGAAAGCCTGTGGAAATGTCCTTGGCCACGCCGGCCCCGGCGCCGGCCCCCGCCGCCGCCACAACCGCCACCGCCACCTCATCCCCGGCGCCGTCCTACCACCGCCCGGCCCACGACGCCACGCCGTCTCCGTACCACGCGCTGTATGGAGGCGGCGGCGGCGGCGGCGGTAGCCCTTACTCGGCGTCGGCACGCCCAGGAGCAACCGGAGGCGGCGGCGCGTACCA…
	zma-miR397a-5p	Zm00001eb148270	Zm00001d042905	Zm00001d042905_T001	0	1	21	810	830	UCAUUGAGCGCAGCGUUGAUG	:::::::::::::::::::::	CAUCAACGCUGCGCUCAAUGA	Cleavage	cdna chromosome:AGPv4:3:183568010:183570847:1	Laccase [Source:UniProtKB/TrEMBL;Acc:A0A1D6N7E2]	Multicopper oxidase | Laccase [Source:UniProtKB/TrEMBL;Acc:A0A1D6N7E2]	1	ATCGCTACCACTGCACCCCTCAAACCCAGTGACCCAACCCACTACACATCGGAGTCTCGCGCGCGGGCTCAAGCACTTGTTCTTAGCTGCTTAGCTGCTTTCTTCGTTGTAGGAACTGCAACAATGGCTACCCCCTACCGTCTTCCTTGCTGCTGCTATGCCCTCGTCACTGTGCTCGTGCTCTTCTTCTCCGTCGACGCTACGGAGGGCGCCATCAGGGAGTACCAGTTCGATGTGCAAATGACCAATGTGACGCGGCTGTGCAGCAGCAAGAGCATCGTGACGGTGAACGGCCAGTTCCCGGGGCCGACGGTGTTCGCGAGGGAGGGCGACTTCGTCGTCATCCGCGTCGTCAACCACGTCCCCTACAACATGAGCATCCACTGGCACGGCATCCGG…
	zma-miR444a	Zm00001eb245070	Zm00001d016957	Zm00001d016957_T002	0	1	21	751	771	UGCAGUUGUUGUCUCAAGCUU	:::::::::::::::::::::	AAGCUUGAGACAACAACUGCA	Cleavage	cdna chromosome:AGPv4:5:181259012:181270471:1	MADS box protein 2 [Source:UniProtKB/TrEMBL;Acc:Q9FVN1]	SRF-type transcription factor (DNA-binding and dimerisation domain) | K-box region | MADS box protein 2	1	CATGGGGTAGCCAATCGGGTGTCGCCGTGCGCGCGCGCGCGTCTGGCCTCCTGCCCTCCCTTTCCTTGCTAAATAAAGCAAGTAGCAGATAGGGGAAAGTCTGCTCGCAAGTTGCATCCGCCCTGCGCCAAGAAAAGCCATCGTTCTTCCCACAAACGCACACATAGAAGCATCATTCCCCTCTCGGCTAGCTTCTTCCTCTCTCTCCCTCCTCCTCCTCTTCCTCTTCCTCCTCCCTTGGGAAACCTGCTGCCTTTGAGCTTTCTTCTTCGAGAGCTCCCACCAGATCTCCTCCTCCTTACCTTCTTTGGCACGTTCGGCGGCGCGCGCGGAGAAAGATAGATCCCGCCATCGTCGTCGTCGGTCCTTGCTTCCGATCGGAGGGCCACAACCACAACC…
	zma-miR444a	Zm00001eb183200	Zm00001d050897	Zm00001d050897_T001	0	1	21	412	432	UGCAGUUGUUGUCUCAAGCUU	:::::::::::::::::::::	AAGCUUGAGACAACAACUGCA	Cleavage	cdna chromosome:AGPv4:4:128983979:129000129:1	Zm00001d050897	SRF-type transcription factor (DNA-binding and dimerisation domain) | K-box region	1	TCCTGTCCTGTCCTGGATCGAGTCGTTGGAGTTAGAGGGCCACAATCATATCTCCATAGGTTTCGTGCCAGCGAACGTGCGAGAGCAGCAGCAGGTTGACTGAAGAGAGATCGAGGCCGGGGACGCGGAGATGGGGAGGGGAAAGATTGTGATCCGCAGGATCGATAACTCCACGAGCCGGCAGGTGACCTTCTCCAAGCGCCGGAACGGGATCTTCAAGAAAGCCAAGGAGCTGGCCATCCTCTGCGATGCGGAGGTCGGCCTCATCATCTTCTCCAGCACCGGCCGCCTCTACGAGTACTCTAGCACCAGCATGAAATCAGTTATAGATCGGTACGGCAAGGCCAAGGAAGAGCAGCAAGTCGTCACAAATCCCAACTCGGAGCTTAAGTTTTGGCA…
0.5	zma-miRX04-nb	Zm00001d015865	Zm00001d015865	Zm00001d015865_T001	0.5	1	20	528	547	AUGGCUCGACGAGGCCUUCG	::::::::.::::::::::	GGAAGGCCUUGUCGAGCCAU	Cleavage	cdna chromosome:AGPv4:5:127123911:127125425:-1	Zm00001d015865	uncharacterized LOC100276156	1	GATTCTCGTCGGTCGTTCTGTGCCCTATCCGTCGTCGGCTATCGCAACAGCAGCGCCTCTTCCCTGTCGCCCTGACTCCTCCCTAGCAGCAGAAAACCGGCGGCAAGTCTTCGGTGGCGGCGAGGGAAGGCCAAGGCTTTGCCTGAGAGAATGCAAGACCCAAGGGATGATGATTTCTTGGCGCCAAAGTTGCATAAGAAGAAGGTTGTCTACCGGCCGCAGCCATCAGGCCATCTGAAGGGTGAACCTGAACTGTTGCGGAGAGAGTTTCCGCAATCATCAGGCATGGTCCAAAAGCCACCCAAAAGAAGCTTGAAGGGTGAGCCTCGCACGCCCCCTTCCGACAGGGGGACCCCGGATTCCCTGCCGGAATCTGGTCCTACCGACGAATACCGTGCG…
	zma-miR858-nb	Zm00001eb130260	Zm00001d040621	Zm00001d040621_T002	0.5	1	21	512	532	UUUCGUUGUCUGUUCGACCUU	:::::::::::::::::.:	CCGGUCGAACAGACAACGAGA	Cleavage	cdna chromosome:AGPv4:3:54361997:54365806:1	Zm00001d040621	Myb-like DNA-binding domain	1	ACGGCACGGACGACACCAGCAGCAGAGCCCCGAGCAATCCCTTCTCGCCCTTTTCACTTTTCAGATCCAGCCAGCCAGCCAGCCATCCCACTCCGCACCGCATTCCTCGCAGTGGCAGAGCTTGCAGCGGTGGTCTCTTCCCCTTCCTCCTGTCTCCTCCTCGCTCGATCTCCTCTCCCAAGCAGCGAGAAGCGGATGGGGAGGGCGCCGTGCTGCGAGAAGGTGGGGCTGAAGAAGGGGAGGTGGACCAAGGAGGAGGACGAGGTCCTGGCGAGGTACATCAAGGAGCACGGGGAAGGATCGTGGAGGTCACTGCCCAAGAATGCCGGGGGGCTGAGGCTGGTTTTGCTGGCAGGGCTGCTGCGGTGCGGGAAGAGCTGCAGGCTGCGGTGGATCAAC…
	zma-miR166c-nb	Zm00001eb337970	Zm00001d008869	Zm00001d008869_T001	0.5	1	21	977	997	UCGGACCAGGCUUCAUCCCCC	::::::::::::::::::.	CCGGGAUGAAGCCUGGUCCGG	Cleavage	cdna chromosome:AGPv4:8:23362875:23368001:-1	Class III HD-Zip III protein HB8 [Source:UniProtKB/TrEMBL;Acc:Q147T1]	MEKHLA domain | START domain | Homeobox domain | Homeodomain	1	GTTAGAGGAAAGCGGCACCGGTGCTCCGGCCATATGGCCTCTCGCCCCCTCCTCCTCCGCCCATGACCGACCCCACCCGGCCCGGCCCTATTCTTCTACTACTCCCTACTCCACGGCTACGCCCACGCACATGCCTCCCACACCCTCATCACTTGCATTGAGCACCACGTCGTCGAGCTATCTGAGCACAAGTGCTACTAAGCTAGTAGCCACCACCTGCTATAGGAGTATAGGCTATAGGCCTATAGCTACCAGAGCCGCCAGCTGCCAGAGCTGTAGCTCAGCTAGCTAGTAGGAGAGTAGGGGGTCGTCGTCTGGGTGTTGCTGGCCGCTCGATCGAGTACTCAGTTGTTGGCTGCTGTGCCATTGCGACGGCGGCCGGCGGGCCGGGGAGCGAGC…
	zma-miR166c-nb	Zm00001d013699	Zm00001d013699	Zm00001d013699_T001	0.5	1	21	765	785	UCGGACCAGGCUUCAUCCCCC	::::::::::::::::::.	UUGGGAUGAAGCCUGGUCCGG	Cleavage	cdna chromosome:AGPv4:5:17856864:17862605:1	Zm00001d013699	Homeobox-leucine zipper protein HOX32|Homeobox-leucine zipper protein ATHB-14	1	CACTCCCCTCCCTCACCACCATGGCGTCGGGCGGCTGCGCTCTCGCCCCGAGGCCATGACTTGGCGCCGCCCGTGGCCGTGGCTCTCCGTCTTCTCCCTCTCCCCGCGACGACAACCCCTCCTCCTCCCTGGGCGGCGGCGGCGGCTCTAGCTAGCTAGCTAGATGGCGTCGGCGATGGTGGTGTTCGGGGGCGGCAAGGACCGGCCGTCGCCTGGCGGCGGTGGGGCGCCGCAGGTGGACGCGGGCAAGTACGTGCGCTACACCCCCGAGCAGGTCGAGGCGCTCGAGCGGGTCTACGGCGAGTGCCCCAAGCCCAGCTCGCTGCGCAGGCAGCAGCTCATCAGGGAGTGCCCCATACTCAGCAACATCGAGCCCAAGCAGATCAAGGTCTGGTTCCA…
	zma-miR166c-nb	Zm00001d014252	Zm00001d014252	Zm00001d014252_T002	0.5	1	21	279	299	UCGGACCAGGCUUCAUCCCCC	::::::::::::::::::.	UUGGGAUGAAGCCUGGUCCGG	Cleavage	cdna chromosome:AGPv4:5:38188359:38192535:-1	Ribosomal protein L15 [Source:UniProtKB/TrEMBL;Acc:A0A1D6GR79]	Ribosomal protein L15	1	ATGAGATGCCGCGAGAAGCAGCGGAAGGTGGCCTCGCGCCTGCAGACTGTGAACCAGAAGCTGGCTGCAATGAACAAGCTGTTGATGGAGGAGAATGACAGGCTGCAGAAGCAGCCTTCTGCTGCGACTACAGACACGAGCTGCGAGTCTGTGGTCACAAGTGGTCAGCACCACCAACAGCAAAACCCAGCAGTTCCGTGTCCTCAGCGGGACGCGAATAACCCAGCTAGAGTTACTATCGAAAGCAACATGAACTGCTGTCGATTGGGTGCAAATGGTTGGGATGAAGCCTGGTCCGGATTCCATTGGAATCATCGTTGTTTTGCACAATTGCAGTGGCGTAGCAGGCCAAGCAGATCAAGGTCTGGTTCCAGAACCGCACCTGCATATTCGTGGGAT…
	zma-miR166c-nb	Zm00001d026325	Zm00001d026325	Zm00001d026325_T001	0.5	1	21	167	187	UCGGACCAGGCUUCAUCCCCC	::::::::::::::::::.	UUGGGAUGAAGCCUGGUCCGG	Cleavage	cdna chromosome:AGPv4:10:143588470:143589138:1	Zm00001d026325		1	ATGCCGCCCCCACGAATCTGCTTATCGCGCGTCCCTCCCCTTGCACCCTCGTCAAACTGTAAAACAGTATGTCCGATCAGGCCAATTCTACTAGCTATTGCTGAGGAGACCTTGGCAAAGTTTCTGTCGAAAGCAACAGGAACTGCTATCGATTGGGTGCAAATGGTTGGGATGAAGCCTGGTCCGGATTCCATTGGAATCATCGCTGTTTCGCACAATTGCAGTGGCGTAGCAGCCCAAGCAGATCAAGGCCTG
	zma-miR166c-nb	Zm00001eb000690	Zm00001d027317	Zm00001d027317_T003	0.5	1	21	1383	1403	UCGGACCAGGCUUCAUCCCCC	::::::::::::::::::.	CUGGGAUGAAGCCUGGUCCGG	Cleavage	cdna chromosome:AGPv4:1:2818955:2826611:1	Zm00001d027317	START domain | Homeodomain | MEKHLA domain	1	GGCCCCCACCCCGCGCGCTCCTCGATGCGCGCAGACGTACGCCCTGCGGACCCCTCATACCGTGTCCCTTGTCCCGGCGACGTGGGCCCCCCGCGCGGCGCGGCCACCGTCTCCCTCCCTCCCTCTCTCCTCCTCCGTCATCCGGCTCCGCTCCGAGTCCGACCGCTGGTATATAGGCCGTCTGCTTCGGCAGCACAGTGCCACTGCTGCGACTGCGAGCGATCCCTTCTCGCCGCCTGCATTGCGAGCTACAGCTACGACTGCTGCCGCTGTTCCACGTCTCTGTCTCCGCTTTAAGGCTGTCACCTTTCCCCATCCCCTACGCCCCCCTTCCTCCCCCCTCTTCGCCCCTCAATCAATCACGACGCCACAGCCGCACCCCCGCGAACCCTAGCTCGC…
	zma-miR166c-nb	Zm00001eb031670	Zm00001d031061	Zm00001d031061_T001	0.5	1	21	909	929	UCGGACCAGGCUUCAUCCCCC	::::::::::::::::::.	UUGGGAUGAAGCCUGGUCCGG	Cleavage	cdna chromosome:AGPv4:1:175170463:175176066:-1	Zm00001d031061	Homeodomain | MEKHLA domain | START domain	1	ATCCCAAAACCCATTCGGTCCTTGGCTCCTTGCTGAGGCAGAGGAGGACTGCAGCCAGCAGTACTGTACGGCTATTAAACAAGCCCAGAGCTTTGCTGGCTGGCTGGCTGGCTTGCCGCTGCTCCTCTCCTCTCCTCTCCTCGCTAGCTCCCCCCAAGCGAGCACGCCGCCCACCACGATGCCAGCGCGCACGGGAGCCGGCTGCTCCGCCTCCGCCTCCTCTCCGCTCCCGCACCACTAGCGCGGGAGCCCGATGGCGAGCAGCAGGGGGAGGCTGAGGCTCTCCCCGCGCGCGGCGGCGCCGCAGCTGGACGCGGGCAAGTACGTGCGGTACACGGCGGAGCAGGTGGATGCGCTGGAGCTTGCCTACGGCGAGTGCCCCAAGCCCAGCTCGCTGCG…
	zma-miR166c-nb	Zm00001eb045630	Zm00001d032681	Zm00001d032681_T004	0.5	1	21	1161	1181	UCGGACCAGGCUUCAUCCCCC	::::::::::::::::::.	CUGGGAUGAAGCCUGGUCCGG	Cleavage	cdna chromosome:AGPv4:1:234066734:234078059:-1	Zm00001d032681	MEKHLA domain | Homeodomain | START domain	1	GTGCGCCCTCACAGTAGACGTGCTAGGCTGCTAGCTAGGAGCAGCTCGCTGCAGTGCTTGCTGCCACTCTTCTGTCTCCTCTTGCTGCTTCTCGCTCGCTCGTCTTTAAAGCTGTCGCCTTTTGCCGCTCTCGGCGACTCGGCTCCTGCCTCCTGCCTCCCCTCCTCCTAGTCGGCTCCTCCTGAACCCGCTGGGTTCCTCGTCTGTCGTCTCCTTCTGTTTCGACATTATCCGGCAACCGGGCGGGCTAGCCAGCACTGCTGGTTCTGGGAGGCGTCGCTGGGCGGGTGCGCGCGTGTTTTGCAGTCGATGGCCGAGGCTCCGTGCACCGTCGCGGGGGGCGGTTTGCGCGGACGCGGTGGTACGCTGTGATGCCGGTCAGCAGCTGGCGACGGTGCC…
	zma-miR166c-nb	Zm00001eb050660	Zm00001d033246	Zm00001d033246_T004	0.5	1	21	984	1004	UCGGACCAGGCUUCAUCCCCC	::::::::::::::::::.	UUGGGAUGAAGCCUGGUCCGG	Cleavage	cdna chromosome:AGPv4:1:255864309:255869980:1	Zm00001d033246	START domain | MEKHLA domain | Homeodomain	1	ATCCCCGTCTCGCCGCTAGCTTTCCCTTTCCCCCTGCTGCTCCTCCCCTCCGTCCTCCTCCTCACCCTCCCCGCGGGCCGCGCGGCTCGGCAGCCAAGCAAGCAACAGCACAACACACCCCCGCACCGCCGCCACTTCTCTCTCTCTCTCTCTCTCTCTCTCTCTCTCTCTCTCTCTCTCTCTCTCTCTCTCTCTCTCTCTCTCTCTCTCTCTCTCTCTCTCTCGCACCACCACCATGGCGTCGGGCGGCTGCGCTCTCGCCCCGAGGCTATGACTCGGCGCCGCCCGTGGCCGTGGCTCTCCGTCTTCTCCATCTCCCCGCGACGACGACAACCCCTCCTCCTCCGACTCCGACTCCTCCCTGGGCGGCGGTGCTAGCCAGATGTCGACGGCGCTGGC…
	zma-miR166c-nb	Zm00001eb136060	Zm00001d041489	Zm00001d041489_T005	0.5	1	21	2008	2028	UCGGACCAGGCUUCAUCCCCC	::::::::::::::::::.	UUGGGAUGAAGCCUGGUCCGG	Cleavage	cdna chromosome:AGPv4:3:123607210:123613655:-1	Zm00001d041489	MEKHLA domain | START domain | Homeodomain	1	TCCTCTCCTCCTCCTCACTCCACCACTGCCCACTCCCATCCCACGCGAGCACAACCACCACCTACTCCCTACTCCCTACACTACTCCCCCCGCAAGCACGCCCAGCGCCATGGCCATGGCGGCAGCGCGCACGGGGGCCTGCTACTCCGCCTCCGCTTCCTCTCCTCTCCTGCACTACTAGCGGGTCCGCTGGCGACGATGGCGGCGGTGGCGAGCAGGGAGAGGCTCTCCCCGGGCGCCGCGCCGCAGGTGGACGCGGGCAAGTACGTGCGGTACACGCCGGAGCAGGTGGAGGCACTGGAGCGCGTCTACAGCGAGTGCCCCAAGCCCAGCTCGCTGCGCCGGCAGCACCTCATCAGGGACTGCCCCATCCTCCGCAACATCGAGCCCAAGCAGATC…
	zma-miR166c-nb	Zm00001eb404260	Zm00001d048527	Zm00001d048527_T004	0.5	1	21	1485	1505	UCGGACCAGGCUUCAUCCCCC	::::::::::::::::::.	CUGGGAUGAAGCCUGGUCCGG	Cleavage	cdna chromosome:AGPv4:9:157815873:157824341:-1	Zm00001d048527	START domain | MEKHLA domain | Homeodomain	1	GCGGACCCCACTGTATTCCCGTCCCCGCGACGTGGGCCCTCGCGCGGCGGTTCAATCAGTCAGGAAAGCGTAGCGCAATCACGCGCCACCACCAAAGGCCCCAACCCCCGGTCCCGCGGCCGCCGGTGCACTGCACCGCGTGCACCGCCTCCGCGTCCCGTTGCGCGGCCAGGCCAACTCACCCGGCACGGCGCAGCCATCGTCTCTCTCTCCTCCGTCCTCCGCTCCGAGTCCGACCGGTGGTATATACGTAGGCCGTCTGCCTCGGCACCACAGTGCTTGCCAGCGAGCACTGTGCCAGAGCTCTGCACTGCCGTGTCCACCGTCTCCCTCCTCGCCTGCGTCGCGAGCCGCGACTGTGCAAGCTGCTATTGCTGGTGCCGCTGTTCCACGTCTCTG…
	zma-miR170a	Zm00001eb074460	Zm00001d002718	Zm00001d002718_T001	0.5	1	21	1143	1163	UUGAGCCGCGUCAAUAUCUCC	:::::::::.::::::::::	AGAGAUAUUGGCGCGGCUCAA	Cleavage	cdna chromosome:AGPv4:2:20400045:20402210:-1	Zm00001d002718	GRAS domain family	1	ATGAGGGCGGCGCCCTTCAGTGCCGACGGGAACGGGGCGGGGACCATAGAGGCGCTGCTTTGGCCGCACGGGAAGGGCGGCGGCGGAGGGCACCTGCTGTTGGAGCCGACGTCGGTGCTGGACTGCAGACGGAGCCCGAGCCCGCCGTACTCGACATCGACGCTGTCTTCGTCCCTGGGCGGCGCCGCGGGGGACTCCTTTTCCGGCGTGGCGGCGGTTTCGGAGAACAGCGCCGCCGCCGCCGCCGAAGCCACCAAATGGGCGGCGCCAGGCGAGCACGGCAGCGGCGGCGGCGGCGGCGGAAGCGGTGGGGGGAGGAAGGAGGAGTGGCCCGGCGGTGACCTACCGCCCATACCGGGGGCCCTGGACATCGGTTTCGTCGGGGAGGAGGGCTGGGAT…
	zma-miR170a	Zm00001eb326550	Zm00001d022034	Zm00001d022034_T001	0.5	1	21	42	62	UUGAGCCGCGUCAAUAUCUCC	:::::::::.::::::::::	CGAGAUAUUGGCGCGGCUCAA	Cleavage	cdna chromosome:AGPv4:7:168331519:168332583:-1	Zm00001d022034	GRAS domain family	1	ATGGCAAAAGCGGCTGAGGTCGGCAACTCCATCGGCAGGCGCGAGATATTGGCGCGGCTCAATCAGCAGCTTCCCCCAATCGGGAAGCCTTTCCTCCGCTCCGCTTCCTACCTCAAGGAGGCCCTCCTCCTCGCGCTCACCGACAGCCACCAAGGCTCCACTCACCTATCCTCCCCTCTCGACGTCACCCTCAAGCTCGGTGCATACAAGTCCTTCTCCGACCTCTCGCATGTGCTCCAGTTCGCCAATTTCACGGCCACTCAGGCGCTCCTCGACGAGATCGCCTCAACAACTTCATCTTGTATCCACATTATTGATTTCAACCTTGGTGTTGGCGGCCAGTGGGCTTCCTTCTTGCAGGAGCTTGCACACCGCCGTGGAACCGGGAACGCCCCCCTG…
	zma-miR170a	Zm00001eb429450	Zm00001d026158	Zm00001d026158_T001	0.5	1	21	1134	1154	UUGAGCCGCGUCAAUAUCUCC	:::::::::.::::::::::	CGAGAUAUUGGCGCGGCUCAA	Cleavage	cdna chromosome:AGPv4:10:140012416:140014572:-1	GRAS transcription factor [Source:UniProtKB/TrEMBL;Acc:C0HI72]	GRAS domain family	1	ATGAGGGCGGCGCCCTTCAGTGCCGACGGGAAAGGGGCGGGGACCATAGAGGCGCTGCTTTGGCCGAACGGGAAGGGCGGCGGCGGAGGGGACCTGCTGTTGGAGCCGACGTCGGTGCTGGACTGTAGACGGAGCCCGAGCCCGCGGTACTCGTCATCGACGCTGTCTTCGTCCCTGGGTGGCGCCGCGGGAGACTCCTCTTCCGGCGTGGCGGCGGTTTCGGAGAACAGCGCCGCCGCCGCCGCCGAAGCCACCAAATGGGCGGCGCCAGGCGAGCACCGCGGCGGCGGCGAAGGAGGCGGAGGCGGAGGAAGCAGGAAGGAGTGGTCCGGCGGTGAGCTGCCGCCCATACCGGGGACCCTGGACATCGGATTCGGCGCGGAGGAGGGCTGGGATGCC…
	zma-miR170a	Zm00001d027569	Zm00001d027569	Zm00001d027569_T001	0.5	1	21	173	193	UUGAGCCGCGUCAAUAUCUCC	:::::::::.::::::::::	CGAGAUAUUGGCGCGGCUCAA	Cleavage	cdna chromosome:AGPv4:1:8246625:8247566:1	Zm00001d027569		1	ATGGCCGGCGCGCCAACGCCGAAGCTGCCGTCTTTCCCTGGGCCTGTCGCCCAGGCGGGTGGCGGGTTCGCGTCCGCCTTGAAGCCCAAGGCGAAGGCGGGTAACGACGAGGCGGCCGCTGCGGTGGACCAGCTTGCCGAGGGCCCGAGGCCGGCGACGCCTTCGGCGCCCGCGAGATATTGGCGCGGCTCAATTATCGGCTCCCCGCCATCCCCATGGCCGGGACGCCACTGCTCCGCTCAGCCTTCTACTTCAAGGAGGCCCTGCGCGTTGCGCTCTCCCCGACCGGCGAGGCCCTGGCGCCCCCGCGCGGTGTTGACGTCGTACGACGTGGTCCTGAAGCTCGGCGCGTACAAGGTCTTCTCCGAGGTGTCCCCCATGCTCCAGTTCGCGCACCCC…
	zma-miR170a	Zm00001eb023010	Zm00001d029855	Zm00001d029855_T001	0.5	1	21	903	923	UUGAGCCGCGUCAAUAUCUCC	:::::::::.::::::::::	CGAGAUAUUGGCGCGGCUCAA	Cleavage	cdna chromosome:AGPv4:1:90443929:90445866:-1	GRAS transcription factor [Source:UniProtKB/TrEMBL;Acc:A0A060D6K6]	GRAS domain family	1	ATGAGGGGAATGCTCTTTGCTGGTAGCGCACGAGAAGGGCACGCGGGGACACTGCTGCAACTGCAACTGCAACACCAACGACAGGGGCTCGCCGCCGGCAAAGTCTCAGGCGCCGGCGACCTCTGGGAGCCCACCTCGGTGCTTGACCGCCGACACAGCCCCAGCCCGAGCCCGCCGACCTCGGTTCCCACGCTGTCGTCGCCCCTGGGCGCCGCGACCGCCGGTGTGGCGGCCCTCGCCGGTGCTAACGCCAAGAACGTCTCCCCGCCGCCGGTGGCGGCGGCGGCATGGCCAGGGGGAGGAGGGGCGGAGGAGGCCGTGGCGGGGGGCAAGGAGGAGTGGCAGCTCACACCGCTTGACATGGGCCTTGGCGCCGGCGAGGGGTGGGACGCGGCCGAC…
	zma-miR170a	Zm00001eb268460	Zm00001d035873	Zm00001d035873_T001	0.5	1	21	165	185	UUGAGCCGCGUCAAUAUCUCC	:::::::::.::::::::::	CGAGAUAUUGGCGCGGCUCAA	Cleavage	cdna chromosome:AGPv4:6:58019428:58020376:-1	Zm00001d035873	GRAS domain family	1	ATGGCCGGCGCGCCAGCGCCGAAGCTGTCGTCTTTCCCTGGGCCTGTCGCCCAGGTGGGTGGCGGGTTCGCGTCCGCCTTGAAGCCCAATGCGAAGGCGGGTAACAACGAGGCGGCCGCTGCGGTGGACCAGCTTGCCGAGGCCGGCGACGCCTTCGGCGCTCGCGAGATATTGGCGCGGCTCAATTATCGGCTCCCCGCCGTCCCCATGGCCGGGACGCCGCTGCTCCGCTCAGCCTTCTACTTCAAGGAGGCCCTGCGCGTTGCGCTCTCCCCGACCGGCGAGGCCCTGGCGCCCCCGCGCGGTGTTGACGTCGCGGTGCTGGACAAGCTCGACGTGTTCCTCCAGTTCGCGGCATACAACGAGGACGCCCTGGACCCCGCGGAGCTGGTGGCCATC…
	zma-miR170a	Zm00001eb379340	Zm00001d045589	Zm00001d045589_T001	0.5	1	21	474	494	UUGAGCCGCGUCAAUAUCUCC	:::::::::.::::::::::	CGAGAUAUUGGCGCGGCUCAA	Cleavage	cdna chromosome:AGPv4:9:27423699:27425201:-1	Zm00001d045589	GRAS domain family	1	ATGTCTGAGCTCCCGGACGGCGGCGCCGGCGGAAATGGCCAAGACGAAGCCGCCGCCTTCGCCTCGCCGGCCAAGCGCCTCCGTAGGTCGCCGGCGCTCGAGCCCACCTCCGTGCTCTACAACCGCAGCCCGAGCCCGCCCACATCCTCCTCCCTGGTCTCCTCCGCCGCGCCCGAGCCGCCCCCCATCAGCGCCGAGGATTGGGAGGCCGTCCTCTCCGGCGGCGACATGGCCGCGCCACCAGCCGCCGCGCGGTCTCAAGACGCCTCTTTCCTCCGCTGGATCATGGACGCCGACGCCCAAGTCGACGCCTTCGATCCCTTCCTGCCTTGCCAAGAGACCGCCGTCGTCGAGCCCTTCTTGCAGCCGCAGCTCCCGCTCCCCGTGGCCGACGACCTC…
	zma-miR170a	Zm00001eb186770	Zm00001d051387	Zm00001d051387_T001	0.5	1	21	1104	1124	UUGAGCCGCGUCAAUAUCUCC	:::::::::.::::::::::	AGAGAUAUUGGCGCGGCUCAA	Cleavage	cdna chromosome:AGPv4:4:156767880:156770006:1	GRAS transcription factor [Source:UniProtKB/TrEMBL;Acc:C0P5D5]	GRAS domain family	1	ATGAGGGCGGCGCTGTTCGGTGCCGAGCGGAACGGGGCTGCGGACCTCGTCGGAGACGGGAAGACGCTGTTCTGGCCGGAGGGGAAGGCGAAGGTGCTGTTGGAGCCGAGGTCCGTGCTGGACTGCACGCGGAGCCTCAGCCCCAACAACTCAACATCGACGTTGTCGTCGTCCGTGGGTGGCGGCGCTGCGGACTCGACCGGCATGGCGGTGGCTTCGGACAGCAGCGCCGCCGCCGAAGCCACCAAATGGGGAGCCCCCGGCGAGCACGGCGGCGGCGGGAAGGAGGACTGGGCTGGCGGCTGTGAGCTGCCACCGATTCCCACCGGCCTCGACATGGGGGTCGGCGGCGGCGACAGCTGGGACGCCATGCTCGGCAATGCCGCTGCGGCGGGGCAG…
	zma-miR5065-nb	Zm00001eb105020	Zm00001d006373	Zm00001d006373_T010	0.5	1	21	1121	1141	UAGGCAAUUCACUUAUACACU	::::::::::::.::::::::	AGUGUAUAAGUGGAUUGCCUA	Cleavage	cdna chromosome:AGPv4:2:205996463:206013817:-1	Zm00001d006373	CUE domain | Ring finger domain	2	ATCGCCGCTTGCCCTCCCCTTCCCCAAGCGAATAAAGTGCCGGAAGCGCGCGCGTCAAGCGAAGCCCTCGCCCCCGCGCTCCGCTCAGGATCGGGAGCCACCCCCTAGGGTTAGGGCTCGGTTTTGCATCGTTCCGGCGTCGACCGATGCGCGGCGCATGGCGGCGGTGAACTGCCTCTACGTCGCGGCTGCCTCTACGGCGGCCAGCGCCGCCGCGCTGCAGTGGTGGGCATCCTCGCTCTTCGACGGCGACGCTGGCGCGGGCGAGGATGGAGCCTGGCTCGGAGCCGTGCTGCGGTCAAAGGTCACCGTCGCGCTCCTGGCGAATCTGGCGGTCCACGTGTTCCTCGTCATCATCCTCGCGCTCAAGACTCTATTTTTTGTTCAGCTAACTTCTAT…
	zma-miR5065-nb	Zm00001eb118200	Zm00001d007942	Zm00001d007942_T005	0.5	1	21	2138	2158	UAGGCAAUUCACUUAUACACU	::::::::::::.::::::::	AGUGUAUAAGUGGAUUGCCUA	Cleavage	cdna chromosome:AGPv4:2:243516828:243524299:-1	Zm00001d007942		2	GGATCTCGTCGCCGCCCTCGCTTCTGTAGTTTGTTCCTCGCGAGATCTCGTGCGCCGTCCGTCCTACCACGCTGCCCTCTGCCGCCACCGCCACCGCCACCGCCACCATCACCACCTGCGCCGGCGCTCCTCTAGGACGCAGTTCGCCTCCGACCCCGACTCCAGGTAGGAAGTCGTCGCCTCCTTAAAGGTCAACAACGGCTATGGAGGCCCATGGTCAAGGGGTCGTCGTTAATGGTGGCTGTCTCCGCTGCCTGTCTCTCGTCCTCTCTCACTATTCTGTTTGGGGGTCGGGCTCTTCGGTTATGGGATTGGTGGAGATGAGTAGCGAATCATTTCCTCACTTTGGGGCTCCGATGATCTCAGATCGATTACGGGCCCCGATCTGAATCCCCTTGT…
	zma-miR5065-nb	Zm00001eb252410	Zm00001d017809	Zm00001d017809_T008	0.5	1	21	2549	2569	UAGGCAAUUCACUUAUACACU	::::::::::::.::::::::	AGUGUAUAAGUGGAUUGCCUA	Cleavage	cdna chromosome:AGPv4:5:207482915:207491209:1	Zm00001d017809	Hsp70 protein	2	GCGTAAGTCCCCGGCACTCGCCTCGCTCGCCGACGGCAACCGTCTCTCTGGGGAGGAGGCGGCAGGCATCACGGCGCGGCACCCGTCCAAGGTGTTCGCCCGCGCGCGGGACCTCTTGGCCAAGCCCTTGTCCTACGTGCAGTCCGTCACGGACTCGCTCTTCCTCCCCTACGATCTCGTCCCCGACGCGCGCGGCGCCGCCGCGGTTCGCGCTGATGACGGGCAGGTATACTCCCTCGAGGAGATCGTCGCCATGGTGCTCCACTACGCCGCGGGGCTCGCCGATGCGCACGTTGGGGCGCCCGTGCGGGACGCGGTGATCGCCGTGCCGCCCTACTTTGGGCAGGCCGAGCGCCGGGCGTTGACGCAGGCTGCGCAGCTGGCTGGAATCAACGTGCT…
	zma-miR5065-nb	Zm00001eb302980	Zm00001d019130	Zm00001d019130_T010	0.5	1	21	1209	1229	UAGGCAAUUCACUUAUACACU	::::::::::::.::::::::	AGUGUAUAAGUGGAUUGCCUA	Cleavage	cdna chromosome:AGPv4:7:18334627:18345323:-1	Zm00001d019130	Metallopeptidase family M24 | Creatinase/Prolidase N-terminal domain | C-terminal region of peptidase_M24	2	ATTCCCCACGTACTCTCTCGGCTGCTCGCTTATGGCGATCGAAGCTGCGCGCCTCTCACCGTCCATCGCCGCCGCCGCCTTCCTCGCCAGCCGCCCCCCTCTTGCCCTCCGCCCGTTCTCCCTTCGTCGCAGGTTTCCCCTCCTCCGCGTCCTCGCCAACTCATCGGGAGGGGACGGACGCGTCGTCGCTCTGTCCTCGTCTGAGCTCCGAAAGCGCCGAGGCCTGTCTTCCTCCTCTGGGGCTGCGGACTCCGCATCTGACGGGGATGAGAAGCTACGCTCGCTTCGTCGACTCTTCGCGCGGCCCGACGTTGCTATTGACGCCTACATCGTCCCTTCACAGGACGCCCACCAGAGCGAATTCATTGCAGAATGCTTCACGAGGCGTGCCTATCTGAC…
	zma-miR5065-nb	Zm00001d021823	Zm00001d021823	Zm00001d021823_T001	0.5	1	21	1820	1840	UAGGCAAUUCACUUAUACACU	::::::::::::.::::::::	AGUGUAUAAGUGGAUUGCCUA	Cleavage	cdna chromosome:AGPv4:7:163773762:163782850:-1	Zm00001d021823		3	GAAGAAACCCACGCCCTCCGTCGCGCGGCTGCTGCTGGTGCGGAGGGGAGGTGGTGGGGAAGGAAAACGGCGTCGCAACTCCCCCGCCCGCCTCGAACCGACATGTTGCCGCGCACGCACTCCCACCAGGCGCGGCGGCGCTCCGGCCTGGGCCCGCAGCTCTGCGCCGCAGCGGCCGCGCTCCTGCTGCTCCTCTCCCTCGCCGTCCTCCACTCGCGCCTCTCCTCCTCGTCCTCCTCCCGCTTCCCCACATCCGCATCCCGCTCCCGCCCCTCCACGCCCGCGGCCGACTCCAACTCCTCCGCTCTCCTCGCCGACGAGGAGGACGAGGACGTGGCCGCCGCGCTCGACCCGCTGCTCACCGTCACCACCACCGCCGCCGAGGGCGATTCTCTCGCC…
	zma-miR5065-nb	Zm00001d028994	Zm00001d028994	Zm00001d028994_T012	0.5	1	21	1499	1519	UAGGCAAUUCACUUAUACACU	::::::::::::.::::::::	AGUGUAUAAGUGGAUUGCCUA	Cleavage	cdna chromosome:AGPv4:1:53953817:53959120:-1	Zm00001d028994	U11/U12 small nuclear ribonucleoprotein 65 kDa protein	3	GGGCTTCGATTTCTAGCTGGTTCCGCCACTGCCGAGAAGCCGCGCGTTGTCAGGCACGGGAAAGAGGTAGTCCGCGGGAGGTTCTCTCCGGAGGAGAGGTATGGTGCCCGCGAGGGCTCGCCATATCGATAGATCCGCCTCTGACCAGCAGCAAGGGCCCGCTCCAGCGGGGGCGGCGACGCTGCTAGTGCGGCACCTCCCAGAGGCTATCACGCAAGAGATGCTATCCCGCCTCTTCTCCCACTACGGAGCCACATCCGTCCGCCCCTGTTCCGGTGGAAAGTTGAGAAATTGCGCATTTGTAGATTTTAGGGACGAGGCGGCAGCTAATCACGCACATTCGCTCTTGAACAGGTTTGCTTCGTCAATCACACAATCTGTTTTTGTTGCTTGGACTCT…
	zma-miR5065-nb	Zm00001d032099	Zm00001d032099	Zm00001d032099_T007	0.5	1	21	1755	1775	UAGGCAAUUCACUUAUACACU	:::::::::::::::::.:::	AGUGUAUAAGUGAAUUGUCUA	Cleavage	cdna chromosome:AGPv4:1:212686911:212697629:-1	Zm00001d032099	conserved oligomeric Golgi complex subunit 3	1	CTCGAGAACTCGTTCGCTCGCTACGTTTCCCTCCGCTTGCCGAGTGCTGCGCGGGAGCACGCGCCCATGGCGACGCCGCCGCCGGCGGCGACGGCGTCCGCGCTTCCCAAGTCTGGGGCGGTATCCAAGGGCTACAACTTTGCATCCACTTGGGAACAGAGCGCGCCGCTCACGGAGCAGCAGAAGGCCGCGATCGCCGCGCTCTCCCACGCCGTGGCGGAGCGGCCATTCCCGCCCAACCTGGAAAAAAGTTCAGGGAAGGATGAAGGCTTGGCTGTTCCCGAGAAAGAATCTGCTTTGGAGGAGGCCGGTGCAATAGATGCAGTCTTGGTGAATACACATCAGTTCTACAAGTGGTTTTCAGAACTGGAGTCAGCTATGAAATCTGAGACTGAGGAA…
	zma-miR5065-nb	Zm00001d032427	Zm00001d032427	Zm00001d032427_T003	0.5	1	21	1978	1998	UAGGCAAUUCACUUAUACACU	::::::::::::.::::::::	AGUGUAUAAGUGGAUUGCCUA	Cleavage	cdna chromosome:AGPv4:1:226006241:226012478:-1	Zm00001d032427	putative E3 ubiquitin-protein ligase RING1a	2	ACTCAAAGCCAGGACCAGGAGCCGTAGAAAAACCAGCCCAAGAGGAGAGAGAGAGACCTCCGTGCCAGCCCCGCCCCACCTCGCCGCCTCTCCACGCGACCTGCTCGCCGCTGCCGCCGGCGCCGCATCACAAATGCCCACCCAGAAGCGCCCGCCTCCGCCTCCGCCACCCTCTCCCTCCCCCTCCGCGGCCCCTGGCGCCGGCTCGCCCCCTCCCTCGTCTCCGCCGCTGCCGACGGCCGAGCCCGCGGAGAAGAAGCCCAAGCTGGAGGTGAACGGCAGCGCCGGCGCCGAAGCCAACGGCAACGCCAACGATTTCGGCGCGAAGGAGGGGACGGAGGTGGAGGCGTCGGAGTCTGAGTCGGAGGATGCGGACGCCGCAAAACAGGAGTACGTGCT…
	zma-miR5065-nb	Zm00001eb046430	Zm00001d032775	Zm00001d032775_T001	0.5	1	21	2244	2264	UAGGCAAUUCACUUAUACACU	::::::::::::.::::::::	AGUGUAUAAGUGGAUUGCCUA	Cleavage	cdna chromosome:AGPv4:1:237880513:237886237:1	Eukaryotic translation initiation factor 4E-2 [Source:UniProtKB/TrEMBL;Acc:B6T1D2]	Eukaryotic initiation factor 4E	1	ATCTCTATCTCATCGTCATCATTAGAAAGGCCGAAGCCGTCTCCGTTCCTCCTCGACGCGTCTCTTCCACAGCCGCAACCTCTATCCCTCGTCTGGTATCGTCTCCCACACCCCTCTGCCCCAACTCAGAAAAACCCTCGAAAAGCGGCGGCGGCGCGACATGGCGGAGGTCGAGGCTCCAGCTGCTGCGGTTGCGGCGGCGACCCCTGAGGTGGCGACGGTGACCGAGGGCGGAGCCGCTACGGAGGCGAAGGGTCCGCACAAGCTGCACCGCCAGTGGACCTTCTGGTACGACATCCAGTCCAAGCCCAAACCCGGCGCTGCGTGGGGCACCTCCCTCAAAAAGGCGTACACCTTCGACACCGTCGAGGAGTTTTGGGGCTTGTATGATCATGTTTT…
	zma-miR5065-nb	Zm00001d034633	Zm00001d034633	Zm00001d034633_T012	0.5	1	21	1854	1874	UAGGCAAUUCACUUAUACACU	: ::::::::::.::::::::	AUUGUAUAAGUGGAUUGCCUA	Cleavage	cdna chromosome:AGPv4:1:298548961:298572802:-1	Zm00001d034633	Transducin/WD40 repeat-like superfamily protein	2	GACGACTGCTGGCCGCCGCCGCCGTGCTGAGGTCTTCGTCGATCACTTTGCCGGCGTCGAGCACACACCAGATACTCACCTTCTCCCTCTCTGCTGTGCGAATCCGAGCACTCAAACCCCAACGCTAGACCTAAAAGCTGTTGGACAAATCCTAACCTAAAAGCTGTTGCACTATTTGGCCCAGTTCCTCGAAGCAAACGCACCGTCGTTCTCTGTTCCTGTCGCGCTCGCCCACAGCCACGCTCAGACGCGCCGCCGCTTGCTGATCCGCTTGACCGCCAAGGCGTCGACCCGCTCGGCTGCGCCGTCGCCCGCTGCCCGCCACGCTCGGCCACGCCGCTTGCTATCTGCTCAACCACCAAGGCCGACCCGCTCGGCTGCGCCGTCGCCCGCAGCCGC…
	zma-miR5065-nb	Zm00001eb143050	Zm00001d042312	Zm00001d042312_T003	0.5	1	21	4392	4412	UAGGCAAUUCACUUAUACACU	: ::::::::::.::::::::	AAUGUAUAAGUGGAUUGCCUA	Cleavage	cdna chromosome:AGPv4:3:160473965:160480113:1	Zm00001d042312	CHASE domain | Histidine kinase-, DNA gyrase B-, and HSP90-like ATPase | His Kinase A (phospho-acceptor) domain | Response regulator receiver domain	1	GTGCCCCAATCCCTCTTCTCCCCTCGACCAGCCGAGAGAGCGCCCCTACCGCAGCAGCTGCAGTGCTGCTCTGCTCTGCTCTGTTCTGCCCCCACTTCACCCTCTCGTCTCACCCCGCCTGCAGCTTGGTCGCTTTTCTCCCCAGTCTCCTCCCCTCCACCCTCTCGTCTCGTCGCACCTCACCTGCTTGGTCGCTTTTCTCCCCCAATCTCCTCGTCTCCCGCCGGCACCAATACCATCCTCTGTCCGCTCGCTGTTGCTGTTGCTATTCCCGTCCGTCCCGTGCTTCTACTCGCTAGTCGTTTCGTATTCGTATCCTCTCTCCTCAGCCGCCCTGCTCCCCTCCCGTCCTCTGGTGTCTGGTCAAACCAGCGGCTCCCAAGATTTGCCGCTGCTTCC…
	zma-miR5065-nb	Zm00001eb155350	Zm00001d043703	Zm00001d043703_T006	0.5	1	21	846	866	UAGGCAAUUCACUUAUACACU	: ::::::::::.::::::::	AAUGUAUAAGUGGAUUGCCUA	Cleavage	cdna chromosome:AGPv4:3:207880262:207884650:1	Zm00001d043703	Calcium-activated chloride channel	1	ATTCCCAAAGCACGCTCCGCTTTCCTTTTGTTTACTCTCCCGCATCCTCCTCTCGTTTCCCTTTCCGCCCATGCGGATCCGTCTCCTCGCATCCGCCGCCGTCGCCCACCTCCCCCGCGCCCGAATCTGACCCGGGCGGAGTTAGGGATGGGGGCAGAAGGGGAGGGGGCAGTGGAGGAGGCCACGGGGTTCGAGGTGTGCATCGTGCTGCCCAAGCTCTCCCGCGCCGCCGCGACGGGGCCCACCGAGGACTGCGTGGCGCGGCTGGTGCGAGAGCTCGAGGGTGCCGGCCTGCTCGTCGAGCGCGTCCGCGGCGTCCCCGCTGAGTTCATCAAGCTGGCTGCACCAATGGGGACCCTGGGGAGAGCTGCTGCTGATATGCAGATGAAAAAGCTAACC…
	zma-miR171n-nb	Zm00001eb074460	Zm00001d002718	Zm00001d002718_T001	0.5	1	21	1143	1163	UUGAGCCGCGUCAAUAUCUUA	.::::::::.::::::::::	AGAGAUAUUGGCGCGGCUCAA	Cleavage	cdna chromosome:AGPv4:2:20400045:20402210:-1	Zm00001d002718	GRAS domain family	1	ATGAGGGCGGCGCCCTTCAGTGCCGACGGGAACGGGGCGGGGACCATAGAGGCGCTGCTTTGGCCGCACGGGAAGGGCGGCGGCGGAGGGCACCTGCTGTTGGAGCCGACGTCGGTGCTGGACTGCAGACGGAGCCCGAGCCCGCCGTACTCGACATCGACGCTGTCTTCGTCCCTGGGCGGCGCCGCGGGGGACTCCTTTTCCGGCGTGGCGGCGGTTTCGGAGAACAGCGCCGCCGCCGCCGCCGAAGCCACCAAATGGGCGGCGCCAGGCGAGCACGGCAGCGGCGGCGGCGGCGGCGGAAGCGGTGGGGGGAGGAAGGAGGAGTGGCCCGGCGGTGACCTACCGCCCATACCGGGGGCCCTGGACATCGGTTTCGTCGGGGAGGAGGGCTGGGAT…
	zma-miR171n-nb	Zm00001eb326550	Zm00001d022034	Zm00001d022034_T001	0.5	1	21	42	62	UUGAGCCGCGUCAAUAUCUUA	.::::::::.::::::::::	CGAGAUAUUGGCGCGGCUCAA	Cleavage	cdna chromosome:AGPv4:7:168331519:168332583:-1	Zm00001d022034	GRAS domain family	1	ATGGCAAAAGCGGCTGAGGTCGGCAACTCCATCGGCAGGCGCGAGATATTGGCGCGGCTCAATCAGCAGCTTCCCCCAATCGGGAAGCCTTTCCTCCGCTCCGCTTCCTACCTCAAGGAGGCCCTCCTCCTCGCGCTCACCGACAGCCACCAAGGCTCCACTCACCTATCCTCCCCTCTCGACGTCACCCTCAAGCTCGGTGCATACAAGTCCTTCTCCGACCTCTCGCATGTGCTCCAGTTCGCCAATTTCACGGCCACTCAGGCGCTCCTCGACGAGATCGCCTCAACAACTTCATCTTGTATCCACATTATTGATTTCAACCTTGGTGTTGGCGGCCAGTGGGCTTCCTTCTTGCAGGAGCTTGCACACCGCCGTGGAACCGGGAACGCCCCCCTG…
	zma-miR171n-nb	Zm00001eb429450	Zm00001d026158	Zm00001d026158_T001	0.5	1	21	1134	1154	UUGAGCCGCGUCAAUAUCUUA	.::::::::.::::::::::	CGAGAUAUUGGCGCGGCUCAA	Cleavage	cdna chromosome:AGPv4:10:140012416:140014572:-1	GRAS transcription factor [Source:UniProtKB/TrEMBL;Acc:C0HI72]	GRAS domain family	1	ATGAGGGCGGCGCCCTTCAGTGCCGACGGGAAAGGGGCGGGGACCATAGAGGCGCTGCTTTGGCCGAACGGGAAGGGCGGCGGCGGAGGGGACCTGCTGTTGGAGCCGACGTCGGTGCTGGACTGTAGACGGAGCCCGAGCCCGCGGTACTCGTCATCGACGCTGTCTTCGTCCCTGGGTGGCGCCGCGGGAGACTCCTCTTCCGGCGTGGCGGCGGTTTCGGAGAACAGCGCCGCCGCCGCCGCCGAAGCCACCAAATGGGCGGCGCCAGGCGAGCACCGCGGCGGCGGCGAAGGAGGCGGAGGCGGAGGAAGCAGGAAGGAGTGGTCCGGCGGTGAGCTGCCGCCCATACCGGGGACCCTGGACATCGGATTCGGCGCGGAGGAGGGCTGGGATGCC…
	zma-miR171n-nb	Zm00001d027569	Zm00001d027569	Zm00001d027569_T001	0.5	1	21	173	193	UUGAGCCGCGUCAAUAUCUUA	.::::::::.::::::::::	CGAGAUAUUGGCGCGGCUCAA	Cleavage	cdna chromosome:AGPv4:1:8246625:8247566:1	Zm00001d027569		1	ATGGCCGGCGCGCCAACGCCGAAGCTGCCGTCTTTCCCTGGGCCTGTCGCCCAGGCGGGTGGCGGGTTCGCGTCCGCCTTGAAGCCCAAGGCGAAGGCGGGTAACGACGAGGCGGCCGCTGCGGTGGACCAGCTTGCCGAGGGCCCGAGGCCGGCGACGCCTTCGGCGCCCGCGAGATATTGGCGCGGCTCAATTATCGGCTCCCCGCCATCCCCATGGCCGGGACGCCACTGCTCCGCTCAGCCTTCTACTTCAAGGAGGCCCTGCGCGTTGCGCTCTCCCCGACCGGCGAGGCCCTGGCGCCCCCGCGCGGTGTTGACGTCGTACGACGTGGTCCTGAAGCTCGGCGCGTACAAGGTCTTCTCCGAGGTGTCCCCCATGCTCCAGTTCGCGCACCCC…
	zma-miR171n-nb	Zm00001eb023010	Zm00001d029855	Zm00001d029855_T001	0.5	1	21	903	923	UUGAGCCGCGUCAAUAUCUUA	.::::::::.::::::::::	CGAGAUAUUGGCGCGGCUCAA	Cleavage	cdna chromosome:AGPv4:1:90443929:90445866:-1	GRAS transcription factor [Source:UniProtKB/TrEMBL;Acc:A0A060D6K6]	GRAS domain family	1	ATGAGGGGAATGCTCTTTGCTGGTAGCGCACGAGAAGGGCACGCGGGGACACTGCTGCAACTGCAACTGCAACACCAACGACAGGGGCTCGCCGCCGGCAAAGTCTCAGGCGCCGGCGACCTCTGGGAGCCCACCTCGGTGCTTGACCGCCGACACAGCCCCAGCCCGAGCCCGCCGACCTCGGTTCCCACGCTGTCGTCGCCCCTGGGCGCCGCGACCGCCGGTGTGGCGGCCCTCGCCGGTGCTAACGCCAAGAACGTCTCCCCGCCGCCGGTGGCGGCGGCGGCATGGCCAGGGGGAGGAGGGGCGGAGGAGGCCGTGGCGGGGGGCAAGGAGGAGTGGCAGCTCACACCGCTTGACATGGGCCTTGGCGCCGGCGAGGGGTGGGACGCGGCCGAC…
	zma-miR171n-nb	Zm00001eb268460	Zm00001d035873	Zm00001d035873_T001	0.5	1	21	165	185	UUGAGCCGCGUCAAUAUCUUA	.::::::::.::::::::::	CGAGAUAUUGGCGCGGCUCAA	Cleavage	cdna chromosome:AGPv4:6:58019428:58020376:-1	Zm00001d035873	GRAS domain family	1	ATGGCCGGCGCGCCAGCGCCGAAGCTGTCGTCTTTCCCTGGGCCTGTCGCCCAGGTGGGTGGCGGGTTCGCGTCCGCCTTGAAGCCCAATGCGAAGGCGGGTAACAACGAGGCGGCCGCTGCGGTGGACCAGCTTGCCGAGGCCGGCGACGCCTTCGGCGCTCGCGAGATATTGGCGCGGCTCAATTATCGGCTCCCCGCCGTCCCCATGGCCGGGACGCCGCTGCTCCGCTCAGCCTTCTACTTCAAGGAGGCCCTGCGCGTTGCGCTCTCCCCGACCGGCGAGGCCCTGGCGCCCCCGCGCGGTGTTGACGTCGCGGTGCTGGACAAGCTCGACGTGTTCCTCCAGTTCGCGGCATACAACGAGGACGCCCTGGACCCCGCGGAGCTGGTGGCCATC…
	zma-miR171n-nb	Zm00001eb379340	Zm00001d045589	Zm00001d045589_T001	0.5	1	21	474	494	UUGAGCCGCGUCAAUAUCUUA	.::::::::.::::::::::	CGAGAUAUUGGCGCGGCUCAA	Cleavage	cdna chromosome:AGPv4:9:27423699:27425201:-1	Zm00001d045589	GRAS domain family	1	ATGTCTGAGCTCCCGGACGGCGGCGCCGGCGGAAATGGCCAAGACGAAGCCGCCGCCTTCGCCTCGCCGGCCAAGCGCCTCCGTAGGTCGCCGGCGCTCGAGCCCACCTCCGTGCTCTACAACCGCAGCCCGAGCCCGCCCACATCCTCCTCCCTGGTCTCCTCCGCCGCGCCCGAGCCGCCCCCCATCAGCGCCGAGGATTGGGAGGCCGTCCTCTCCGGCGGCGACATGGCCGCGCCACCAGCCGCCGCGCGGTCTCAAGACGCCTCTTTCCTCCGCTGGATCATGGACGCCGACGCCCAAGTCGACGCCTTCGATCCCTTCCTGCCTTGCCAAGAGACCGCCGTCGTCGAGCCCTTCTTGCAGCCGCAGCTCCCGCTCCCCGTGGCCGACGACCTC…
	zma-miR171n-nb	Zm00001eb186770	Zm00001d051387	Zm00001d051387_T001	0.5	1	21	1104	1124	UUGAGCCGCGUCAAUAUCUUA	.::::::::.::::::::::	AGAGAUAUUGGCGCGGCUCAA	Cleavage	cdna chromosome:AGPv4:4:156767880:156770006:1	GRAS transcription factor [Source:UniProtKB/TrEMBL;Acc:C0P5D5]	GRAS domain family	1	ATGAGGGCGGCGCTGTTCGGTGCCGAGCGGAACGGGGCTGCGGACCTCGTCGGAGACGGGAAGACGCTGTTCTGGCCGGAGGGGAAGGCGAAGGTGCTGTTGGAGCCGAGGTCCGTGCTGGACTGCACGCGGAGCCTCAGCCCCAACAACTCAACATCGACGTTGTCGTCGTCCGTGGGTGGCGGCGCTGCGGACTCGACCGGCATGGCGGTGGCTTCGGACAGCAGCGCCGCCGCCGAAGCCACCAAATGGGGAGCCCCCGGCGAGCACGGCGGCGGCGGGAAGGAGGACTGGGCTGGCGGCTGTGAGCTGCCACCGATTCCCACCGGCCTCGACATGGGGGTCGGCGGCGGCGACAGCTGGGACGCCATGCTCGGCAATGCCGCTGCGGCGGGGCAG…
	zma-miRf171c-nb	Zm00001eb074460	Zm00001d002718	Zm00001d002718_T001	0.5	1	21	1146	1166	UGAUUGAGCCGUGCCAAUAUU	.::::::::.:::::::::::	GAUAUUGGCGCGGCUCAAUCA	Cleavage	cdna chromosome:AGPv4:2:20400045:20402210:-1	Zm00001d002718	GRAS domain family	1	ATGAGGGCGGCGCCCTTCAGTGCCGACGGGAACGGGGCGGGGACCATAGAGGCGCTGCTTTGGCCGCACGGGAAGGGCGGCGGCGGAGGGCACCTGCTGTTGGAGCCGACGTCGGTGCTGGACTGCAGACGGAGCCCGAGCCCGCCGTACTCGACATCGACGCTGTCTTCGTCCCTGGGCGGCGCCGCGGGGGACTCCTTTTCCGGCGTGGCGGCGGTTTCGGAGAACAGCGCCGCCGCCGCCGCCGAAGCCACCAAATGGGCGGCGCCAGGCGAGCACGGCAGCGGCGGCGGCGGCGGCGGAAGCGGTGGGGGGAGGAAGGAGGAGTGGCCCGGCGGTGACCTACCGCCCATACCGGGGGCCCTGGACATCGGTTTCGTCGGGGAGGAGGGCTGGGAT…
	zma-miRf171c-nb	Zm00001eb249840	Zm00001d017513	Zm00001d017513_T001	0.5	1	21	1104	1124	UGAUUGAGCCGUGCCAAUAUU	.::::::::.:::::::::::	GAUAUUGGCGCGGCUCAAUCA	Cleavage	cdna chromosome:AGPv4:5:198244236:198246356:1	Zm00001d017513	GRAS domain family	1	ATGAGGGCGGCGCTATTCGGTGCCCAGCGGAACGGGGCTGCGGACCCCATCGGAGGCGGAAAGACGCTGTTCTGGCCGGAGGGGAAGGCGAAGACGCTGTTGGAGCCGTGGTCCGTGCTGGACTGCACGCGGAGCCCCAGCAACTCAACGTCGACGCTGTCGTCGTCCCTGGGCAGCGGCGCTGAGGACTCGACCGGCGTGGCGGTGGTTTCGGACAGAAGCGCCGCCGCCGAAGCCACCAAATGGGGAGCCCCCGGCGAGCACGGCGGCGGCGGCGGGAAGGAGGACTGGGCCGGCGGCTGTGAGCTGCCGCCGATTCCCACCGGCCTCGACATGGGGGTCGTGGTCGCCGACAGCTGGGACGCCATGCTCGGCAACGCCGCTGCGGCGGCGCAGGAC…
	zma-miRf171c-nb	Zm00001eb326550	Zm00001d022034	Zm00001d022034_T001	0.5	1	21	45	65	UGAUUGAGCCGUGCCAAUAUU	.::::::::.:::::::::::	GAUAUUGGCGCGGCUCAAUCA	Cleavage	cdna chromosome:AGPv4:7:168331519:168332583:-1	Zm00001d022034	GRAS domain family	1	ATGGCAAAAGCGGCTGAGGTCGGCAACTCCATCGGCAGGCGCGAGATATTGGCGCGGCTCAATCAGCAGCTTCCCCCAATCGGGAAGCCTTTCCTCCGCTCCGCTTCCTACCTCAAGGAGGCCCTCCTCCTCGCGCTCACCGACAGCCACCAAGGCTCCACTCACCTATCCTCCCCTCTCGACGTCACCCTCAAGCTCGGTGCATACAAGTCCTTCTCCGACCTCTCGCATGTGCTCCAGTTCGCCAATTTCACGGCCACTCAGGCGCTCCTCGACGAGATCGCCTCAACAACTTCATCTTGTATCCACATTATTGATTTCAACCTTGGTGTTGGCGGCCAGTGGGCTTCCTTCTTGCAGGAGCTTGCACACCGCCGTGGAACCGGGAACGCCCCCCTG…
	zma-miRf171c-nb	Zm00001eb429450	Zm00001d026158	Zm00001d026158_T001	0.5	1	21	1137	1157	UGAUUGAGCCGUGCCAAUAUU	.::::::::.:::::::::::	GAUAUUGGCGCGGCUCAAUCA	Cleavage	cdna chromosome:AGPv4:10:140012416:140014572:-1	GRAS transcription factor [Source:UniProtKB/TrEMBL;Acc:C0HI72]	GRAS domain family	1	ATGAGGGCGGCGCCCTTCAGTGCCGACGGGAAAGGGGCGGGGACCATAGAGGCGCTGCTTTGGCCGAACGGGAAGGGCGGCGGCGGAGGGGACCTGCTGTTGGAGCCGACGTCGGTGCTGGACTGTAGACGGAGCCCGAGCCCGCGGTACTCGTCATCGACGCTGTCTTCGTCCCTGGGTGGCGCCGCGGGAGACTCCTCTTCCGGCGTGGCGGCGGTTTCGGAGAACAGCGCCGCCGCCGCCGCCGAAGCCACCAAATGGGCGGCGCCAGGCGAGCACCGCGGCGGCGGCGAAGGAGGCGGAGGCGGAGGAAGCAGGAAGGAGTGGTCCGGCGGTGAGCTGCCGCCCATACCGGGGACCCTGGACATCGGATTCGGCGCGGAGGAGGGCTGGGATGCC…
	zma-miRf171c-nb	Zm00001eb379340	Zm00001d045589	Zm00001d045589_T001	0.5	1	21	477	497	UGAUUGAGCCGUGCCAAUAUU	.::::::::.:::::::::::	GAUAUUGGCGCGGCUCAAUCA	Cleavage	cdna chromosome:AGPv4:9:27423699:27425201:-1	Zm00001d045589	GRAS domain family	1	ATGTCTGAGCTCCCGGACGGCGGCGCCGGCGGAAATGGCCAAGACGAAGCCGCCGCCTTCGCCTCGCCGGCCAAGCGCCTCCGTAGGTCGCCGGCGCTCGAGCCCACCTCCGTGCTCTACAACCGCAGCCCGAGCCCGCCCACATCCTCCTCCCTGGTCTCCTCCGCCGCGCCCGAGCCGCCCCCCATCAGCGCCGAGGATTGGGAGGCCGTCCTCTCCGGCGGCGACATGGCCGCGCCACCAGCCGCCGCGCGGTCTCAAGACGCCTCTTTCCTCCGCTGGATCATGGACGCCGACGCCCAAGTCGACGCCTTCGATCCCTTCCTGCCTTGCCAAGAGACCGCCGTCGTCGAGCCCTTCTTGCAGCCGCAGCTCCCGCTCCCCGTGGCCGACGACCTC…
	zma-miRf171c-nb	Zm00001eb186770	Zm00001d051387	Zm00001d051387_T001	0.5	1	21	1107	1127	UGAUUGAGCCGUGCCAAUAUU	.::::::::.:::::::::::	GAUAUUGGCGCGGCUCAAUCA	Cleavage	cdna chromosome:AGPv4:4:156767880:156770006:1	GRAS transcription factor [Source:UniProtKB/TrEMBL;Acc:C0P5D5]	GRAS domain family	1	ATGAGGGCGGCGCTGTTCGGTGCCGAGCGGAACGGGGCTGCGGACCTCGTCGGAGACGGGAAGACGCTGTTCTGGCCGGAGGGGAAGGCGAAGGTGCTGTTGGAGCCGAGGTCCGTGCTGGACTGCACGCGGAGCCTCAGCCCCAACAACTCAACATCGACGTTGTCGTCGTCCGTGGGTGGCGGCGCTGCGGACTCGACCGGCATGGCGGTGGCTTCGGACAGCAGCGCCGCCGCCGAAGCCACCAAATGGGGAGCCCCCGGCGAGCACGGCGGCGGCGGGAAGGAGGACTGGGCTGGCGGCTGTGAGCTGCCACCGATTCCCACCGGCCTCGACATGGGGGTCGGCGGCGGCGACAGCTGGGACGCCATGCTCGGCAATGCCGCTGCGGCGGGGCAG…
	zma-miR6248-nb	Zm00001eb325500	Zm00001d021915	Zm00001d021915_T001	0.5	1	21	1693	1713	UAUUUGAGGAUGGAGGUAGUA	::::::::::::.::::::::	UACUACCUCCAUUCUCAAAUA	Cleavage	cdna chromosome:AGPv4:7:165861839:165868769:1	Zm00001d021915	MFS/sugar transport protein	1	ATGGTCCGTGTCTCGTGTTTATTGCAGGACAATTTAATGGTTAATATGAGGGACATTGAGACATCAAACGACGGACAATTGGACGAGCCCTTAGGGCGAGTGTCCATAATCTCTTATGGTTCTGGGCATATGCTCAATGACATCACATCAAGTTGTTGGTTTACCTATTTGCTGGTGTTCTTGACGGATGTGGGACTCAGTCCAGGCGATGCTGCTATTGTCATGCTTTCTGGACAATTGGCGGATGGCTTCACAACAATCTTTGTTGGGGAATTGATGGATCGCTTTGGGCATTTCAAACTGTGGCATGCAGGAGGATCTATTTTAGTGGCAATTTCCTTCTCGTCTGTTTTTGGTAGCTGTGTTCCTTGCAAACTTATGGGAACTAATTCATCTACT…
	zma-miRf10280-nb	Zm00001d044353	Zm00001d044353	Zm00001d044353_T005	0.5	1	20	1002	1021	GGUUAAGCGUGCUUGGCCUG	.::::::::::::.::::::	UAGGCCAAGCACGUUUAACC	Cleavage	cdna chromosome:AGPv4:3:225688704:225694090:1	Zm00001d044353	pentatricopeptide repeat-containing protein At2g33680	1	GTGGTGAACTTGGACAAGCTCATAATCATGGATGGTTTAGTACTATTAACCATAGCAGCCATCACCTTGCCATCATTGATCTGCCAAGTTTTAACTTTTGCAGCATTGGTACGATCCTCACGTAAAGCAGGAGGATCTTCAGTTAAATGAAAGCAGACCATGACCACGTAGAGCAGTTTGACCACAGAAAGCGCACTCTGGATAATTCTGACCATCAAGGATGATATTGACCACAATAGCATTTGACTGACATGATGATCGATTGATGTGATGAACAAAGAATGCAGACCAATGAATAATGCAAACCAATGAAGAGATAACCTTCGCTGTCTGAAACCTGATCCTTTGGCGGGAACAAATTCTAGGAGCAACCAGAAGAGCACCACTAAGCGGAGGGGC…
	zma-miRf10455-nb	Zm00001d002153	Zm00001d002153	Zm00001d002153_T003	0.5	1	20	2691	2710	UGUUUGGUUGGAGGGACUAA	::::::::::.:::::::::	UUAGUCCCUCUAACCAAACA	Cleavage	cdna chromosome:AGPv4:2:6865780:6869032:1	Zm00001d002153	heterogeneous nuclear ribonucleoprotein U-like protein 1	1	GGCGTCCATCCAGACTTCGATGTAGGCGGGGGCGGTCTCCGGGGGAGCGCGCTTCACGAGGGCGGCTTCGCCTACTGCTGGTCCGGCGCGCGCGCGACGGTGGGCGCCAGGGGCGGCGGGCGGTACTGCTTCGGGTGCAGAATCGTCGCTGAGCAGCCGGTGGAGATGGATCCCACGACCTCCGGGGAGCGCCACCTCTGCCGCATTGGGGTCTCGAGAGGGGATGATCCCGTAGGTGCGCTCGGGGAGTCCCAGCACAGCTTCGGGTTCGGGGGCACGGGGAAGTTCTCCCACCAGCGCAGGTTTGTCAACTACGGCGTCAAGTTCGGCGTCGGCGACACGGTCGTCTGCGCCGTGGACCTCGATTCCAAGCCCATGGCGTCGATAGGGTTCGCGAGA…
	zma-miRf10455-nb	Zm00001eb001910	Zm00001d027450	Zm00001d027450_T007	0.5	1	20	3405	3424	UGUUUGGUUGGAGGGACUAA	::::::::::.:::::::::	UUAGUCCCUCUAACCAAACA	Cleavage	cdna chromosome:AGPv4:1:5529124:5534940:-1	Angustifolia [Source:UniProtKB/TrEMBL;Acc:B6U1W6]	D-isomer specific 2-hydroxyacid dehydrogenase, NAD binding domain | Angustifolia	1	AGGATGGCCCATTCGCCGGCGCCCAGCGGCGGCGGCGGCGGGGGGCCGCTGCCGCTACTGGTGTCGCTCAACTGCCTCGACGACCTCTCGCTGGAGCAGGAGGGGCTGGCGGGCGTGGCCGCGGTGGAGCACGTGCCGCTCTCCGCCGTCGCCTGCGGCCGCATCGAGGCCGCCTCCGCGGTGCTGCTCCCCTCCCTCGCCTTCCTCCCGCGCGCCGCGCAGCGCCGGCTGCGGCCCTGGCAGCTGCTGCTCTGTCTCGGCTCCGCGGACCGCGCGGCCGACGCGGCGGCGGCCGCCGACCTGGGCCTCCGCCTCGTCCACGTCGACGCCAACCGCGCCGAGGAGGTCGCCGACACCGTCATGGCGCTCATCCTCGGCCTGCTCCGCCGGACCCACCTC…
	zma-miRf10455-nb	Zm00001d039578	Zm00001d039578	Zm00001d039578_T005	0.5	1	20	171	190	UGUUUGGUUGGAGGGACUAA	::::::::::.:::::::::	UUAGUCCCUCUAACCAAACA	Cleavage	cdna chromosome:AGPv4:3:8258348:8260159:1	Zm00001d039578	histidyl-tRNA synthetase	1	CATAATATTAGTTATCTATAAAAAGGTAAGGGCAACATGATAATTATGAGCTTTTAGTCTCTTTTAGCACCTATGTGAAGGACTAAAGACTAAATCATTTTAGTCCATATTTTAGTCCTAGTGTTTGGCAAAAAAGGGACTAAAAGGGACTAAAAACTAGAGACTAATCTTTAGTCCCTCTAACCAAACACCCCCTTAATATAATGGCGCATAGCTCTCCTGCGTATTCGAGAAAAAAATATCTCTACGGCGTTTTGTAAACTCAAATGTCATGAATTCTATTCTTTGAATCATTGTGAGTGCTTAAGCTACTAGTATAGTCCATGCAGATCGGCAGGTTATAGCTTGATCTACCATTAATATTTTTGCTTGATTAGATAGAATATTTTGTTACGATAG…
	zma-miRf10710-nb	Zm00001eb248610	Zm00001d017387	Zm00001d017387_T008	0.5	1	23	1998	2020	UUACUCCCUCCGUCCUAGAAUAU	:::::.:::::::::::::::::	AUAUUUUAGGACGGAGGGAGUAA	Cleavage	cdna chromosome:AGPv4:5:194088471:194094481:-1	Zm00001d017387	Eukaryotic cytochrome b561	1	GCCATGCAACCGGGAGAGTTGCTCTACTTATGAGAGCATGGTTGAGGAGGTAAAGCCTTGCAGTTTAAATTCTGAACTACAAATAAGTGGCCAGCAGATGCCAGCGCTTGACATTGGTTTTCTGGAGGATTTTCCGAGAAGTGCAAAGCCTCAACATGAGGACAAGCAGAATGAGGTTTATGTTCCTGGGCCTATATCTCATGATCCATCAGCTAATTTGGAAGCAACTCAAAAGAACATGCTAGAAAATGTTGTTAGAGGTCATACCCACATGGATAAATTGAGTTCAGAAAAGGAATCATCCTTGTTTGAGTCAACGTCACAGTCCAATGGGCTAAGCTTCTACTTGAATGTGAGAAATGGCACTAATAAAGTGAGAAAAGCTGAGGATATTTCTAC…
	zma-miRf10876-nb	Zm00001d003039	Zm00001d003039	Zm00001d003039_T002	0.5	1	21	1473	1493	AGUUGGAGCUGUGCCAAACAG	: ::::::::::::::::.::	CCGUUUGGCACAGCUCCAGCU	Cleavage	cdna chromosome:AGPv4:2:30079480:30081862:-1	Zm00001d003039	actin-related protein 2/3 complex subunit 2B	1	AGTGTGTGGGTGTGCCCACGGCATGGCGTTCTTCAGCAGCGGATCCCGGGTGCTGGTCGAAATCCTGACGAGGATGCAGAGCGCTGAAAGACCAATGCCTGTCGACCACACCTTCTTCGAGTCGGGATCCATTCGCTACCATGTGGAGGCTTCAGCGTCGGATCCCGAGAACGTGTTCCTATCGATATCGACGCCATCGCTCTCCTACGACTACGAGGAGGCTGCAGCTGCTCCCTCGTCGAGCCGCCTGCCTGAGCTGACCCTGCAGGAGGCGAGGAAGACGTATCACAGGTTCGCCGAGATGGTGGAGCCGCCGAGGGAAGGGTACGTCCTGACGCTCAAGCTCAACTTCTCCGGCCTCACCCGGCCCAAAGATCGCGTCAAGGCCATTAACCAGGT…
	zma-miRf10876-nb	Zm00001d021491	Zm00001d021491	Zm00001d021491_T001	0.5	1	21	3710	3730	AGUUGGAGCUGUGCCAAACAG	:::::::::::::::::.::	AUGUUUGGCACAGCUCCAGCU	Cleavage	cdna chromosome:AGPv4:7:153938883:153943526:1	Zm00001d021491	putative disease resistance protein RGA3|Disease resistance RPP13-like protein 4	1	GTTGCCGGTTGTCTCAAGTTGCCGCGCGTTGACCTTACTGCCGCGATCGTGTTCTCGTCCCCTCCGAGGCGCTGCAGTGCCGACGTCGCCACAGCCATGATGATCGCGACCGCTGCGCTGCTGGCCTCGTCCGATTCAGTGGAGGCGCTCCTCGCGGGCAAAGGCGGGGTGCCCGCACCCGCAGACGAGCTGTGGCAGCTGAAGCAGAAGCTCGACGAGGCGCGGGGCCTGGCAGCGGACGCCGAGGCGAAGGAGGGCCGCGACGCCGGCGCCAGGGCGTGGCTGCGTGACCTGCGGTACGCGCTCTACGTGCTCGGAGACTCGGTCGACGACTTCCGCCGCGCCGCCGCTCGGCGGCACCAGCAGGGCCGGAGATCGTTACGCCATTGGTTTACACTA…
	zma-miRf10876-nb	Zm00001d039051	Zm00001d039051	Zm00001d039051_T003	0.5	1	21	1867	1887	AGUUGGAGCUGUGCCAAACAG	: ::::::::::::::::.::	CCGUUUGGCACAGCUCCAGCU	Cleavage	cdna chromosome:AGPv4:6:169294006:169306436:1	Zm00001d039051		1	CCGCATCGATTGTTGTCCGCTGTTCTCCTTCCTCCTCGTCCTCCTTCAGGCCAGCGGGCAAGAAGAAGAAGAAGAAAAATCAAGGCTTGCGGCGAGAGGCTGTGCCCGGCCGTCCTGCGCGAGTCCCACGTCTCCGCCTTCCTCTGCACGCTCATCGTCGCGCTCGGCCCCATCCAGTTCGGCTTCACCAGCGGCTTCTCCTCCCCGACCCAGGACGCCATGGTTCGGGACCTCAACCTCTCTATCTCCGAGTTCTCGGCGTTCGGATCGCTGTCCAACGTCGGCGGCATGGTCGGGGCGATCGCCAGCGGGCAGATGGCCGAGTACATTGGCCGTAAAGGGTCGTTGATGATTGCTGCAATCCCAAATATCATCGGTTGGCTTGCGATCTCCTTTGCA…
	zma-miRf10876-nb	Zm00001eb143480	Zm00001d042370	Zm00001d042370_T020	0.5	1	21	1261	1281	AGUUGGAGCUGUGCCAAACAG	:::::::::::.:::::::::	CUGUUUGGCACGGCUCCAACU	Cleavage	cdna chromosome:AGPv4:3:163509950:163516250:1	Zm00001d042370	Adaptin N terminal region	1	GCACAATCTGATGCGGCTAATTGCTGAAGGCTTTGGAGAGGAGGATGAAGGTGCTGACAGTCAGCTAAGATCATCGGCTGTGGATTCATATCTCCGCATTGTCGGAGAGCCAAAGCTTCCTTCTTCGTTTCTGCAGCAGATGGAAAATATTCAGCTTCTTATATTATTGGGAAGTTGTGTGATGTGGCAGAGGCCCACCTCACTGATGACACTGTCAAGGCATATGCGATCTCAGCAATTCTGAAGACATTTGCGTTTGAAATCACTCTTGGAAGAAAGATCGATTTGCTGCCTGAGTGTCAAACATTGGTAGATGAATTGTCAGCTTCACATTCGACGGACTTGCAGCAACGGGCATACGAGCTACAGGCTTTACTAGGCTTGGACAAAACTGCTGTT…
	zma-miRf10876-nb	Zm00001d051652	Zm00001d051652	Zm00001d051652_T007	0.5	1	21	2056	2076	AGUUGGAGCUGUGCCAAACAG	: ::::::::::::::::.::	CCGUUUGGCACAGCUCCAGCU	Cleavage	cdna chromosome:AGPv4:4:165776339:165784664:-1	Zm00001d051652	S-adenosyl-L-methionine-dependent methyltransferase superfamily protein	1	ACCCAACGCAGCTACAGACGGTCTCCATGGCGAAGAAAGGGGCGAAGAGAAAGCAGCAGTTGCCGCCGGCTCCCACGGCGAAGAACGGGAGCAAGGCTGTGCTCCCACTGAAGGCCGCGAAGAGAGCGCCCAAGAAGCAGAAGGTTCTGGAGTCCTCCGACGATTCTGATACGGAGCAGCAGCAGCAGCTTCAGGAGGAGGACTCCGACCTCGACGTTTCCTCTGATTCCGACGCCGAGGAGCTCTCTGGGTCGGACGCTGAGGCTGACGAGCTCTCGGGCTCGGACGCCGATGCTGACGGAGGCTCGACCCGCGGCGACGACATGGATGATGACGACGACGACGAAGATGGTGAAAGCGATGATGACTCTCTTGCGGACGACTTCCTCGCTGGTAGCG…
	zma-miRf11610-nb	Zm00001d039578	Zm00001d039578	Zm00001d039578_T001	0.5	1	20	5193	5212	UUAGCUCGACUCGGCUCGUU	::::::::::::::::::.:	AACGAGCCGAGUCGAGCUGA	Cleavage	cdna chromosome:AGPv4:3:8255397:8262495:1	Zm00001d039578	histidyl-tRNA synthetase	2	AGTGCCGTTTGGCCATAGTTGCCCGGCTACCCGCCGCGCCGCAAACCCGAGCCACTCGCCTGCCGCGCTGATTAGATTTCTTTGCATCCGCCAGTGGAGTCGAATCGATGGCGGCGTGGTCGTCGCCGCCGTCGCTTCGCCACCTCCTCATGCTCCGTCCATGCTTGCCCCTCAGCCCCACCTGCCTTGCTGGCTCCTTGCGCCGCCACATCCACAGCCGCTGCCGCCTCTTCTCCTCCGCCGCATCCTCCTCGACACTGACCCACGGCGACATCGCCTCGACGCACGGTGACGCCGATGGCGTCGTCGAAGTCAACCCTCCGCGCGGAACTAGGGATTTCCCGCCGGAGGACATGCGGCTCCGCACCTGGCTCTTCGACCAATTCAGGGAGGTCTCCC…
	zma-miR166j-nb	Zm00001eb337970	Zm00001d008869	Zm00001d008869_T001	0.5	1	21	977	997	CCGGACCAGGCUUCAUUCCCC	::.::::::::::::::::	CCGGGAUGAAGCCUGGUCCGG	Cleavage	cdna chromosome:AGPv4:8:23362875:23368001:-1	Class III HD-Zip III protein HB8 [Source:UniProtKB/TrEMBL;Acc:Q147T1]	MEKHLA domain | START domain | Homeobox domain | Homeodomain | Class III HD-Zip III protein HB8	1	GTTAGAGGAAAGCGGCACCGGTGCTCCGGCCATATGGCCTCTCGCCCCCTCCTCCTCCGCCCATGACCGACCCCACCCGGCCCGGCCCTATTCTTCTACTACTCCCTACTCCACGGCTACGCCCACGCACATGCCTCCCACACCCTCATCACTTGCATTGAGCACCACGTCGTCGAGCTATCTGAGCACAAGTGCTACTAAGCTAGTAGCCACCACCTGCTATAGGAGTATAGGCTATAGGCCTATAGCTACCAGAGCCGCCAGCTGCCAGAGCTGTAGCTCAGCTAGCTAGTAGGAGAGTAGGGGGTCGTCGTCTGGGTGTTGCTGGCCGCTCGATCGAGTACTCAGTTGTTGGCTGCTGTGCCATTGCGACGGCGGCCGGCGGGCCGGGGAGCGAGC…
	zma-miR166j-nb	Zm00001d013699	Zm00001d013699	Zm00001d013699_T001	0.5	1	21	765	785	CCGGACCAGGCUUCAUUCCCC	::.::::::::::::::::	UUGGGAUGAAGCCUGGUCCGG	Cleavage	cdna chromosome:AGPv4:5:17856864:17862605:1	Zm00001d013699	Homeobox-leucine zipper protein HOX32|Homeobox-leucine zipper protein ATHB-14	1	CACTCCCCTCCCTCACCACCATGGCGTCGGGCGGCTGCGCTCTCGCCCCGAGGCCATGACTTGGCGCCGCCCGTGGCCGTGGCTCTCCGTCTTCTCCCTCTCCCCGCGACGACAACCCCTCCTCCTCCCTGGGCGGCGGCGGCGGCTCTAGCTAGCTAGCTAGATGGCGTCGGCGATGGTGGTGTTCGGGGGCGGCAAGGACCGGCCGTCGCCTGGCGGCGGTGGGGCGCCGCAGGTGGACGCGGGCAAGTACGTGCGCTACACCCCCGAGCAGGTCGAGGCGCTCGAGCGGGTCTACGGCGAGTGCCCCAAGCCCAGCTCGCTGCGCAGGCAGCAGCTCATCAGGGAGTGCCCCATACTCAGCAACATCGAGCCCAAGCAGATCAAGGTCTGGTTCCA…
	zma-miR166j-nb	Zm00001d014252	Zm00001d014252	Zm00001d014252_T002	0.5	1	21	279	299	CCGGACCAGGCUUCAUUCCCC	::.::::::::::::::::	UUGGGAUGAAGCCUGGUCCGG	Cleavage	cdna chromosome:AGPv4:5:38188359:38192535:-1	Ribosomal protein L15 [Source:UniProtKB/TrEMBL;Acc:A0A1D6GR79]	Ribosomal protein L15	1	ATGAGATGCCGCGAGAAGCAGCGGAAGGTGGCCTCGCGCCTGCAGACTGTGAACCAGAAGCTGGCTGCAATGAACAAGCTGTTGATGGAGGAGAATGACAGGCTGCAGAAGCAGCCTTCTGCTGCGACTACAGACACGAGCTGCGAGTCTGTGGTCACAAGTGGTCAGCACCACCAACAGCAAAACCCAGCAGTTCCGTGTCCTCAGCGGGACGCGAATAACCCAGCTAGAGTTACTATCGAAAGCAACATGAACTGCTGTCGATTGGGTGCAAATGGTTGGGATGAAGCCTGGTCCGGATTCCATTGGAATCATCGTTGTTTTGCACAATTGCAGTGGCGTAGCAGGCCAAGCAGATCAAGGTCTGGTTCCAGAACCGCACCTGCATATTCGTGGGAT…
	zma-miR166j-nb	Zm00001d026325	Zm00001d026325	Zm00001d026325_T001	0.5	1	21	167	187	CCGGACCAGGCUUCAUUCCCC	::.::::::::::::::::	UUGGGAUGAAGCCUGGUCCGG	Cleavage	cdna chromosome:AGPv4:10:143588470:143589138:1	Zm00001d026325		1	ATGCCGCCCCCACGAATCTGCTTATCGCGCGTCCCTCCCCTTGCACCCTCGTCAAACTGTAAAACAGTATGTCCGATCAGGCCAATTCTACTAGCTATTGCTGAGGAGACCTTGGCAAAGTTTCTGTCGAAAGCAACAGGAACTGCTATCGATTGGGTGCAAATGGTTGGGATGAAGCCTGGTCCGGATTCCATTGGAATCATCGCTGTTTCGCACAATTGCAGTGGCGTAGCAGCCCAAGCAGATCAAGGCCTG
	zma-miR166j-nb	Zm00001eb000690	Zm00001d027317	Zm00001d027317_T003	0.5	1	21	1383	1403	CCGGACCAGGCUUCAUUCCCC	::.::::::::::::::::	CUGGGAUGAAGCCUGGUCCGG	Cleavage	cdna chromosome:AGPv4:1:2818955:2826611:1	Zm00001d027317	START domain | Homeodomain | MEKHLA domain	1	GGCCCCCACCCCGCGCGCTCCTCGATGCGCGCAGACGTACGCCCTGCGGACCCCTCATACCGTGTCCCTTGTCCCGGCGACGTGGGCCCCCCGCGCGGCGCGGCCACCGTCTCCCTCCCTCCCTCTCTCCTCCTCCGTCATCCGGCTCCGCTCCGAGTCCGACCGCTGGTATATAGGCCGTCTGCTTCGGCAGCACAGTGCCACTGCTGCGACTGCGAGCGATCCCTTCTCGCCGCCTGCATTGCGAGCTACAGCTACGACTGCTGCCGCTGTTCCACGTCTCTGTCTCCGCTTTAAGGCTGTCACCTTTCCCCATCCCCTACGCCCCCCTTCCTCCCCCCTCTTCGCCCCTCAATCAATCACGACGCCACAGCCGCACCCCCGCGAACCCTAGCTCGC…
	zma-miR166j-nb	Zm00001eb031670	Zm00001d031061	Zm00001d031061_T001	0.5	1	21	909	929	CCGGACCAGGCUUCAUUCCCC	::.::::::::::::::::	UUGGGAUGAAGCCUGGUCCGG	Cleavage	cdna chromosome:AGPv4:1:175170463:175176066:-1	Zm00001d031061	Homeodomain | MEKHLA domain | START domain	1	ATCCCAAAACCCATTCGGTCCTTGGCTCCTTGCTGAGGCAGAGGAGGACTGCAGCCAGCAGTACTGTACGGCTATTAAACAAGCCCAGAGCTTTGCTGGCTGGCTGGCTGGCTTGCCGCTGCTCCTCTCCTCTCCTCTCCTCGCTAGCTCCCCCCAAGCGAGCACGCCGCCCACCACGATGCCAGCGCGCACGGGAGCCGGCTGCTCCGCCTCCGCCTCCTCTCCGCTCCCGCACCACTAGCGCGGGAGCCCGATGGCGAGCAGCAGGGGGAGGCTGAGGCTCTCCCCGCGCGCGGCGGCGCCGCAGCTGGACGCGGGCAAGTACGTGCGGTACACGGCGGAGCAGGTGGATGCGCTGGAGCTTGCCTACGGCGAGTGCCCCAAGCCCAGCTCGCTGCG…
	zma-miR166j-nb	Zm00001eb045630	Zm00001d032681	Zm00001d032681_T004	0.5	1	21	1161	1181	CCGGACCAGGCUUCAUUCCCC	::.::::::::::::::::	CUGGGAUGAAGCCUGGUCCGG	Cleavage	cdna chromosome:AGPv4:1:234066734:234078059:-1	Zm00001d032681	MEKHLA domain | Homeodomain | START domain	1	GTGCGCCCTCACAGTAGACGTGCTAGGCTGCTAGCTAGGAGCAGCTCGCTGCAGTGCTTGCTGCCACTCTTCTGTCTCCTCTTGCTGCTTCTCGCTCGCTCGTCTTTAAAGCTGTCGCCTTTTGCCGCTCTCGGCGACTCGGCTCCTGCCTCCTGCCTCCCCTCCTCCTAGTCGGCTCCTCCTGAACCCGCTGGGTTCCTCGTCTGTCGTCTCCTTCTGTTTCGACATTATCCGGCAACCGGGCGGGCTAGCCAGCACTGCTGGTTCTGGGAGGCGTCGCTGGGCGGGTGCGCGCGTGTTTTGCAGTCGATGGCCGAGGCTCCGTGCACCGTCGCGGGGGGCGGTTTGCGCGGACGCGGTGGTACGCTGTGATGCCGGTCAGCAGCTGGCGACGGTGCC…
	zma-miR166j-nb	Zm00001eb050660	Zm00001d033246	Zm00001d033246_T004	0.5	1	21	984	1004	CCGGACCAGGCUUCAUUCCCC	::.::::::::::::::::	UUGGGAUGAAGCCUGGUCCGG	Cleavage	cdna chromosome:AGPv4:1:255864309:255869980:1	Zm00001d033246	START domain | MEKHLA domain | Homeodomain	1	ATCCCCGTCTCGCCGCTAGCTTTCCCTTTCCCCCTGCTGCTCCTCCCCTCCGTCCTCCTCCTCACCCTCCCCGCGGGCCGCGCGGCTCGGCAGCCAAGCAAGCAACAGCACAACACACCCCCGCACCGCCGCCACTTCTCTCTCTCTCTCTCTCTCTCTCTCTCTCTCTCTCTCTCTCTCTCTCTCTCTCTCTCTCTCTCTCTCTCTCTCTCTCTCTCTCTCTCGCACCACCACCATGGCGTCGGGCGGCTGCGCTCTCGCCCCGAGGCTATGACTCGGCGCCGCCCGTGGCCGTGGCTCTCCGTCTTCTCCATCTCCCCGCGACGACGACAACCCCTCCTCCTCCGACTCCGACTCCTCCCTGGGCGGCGGTGCTAGCCAGATGTCGACGGCGCTGGC…
	zma-miR166j-nb	Zm00001eb136060	Zm00001d041489	Zm00001d041489_T005	0.5	1	21	2008	2028	CCGGACCAGGCUUCAUUCCCC	::.::::::::::::::::	UUGGGAUGAAGCCUGGUCCGG	Cleavage	cdna chromosome:AGPv4:3:123607210:123613655:-1	Zm00001d041489	MEKHLA domain | START domain | Homeodomain	1	TCCTCTCCTCCTCCTCACTCCACCACTGCCCACTCCCATCCCACGCGAGCACAACCACCACCTACTCCCTACTCCCTACACTACTCCCCCCGCAAGCACGCCCAGCGCCATGGCCATGGCGGCAGCGCGCACGGGGGCCTGCTACTCCGCCTCCGCTTCCTCTCCTCTCCTGCACTACTAGCGGGTCCGCTGGCGACGATGGCGGCGGTGGCGAGCAGGGAGAGGCTCTCCCCGGGCGCCGCGCCGCAGGTGGACGCGGGCAAGTACGTGCGGTACACGCCGGAGCAGGTGGAGGCACTGGAGCGCGTCTACAGCGAGTGCCCCAAGCCCAGCTCGCTGCGCCGGCAGCACCTCATCAGGGACTGCCCCATCCTCCGCAACATCGAGCCCAAGCAGATC…
	zma-miR166j-nb	Zm00001eb404260	Zm00001d048527	Zm00001d048527_T004	0.5	1	21	1485	1505	CCGGACCAGGCUUCAUUCCCC	::.::::::::::::::::	CUGGGAUGAAGCCUGGUCCGG	Cleavage	cdna chromosome:AGPv4:9:157815873:157824341:-1	Zm00001d048527	START domain | MEKHLA domain | Homeodomain	1	GCGGACCCCACTGTATTCCCGTCCCCGCGACGTGGGCCCTCGCGCGGCGGTTCAATCAGTCAGGAAAGCGTAGCGCAATCACGCGCCACCACCAAAGGCCCCAACCCCCGGTCCCGCGGCCGCCGGTGCACTGCACCGCGTGCACCGCCTCCGCGTCCCGTTGCGCGGCCAGGCCAACTCACCCGGCACGGCGCAGCCATCGTCTCTCTCTCCTCCGTCCTCCGCTCCGAGTCCGACCGGTGGTATATACGTAGGCCGTCTGCCTCGGCACCACAGTGCTTGCCAGCGAGCACTGTGCCAGAGCTCTGCACTGCCGTGTCCACCGTCTCCCTCCTCGCCTGCGTCGCGAGCCGCGACTGTGCAAGCTGCTATTGCTGGTGCCGCTGTTCCACGTCTCTG…
	zma-miR5381-nb	Zm00001eb420370	Zm00001d025128	Zm00001d025128_T005	0.5	1	19	2858	2876	AAGAUCUGUGGCGCCGAGC	:::.:::::::::::::::	GCUUGGCGCCACAGAUCUU	Cleavage	cdna chromosome:AGPv4:10:105638371:105645596:-1	Zm00001d025128	Methyl-CpG binding domain	1	ATCAAGCATATTTGCAGGTTCACGGATAAGCTCACCTGTGTGGGCCTTTCATTACATCCATATGGTGTGGTACTTTACTGCAACTATACATATTGGATATAAAAAATACAACAGTCTTCCAATAAGATGTAGCTGGCAAGACAAGATGTTCCCTTCTAAAAGCGAGTACAAAACCGAAAGAACAATTGGGGTAGGTATTGGCTGCAGGCACACACTGGCATGCTTGGTCAGGAGCCAAGGTGATGAAGCTTGATGTCACCTCAACCTTGGATGGTGGCTCATAGCATCCTCTGGTTTTACCAGATAGATGCAGAGGATACATGTCATGGAGGGTTAGGTGAGTGAGGCAATGCCACAGCTGTGGATGGAATGGAAGAAGATATCCAAAGAAAAAAAATA…
	zma-miR6224a-5p-nb	Zm00001d002836	Zm00001d002836	Zm00001d002836_T005	0.5	1	21	2293	2313	CUCCGUCCUAAUAUAUAAGGC	:.::::::::::.::::::::	GUCUUAUAUAUUGGGACGGAG	Cleavage	cdna chromosome:AGPv4:2:24259687:24263378:-1	Zm00001d002836	protein O-glucosyltransferase 1	1	GGTTTAAAACTATGCGTTGGAAACCTGAAACAGTGCAGGAGCCAACCTTGGGCCTATAATTGGGAATCACATCGGCATTGGGCCCAAATTGTGTATAACTATTCTAATGACTTGTTTAAATTATTCGTCGCCTTACTCTTTGGTCTTTGCCGTTGCAGGGACGCCTGAGGCGCCTTCCCACCACCGCGGCCATTCCCGCCGCCGCCGTACTCCACCCCTCCGAAACGCAACAGCTACAACCGCCGCGCCCGCACTCCACTCCTCCCCCTTCCCGACCACCGTCTCCCTCCTACTCCATCTCCTGCCCCAGCCTCAACCTCTCCAGTCCCGCCAAAGCGCCCAAAACCTCACAAACCCTCGCGCGCGCGCTCTCCTCTCCCTCCATCTGCCCCGCCTCCC…
	zma-miR6224a-5p-nb	Zm00001eb105300	Zm00001d006409	Zm00001d006409_T004	0.5	1	21	324	344	CUCCGUCCUAAUAUAUAAGGC	::::::::::::::::.::::	GCCUUAUAUAUUAGGAUGGAG	Cleavage	cdna chromosome:AGPv4:2:206933943:206942464:-1	Zm00001d006409	Zn-finger in Ran binding protein and others	1	GGCCTCTAGCTAAGTTGGTTAGGTGGTCTGAGTAGCACTCAGATCTTGGTTTCGACTCCCCATGGGAGCGAATTTCAAGCCGTGGTTAAAAAAATCCCCTCGTCTGTCCCATGCCAAAGCACAGGACTAAGGCCCGGCCCCGATCGCGGTCGTTTGTCACATGGGCTACGGTGCCGTTGTGTATGGGTGGGGCAGGGGTTCGGGGGGTTTTCTCGACCTGCGTGGGCATGCTCTCTCTAGACATGCATATAACGATGCAATAGTACTAGTGTTGATAGAGAGAATTAAATACAATACTTGGTCTTTGAACCAGATGTGATTACGCCTTATATATTAGGATGGAGGGAGTAGTCAATTTAATGGTTTACCTATGGATGTGTTCATTGATAGTCATTTTCA…
	zma-miR171e-nb	Zm00001eb074460	Zm00001d002718	Zm00001d002718_T001	0.5	1	21	1143	1163	UUGAGCCGCGUCAAUAUCUCU	::::::::::.::::::::::	AGAGAUAUUGGCGCGGCUCAA	Cleavage	cdna chromosome:AGPv4:2:20400045:20402210:-1	Zm00001d002718	GRAS domain family	1	ATGAGGGCGGCGCCCTTCAGTGCCGACGGGAACGGGGCGGGGACCATAGAGGCGCTGCTTTGGCCGCACGGGAAGGGCGGCGGCGGAGGGCACCTGCTGTTGGAGCCGACGTCGGTGCTGGACTGCAGACGGAGCCCGAGCCCGCCGTACTCGACATCGACGCTGTCTTCGTCCCTGGGCGGCGCCGCGGGGGACTCCTTTTCCGGCGTGGCGGCGGTTTCGGAGAACAGCGCCGCCGCCGCCGCCGAAGCCACCAAATGGGCGGCGCCAGGCGAGCACGGCAGCGGCGGCGGCGGCGGCGGAAGCGGTGGGGGGAGGAAGGAGGAGTGGCCCGGCGGTGACCTACCGCCCATACCGGGGGCCCTGGACATCGGTTTCGTCGGGGAGGAGGGCTGGGAT…
	zma-miR171e-nb	Zm00001eb326550	Zm00001d022034	Zm00001d022034_T001	0.5	1	21	42	62	UUGAGCCGCGUCAAUAUCUCU	:::::::::.::::::::::	CGAGAUAUUGGCGCGGCUCAA	Cleavage	cdna chromosome:AGPv4:7:168331519:168332583:-1	Zm00001d022034	GRAS domain family	1	ATGGCAAAAGCGGCTGAGGTCGGCAACTCCATCGGCAGGCGCGAGATATTGGCGCGGCTCAATCAGCAGCTTCCCCCAATCGGGAAGCCTTTCCTCCGCTCCGCTTCCTACCTCAAGGAGGCCCTCCTCCTCGCGCTCACCGACAGCCACCAAGGCTCCACTCACCTATCCTCCCCTCTCGACGTCACCCTCAAGCTCGGTGCATACAAGTCCTTCTCCGACCTCTCGCATGTGCTCCAGTTCGCCAATTTCACGGCCACTCAGGCGCTCCTCGACGAGATCGCCTCAACAACTTCATCTTGTATCCACATTATTGATTTCAACCTTGGTGTTGGCGGCCAGTGGGCTTCCTTCTTGCAGGAGCTTGCACACCGCCGTGGAACCGGGAACGCCCCCCTG…
	zma-miR171e-nb	Zm00001eb429450	Zm00001d026158	Zm00001d026158_T001	0.5	1	21	1134	1154	UUGAGCCGCGUCAAUAUCUCU	:::::::::.::::::::::	CGAGAUAUUGGCGCGGCUCAA	Cleavage	cdna chromosome:AGPv4:10:140012416:140014572:-1	GRAS transcription factor [Source:UniProtKB/TrEMBL;Acc:C0HI72]	GRAS domain family	1	ATGAGGGCGGCGCCCTTCAGTGCCGACGGGAAAGGGGCGGGGACCATAGAGGCGCTGCTTTGGCCGAACGGGAAGGGCGGCGGCGGAGGGGACCTGCTGTTGGAGCCGACGTCGGTGCTGGACTGTAGACGGAGCCCGAGCCCGCGGTACTCGTCATCGACGCTGTCTTCGTCCCTGGGTGGCGCCGCGGGAGACTCCTCTTCCGGCGTGGCGGCGGTTTCGGAGAACAGCGCCGCCGCCGCCGCCGAAGCCACCAAATGGGCGGCGCCAGGCGAGCACCGCGGCGGCGGCGAAGGAGGCGGAGGCGGAGGAAGCAGGAAGGAGTGGTCCGGCGGTGAGCTGCCGCCCATACCGGGGACCCTGGACATCGGATTCGGCGCGGAGGAGGGCTGGGATGCC…
	zma-miR171e-nb	Zm00001d027569	Zm00001d027569	Zm00001d027569_T001	0.5	1	21	173	193	UUGAGCCGCGUCAAUAUCUCU	:::::::::.::::::::::	CGAGAUAUUGGCGCGGCUCAA	Cleavage	cdna chromosome:AGPv4:1:8246625:8247566:1	Zm00001d027569		1	ATGGCCGGCGCGCCAACGCCGAAGCTGCCGTCTTTCCCTGGGCCTGTCGCCCAGGCGGGTGGCGGGTTCGCGTCCGCCTTGAAGCCCAAGGCGAAGGCGGGTAACGACGAGGCGGCCGCTGCGGTGGACCAGCTTGCCGAGGGCCCGAGGCCGGCGACGCCTTCGGCGCCCGCGAGATATTGGCGCGGCTCAATTATCGGCTCCCCGCCATCCCCATGGCCGGGACGCCACTGCTCCGCTCAGCCTTCTACTTCAAGGAGGCCCTGCGCGTTGCGCTCTCCCCGACCGGCGAGGCCCTGGCGCCCCCGCGCGGTGTTGACGTCGTACGACGTGGTCCTGAAGCTCGGCGCGTACAAGGTCTTCTCCGAGGTGTCCCCCATGCTCCAGTTCGCGCACCCC…
	zma-miR171e-nb	Zm00001eb023010	Zm00001d029855	Zm00001d029855_T001	0.5	1	21	903	923	UUGAGCCGCGUCAAUAUCUCU	:::::::::.::::::::::	CGAGAUAUUGGCGCGGCUCAA	Cleavage	cdna chromosome:AGPv4:1:90443929:90445866:-1	GRAS transcription factor [Source:UniProtKB/TrEMBL;Acc:A0A060D6K6]	GRAS domain family	1	ATGAGGGGAATGCTCTTTGCTGGTAGCGCACGAGAAGGGCACGCGGGGACACTGCTGCAACTGCAACTGCAACACCAACGACAGGGGCTCGCCGCCGGCAAAGTCTCAGGCGCCGGCGACCTCTGGGAGCCCACCTCGGTGCTTGACCGCCGACACAGCCCCAGCCCGAGCCCGCCGACCTCGGTTCCCACGCTGTCGTCGCCCCTGGGCGCCGCGACCGCCGGTGTGGCGGCCCTCGCCGGTGCTAACGCCAAGAACGTCTCCCCGCCGCCGGTGGCGGCGGCGGCATGGCCAGGGGGAGGAGGGGCGGAGGAGGCCGTGGCGGGGGGCAAGGAGGAGTGGCAGCTCACACCGCTTGACATGGGCCTTGGCGCCGGCGAGGGGTGGGACGCGGCCGAC…
	zma-miR171e-nb	Zm00001eb268460	Zm00001d035873	Zm00001d035873_T001	0.5	1	21	165	185	UUGAGCCGCGUCAAUAUCUCU	:::::::::.::::::::::	CGAGAUAUUGGCGCGGCUCAA	Cleavage	cdna chromosome:AGPv4:6:58019428:58020376:-1	Zm00001d035873	GRAS domain family	1	ATGGCCGGCGCGCCAGCGCCGAAGCTGTCGTCTTTCCCTGGGCCTGTCGCCCAGGTGGGTGGCGGGTTCGCGTCCGCCTTGAAGCCCAATGCGAAGGCGGGTAACAACGAGGCGGCCGCTGCGGTGGACCAGCTTGCCGAGGCCGGCGACGCCTTCGGCGCTCGCGAGATATTGGCGCGGCTCAATTATCGGCTCCCCGCCGTCCCCATGGCCGGGACGCCGCTGCTCCGCTCAGCCTTCTACTTCAAGGAGGCCCTGCGCGTTGCGCTCTCCCCGACCGGCGAGGCCCTGGCGCCCCCGCGCGGTGTTGACGTCGCGGTGCTGGACAAGCTCGACGTGTTCCTCCAGTTCGCGGCATACAACGAGGACGCCCTGGACCCCGCGGAGCTGGTGGCCATC…
	zma-miR171e-nb	Zm00001eb379340	Zm00001d045589	Zm00001d045589_T001	0.5	1	21	474	494	UUGAGCCGCGUCAAUAUCUCU	:::::::::.::::::::::	CGAGAUAUUGGCGCGGCUCAA	Cleavage	cdna chromosome:AGPv4:9:27423699:27425201:-1	Zm00001d045589	GRAS domain family	1	ATGTCTGAGCTCCCGGACGGCGGCGCCGGCGGAAATGGCCAAGACGAAGCCGCCGCCTTCGCCTCGCCGGCCAAGCGCCTCCGTAGGTCGCCGGCGCTCGAGCCCACCTCCGTGCTCTACAACCGCAGCCCGAGCCCGCCCACATCCTCCTCCCTGGTCTCCTCCGCCGCGCCCGAGCCGCCCCCCATCAGCGCCGAGGATTGGGAGGCCGTCCTCTCCGGCGGCGACATGGCCGCGCCACCAGCCGCCGCGCGGTCTCAAGACGCCTCTTTCCTCCGCTGGATCATGGACGCCGACGCCCAAGTCGACGCCTTCGATCCCTTCCTGCCTTGCCAAGAGACCGCCGTCGTCGAGCCCTTCTTGCAGCCGCAGCTCCCGCTCCCCGTGGCCGACGACCTC…
	zma-miR171e-nb	Zm00001eb186770	Zm00001d051387	Zm00001d051387_T001	0.5	1	21	1104	1124	UUGAGCCGCGUCAAUAUCUCU	::::::::::.::::::::::	AGAGAUAUUGGCGCGGCUCAA	Cleavage	cdna chromosome:AGPv4:4:156767880:156770006:1	GRAS transcription factor [Source:UniProtKB/TrEMBL;Acc:C0P5D5]	GRAS domain family	1	ATGAGGGCGGCGCTGTTCGGTGCCGAGCGGAACGGGGCTGCGGACCTCGTCGGAGACGGGAAGACGCTGTTCTGGCCGGAGGGGAAGGCGAAGGTGCTGTTGGAGCCGAGGTCCGTGCTGGACTGCACGCGGAGCCTCAGCCCCAACAACTCAACATCGACGTTGTCGTCGTCCGTGGGTGGCGGCGCTGCGGACTCGACCGGCATGGCGGTGGCTTCGGACAGCAGCGCCGCCGCCGAAGCCACCAAATGGGGAGCCCCCGGCGAGCACGGCGGCGGCGGGAAGGAGGACTGGGCTGGCGGCTGTGAGCTGCCACCGATTCCCACCGGCCTCGACATGGGGGTCGGCGGCGGCGACAGCTGGGACGCCATGCTCGGCAATGCCGCTGCGGCGGGGCAG…
	zma-miR845d-nb	Zm00001eb322240	Zm00001d021570	Zm00001d021570_T001	0.5	1	21	2349	2369	UGGCUCUGAUACCAAUUGAUG	:::::::::::::::::.:	UUUCAAUUGGUAUCAGAGCUA	Cleavage	cdna chromosome:AGPv4:7:156405337:156416482:-1	Zm00001d021570	Glycosyl transferases group 1 | PIGA (GPI anchor biosynthesis)	1	AGCCGTCAGCTTTCTCCTCGTGGTCGTGGTCGTGGCCCCGCCGTCCCGTGCGCCAACGCCAAGTCGAGGCACGCGGCCAGTGGTGCCCTCGTCCTCGAATCGTCAATGAGCACCGGCGCCGCGCCCCTCCTCCACTCTACCCGCACAGCGCCCCTCGCCCCCACACCCCAACCCAACCATCCGCTCCTTGTCGCCTTCCGACGCTGAGTTTGCTGGTGTCGATTTGCGCCGGCGGATGCTCGATCTGGTAGCTGCATGTGCCGACCTACTCGTCGAATCCGTTATCTAACGTAATGGATGGGCAAGGCACAAAGCACAGGATTTTGATGGTGTCCGACTTTTTCTTTCCAAACTTTGGTGGGGTGGAAAGCCATATCTACTACCTGTCACAATGTCTAC…
	zma-miR845d-nb	Zm00001eb394110	Zm00001d047407	Zm00001d047407_T001	0.5	1	21	4852	4872	UGGCUCUGAUACCAAUUGAUG	::::::::::::::::::.	UCUCAAUUGGUAUCAGAGCCG	Cleavage	cdna chromosome:AGPv4:9:129140043:129148064:-1	Low temperature viability protein [Source:UniProtKB/TrEMBL;Acc:B6TGN3]	Low temperature viability protein	1	ACGTTTTCATTCTTCCTATTGTCAGCATCGCTCTCCAAATCCCAAAACCCTAACCTATCCATCGTCGCCACCGTTTACCGTCGCTGCCGCCAATATGGGAGCAAGAGGAGGAGGAGGAGGCGGCCGCAAGGCCCGCAACTTTGCGACCTTCCGCCTCTTCCCGCGCGCCGGCGCCGCCGACCCCAACGACCGCGTGTTCGTACGCGTCGACAACAACGACTACACTGTCCCCGGGTTCGCCGACGAGGACTCCTTCGACCCATCCCGGTCCGACCCTTCCGCCGGCAATGGAAACTTCGGCTCCGCATCCGGCCCCCTCCCGGAGCACGTCCGCCGCGAGATCCTCGAGCTCGGCCTCCCTGACGACGGTTACAACTACCTCTCCCACCTCCGCGAGCT…
	zma-miR159h-3p	Zm00001eb150140	Zm00001d043131	Zm00001d043131_T001	0.5	1	21	1304	1324	UUUGGAGUGAAGGGAGCUCUG	..::::::::::::::::::.	UGGAGCUCCCUUCACUCCAAG	Cleavage	cdna chromosome:AGPv4:3:189941282:189945237:-1	MYBGA transcription factor [Source:UniProtKB/TrEMBL;Acc:B4F9Y7]	Myb-like DNA-binding domain | MYBGA transcription factor	1	AGGCTCGCCCACTCTCTCCCTCCCCCCTCCTCTTCCTCTCTCTCTCTATCTCTCTCTCAGTCTCTCTCTTCCTCCTCAAAACTCTCTCTCCCAGCACTGAAAATTCTCCACATACTCTGCTGCTGCTAAGTGGTGGCATCTCGTTTAGGCGAGATCCCCCTCCTCCCCCGCTTTCCACTCCTCTCCTCCACCCTAGTCGACTCCTTCCCTGCAATCCGCTGGCCGGCTCACAGTACCAGAGGAGTCCACCGGAGGAGCTCAGCTAGACTCCCACCCTGGTGGCTCGATCGGCACCGGCCGCTGCCTGCGAGACTCCGCCAGCGCGCGATGTACCGGGTGAAGAGCGAGGGGGAGGGCGAGGGCGAGGGCGACTGCGAAATGATGCTGCAGGAACAGATG…
	zma-miR171d-3p	Zm00001eb074460	Zm00001d002718	Zm00001d002718_T001	0.5	1	21	1146	1166	UGAUUGAGCCGUGCCAAUAUC	:::::::::.:::::::::::	GAUAUUGGCGCGGCUCAAUCA	Cleavage	cdna chromosome:AGPv4:2:20400045:20402210:-1	Zm00001d002718	GRAS domain family	1	ATGAGGGCGGCGCCCTTCAGTGCCGACGGGAACGGGGCGGGGACCATAGAGGCGCTGCTTTGGCCGCACGGGAAGGGCGGCGGCGGAGGGCACCTGCTGTTGGAGCCGACGTCGGTGCTGGACTGCAGACGGAGCCCGAGCCCGCCGTACTCGACATCGACGCTGTCTTCGTCCCTGGGCGGCGCCGCGGGGGACTCCTTTTCCGGCGTGGCGGCGGTTTCGGAGAACAGCGCCGCCGCCGCCGCCGAAGCCACCAAATGGGCGGCGCCAGGCGAGCACGGCAGCGGCGGCGGCGGCGGCGGAAGCGGTGGGGGGAGGAAGGAGGAGTGGCCCGGCGGTGACCTACCGCCCATACCGGGGGCCCTGGACATCGGTTTCGTCGGGGAGGAGGGCTGGGAT…
	zma-miR171d-3p	Zm00001eb249840	Zm00001d017513	Zm00001d017513_T001	0.5	1	21	1104	1124	UGAUUGAGCCGUGCCAAUAUC	:::::::::.:::::::::::	GAUAUUGGCGCGGCUCAAUCA	Cleavage	cdna chromosome:AGPv4:5:198244236:198246356:1	Zm00001d017513	GRAS domain family	1	ATGAGGGCGGCGCTATTCGGTGCCCAGCGGAACGGGGCTGCGGACCCCATCGGAGGCGGAAAGACGCTGTTCTGGCCGGAGGGGAAGGCGAAGACGCTGTTGGAGCCGTGGTCCGTGCTGGACTGCACGCGGAGCCCCAGCAACTCAACGTCGACGCTGTCGTCGTCCCTGGGCAGCGGCGCTGAGGACTCGACCGGCGTGGCGGTGGTTTCGGACAGAAGCGCCGCCGCCGAAGCCACCAAATGGGGAGCCCCCGGCGAGCACGGCGGCGGCGGCGGGAAGGAGGACTGGGCCGGCGGCTGTGAGCTGCCGCCGATTCCCACCGGCCTCGACATGGGGGTCGTGGTCGCCGACAGCTGGGACGCCATGCTCGGCAACGCCGCTGCGGCGGCGCAGGAC…
	zma-miR171d-3p	Zm00001eb326550	Zm00001d022034	Zm00001d022034_T001	0.5	1	21	45	65	UGAUUGAGCCGUGCCAAUAUC	:::::::::.:::::::::::	GAUAUUGGCGCGGCUCAAUCA	Cleavage	cdna chromosome:AGPv4:7:168331519:168332583:-1	Zm00001d022034	GRAS domain family	1	ATGGCAAAAGCGGCTGAGGTCGGCAACTCCATCGGCAGGCGCGAGATATTGGCGCGGCTCAATCAGCAGCTTCCCCCAATCGGGAAGCCTTTCCTCCGCTCCGCTTCCTACCTCAAGGAGGCCCTCCTCCTCGCGCTCACCGACAGCCACCAAGGCTCCACTCACCTATCCTCCCCTCTCGACGTCACCCTCAAGCTCGGTGCATACAAGTCCTTCTCCGACCTCTCGCATGTGCTCCAGTTCGCCAATTTCACGGCCACTCAGGCGCTCCTCGACGAGATCGCCTCAACAACTTCATCTTGTATCCACATTATTGATTTCAACCTTGGTGTTGGCGGCCAGTGGGCTTCCTTCTTGCAGGAGCTTGCACACCGCCGTGGAACCGGGAACGCCCCCCTG…
	zma-miR171d-3p	Zm00001eb429450	Zm00001d026158	Zm00001d026158_T001	0.5	1	21	1137	1157	UGAUUGAGCCGUGCCAAUAUC	:::::::::.:::::::::::	GAUAUUGGCGCGGCUCAAUCA	Cleavage	cdna chromosome:AGPv4:10:140012416:140014572:-1	GRAS transcription factor [Source:UniProtKB/TrEMBL;Acc:C0HI72]	GRAS domain family	1	ATGAGGGCGGCGCCCTTCAGTGCCGACGGGAAAGGGGCGGGGACCATAGAGGCGCTGCTTTGGCCGAACGGGAAGGGCGGCGGCGGAGGGGACCTGCTGTTGGAGCCGACGTCGGTGCTGGACTGTAGACGGAGCCCGAGCCCGCGGTACTCGTCATCGACGCTGTCTTCGTCCCTGGGTGGCGCCGCGGGAGACTCCTCTTCCGGCGTGGCGGCGGTTTCGGAGAACAGCGCCGCCGCCGCCGCCGAAGCCACCAAATGGGCGGCGCCAGGCGAGCACCGCGGCGGCGGCGAAGGAGGCGGAGGCGGAGGAAGCAGGAAGGAGTGGTCCGGCGGTGAGCTGCCGCCCATACCGGGGACCCTGGACATCGGATTCGGCGCGGAGGAGGGCTGGGATGCC…
	zma-miR171d-3p	Zm00001eb379340	Zm00001d045589	Zm00001d045589_T001	0.5	1	21	477	497	UGAUUGAGCCGUGCCAAUAUC	:::::::::.:::::::::::	GAUAUUGGCGCGGCUCAAUCA	Cleavage	cdna chromosome:AGPv4:9:27423699:27425201:-1	Zm00001d045589	GRAS domain family	1	ATGTCTGAGCTCCCGGACGGCGGCGCCGGCGGAAATGGCCAAGACGAAGCCGCCGCCTTCGCCTCGCCGGCCAAGCGCCTCCGTAGGTCGCCGGCGCTCGAGCCCACCTCCGTGCTCTACAACCGCAGCCCGAGCCCGCCCACATCCTCCTCCCTGGTCTCCTCCGCCGCGCCCGAGCCGCCCCCCATCAGCGCCGAGGATTGGGAGGCCGTCCTCTCCGGCGGCGACATGGCCGCGCCACCAGCCGCCGCGCGGTCTCAAGACGCCTCTTTCCTCCGCTGGATCATGGACGCCGACGCCCAAGTCGACGCCTTCGATCCCTTCCTGCCTTGCCAAGAGACCGCCGTCGTCGAGCCCTTCTTGCAGCCGCAGCTCCCGCTCCCCGTGGCCGACGACCTC…
	zma-miR171d-3p	Zm00001eb186770	Zm00001d051387	Zm00001d051387_T001	0.5	1	21	1107	1127	UGAUUGAGCCGUGCCAAUAUC	:::::::::.:::::::::::	GAUAUUGGCGCGGCUCAAUCA	Cleavage	cdna chromosome:AGPv4:4:156767880:156770006:1	GRAS transcription factor [Source:UniProtKB/TrEMBL;Acc:C0P5D5]	GRAS domain family	1	ATGAGGGCGGCGCTGTTCGGTGCCGAGCGGAACGGGGCTGCGGACCTCGTCGGAGACGGGAAGACGCTGTTCTGGCCGGAGGGGAAGGCGAAGGTGCTGTTGGAGCCGAGGTCCGTGCTGGACTGCACGCGGAGCCTCAGCCCCAACAACTCAACATCGACGTTGTCGTCGTCCGTGGGTGGCGGCGCTGCGGACTCGACCGGCATGGCGGTGGCTTCGGACAGCAGCGCCGCCGCCGAAGCCACCAAATGGGGAGCCCCCGGCGAGCACGGCGGCGGCGGGAAGGAGGACTGGGCTGGCGGCTGTGAGCTGCCACCGATTCCCACCGGCCTCGACATGGGGGTCGGCGGCGGCGACAGCTGGGACGCCATGCTCGGCAATGCCGCTGCGGCGGGGCAG…
	zma-miR399a-3p	Zm00001eb295480	Zm00001d038972	Zm00001d038972_T022	0.5	1	21	1048	1068	UGCCAAAGGAGAAUUGCCCUG	: :::.:::::::::::::::	CUGGGUAAUUCUCCUUUGGCA	Cleavage	cdna chromosome:AGPv4:6:168012873:168020785:-1	Zm00001d038972	Ubiquitin-conjugating enzyme	6	ACTCGAGCAAGCCGCCGAGCACCCAGCGAGAACCTCCCACTCCTCCCAGTGGCTCTCTGTCCTCTCGCGCCCCCTCGCGTCCTCACTGCCACTTGAAATACCGGTGGGCACACGACCGCTCCAGTGTTCAACTGCTCCGGGCTGTGATTTGGTGCGACTTGGTGTTGTTGGTGGTGGTGCTACACGTCTTGGCCTCTGCTTCCTCGGAGGGATTGGAGCCGTTTGAACTCAGGAGCTTGCTGCTGGCCATGGTCCAAGGGTTAGGGGATGGATTGAGGCGTGGGGGGAGAGGAGCGCAGTAGCTTCCTCTTCTTCTTCTTCTTCGGTGCGCGGGTCTGGGCTCTCGGGAGCGAGCATGGCGGCGGGTTGGGATTGCGACAGGGTCAGCTGATCCTAGCA…
	zma-miR399g-3p	Zm00001eb295480	Zm00001d038972	Zm00001d038972_T022	0.5	1	21	828	848	UGCCAAAGGGGAUUUGCCCGG	:.:::::::::.:::::::::	CUGGGCAAAUCUCCUUUGGCA	Cleavage	cdna chromosome:AGPv4:6:168012873:168020785:-1	Zm00001d038972	Ubiquitin-conjugating enzyme	6	ACTCGAGCAAGCCGCCGAGCACCCAGCGAGAACCTCCCACTCCTCCCAGTGGCTCTCTGTCCTCTCGCGCCCCCTCGCGTCCTCACTGCCACTTGAAATACCGGTGGGCACACGACCGCTCCAGTGTTCAACTGCTCCGGGCTGTGATTTGGTGCGACTTGGTGTTGTTGGTGGTGGTGCTACACGTCTTGGCCTCTGCTTCCTCGGAGGGATTGGAGCCGTTTGAACTCAGGAGCTTGCTGCTGGCCATGGTCCAAGGGTTAGGGGATGGATTGAGGCGTGGGGGGAGAGGAGCGCAGTAGCTTCCTCTTCTTCTTCTTCTTCGGTGCGCGGGTCTGGGCTCTCGGGAGCGAGCATGGCGGCGGGTTGGGATTGCGACAGGGTCAGCTGATCCTAGCA…
	zma-miR408a	Zm00001d045680	Zm00001d045680	Zm00001d045680_T001	0.5	1	21	119	139	CUGCACUGCCUCUUCCCUGGC	.:.:::::::::::::::::	CUCGGGGAAGAGGCAGUGCAG	Cleavage	cdna chromosome:AGPv4:9:32981795:32982757:-1	Zm00001d045680	basic blue protein	1	GATGCGAGCTGAGGCGTGATCTAACAAGCAAGCGGCCGGAGCAGCTGGTCTCTCTCTCTAGCTACGTATAACAGGGAGCAGAAGCTTGTGCGAGTGGCAAACGCGCGCGCGATGGCGGCTCGGGGAAGAGGCAGTGCAGGCAGTAGCAGCAGGGCGCCGTCTGTCGCTGGTACCGCGCTCCTGTGTGTAGCTGTAGCCGTGCTCCTGCTGGCGGCCACCCCGGCCGCGGTGGCGGGGACGACGTACCTCGTCGGTGACGCCGCTGGGTGGACGCTCAAGGTTGACTACGGCCGGTGGGTGGCGGGCAAGACCTTCCACGCCGGCGACATCCTCGTGTTCAAGTACAACACCACGTGGCACGACGTGGCGTGGGTGAGCAAGGGCGGCTACAGGAACTGC…
	zma-miR529-5p	Zm00001eb101920	Zm00001d006028	Zm00001d006028_T001	0.5	1	21	927	947	AGAAGAGAGAGAGUACAGCCU	:::::.:::::::::::::	CAGCUGUGCUCUCUCUCUUCU	Cleavage	cdna chromosome:AGPv4:2:195579800:195583642:-1	SBP transcription factor [Source:UniProtKB/TrEMBL;Acc:B4FLF0]	SBP domain	1	CTGCCTCCTCCTACCCTTCCCTCGCTGAAGCCCTCTCGCGCCTCCTCCCACTCCCACTGGACAGAGAGGAGGTTAGTGGAAGGCGGGCTAGGAGGCTACGCCGCCACAGACGCGAAGCGATAGCGTCGGGGGGAAGCAAGGAAGCGGGTGGCAATGGCGACCGGCGGCGGCGGTGGGAGCGACGACTTCCACGGGCTCACGTTCGGCCAGAAGATCTACTTCGAGCAGGACGCGGGCGCCGCCGGGGGGAGCGCGACGGGCGGCAGGAAGGGGAAGGGCGCCGCGGCGTCCGCGAGCGCCGCCCAGCCGCCGCGGTGCCGGGTGGACGGGTGCGGCGTGGATCTGAGCGCCGTCAAGCAGTACTACTGCCGGCACAAGGTGTGCTACATGCACTCCAAG…
	zma-miR529-5p	Zm00001eb316740	Zm00001d020941	Zm00001d020941_T001	0.5	1	21	924	944	AGAAGAGAGAGAGUACAGCCU	:::::.:::::::::::::	CAGCUGUGCUCUCUCUCUUCU	Cleavage	cdna chromosome:AGPv4:7:137273600:137277139:-1	SBP transcription factor [Source:UniProtKB/TrEMBL;Acc:B4FXD9]	SBP domain	1	CACTGCCGCCTACCCTCGTTGAAGCGCGCTCTCTCGCTCTCGCTCTCCTCGCGCTTCCTCCCACTCCCACTGGACAGAGAGGAGGGTTAGTGGAGGGCGGGGTAGGAAGCTACCGCCGCCACAGTAACAGCGTTAGCTAGGGGGGAAGCACGGAAGCGGGAAGCAATGGCGACCGGCGGCGGCAGCAGCAGGAGCGACGACGTGCGCGGGCTCAAGTTTGGCAAGAAGATCTACTTCGAGCAGGACGGCGGGAGCGGGAGCGGGGCGGGGGCGGTGGGCGGCAGGAAGGGGAAGGGCGTGGCCACCGGTGGCGCGAGGCCGGCGTCCGCCGCCTCCGCAGCCCAGCCGCCGAGGTGCCAGGTGGACGGGTGCGGCGTGGATCTGAGCGCCGTCAAGCAG…
	zma-miR529-5p	Zm00001eb035030	Zm00001d031451	Zm00001d031451_T001	0.5	1	21	810	830	AGAAGAGAGAGAGUACAGCCU	:::::.:::::::::::::	CAGCUGUGCUCUCUCUCUUCU	Cleavage	cdna chromosome:AGPv4:1:190382866:190386589:-1	Zm00001d031451	SBP domain	1	ATGGAGTCCGGCGGTGGCGGGGACGACCAGCTGCACGGCCTCAAGTTCGGCAAGAAGATCTACTTCGAGGACGCCGCCGGCTCCAGCAGCGGCAGCAGCAGCGGCGGTGGCAGCGCGCCCGCGCCTCCAGCGACGCAGCAGCCGTCGCCGCCGGCCGCTTCGCCTAGGGCCCCGGCCGGCGGCGGCAGGAGGGGCAGGGCCGCGGCCGGCGGCGCGGGCCCCTCGACGGCGCCCGCGCCCGCGCGCTGCCAGGTCGACGGCTGCAACGTTGACCTCACCGACGTCAAGCCCGCCTACTACTGCCGCCACAAGGTGTGCAAAATGCACTCCAAGGAGCCCCGCGTCCTCGTCAACGGCCTCGAGCAGCGCTTCTGCCAGCAGTGCAGCAGGTTCCACCAG…
	zma-miR529-5p	Zm00001eb199880	Zm00001d052890	Zm00001d052890_T001	0.5	1	21	1050	1070	AGAAGAGAGAGAGUACAGCCU	:::::.:::::::::::::	UAGCUGUGCUCUCUCUCUUCU	Cleavage	cdna chromosome:AGPv4:4:203611347:203615518:-1	Squamosa promoter-binding protein-like (SBP domain) transcription factor family protein [Source:UniProtKB/TrEMBL;Acc:B7ZYE2]	SBP domain	1	GGCAACAGCGAGCCCTGCTGTCCCTCTGCTTCGCCACCTCCTCCCTCCCTCTCTTTCCTTCCTCTTGGAGGAGAGAGAAGAGGGGGAGAGCCAGTCAGCCAGCCAGCCCAAGAACAGCGTACGTACGTTGTCAAGTCCCGTCGCCGCCGCAGCAGCTTCGCTCCTCCCGCCCCGCCCACCGTCGCGCGCGGCGGCGGGGAGCGAGCAATGGAGGCCGGCGGCGCCAGCGGCGGCGACGACGGGGACGGCCAGCTGCACGGCCTCAAGTTCGGCAAGAAGATCTACTTCGAGGACGCCGGCGGCTCCAGTAGCAGCGGCGGCAGTGGCAGTGCCAGCGCGACCGCGCCTCCAGCGACGCAGCAGCCGTCGCCGCCGGCCGCTTCGCCTAGGGCCGCGCCC…
1	zma-miRX02-nb	Zm00001d019515	Zm00001d019515	Zm00001d019515_T005	1	1	20	2270	2289	UGUUGUGUUGGAUAGGUGGG	::::: ::::::::::::::	CCCACAUAUCCAACACAACA	Cleavage	cdna chromosome:AGPv4:7:39145435:39153369:-1	Zm00001d019515	putative protein kinase superfamily protein|PTI1-like tyrosine-protein kinase 3	1	ATCCTCATTGCCCTACACAGCGTCGCCGCCACCTGTCGTCATCCTCATCATTGCCCTACATCGCCGTTGACTATGTCGTTGTGTGCCTCTCGTACATGGCCTACCCTGACAGTTTGTGCTCTTTGTCGCCTTCTTCGAGGGCCGGTATCGCGACACTCTAGCACCATCAGGACTCTCGTGCTGTGCGGCTCTCTCGCCGCTACCACTATAGGAGCCTCGATTCGTCACCATCTACTTCGAATTCGTCCATCACAACCTCGTCGCTAGTGTCGCCATCTTGTCGTTGTCTACTTTGTCCACTCCAACAACTGCTGGCTGCATGGACATCTACCTTACCGTTGTTCTGTGCATCGCAATCGTCGTGTAGGTCTTCTTTGCTAGTCCCTTCAGATGCTGATG…
	zma-miRX02-nb	Zm00001d021662	Zm00001d021662	Zm00001d021662_T003	1	1	20	1171	1190	UGUUGUGUUGGAUAGGUGGG	.:::: ::::::::::::::	UCCACAUAUCCAACACAACA	Cleavage	cdna chromosome:AGPv4:7:159478931:159484573:1	Zm00001d021662	protein ACCELERATED CELL DEATH 6	1	GGAAGCTTGTCAAAAATCTGGAAATGCTTCTCTGGGTAGAATGATTGGACTGTTCTGTGGTTGGATTGAATGGAATTTAGCAGTTCAGATGTTAGTACTTTGTTAAAGCGAGGATGGCACTTCTTCTAAAACAAGTGAATGGAGTATGAGTTGGATGATTGATTCAAGTTTCTGTTTGATGTGATGACTCTTGACTCATGGTCACTGTATTATGAACTTTACTATATAAACTCAAACATTTGAAATTGCTATAACCTGTAATCTAGTGATAGCAATTTTTGTTTGGGTCATCTTGGCAGCAGACTAATTTATGTTCCGTCAATCGGACCGCGCGAGGATGCACATTTATTAGTGTTTAATGGAATAACTGGTTTTGACTCGAAAACCTATGGGGAACAT…
	zma-miRX02-nb	Zm00001d049313	Zm00001d049313	Zm00001d049313_T006	1	1	20	597	616	UGUUGUGUUGGAUAGGUGGG	::::: ::::::::::::::	CCCACAUAUCCAACACAACA	Cleavage	cdna chromosome:AGPv4:4:25985884:25989588:-1	Zm00001d049313	NOL1/NOP2/sun family protein	1	CATTTTAAATTTAAGTGGTCAAAATTCCTCAAGTTGGATCACTCATGTGTACAATACTATTCATATTGATGCCCTAAAAAGTATCGCTATTGGATTTTTATCTAGGAGATGCTTAAAAAGTTATGTTTTTGATGATTAAATATCATCATCAATCATCATCAACAATAGTCTTTTAGTCCCAAGCAAGTTGGGGTAGACTAGAGTTGAAACTCAACAAGATGTCACCAAAAGGAGAAAGAGAGAGAAAGGGGAGGGGAAAAGCTTTTGAGAGCACTAAAACGAAAAAGGCATAATCACGGTTCGGGCACGTGGATAGCTTCTTTTCAAGCACTTCTATCCAAACACAACTCCATTGGGATATTCCATTCCTTCAAGTCCCTTTTGATTGCCTCCTCCCTT…
	zma-miRX37-nb	Zm00001eb151710	Zm00001d043295	Zm00001d043295_T002	1	1	20	2521	2540	GCUCUUUCAUCAUCUUUUGG	:::::.:::::::.::::::	CCAAAGGAUGAUGGAAGAGC	Cleavage	cdna chromosome:AGPv4:3:194900615:194905103:-1	Zm00001d043295	Zein-binding	1	GCTCCTGTATAGAGAGAGCTGGGAACAAGACGGGAGGCAACTGGTCGGTGCTCGCCACCTTTAATTTCCGCCTCCGCTGCTACTGGAGTAGTTATATAGCTAGCTTGCTCAGACACCTTTTTGGATGCTCGCTGCTCCCGACAAGACCGCCCGCCATCGTGCAGCCATCGCAGATCGGGATCTCGCGGAGCTGCGATTCATTCGCCAGCCATCCTACTCAAACGCCACCCATCTCTGAGTCTTTGACCAACTGTTCTGAAGATTTGAGACACTGTTGGAGATGGGTACAAGGATGCCAATCTTTCCCCGACTATCGAGCGCACTGTCCACGGCGTTGCTGGAGTGGATCTTGATGCTCCTGCTGTTCATCGATGCGGTTTACAGCTTCCTGGTCACTAG…
	zma-miRX40-nb	Zm00001eb258280	Zm00001d018420	Zm00001d018420_T005	1	1	20	721	740	GUCAGGAUGGCCGAGUGGUC	::.:.::::::::::::::	UACUAUUCGGCCAUCCUGAC	Cleavage	cdna chromosome:AGPv4:5:220379841:220387328:-1	Zm00001d018420	ABC1 family | Phosphotransferase enzyme family	1	AGACGCTCCTAGTCACCACTCGCTGTCCTCGGCTTCTCCTAAAAGCTCGACGCGATGGCGACGCTGGTGCGGCCGCCCGCGCTGCACGTCCGCGCCGTGAGCGGCGGCGGGAACAAGGACAGGGTGGCGCCGCAGCGGCCTTGGTGGGGCGGGAACAAGCCCATCTCACCGCGCCAGTCGGGCGGGAGCGGGGCGCGAGGAGGCGCGGGCGGCGGCGGCGTCGCGCTGGACCAGGTGCTAGGTGTGCTCCGCCGCGACGGCGAATTCGTCCAGGCCGCCGTCGGCGCCCCGCTCCGCGACGTCTTCTGGCTCCGCTTCCTTGAGAAGAAGCAGCGGAAGCAGCAGCAGCCGAGACCTAAGCACAAGCCTTTCCGGCAGCAGCAGGAAGAGGAGGAGGTG…
	zma-miR319-nb	Zm00001eb369190	Zm00001d012544	Zm00001d012544_T001	1	1	21	1357	1377	UUGGACUGAAGGGAGCUCCCU	: ::::: :::::::::::::	AUGGAGCCCCCUUCAGUCCAA	Cleavage	cdna chromosome:AGPv4:8:176420877:176424706:-1	Putative MYB DNA-binding domain superfamily protein isoform 1 [Source:UniProtKB/TrEMBL;Acc:B4FN81]	Myb-like DNA-binding domain	1	CTCTTTCTCTTTCTCTCTCTCTCTCTCCTGAAATCTCTCTCTCGCTGACCTGAGAGTTATCCAAATACTCTGGTATGGCGAGATCCCCCTCCTCGGGTTCCCACTCAACTGCTGTATCGTAGTAGTCGACTACTTCCCTGCAATCCGTTGGTCAGCTCACAATAGCAGATGAGTCCATTGGAGGAGTTCGACTAGTCTCCACCGCTGCTGCGAGATTCCGCCAGATTATAAAACTTCTGCCCGAGCAAAGCGGCCGACCAAGTTACCACAGAGCAAGTCAGCGAGGCGAAATAGGCGACCAAGTCCCAACCGAGTAAGAAAGGGAGACGAAACTGCCGACCAAGTCTCTAGGCCCACAAGGTTCCGCGCATACCCTGACGGCAAGCCATGTACCGGGTG…
	zma-miR319-nb	Zm00001eb386370	Zm00001d046519	Zm00001d046519_T001	1	1	21	924	944	UUGGACUGAAGGGAGCUCCCU	::::::::::::::::::	GUCGAGCUCCCUUCAGUCCAA	Cleavage	cdna chromosome:AGPv4:9:93484168:93490984:-1	Putative MYB DNA-binding domain superfamily protein [Source:UniProtKB/TrEMBL;Acc:K7WAF3]	Myb-like DNA-binding domain	1	AAAGTCCAAACGCTGCCCCCACCCTCTCGGCCTCCGCCACCGCCGCGGTCCTTCCCTCCCCTGCCCACCGAGTAGATTTGAGGATCTCCAGCTTTTTGAGGACAATCCAGTTTTCGTCGAAGTTCAAAATGACGGTGGTGGAGGCGGGGGAAGTGTTGAACTTGAAGGTGGGCGAGAACCCTCTACTGGAGGATGAGGCCAAGACGGGGTACGTCTCGCCCGACGACCAAGACGGGGAGACCGCCAGCGAAAAACCCAGCGGCGCGCCCCAGCTGAAGAAGGGCCCCTGGAGTCCCGATGAAGATAAGCTTCTCAAAAATTATGTCGAGGCACACGGCGAGGGGAAATGGAACAAGGTGCAGCGCAACTCCGGGCTCAATCGCTGTGGCAAGAGCTGCC…
	zma-miR156-nb	Zm00001eb364360	Zm00001d012015	Zm00001d012015_T001	1	1	21	788	808	CUGACAGAAGAGAGUGAGCAC	:::::: ::::::::::::::	GUGCUCUCUCUCUUCUGUCAG	Cleavage	cdna chromosome:AGPv4:8:166514041:166517345:-1	Zm00001d012015	SBP domain	1	ATGGACTGGGACGCCAAGATGCTCCCTGCCTGGGACCTGGGCACGGTGGTCGTGCCCATCGGCGGCGGCGGCGGCGCGCTGGACCTGAAGCTGGGCGCGCCGACGAGCTCGAGGGCGGCGGTGGCCACGGCCGCGCCCACGCTGCCGTCGGCGAACCCTCCGCCGCCGCCGCCGCCGCCGTCGTCGTCCGCGCCGCCGAAGCGGCCGCGCCCGGGCCACGCGCAGCAGGCGGCGCCGGCGTGCTCCGTGCAGGGCTGCGACGCCGACCTGTCCCAGTGCCGCGACTACCACCGCCGCCACAAGGTCTGCGTGGCGCACTCCAAGGCGCCCTTCGTCACCGTCGCCGGCCAGCAGCAGCGCTTCTGCCAGCAGTGCAGCAGGTTTCATCTGCTCGAGGAG…
	zma-miR156-nb	Zm00001eb227180	Zm00001d014698	Zm00001d014698_T006	1	1	21	1196	1216	CUGACAGAAGAGAGUGAGCAC	:::::: ::::::::::::::	GUGCUCUCUCUCUUCUGUCAG	Cleavage	cdna chromosome:AGPv4:5:59822734:59826361:-1	SBP transcription factor [Source:UniProtKB/TrEMBL;Acc:B6TF72]	SBP domain	1	AGAGCTCTCGTGGTTCTTGGCCTTCCGTGTGTCTGCCAGCGCTGCCAGCTTTCACATAAACAAGTTGGGGAAGCAGTTGAGGTTTTCTAATTCTTCTTGGAAGGATTGAGATCTCCAGTTCTGATAATGGGTTCTTTTGGGATGAACTGGAATCAGAAGGACCCCATGGTGTGGGATTGGGAACATCTAGTACCGTCTGTCTCAAATGCAGTTACAAGGCACGGATCTGCTAATTCATCTGGTGGTACTCTTACTTCTAACTCAGAGCTAGGGCATGGTTCATCCAAGAGCTCTATTTCAGCGTCCATTGATTCACCCTCTGGAGTAGGGAACAGCTTAGAGTTCAACTTCGCCGCTGTTGAGAGGCATGTTAAGAACACGGGCACGAACGGCAGAGTC…
	zma-miR156-nb	Zm00001eb233320	Zm00001d015410	Zm00001d015410_T003	1	1	21	150	170	CUGACAGAAGAGAGUGAGCAC	::::: ::::::::::::::	AUGCUCUCUCUCUUCUGUCAG	Cleavage	cdna chromosome:AGPv4:5:89051251:89053086:1	SBP transcription factor [Source:UniProtKB/TrEMBL;Acc:B4F8H7]	SBP domain	1	GACAATTACTGGACAAGTTCATTTGGATAAATCTCACATGTTCAATGCTATTCCAACACTTAGCCATGGCAAAGATGAGCCTTGGCCAATGAAAGGTCTGGACATGTCTATATCTGCTTCAAAATTCGATGGAGCAGCGGATCTTCAGCATGCTCTCTCTCTTCTGTCAGCCGGCGCTTGTGGACTGCCTGATTCTGTACATCAAACATCTTGCATTATCCAATTCAATGGTGCCAGCGAGAACAGCAGTGACCTTCATGTAACGCATGGCAGGAACTCTGGTCCAGCATCATGCGCCGATGCGCAGCATATAGCTGCCCAGCCTCAGTCTCAGCTGTTTCATTTTACCACAGATACCGGCAATACTGTTTATGAGCCCAGTTTCTTTGGTGTAAACCA…
	zma-miR156-nb	Zm00001eb143110	Zm00001d042319	Zm00001d042319_T001	1	1	21	836	856	CUGACAGAAGAGAGUGAGCAC	:::::: ::::::::::::::	GUGCUCUCUCUCUUCUGUCAG	Cleavage	cdna chromosome:AGPv4:3:161006234:161009799:-1	Zm00001d042319	SBP domain	1	ATGGACTGGGACGCCAAGATGCTTCCTGCCTGGGACCTCGGCACGGTGGTCGGGCCCAGCAGCAGCGGGGGCGGCGCGCTGGACCTGAAGCTGGGCGCGCCGACGAGCTCGAGGGCGGTGCTCACGGCCGCCGCCGGTGCCGCGCCCGCGCTGCCGTCAGCGAACCCTCCTCCGCCCCCGCCTCCGCCGTCGTCGTCCGCGCCGGCGAAGCGGCCGCGCCCGGGGCTCGCGCGGCAGGCGGTGCCCGCGTGCTCCGTGCAGGGCTGCGACGCCGACCTGTCCCGGTGCCGCGACTACCACCGCCGCCACAAGGTCTGCGAGGCGCACTCCAAGACGCCCGTCGTCACCGTCGCCGGCCAGCAGCAGCGCTTCTGCCAGCAGTGCAGCAGGTTTCATCTG…
	zma-miR156-nb	Zm00001eb175150	Zm00001d049822	Zm00001d049822_T001	1	1	21	1202	1222	CUGACAGAAGAGAGUGAGCAC	:::::: ::::::::::::::	GUGCUCUCUCUCUUCUGUCAG	Cleavage	cdna chromosome:AGPv4:4:46350597:46355118:1	Squamosa promoter binding-like protein [Source:UniProtKB/TrEMBL;Acc:A0A1B1MQA9]	SBP domain	1	ATTCCTCCTCCTCCGAAGCAGCAGGCAGCAGCTGCATCGCACCTCACACCTCTCGTGTCCATCGATCCAGCCGCCGCCGCAGCTGCAGCTCTCACTTCACTGTTGCTGTGCCACCTCCTCGTCGCCTGTAGTGTCTGTCGATAGATAAACGCCCGCGGAATGAGAGGGAAGGAGCGGAAGCTGCAGCGGGCGCGCGCGTGCAAGGGCTAGGACTAGCGGTTGCAACGTCGGCGCGCGCGGCGTACGTCGGGCATGGATTGGGATCTCAACGCGGCGGGCGCGTGGGACCTCGCGGAGCTGGAGCGGGACCACGCGGCCGCGGCGCCGTCGTCGGGGGGCCACGCCGCCAATGCTGCCGCGGCGGGCACGGGGACGGAGAGCCGCCCGCCGGCGCCCGGG…
	zma-miR156-nb	Zm00001eb175190	Zm00001d049824	Zm00001d049824_T002	1	1	21	1208	1228	CUGACAGAAGAGAGUGAGCAC	:::::: ::::::::::::::	GUGCUCUCUCUCUUCUGUCAG	Cleavage	cdna chromosome:AGPv4:4:46625882:46630722:-1	Squamosa promoter binding-like protein [Source:UniProtKB/TrEMBL;Acc:A0A1B1MQB5]	SBP domain	1	ATTCCTCCTCCTCCGAAGCAGCAGGCAGCAGCTGCATCGCACCTCACACCTCTCGTGTCCATCGATCCAGCCGCCCGCCGCAGCTGCAGCTCTCACTGTTGCTGTGCCACCTCCTCGTCGCCTGTAGTGTCGACAGAGAAACGCCCGCTGAATGAGAGGGAAGGAACGGAAGCTGCAGCGGGCGCGCGAGTGCAAGGACTAGGACTAGCGGTTGCAACGTCGGCGCGCGCGCGCGTGCGGCGTACGTCGGGCATGGATTGGGATCTCAAGGCGGTGGGCGCGTGGGACCTCGCGGAGCTGGAGCAGGACCACGCGGCCGCCACGGCAGCAGCGGGGCCGTCCGAGGGCCACGCCACCGATACTGCCGCGGCGGGCACGGGCACGGGGACGGGGACGGAG…
	zma-miR156-nb	Zm00001eb207010	Zm00001d053775	Zm00001d053775_T001	1	1	21	850	870	CUGACAGAAGAGAGUGAGCAC	:::::: ::::::::::::::	GUGCUCUCUCUCUUCUGUCAG	Cleavage	cdna chromosome:AGPv4:4:240849637:240853547:-1	Squamosa promoter-binding protein-like (SBP domain) transcription factor family protein [Source:UniProtKB/TrEMBL;Acc:C4JBI6]	SBP domain	1	TTCCCCCGTCTCTTCTTCTGCACAGTCCACACTGTTCACTTCCGGCCCCCTCCCCCGCACCTCCCTCCGATCCCCCAAATCCCGAATTGACCAACCCAAAGCCGTCGCCCCGCATGGAGTGGACGGCCCCGAAGCGCGCCGCCTCGCCGCCCTCGCCTCCGCTCCTCTGGGACTGGGGAGGAGACCACGCCGGCGCCACGGGCTCGGGCTCGGGCTCCTCCGGCGACGCCCCGGCGCGGCGCGGCGGGAGGGAGCGGGAGGCGAAGCGCGCCAGGGCCGACGACGGCGAGGTGAGGTGCCAGGTGGAGGGGTGCGGGCTGGACCTCAGCAGGGTCAAGGAGTACCACCGGAAGCACCGCGTCTGCGAGGCCCACACCAAGTCCCCCCGCGTCGTCGTCG…
	zma-miRf393a-nb	Zm00001eb085030	Zm00001d003911	Zm00001d003911_T027	1	1	22	1815	1836	UCCAAAGGGAUCGCAUUGAUUC	::. ::::::::::::::::::	GAGACAAUGCGAUCCCUUUGGA	Cleavage	cdna chromosome:AGPv4:2:66816397:66819659:1	Zm00001d003911	Transport inhibitor response 1 protein domain | F-box	1	TCTGCAGGTTTCGGTGGAGAGATCGGGTGGTGGTCACTATCTTCGCCTCATTTCGAGTAGATGGAGCGTCTCATGTTTGACTGTCATTACATCCTTTTCGGTGTCTGATCAAAAATTTTTAGCACGAGATGACGTGCTTCTAGTTGTTGTTGATATCTTGTCCTGAGTTGAGTAAACCTGAAGCTGGAAAGGAGCGGATCACATTCGTGCTCTTGCTCTTGTTGACTTCTAGGTCTATCTTAGATACCTAGAGGCTGGAAGGGGTCAGATCCAGTTCCTGTGGTCCTAGTAACAAGGTCCTCTTGGGGGAAGGCGCCATGACCTACTTCCCCGAGGAGGTGGTAGAGCACATCTTCAGCTTCTTGCCATCGCACAGCGACCGGAACACGGTCTCCCTTG…
	zma-miRf393a-nb	Zm00001eb354200	Zm00001d010863	Zm00001d010863_T002	1	1	22	982	1003	UCCAAAGGGAUCGCAUUGAUUC	::. ::::::::::::::::::	GAGACAAUGCGAUCCCUUUGGA	Cleavage	cdna chromosome:AGPv4:8:130918744:130924131:-1	Zm00001d010863	Leucine Rich repeat | Transport inhibitor response 1 protein domain | COI1, F-box	1	GAGAGACGAGAGCAGGAGACAGAGGGGCTCCCCCCCCACCCCCGAGCCCAAACGCAGCTAGCTCCCCATTCCACCCAAGCTCCCGCAGCCAGATGCAGCAACCTCAAGACTCTCAAGCTCAACAATGCTATACCTCTTGACAAGCTTGCTAACCTCCTTCGCAAGGCTCCTCAGATTGTAGAACTCGGAACAGGAAGATTCTCTGCAGATTACCATCCGGATCTCTTTTCGAAGCTTGAAGCAGCATTTGCTGGCTGTAAAAGCTTAAGAAGGCTCTCTGGGGCTTGGGATGCCGTTCCAGAATACCTGCCAGCATTTTATTGTGTATGCGAAGGCCTCACATCACTAAATCTGAGCTATGCTACTGTACGAGGCCCTGAACTGATTAAATTCATTAGC…
	zma-miRf393a-nb	Zm00001eb421340	Zm00001d025268	Zm00001d025268_T012	1	1	22	2180	2201	UCCAAAGGGAUCGCAUUGAUUC	:: ::::::::::::::::::	GACACAAUGCGAUCCCUUUGGA	Cleavage	cdna chromosome:AGPv4:10:111867786:111872191:-1	Zm00001d025268	COI1, F-box | Transport inhibitor response 1 protein domain	1	GGAGTAGTCGTCGCCACATCCCGCTTCCCCCGTACGCCGTACCCCCGCAGCTCGCTCTCGCCTTCTCCTCCGGTTCCTGCTGCAACCTGCACTCCGTAGTCCGCCCTTTCTGCCCGCCGCCGGCCACTTCAAGACTACTCCCCGCCGCGTTACCTCCTCCTCGTCCTCCTGGGGTTACCCAGCTCTGTTCCCCTTTCAGGGAACGCCTTGAGAGGCGGGGCGGGTCCTTGGTCCGGAGGCGCGGCGACGGCGAGTGATTTTTGTTCGCCAGAGGGAGAGTTTTTTTTTTCACCGGGTTTGGTGGGAAGTAAGGAGGCGGCCGCGAGTGGCGAGACGTTCACGGGTTAGATCTGGCGGTACGGCGTCGCGGATCTGAGCGAGGTTTCGGTGGAGCGATCA…
	zma-miR536-nb	Zm00001d014091	Zm00001d014091	Zm00001d014091_T001	1	1	21	236	256	UCGUGCCACGCUGUGUGCGUC	:::::.:.:::::::::::::	GACGCGCGCAGCGUGGCACGA	Cleavage	cdna chromosome:AGPv4:5:32000785:32004311:-1	Zm00001d014091	F-box domain containing protein	1	ACAAAGCACCGACTCACTCGGAGTCGGCCACTCTCACCGGCCGCGGCGCCCGCAACCGACCTCCCCTCCAGGCGACCGCATGGCGGAGCGGGAGCGGAAGCGGAAGCGAGCGGCGGAGGAGTGGGAGAGGCGGAAGAGGGGCAGGAAGAGGGAGAAGGAGAGGCAGGTGGGGTGGACGAGCGACCCCGTTGAGGCGCTTGGGGAAGATGTGATGGGGCGGGTGATGGAGTTCCTGGACGCGCGCAGCGTGGCACGATGCACCGCAGTCTCCTGCGCTTGGCGCGGGGTAGCGGCAGACAACCGCCTCTGGGCACCTATGTGTACTGAATTGATGGCGGGAAAGGCTCATATCCCACGTTTAACATCGATCCGCACTGGATCCAAGTTGTCTACATATTC…
	zma-miR1432	Zm00001d015446	Zm00001d015446	Zm00001d015446_T033	1	1	21	426	446	UCAGGAGAGAUGACACCGACG	::::::::::::::::::	GCGCGGUGUCAUCUCUCCUGA	Cleavage	cdna chromosome:AGPv4:5:90532289:90552701:-1	Calcium-transporting ATPase [Source:UniProtKB/TrEMBL;Acc:A0A1D6H246]	calcium-transporting ATPase 5, plasma membrane-type	1	GGCGTCCGCGCCCGCCGAAACACTCTCGAAAGGAAACCGATCTGTCACCCAAACCGCGCCTCCCCGCGGTGATCTCGACTCGAGCGCGTTTAAAGCACCGCATCAAAAGGAAAAGAGAAGCGCGCGAGCGAGCGAGGATCCGGGAGCGTGAAGCGCGAAAAAAAAGCAGGGGAGGGAGCGAGCGAGGAAGCAACGCGGAAACGGGAAAGCGAGCGAGACAAGCGCCCGATTTGGTCCCCCGCCCGCTTCGTTTCCTCCGCCGCACGTCTTCTCCCCCACTACCACTAGGCCACTACCCCACCTCCCCTCCAGTCCCCTCGCCTTCCCGCCACGCCACCCGCCGCGTCGCCGGAGCCCTGTAGCTTTCACCGCGCGCGCGTCCGTCCGTCCGTCGGCCCG…
	zma-miR166c-3p-nb	Zm00001eb337970	Zm00001d008869	Zm00001d008869_T001	1	1	21	977	997	UCGGACCAGGCUUCAUUCCUU	::.:::::::::::::::.	CCGGGAUGAAGCCUGGUCCGG	Cleavage	cdna chromosome:AGPv4:8:23362875:23368001:-1	Class III HD-Zip III protein HB8 [Source:UniProtKB/TrEMBL;Acc:Q147T1]	MEKHLA domain | START domain | Homeobox domain | Homeodomain | Class III HD-Zip III protein HB8	1	GTTAGAGGAAAGCGGCACCGGTGCTCCGGCCATATGGCCTCTCGCCCCCTCCTCCTCCGCCCATGACCGACCCCACCCGGCCCGGCCCTATTCTTCTACTACTCCCTACTCCACGGCTACGCCCACGCACATGCCTCCCACACCCTCATCACTTGCATTGAGCACCACGTCGTCGAGCTATCTGAGCACAAGTGCTACTAAGCTAGTAGCCACCACCTGCTATAGGAGTATAGGCTATAGGCCTATAGCTACCAGAGCCGCCAGCTGCCAGAGCTGTAGCTCAGCTAGCTAGTAGGAGAGTAGGGGGTCGTCGTCTGGGTGTTGCTGGCCGCTCGATCGAGTACTCAGTTGTTGGCTGCTGTGCCATTGCGACGGCGGCCGGCGGGCCGGGGAGCGAGC…
	zma-miR166c-3p-nb	Zm00001d013699	Zm00001d013699	Zm00001d013699_T001	1	1	21	765	785	UCGGACCAGGCUUCAUUCCUU	::.:::::::::::::::.	UUGGGAUGAAGCCUGGUCCGG	Cleavage	cdna chromosome:AGPv4:5:17856864:17862605:1	Zm00001d013699	Homeobox-leucine zipper protein HOX32|Homeobox-leucine zipper protein ATHB-14	1	CACTCCCCTCCCTCACCACCATGGCGTCGGGCGGCTGCGCTCTCGCCCCGAGGCCATGACTTGGCGCCGCCCGTGGCCGTGGCTCTCCGTCTTCTCCCTCTCCCCGCGACGACAACCCCTCCTCCTCCCTGGGCGGCGGCGGCGGCTCTAGCTAGCTAGCTAGATGGCGTCGGCGATGGTGGTGTTCGGGGGCGGCAAGGACCGGCCGTCGCCTGGCGGCGGTGGGGCGCCGCAGGTGGACGCGGGCAAGTACGTGCGCTACACCCCCGAGCAGGTCGAGGCGCTCGAGCGGGTCTACGGCGAGTGCCCCAAGCCCAGCTCGCTGCGCAGGCAGCAGCTCATCAGGGAGTGCCCCATACTCAGCAACATCGAGCCCAAGCAGATCAAGGTCTGGTTCCA…
	zma-miR166c-3p-nb	Zm00001d014252	Zm00001d014252	Zm00001d014252_T001	1	1	21	279	299	UCGGACCAGGCUUCAUUCCUU	::.:::::::::::::::.	UUGGGAUGAAGCCUGGUCCGG	Cleavage	cdna chromosome:AGPv4:5:38187608:38192535:-1	Ribosomal protein L15 [Source:UniProtKB/TrEMBL;Acc:A0A1D6GR79]	Ribosomal protein L15	1	ATGAGATGCCGCGAGAAGCAGCGGAAGGTGGCCTCGCGCCTGCAGACTGTGAACCAGAAGCTGGCTGCAATGAACAAGCTGTTGATGGAGGAGAATGACAGGCTGCAGAAGCAGCCTTCTGCTGCGACTACAGACACGAGCTGCGAGTCTGTGGTCACAAGTGGTCAGCACCACCAACAGCAAAACCCAGCAGTTCCGTGTCCTCAGCGGGACGCGAATAACCCAGCTAGAGTTACTATCGAAAGCAACATGAACTGCTGTCGATTGGGTGCAAATGGTTGGGATGAAGCCTGGTCCGGATTCCATTGGAATCATCGTTGTTTTGCACAATTGCAGTGGCGTAGCAGGCCAAGCAGATCAAGGTCTGGTTCCAGAACCGCACCTGCATATTCGTGGGAT…
	zma-miR166c-3p-nb	Zm00001d026325	Zm00001d026325	Zm00001d026325_T001	1	1	21	167	187	UCGGACCAGGCUUCAUUCCUU	::.:::::::::::::::.	UUGGGAUGAAGCCUGGUCCGG	Cleavage	cdna chromosome:AGPv4:10:143588470:143589138:1	Zm00001d026325		1	ATGCCGCCCCCACGAATCTGCTTATCGCGCGTCCCTCCCCTTGCACCCTCGTCAAACTGTAAAACAGTATGTCCGATCAGGCCAATTCTACTAGCTATTGCTGAGGAGACCTTGGCAAAGTTTCTGTCGAAAGCAACAGGAACTGCTATCGATTGGGTGCAAATGGTTGGGATGAAGCCTGGTCCGGATTCCATTGGAATCATCGCTGTTTCGCACAATTGCAGTGGCGTAGCAGCCCAAGCAGATCAAGGCCTG
	zma-miR166c-3p-nb	Zm00001eb000690	Zm00001d027317	Zm00001d027317_T032	1	1	21	328	348	UCGGACCAGGCUUCAUUCCUU	::.:::::::::::::::.	CUGGGAUGAAGCCUGGUCCGG	Cleavage	cdna chromosome:AGPv4:1:2820561:2826490:1	Zm00001d027317	START domain | Homeodomain | MEKHLA domain	1	GTAGGTGCCGCGATAAGCAGCGGAAGGAGTCTTCGCGGCTTCAGGCTGTCAACAGAAAGCTGACGGCAATGAACAAGCTTCTTATGGAAGAGAATGAGCGTCTTCAGAAGCAAGTCTCTCAGTTGGTTCATGAAAATGCGCACATGCGGCAGCAGCTGCAGAACACTTCATTGGCCAATGATACAAGCTGTGAATCAAATGTCACTGCCCCTCCAAACGCTATAAGGGATGCAAGTAACCCTTCTGGACTCCTTGCGATTGCGGAGGAGACCTTCACAGAGTTCCTCTCAAAGGCTACTGGGACAGCTATTGATTGGGTCCAGATGCCTGGGATGAAGCCTGGTCCGGATTCGGTTGGTATTGTGGCCATTTCGCATGGTTGCCGTGGCGTTGCTGCCC…
	zma-miR166c-3p-nb	Zm00001eb031670	Zm00001d031061	Zm00001d031061_T009	1	1	21	840	860	UCGGACCAGGCUUCAUUCCUU	::.:::::::::::::::.	UUGGGAUGAAGCCUGGUCCGG	Cleavage	cdna chromosome:AGPv4:1:175173010:175176066:-1	Zm00001d031061	Homeodomain | MEKHLA domain | START domain	1	ATCCCAAAACCCATTCGGTCCTTGGCTCCTTGCTGAGGCAGAGGAGGACTGCAGCCAGCAGTACTGTACGGCTATTAAACAAGCCCAGAGCTTTGCTGGCTGGCTGGCTGGCTTGCCGCTGCTCCTCTCCTCTCCTCTCCTCGCTAGCTCCCCCCAAGCGAGCACGCCGCCCACCACGATGCCAGCGCGCACGGGAGCCGGCTGCTCCGCCTCCGCCTCCTCTCCGCTCCCGCACCACTAGCGCGGGAGCCCGATGGCGAGCAGCAGGGGGAGGCTGAGGCTCTCCCCGCGCGCGGCGGCGCCGCAGCTGGACGCGGGCAAGTACGTGCGGTACACGGCGGAGCAGGTGGATGCGCTGGAGCTTGCCTACGGCGAGTGCCCCAAGCCCAGCTCGCTGCG…
	zma-miR166c-3p-nb	Zm00001eb045630	Zm00001d032681	Zm00001d032681_T003	1	1	21	895	915	UCGGACCAGGCUUCAUUCCUU	::.:::::::::::::::.	CUGGGAUGAAGCCUGGUCCGG	Cleavage	cdna chromosome:AGPv4:1:234066734:234077329:-1	Zm00001d032681	MEKHLA domain | Homeodomain | START domain	1	GGCCGCATTTGCGTGTTCTGCTTCTGCAGTGGCCGCCCCTTTTCTCTCCTCGGTTTCAAGCCAAAAGCTGACTCCTTTGCGTGCTTTTCTACGTTTCTTTGCCTGATGGATAGAGACGGCACTTCGTTTTTTCAGGTTATTAAATCTTTGCTAACACCGATTTCGTTGGAATCTCGCAGGTTTTGATCGGTGTGTGAGAAGGTGGAATTGCAGGTAGCGACGGCGTGAGAAGGGTCCGTTTGAGTGTTTGACAAAGGGGAAGTGGTGGTCGGAGGCGGAGAGGACGGGTGCGTGGTGGAGTTTTGCTTTCGGTGCTGGTCGGTGGCCGTGCAACGATGGCAGCAGCCGTAGCGATGCGGAGCGGGAGCAGCGATGGCGGCGGCGGGTACGAGAAGAGCG…
	zma-miR166c-3p-nb	Zm00001eb050660	Zm00001d033246	Zm00001d033246_T003	1	1	21	970	990	UCGGACCAGGCUUCAUUCCUU	::.:::::::::::::::.	UUGGGAUGAAGCCUGGUCCGG	Cleavage	cdna chromosome:AGPv4:1:255864303:255869980:1	Zm00001d033246	START domain | MEKHLA domain | Homeodomain	1	CTCCCCATCCCCGTCTCGCCGCTAGCTTTCCCTTTCCCCCTGCTGCTCCTCCCCTCCGTCCTCCTCCTCACCCTCCCCGCGGGCCGCGCGGCTCGGCAGCCAAGCAAGCAACAGCACAACACACCCCCGCACCGCCGCCACTTCTCTCTCTCTCTCTCTCTCTCTCTCTCTCTCTCTCTCTCTCTCTCTCTCTCTCTCTCTCTCTCTCTCGCACCACCACCATGGCGTCGGGCGGCTGCGCTCTCGCCCCGAGGCTATGACTCGGCGCCGCCCGTGGCCGTGGCTCTCCGTCTTCTCCATCTCCCCGCGACGACGACAACCCCTCCTCCTCCGACTCCGACTCCTCCCTGGGCGGCGGTGCTAGCCAGATGTCGACGGCGCTGGCGGTGGTCGGGGGCG…
	zma-miR166c-3p-nb	Zm00001eb136060	Zm00001d041489	Zm00001d041489_T008	1	1	21	724	744	UCGGACCAGGCUUCAUUCCUU	::.:::::::::::::::.	UUGGGAUGAAGCCUGGUCCGG	Cleavage	cdna chromosome:AGPv4:3:123607224:123613597:-1	Zm00001d041489	MEKHLA domain | START domain | Homeodomain	1	CACCTACTCCCTACTCCCTACACTACTCCCCCCGCAAGCACGCCCAGCGCCATGGCCATGGCGGCAGCGCGCACGGGGGCCTGCTACTCCGCCTCCGCTTCCTCTCCTCTCCTGCACTACTAGCGGGTCCGCTGGCGACGATGGCGGCGGTGGCGAGCAGGGAGAGGCTCTCCCCGGGCGCCGCGCCGCAGGTGGACGCGGGCAAGTACGTGCGGTACACGCCGGAGCAGGTGGAGGCACTGGAGCGCGTCTACAGCGAGTGCCCCAAGCCCAGCTCGCTGCGCCGGCAGCACCTCATCAGGGACTGCCCCATCCTCCGCAACATCGAGCCCAAGCAGATCAAGGTCTGGTTCCAGAACCGCAGATGCCGGGAGAAGCAGCGCAAGGAGTCCTCTCGTC…
	zma-miR166c-3p-nb	Zm00001eb404260	Zm00001d048527	Zm00001d048527_T022	1	1	21	328	348	UCGGACCAGGCUUCAUUCCUU	::.:::::::::::::::.	CUGGGAUGAAGCCUGGUCCGG	Cleavage	cdna chromosome:AGPv4:9:157816147:157822731:-1	Zm00001d048527	START domain | MEKHLA domain | Homeodomain	1	GTAGGTGCCGCGATAAGCAGCGGAAGGAGTCTTCGCGGCTTCAGGCTGTGAACAGAAAGTTGACGGCAATGAACAAGCTTCTAATGGAAGAGAATGAGCGGCTTCAGAAGCAAGTCTCTCAGTTGGTTCATGAAAACGCGCACATGCGGCAGCAGCTGCAGAATACTTCATTGGCCAATGACACAAGCTGTGAATCAAATGTCACTACCCCTCCAAACCCTATAAGGGACGCAAGTAACCCTTCTGGACTCCTTGCGATTGCAGAGGAGACCTTCACAGAGTTCCTCTCAAAGGCTACTGGGACAGCTATTGATTGGGTCCAGATGCCTGGGATGAAGCCTGGTCCGGATTCAGTTGGTATCGTGGCCATTTCGCATGGTTGCCGTGGCGTTGCTGCCC…
	zma-miR5021-nb	Zm00001eb066660	Zm00001d001881	Zm00001d001881_T005	1	1	20	765	784	UGAGAAGAAGAAGAAGAAAA	:::::::::::::::::..	GUUUCUUCUUCUUCUUCUUG	Cleavage	cdna chromosome:AGPv4:2:2311993:2313173:1	YLS5 [Source:UniProtKB/TrEMBL;Acc:B4F871] |	DJ-1/PfpI family | YLS5	1	GGACTACATGGAGGATTATGAGGTCATGGTCCCATTCCAGGCTCTCCAAGCTCTTGGCTGCCATGTCGATGCCGTTTGCCCCGACAAGGGAGCTGGGGAGACGTGCCCGACAGCCATTCATGATTTCGAAGGTGACCAGACCTACAGCGAGAAGCCTGGCCACGATTTTACTCTGACAGCGTCGTTTGGAAGTGTGGATGCTTCGAGCTACGACGCGCTTGTGGTTCCTGGCGGACGGGCTCCAGAGTACCTGGCTCTGAACGATAAGGTCATCAGCTTGGTGAAGGCCTTCGCGGAGAGCGGAAAGCCAATCGCGTCGATCTGCCACGGCCAGCAGATATTATCCGCTGCCGGAGTCCTCAAGGGGAAGAAGTGCACCGCATACCCAGCCGTGAAGCT…
	zma-miR5021-nb	Zm00001eb045490	Zm00001d032664	Zm00001d032664_T001	1	1	20	1852	1871	UGAGAAGAAGAAGAAGAAAA	::::::::::::::::::	CUUUCUUCUUCUUCUUCUCU	Cleavage	cdna chromosome:AGPv4:1:233548082:233551762:-1	Cytokinin dehydrogenase 6 [Source:UniProtKB/TrEMBL;Acc:E3T1X1]	Cytokinin dehydrogenase 1, FAD and cytokinin binding | FAD binding domain	1	ATCCCTCAGCCTTTGCACAAAGGGCAAGAATAACGCAGTATGATCACCTGATCTCCTCCCGCCGCCATCACAATCCCACACGTACGTGAGACAAAGGTAACAGACGCAAGAAGCTAGCAGCTGCAGGAGATTGCTCAGCCCATCTCCATGGAGGTTGCCATGGTCGTCAGCGCAAGAGCCAGCCTGCTGATCCTCGTCATCTCCCTCTGCTCTCCGTACAAATTCATACAGAGCCCCATGGACCTGGGCCCCCTGAACCTGCTCCCCACCACCAGCACCGCGGCCGCGTCCAGCGACTTCGGCAGGATACTCTTCCGCGCCCCGGCCGCGGTGCTGAGGCCCCAGTCGCCGAGGGACATCTCCATGCTGCTCAGCTTCCTCTCCGGCTCGCCCTCGCTG…
	zma-miR5021-nb	Zm00001d035029	Zm00001d035029	Zm00001d035029_T009	1	1	20	86	105	UGAGAAGAAGAAGAAGAAAA	::::.:::::::::::::.:	UUUUUUUCUUCUUCUUCUUA	Cleavage	cdna chromosome:AGPv4:6:2395777:2400258:1	Protein transporter [Source:UniProtKB/TrEMBL;Acc:B6TCP0]	TOM1-like protein 5 |Protein transporter|putative VHS/GAT domain containing family protein	1	GCTCCCCGTCGACGCCATCTCCTCAGCCCCAGATTGCATCTCCCTCTTCTTCCTCTGGTTCTTTCGGCCCGGGCAGAATGCCTCTTTTTTTTCTTCTTCTTCTTACTCGCAGGCTGCGGGCTTATGCTCGAAGGCGCGATCTTTACGCTCGGAGTGGCTTCGTTTCAGGAGACGGGGGATTTCTTCTCGCCCTTTTCCTCGCCTTGCGGCTGCGGAATACCGGGGCCGGCCTGGATTTGCTCGAGAGTGAGAGGAAGGCGTAACAGTGTGAAGGAGGCGCGGGGGACAATATGGCTGCGGAAATGGTGAAAGCGGCGACGAGCGACAAGCTCAAGGAGATGGATTGGGCAAAGAACATCGAAATCTGCGAGCTCGTGGCGCAGGATCCTGGGAAAGCGA…
	zma-miR5021-nb	Zm00001eb144610	Zm00001d042506	Zm00001d042506_T010	1	1	20	2071	2090	UGAGAAGAAGAAGAAGAAAA	: ::::::::::::::::::	UCUUCUUCUUCUUCUUCUCA	Cleavage	cdna chromosome:AGPv4:3:170091858:170094655:1	Formin-like protein [Source:UniProtKB/TrEMBL;Acc:A0A1D6N4N1]	Formin Homology 2 Domain	1	CACGCCGTCGTACCCATCTTCGCCGGGGGCGACGCTGTCGCCCGCGCCCGCCTCGCCGCCTGCCTTTTCCAGCCCAGGCGAGTCCGGCCGCCGCTCCGTCAAGTCAAGATCGGAAAGCGCGCGCGTCGTCGTCCTCCCGCCGGTTCCTCCGACTCCGCCCCCGCCTCCTCCCTTCGCACCGACACTGCCACCACCGCCACCTCCTCGCCGGAAACCACCGTCCCCATCGCCCCCGTGCTCTCCACTAAACGACAAACCAGCTCTCAGATCCAGCACCGACACCATCGAAAGAAACCCGTTCGCCCAGCCACCGTCCCTACCGACGAGCACACACCCGCCACGGCCACCTCCGGCTGCAGGACCGCCGCCACCACCTCCTCCTCCGCCGCCGCCGCCGGT…
	zma-miRf10574-nb	Zm00001d021075	Zm00001d021075	Zm00001d021075_T001	1	1	21	123	143	CGGCAAGUCAUCCUUGGCUGC	:.::::::::::::::::::	GUAGCCAAGGAUGACUUGCCU	Cleavage	cdna chromosome:AGPv4:7:142286500:142291128:1	Zm00001d021075		1	CAACCATCGACCAGCCCCCAATCGGGAAAGTTTTAGATCAGAACCGTCAGAGTAACTCCTAGCATGGTTCTGTACAGAGCAGGAGAGGAGGGGCCTCGCATGGCGATGAGAGCACTGCTCTGGTAGCCAAGGATGACTTGCCTGTGGCCTCCATCAGTCGCAGAGGACGCTGTTCTTCTGCTTGTGGTTGTCGATCGCAGGCAGTCTCCTTGGCTAGCCCGAGCGGCTCTCATCCACCATGCCAGGCTCGTCTCTTCTATTTCTTCAACCCGACTCGTTCACGCCGCCAGGAACGAAGGGAAACGGGGAACGAACACGCGAAGGGTGCAGATGACAGGACGACGATGGTCAGAGACCAATTCATGAGTTTGACGGCACTTATTTGCCCCTCCTCCCCCT…
	zma-miR319b	Zm00001eb369190	Zm00001d012544	Zm00001d012544_T001	1	1	21	1357	1377	UUGGACUGAAGGGUGCUCCCU	: ::::: :::::::::::::	AUGGAGCCCCCUUCAGUCCAA	Cleavage	cdna chromosome:AGPv4:8:176420877:176424706:-1	Putative MYB DNA-binding domain superfamily protein isoform 1 [Source:UniProtKB/TrEMBL;Acc:B4FN81]	Myb-like DNA-binding domain	1	CTCTTTCTCTTTCTCTCTCTCTCTCTCCTGAAATCTCTCTCTCGCTGACCTGAGAGTTATCCAAATACTCTGGTATGGCGAGATCCCCCTCCTCGGGTTCCCACTCAACTGCTGTATCGTAGTAGTCGACTACTTCCCTGCAATCCGTTGGTCAGCTCACAATAGCAGATGAGTCCATTGGAGGAGTTCGACTAGTCTCCACCGCTGCTGCGAGATTCCGCCAGATTATAAAACTTCTGCCCGAGCAAAGCGGCCGACCAAGTTACCACAGAGCAAGTCAGCGAGGCGAAATAGGCGACCAAGTCCCAACCGAGTAAGAAAGGGAGACGAAACTGCCGACCAAGTCTCTAGGCCCACAAGGTTCCGCGCATACCCTGACGGCAAGCCATGTACCGGGTG…
	zma-miR845-nb	Zm00001d025253	Zm00001d025253	Zm00001d025253_T004	1	1	21	447	467	UGCUCUGAUACCAAUUGUUGG	::::::::::::::::::::	CCAACAAUUGGUAUCAGAGCC	Cleavage	cdna chromosome:AGPv4:10:111400173:111405352:1	Zm00001d025253	cysteine-rich receptor-like protein kinase 6	2	GCAACGTTTTGGCACCACAACTCTCCTGCGTTCAGTTCAGATCCGCTATTTTCGCGTGAGAGAAATCGTGGGCGACGGCGTGCGTCCCTGAGTACGTCGTCTGCGTTGTCGATCGCCACCGAGCTGCACCACCGGCAGCCGACGGCAACAATTGGTATCGGAGCCAGGTAGGCCCAATGCATTTTCAGACAAATCTTGGCTCACAATGTGTGAGGGGGAGATTGTTGGGAATAGTCCCACATTGTGTGGTGAGGGTGTGGTAGCATGGTTTATAAGGTTGAGGGTGCAACCCCCTATCAGGCTAGCTTTTTGGGGGGAGTGTTGGCCCAAGAGACCTAAAGCCCGCTGCTATACGTGCGGGCGCGTGTGTCGCGGCCCGACAGCCTGGATGGACGCGCC…
	zma-miR156a-nb	Zm00001eb101920	Zm00001d006028	Zm00001d006028_T001	1	1	21	931	951	UGACAGAAGAGAGUGAGCACA	::::::: :::::::::::::	UGUGCUCUCUCUCUUCUGUCA	Cleavage	cdna chromosome:AGPv4:2:195579800:195583642:-1	SBP transcription factor [Source:UniProtKB/TrEMBL;Acc:B4FLF0]	SBP domain	1	CTGCCTCCTCCTACCCTTCCCTCGCTGAAGCCCTCTCGCGCCTCCTCCCACTCCCACTGGACAGAGAGGAGGTTAGTGGAAGGCGGGCTAGGAGGCTACGCCGCCACAGACGCGAAGCGATAGCGTCGGGGGGAAGCAAGGAAGCGGGTGGCAATGGCGACCGGCGGCGGCGGTGGGAGCGACGACTTCCACGGGCTCACGTTCGGCCAGAAGATCTACTTCGAGCAGGACGCGGGCGCCGCCGGGGGGAGCGCGACGGGCGGCAGGAAGGGGAAGGGCGCCGCGGCGTCCGCGAGCGCCGCCCAGCCGCCGCGGTGCCGGGTGGACGGGTGCGGCGTGGATCTGAGCGCCGTCAAGCAGTACTACTGCCGGCACAAGGTGTGCTACATGCACTCCAAG…
	zma-miR156a-nb	Zm00001eb102440	Zm00001d006091	Zm00001d006091_T001	1	1	21	1543	1563	UGACAGAAGAGAGUGAGCACA	::::::: :::::::::::::	UGUGCUCUCUCUCUUCUGUCA	Cleavage	cdna chromosome:AGPv4:2:197898982:197903861:1	Zm00001d006091	SBP domain	1	GACTGCCCAGCGCCCCAGTTCCTGGCTGGCCGGCTGGCTGTGGCCTGTGGCTGTGCCTGGTCTCCTCTTCCTCGGTGGTGGCGGTGGCGGTGGACGGTGGTGCTGCTGGTGGTGTTGCGCTGCTTGTTCGGTTGTTCCTCACTTTCACTTCCTTTTTCCTCCACGGCTCCCGTCACCTAAGCAGCAGCTGCAGCAGCATATCCCCCGCACACCACTCGCTTCTTCGCCATCACCCGGTGGCTAGCTCTTGCAGCAGCTCATCTCATCTCTACCTCTGGCTGGCAGTTTATTTCTCTCCTCCCTATCAGCATAAGCTCAGCTCAGCTCAGCTCAGCCCAGCTCCCTGCTGATCTGCGGCATTTGACCTGCCTCCCGTGCTTGAAGCTTGATTTGTTCGTT…
	zma-miR156a-nb	Zm00001eb105640	Zm00001d006451	Zm00001d006451_T001	1	1	21	768	788	UGACAGAAGAGAGUGAGCACA	::::: :::::::::::::	CAUGCUCUCUCUCUUCUGUCA	Cleavage	cdna chromosome:AGPv4:2:208544401:208546453:-1	Zm00001d006451	SBP domain	1	ATGAGAGGCACGGCACCAGAGCTCCAGCTCCACATCGCCAGCTCCCGGGCCGCACCTCGATCGCCCAGGCCGGCCTCCTCCCTCGCCGCCGGCGCCGCCATGGACCGCAAGAGCAAGTCCGCCAAGGGCGCCGCGAGCTCGGCAGCGGCGTCCATGGCCGCGCTCGCCGCAGCCGCCGCGGCCGGCGACAGCAGCTCGGGCCCCGCCGACGGCGCGCCGCCGCCGCCGCCGCCGCACGGTGAGGAGTACAGCGTGCCTGCGAAGATGGCGGCCGTGGGAGACGCCTCCAGCTCCTCCCCCGTGGCGCCGAGGAGGGGCGTGGCGGCCGCGTTGGGAGGCGGCGCCTCCAGCTCCTCCCCGGCCGCGGTGAGGAGGGGCGCGGCGGCGGCGGCGGCGGCG…
	zma-miR156a-nb	Zm00001eb364360	Zm00001d012015	Zm00001d012015_T001	1	1	21	787	807	UGACAGAAGAGAGUGAGCACA	::::::: :::::::::::::	UGUGCUCUCUCUCUUCUGUCA	Cleavage	cdna chromosome:AGPv4:8:166514041:166517345:-1	Zm00001d012015	SBP domain	1	ATGGACTGGGACGCCAAGATGCTCCCTGCCTGGGACCTGGGCACGGTGGTCGTGCCCATCGGCGGCGGCGGCGGCGCGCTGGACCTGAAGCTGGGCGCGCCGACGAGCTCGAGGGCGGCGGTGGCCACGGCCGCGCCCACGCTGCCGTCGGCGAACCCTCCGCCGCCGCCGCCGCCGCCGTCGTCGTCCGCGCCGCCGAAGCGGCCGCGCCCGGGCCACGCGCAGCAGGCGGCGCCGGCGTGCTCCGTGCAGGGCTGCGACGCCGACCTGTCCCAGTGCCGCGACTACCACCGCCGCCACAAGGTCTGCGTGGCGCACTCCAAGGCGCCCTTCGTCACCGTCGCCGGCCAGCAGCAGCGCTTCTGCCAGCAGTGCAGCAGGTTTCATCTGCTCGAGGAG…
	zma-miR156a-nb	Zm00001eb227180	Zm00001d014698	Zm00001d014698_T006	1	1	21	1195	1215	UGACAGAAGAGAGUGAGCACA	:::::: :::::::::::::	CGUGCUCUCUCUCUUCUGUCA	Cleavage	cdna chromosome:AGPv4:5:59822734:59826361:-1	SBP transcription factor [Source:UniProtKB/TrEMBL;Acc:B6TF72]	SBP domain	1	AGAGCTCTCGTGGTTCTTGGCCTTCCGTGTGTCTGCCAGCGCTGCCAGCTTTCACATAAACAAGTTGGGGAAGCAGTTGAGGTTTTCTAATTCTTCTTGGAAGGATTGAGATCTCCAGTTCTGATAATGGGTTCTTTTGGGATGAACTGGAATCAGAAGGACCCCATGGTGTGGGATTGGGAACATCTAGTACCGTCTGTCTCAAATGCAGTTACAAGGCACGGATCTGCTAATTCATCTGGTGGTACTCTTACTTCTAACTCAGAGCTAGGGCATGGTTCATCCAAGAGCTCTATTTCAGCGTCCATTGATTCACCCTCTGGAGTAGGGAACAGCTTAGAGTTCAACTTCGCCGCTGTTGAGAGGCATGTTAAGAACACGGGCACGAACGGCAGAGTC…
	zma-miR156a-nb	Zm00001eb232050	Zm00001d015233	Zm00001d015233_T005	1	1	21	1566	1586	UGACAGAAGAGAGUGAGCACA	:::::: :::::::::::::	CGUGCUCUCUCUCUUCUGUCA	Cleavage	cdna chromosome:AGPv4:5:80234233:80238992:1	Zm00001d015233	SBP domain	1	ATTGGGAATCTTGTTATCTGTTCTCCTTTTCAAGCTGCTCTCCCTAGGCTTTTGGGTTTGTGAGGCGTTGGCTCCCTTCCCCACTGCTTCCTCCCCCACTGCCGGTCGCTGTGCAAGAGCTGCCACGAGACAGCAGATTCCCCATCATCCAAAGCGAGGCTGAGGGGGAGGAGAGGAAGCAGGAATAGCCTAACAGGGGTATAGATCTCAGGAAGCTCCATGCGGGTGAGCTTGTGCCCAAGCCTGTGTCCCGGTGCGCGAGGCTGAGCTTCTTGCCCGTTGCCCGTGGCGCCCCCGAGCTCACCGATGCGCCGCCGCCGCCACGGCTTGAGCTCCATGGCTGTCCAGCGCGCTGGTGCGGATTGACAGGCAGGTTGTCCTGCCCGTTCTTTTTTCTGC…
	zma-miR156a-nb	Zm00001eb233320	Zm00001d015410	Zm00001d015410_T003	1	1	21	149	169	UGACAGAAGAGAGUGAGCACA	::::: :::::::::::::	CAUGCUCUCUCUCUUCUGUCA	Cleavage	cdna chromosome:AGPv4:5:89051251:89053086:1	SBP transcription factor [Source:UniProtKB/TrEMBL;Acc:B4F8H7]	SBP domain	1	GACAATTACTGGACAAGTTCATTTGGATAAATCTCACATGTTCAATGCTATTCCAACACTTAGCCATGGCAAAGATGAGCCTTGGCCAATGAAAGGTCTGGACATGTCTATATCTGCTTCAAAATTCGATGGAGCAGCGGATCTTCAGCATGCTCTCTCTCTTCTGTCAGCCGGCGCTTGTGGACTGCCTGATTCTGTACATCAAACATCTTGCATTATCCAATTCAATGGTGCCAGCGAGAACAGCAGTGACCTTCATGTAACGCATGGCAGGAACTCTGGTCCAGCATCATGCGCCGATGCGCAGCATATAGCTGCCCAGCCTCAGTCTCAGCTGTTTCATTTTACCACAGATACCGGCAATACTGTTTATGAGCCCAGTTTCTTTGGTGTAAACCA…
	zma-miR156a-nb	Zm00001eb316740	Zm00001d020941	Zm00001d020941_T001	1	1	21	928	948	UGACAGAAGAGAGUGAGCACA	::::::: :::::::::::::	UGUGCUCUCUCUCUUCUGUCA	Cleavage	cdna chromosome:AGPv4:7:137273600:137277139:-1	SBP transcription factor [Source:UniProtKB/TrEMBL;Acc:B4FXD9]	SBP domain	1	CACTGCCGCCTACCCTCGTTGAAGCGCGCTCTCTCGCTCTCGCTCTCCTCGCGCTTCCTCCCACTCCCACTGGACAGAGAGGAGGGTTAGTGGAGGGCGGGGTAGGAAGCTACCGCCGCCACAGTAACAGCGTTAGCTAGGGGGGAAGCACGGAAGCGGGAAGCAATGGCGACCGGCGGCGGCAGCAGCAGGAGCGACGACGTGCGCGGGCTCAAGTTTGGCAAGAAGATCTACTTCGAGCAGGACGGCGGGAGCGGGAGCGGGGCGGGGGCGGTGGGCGGCAGGAAGGGGAAGGGCGTGGCCACCGGTGGCGCGAGGCCGGCGTCCGCCGCCTCCGCAGCCCAGCCGCCGAGGTGCCAGGTGGACGGGTGCGGCGTGGATCTGAGCGCCGTCAAGCAG…
	zma-miR156a-nb	Zm00001eb317760	Zm00001d021056	Zm00001d021056_T001	1	1	21	1021	1041	UGACAGAAGAGAGUGAGCACA	::::::: :::::::::::::	UGUGCUCUCUCUCUUCUGUCA	Cleavage	cdna chromosome:AGPv4:7:141662438:141666340:1	Zm00001d021056	SBP domain	1	ATGGATTGGGATCTCAAGATGCCGGTTTCCTGGGACCTGCCCGACCTGGAGCACGACGCCGTGCCGCCGCCCATCGCCGCCGCCGCCTCCGCCGCGCCTTCCCCCGCGGCGGCGTCGGGCATTGCCGCCGCAGCTGCTGGGCCTCCCCCCGCGGCGGCACCGCGCGGGGCGCCGAGCCGGGCGGAGTGCTCCGTGGACCTCAAGCTCGGCGGGCTCGGCGAGTTCGGGGCTGCGGACGGGACGAAGGAGCCGGTAGTGGCAGCGGCCGCGGCCGCGGCCGCGGCGCCGCCGTCCGCTAGCCCGATGAAGCGCCCGCGCTCGGGGCCCGGTGGCGCCGCCGGGGCGCAGTGCCCGTCGTGCGCGGTGGACGGCTGCAAGGCCGACCTCAGCAAGTGTCGC…
	zma-miR156a-nb	Zm00001eb322280	Zm00001d021573	Zm00001d021573_T002	1	1	21	313	333	UGACAGAAGAGAGUGAGCACA	::::: :::::::::::::	CAUGCUCUCUCUCUUCUGUCA	Cleavage	cdna chromosome:AGPv4:7:156465481:156466317:-1	Zm00001d021573	SBP domain	1	GGCACCGCCCGCTTTCAGTTCGTACGGCTACTACTACTACTAAACTAAACGAGCTTAATTCGACCTTGAGAAAGCTTGCAGCTTTTTTTCTTGGGTCATGGATAGCACGGTGAGCTGCTGGATTGGATCCTAAGCTAGCTAGGTTCCACGAGCTGTCGCACTTCGACGACACCAAGCGCAGCTGCCGCCTGCGCCTGGCGGGGCACAACGAGCGGCGCCGGAGGAACCCCGCGGAGGCGCAGGACCAGCACGGCGGGCGGGGCGACCCGGGGAGCCACCACCTCCAGATCAGATAAAAACCTACTACGTCAGCATGCTCTCTCTCTTCTGTCATGCAGGACGCACGCACCTAGCGTCGTCACCGATCCATAGTCCGATATGTGTCTCAAGTGTTGTGTG…
	zma-miR156a-nb	Zm00001eb429720	Zm00001d026175	Zm00001d026175_T001	1	1	21	755	775	UGACAGAAGAGAGUGAGCACA	:::::: :::::::::::::	GGUGCUCUCUCUCUUCUGUCA	Cleavage	cdna chromosome:AGPv4:10:140333912:140336785:-1	Zm00001d026175	SBP domain	1	AGCATACCGGCTGTACTTCCAGCAGCAGCATCATCAGCCGCCGCCGCCGCCGCCGCGCTTCCACTTTGTCTTGAGCCCTGCCCTCAACGACGACTCGCGGGCCGGCAGCACAGCACGTATAGCTATGGAAGGAAACGGTGGCGCGGGCGGCGGTAGCGGAAGCGCGGCACCGCCCTGGGATCTCGCCATGCACTGGGCACCCGCCGTAGTGTCGTCCTACCCGCCGCAGCCCTTGGAGCTGCAGCAGCAGGAGCTTACCTGCCTCAAGCTGGGGAAGCGGCCCGCCTGCTGCTGGGCAGGGGCGCCGGGCAACCAAGCGGCGCAGGTCCACGGCAATGGCGGCGCTGGTGGCGCAGCTGCTGAGGGTAAGAGGAAGGACAAGGCGCCTGCCGCGGCGGC…
	zma-miR156a-nb	Zm00001eb035030	Zm00001d031451	Zm00001d031451_T001	1	1	21	814	834	UGACAGAAGAGAGUGAGCACA	::::::: :::::::::::::	UGUGCUCUCUCUCUUCUGUCA	Cleavage	cdna chromosome:AGPv4:1:190382866:190386589:-1	Zm00001d031451	SBP domain	1	ATGGAGTCCGGCGGTGGCGGGGACGACCAGCTGCACGGCCTCAAGTTCGGCAAGAAGATCTACTTCGAGGACGCCGCCGGCTCCAGCAGCGGCAGCAGCAGCGGCGGTGGCAGCGCGCCCGCGCCTCCAGCGACGCAGCAGCCGTCGCCGCCGGCCGCTTCGCCTAGGGCCCCGGCCGGCGGCGGCAGGAGGGGCAGGGCCGCGGCCGGCGGCGCGGGCCCCTCGACGGCGCCCGCGCCCGCGCGCTGCCAGGTCGACGGCTGCAACGTTGACCTCACCGACGTCAAGCCCGCCTACTACTGCCGCCACAAGGTGTGCAAAATGCACTCCAAGGAGCCCCGCGTCCTCGTCAACGGCCTCGAGCAGCGCTTCTGCCAGCAGTGCAGCAGGTTCCACCAG…
	zma-miR156a-nb	Zm00001eb143110	Zm00001d042319	Zm00001d042319_T001	1	1	21	835	855	UGACAGAAGAGAGUGAGCACA	::::::: :::::::::::::	UGUGCUCUCUCUCUUCUGUCA	Cleavage	cdna chromosome:AGPv4:3:161006234:161009799:-1	Zm00001d042319	SBP domain	1	ATGGACTGGGACGCCAAGATGCTTCCTGCCTGGGACCTCGGCACGGTGGTCGGGCCCAGCAGCAGCGGGGGCGGCGCGCTGGACCTGAAGCTGGGCGCGCCGACGAGCTCGAGGGCGGTGCTCACGGCCGCCGCCGGTGCCGCGCCCGCGCTGCCGTCAGCGAACCCTCCTCCGCCCCCGCCTCCGCCGTCGTCGTCCGCGCCGGCGAAGCGGCCGCGCCCGGGGCTCGCGCGGCAGGCGGTGCCCGCGTGCTCCGTGCAGGGCTGCGACGCCGACCTGTCCCGGTGCCGCGACTACCACCGCCGCCACAAGGTCTGCGAGGCGCACTCCAAGACGCCCGTCGTCACCGTCGCCGGCCAGCAGCAGCGCTTCTGCCAGCAGTGCAGCAGGTTTCATCTG…
	zma-miR156a-nb	Zm00001eb169410	Zm00001d049165	Zm00001d049165_T001	1	1	21	906	926	UGACAGAAGAGAGUGAGCACA	::::::: :::::::::::::	UGUGCUCUCUCUCUUCUGUCA	Cleavage	cdna chromosome:AGPv4:4:18638440:18650497:1	SBP transcription factor [Source:UniProtKB/TrEMBL;Acc:C0P8S5]	SBP domain	1	GCACACACGCGAGCACGCGCCCGCACTGTTCGCTCGCTCCCCATCTCCACACCCGCCGCTCTCCACAGTGCTGCTATCGAGACGTCTTTCTCCGATTGTTTCTTGTTTGGGAGCAGGCGGAGGCGTTTCTTTCCTTCTTCGCCGGCGGCGGCATGGACTGGGCAGCGGCGTCCGGGTCTCCGTCGTGGGGCGCGGCGGCGACGGACCCCGGTCCGACCATGCTGTCCTTCGCAGGCCCGTCCTCCTCCGCCGCCGACGCCGAGGTGCGGCTCCAGGATTTCGCCGCGGGTCTTGCCCAGAGCTCGCGGCCGACTGGGGCGGCGCCGGGAGCCGGGAGGAGGTCCCGCGCGGCCGTGGGAGGTGCCGGCGCGGAGGCGTGCTCCGTCGACGGCTGCCGCT…
	zma-miR156a-nb	Zm00001eb175150	Zm00001d049822	Zm00001d049822_T001	1	1	21	1201	1221	UGACAGAAGAGAGUGAGCACA	::::::: :::::::::::::	UGUGCUCUCUCUCUUCUGUCA	Cleavage	cdna chromosome:AGPv4:4:46350597:46355118:1	Squamosa promoter binding-like protein [Source:UniProtKB/TrEMBL;Acc:A0A1B1MQA9]	SBP domain	1	ATTCCTCCTCCTCCGAAGCAGCAGGCAGCAGCTGCATCGCACCTCACACCTCTCGTGTCCATCGATCCAGCCGCCGCCGCAGCTGCAGCTCTCACTTCACTGTTGCTGTGCCACCTCCTCGTCGCCTGTAGTGTCTGTCGATAGATAAACGCCCGCGGAATGAGAGGGAAGGAGCGGAAGCTGCAGCGGGCGCGCGCGTGCAAGGGCTAGGACTAGCGGTTGCAACGTCGGCGCGCGCGGCGTACGTCGGGCATGGATTGGGATCTCAACGCGGCGGGCGCGTGGGACCTCGCGGAGCTGGAGCGGGACCACGCGGCCGCGGCGCCGTCGTCGGGGGGCCACGCCGCCAATGCTGCCGCGGCGGGCACGGGGACGGAGAGCCGCCCGCCGGCGCCCGGG…
	zma-miR156a-nb	Zm00001eb175190	Zm00001d049824	Zm00001d049824_T002	1	1	21	1207	1227	UGACAGAAGAGAGUGAGCACA	::::::: :::::::::::::	UGUGCUCUCUCUCUUCUGUCA	Cleavage	cdna chromosome:AGPv4:4:46625882:46630722:-1	Squamosa promoter binding-like protein [Source:UniProtKB/TrEMBL;Acc:A0A1B1MQB5]	SBP domain	1	ATTCCTCCTCCTCCGAAGCAGCAGGCAGCAGCTGCATCGCACCTCACACCTCTCGTGTCCATCGATCCAGCCGCCCGCCGCAGCTGCAGCTCTCACTGTTGCTGTGCCACCTCCTCGTCGCCTGTAGTGTCGACAGAGAAACGCCCGCTGAATGAGAGGGAAGGAACGGAAGCTGCAGCGGGCGCGCGAGTGCAAGGACTAGGACTAGCGGTTGCAACGTCGGCGCGCGCGCGCGTGCGGCGTACGTCGGGCATGGATTGGGATCTCAAGGCGGTGGGCGCGTGGGACCTCGCGGAGCTGGAGCAGGACCACGCGGCCGCCACGGCAGCAGCGGGGCCGTCCGAGGGCCACGCCACCGATACTGCCGCGGCGGGCACGGGCACGGGGACGGGGACGGAG…
	zma-miR156a-nb	Zm00001eb199880	Zm00001d052890	Zm00001d052890_T001	1	1	21	1054	1074	UGACAGAAGAGAGUGAGCACA	::::::: :::::::::::::	UGUGCUCUCUCUCUUCUGUCA	Cleavage	cdna chromosome:AGPv4:4:203611347:203615518:-1	Squamosa promoter-binding protein-like (SBP domain) transcription factor family protein [Source:UniProtKB/TrEMBL;Acc:B7ZYE2]	SBP domain	1	GGCAACAGCGAGCCCTGCTGTCCCTCTGCTTCGCCACCTCCTCCCTCCCTCTCTTTCCTTCCTCTTGGAGGAGAGAGAAGAGGGGGAGAGCCAGTCAGCCAGCCAGCCCAAGAACAGCGTACGTACGTTGTCAAGTCCCGTCGCCGCCGCAGCAGCTTCGCTCCTCCCGCCCCGCCCACCGTCGCGCGCGGCGGCGGGGAGCGAGCAATGGAGGCCGGCGGCGCCAGCGGCGGCGACGACGGGGACGGCCAGCTGCACGGCCTCAAGTTCGGCAAGAAGATCTACTTCGAGGACGCCGGCGGCTCCAGTAGCAGCGGCGGCAGTGGCAGTGCCAGCGCGACCGCGCCTCCAGCGACGCAGCAGCCGTCGCCGCCGGCCGCTTCGCCTAGGGCCGCGCCC…
	zma-miR156a-nb	Zm00001eb207010	Zm00001d053775	Zm00001d053775_T001	1	1	21	849	869	UGACAGAAGAGAGUGAGCACA	:::::: :::::::::::::	CGUGCUCUCUCUCUUCUGUCA	Cleavage	cdna chromosome:AGPv4:4:240849637:240853547:-1	Squamosa promoter-binding protein-like (SBP domain) transcription factor family protein [Source:UniProtKB/TrEMBL;Acc:C4JBI6]	SBP domain	1	TTCCCCCGTCTCTTCTTCTGCACAGTCCACACTGTTCACTTCCGGCCCCCTCCCCCGCACCTCCCTCCGATCCCCCAAATCCCGAATTGACCAACCCAAAGCCGTCGCCCCGCATGGAGTGGACGGCCCCGAAGCGCGCCGCCTCGCCGCCCTCGCCTCCGCTCCTCTGGGACTGGGGAGGAGACCACGCCGGCGCCACGGGCTCGGGCTCGGGCTCCTCCGGCGACGCCCCGGCGCGGCGCGGCGGGAGGGAGCGGGAGGCGAAGCGCGCCAGGGCCGACGACGGCGAGGTGAGGTGCCAGGTGGAGGGGTGCGGGCTGGACCTCAGCAGGGTCAAGGAGTACCACCGGAAGCACCGCGTCTGCGAGGCCCACACCAAGTCCCCCCGCGTCGTCGTCG…
	zma-miR156a-nb	Zm00001eb208150	Zm00001d053890	Zm00001d053890_T006	1	1	21	1087	1107	UGACAGAAGAGAGUGAGCACA	:::::: :::::::::::::	CGUGCUCUCUCUCUUCUGUCA	Cleavage	cdna chromosome:AGPv4:4:243050453:243053390:-1	SBP transcription factor [Source:UniProtKB/TrEMBL;Acc:C0P8B7]	SBP domain	1	GCTCCCCTTTCCTCGCCGCTCTGCCTCGCCTTTTGGGTTTCTGAGAGGCGCTGCGCTGGTTTGCCTTCCCCACTGCTCGCTCTGCCGGTCGCCGCCGTGGAAGAGCTACACCACGACGAGACACAGGTTCTCTCGACCCGTCATCACCCACAGCGAGGCTGAGCGGAGAGGAGACGAAGAGAGGAACAGGGTACACAGATCTCAAGAAGTTTCGCACCTGCCAAAGCGCCCGACAAGGACACTGGTTCGGTGCTCAGCAGCGGAGAGCCGGTGGTGCTAGGCCTGAAGCTTGGCAAGAGAACGTATTTCGAAGATGGTTGTGGACTAGGGCAGAGCGGCAAGAGTTCGGCGGCGTTAGGCACTGCCAGTGCAGCGACCCCTCCGGGTCCTGCGAAGAAG…
	zma-miRf166c-3p-nb	Zm00001eb337970	Zm00001d008869	Zm00001d008869_T001	1	1	22	976	997	UCGGACCAGGCUUCAUUCCCCU	::.:::::::::::::::.	CCCGGGAUGAAGCCUGGUCCGG	Cleavage	cdna chromosome:AGPv4:8:23362875:23368001:-1	Class III HD-Zip III protein HB8 [Source:UniProtKB/TrEMBL;Acc:Q147T1]	MEKHLA domain | START domain | Homeobox domain | Homeodomain | Class III HD-Zip III protein HB8	1	GTTAGAGGAAAGCGGCACCGGTGCTCCGGCCATATGGCCTCTCGCCCCCTCCTCCTCCGCCCATGACCGACCCCACCCGGCCCGGCCCTATTCTTCTACTACTCCCTACTCCACGGCTACGCCCACGCACATGCCTCCCACACCCTCATCACTTGCATTGAGCACCACGTCGTCGAGCTATCTGAGCACAAGTGCTACTAAGCTAGTAGCCACCACCTGCTATAGGAGTATAGGCTATAGGCCTATAGCTACCAGAGCCGCCAGCTGCCAGAGCTGTAGCTCAGCTAGCTAGTAGGAGAGTAGGGGGTCGTCGTCTGGGTGTTGCTGGCCGCTCGATCGAGTACTCAGTTGTTGGCTGCTGTGCCATTGCGACGGCGGCCGGCGGGCCGGGGAGCGAGC…
	zma-miRf166c-3p-nb	Zm00001d013699	Zm00001d013699	Zm00001d013699_T001	1	1	22	764	785	UCGGACCAGGCUUCAUUCCCCU	::.:::::::::::::::.	GUUGGGAUGAAGCCUGGUCCGG	Cleavage	cdna chromosome:AGPv4:5:17856864:17862605:1	Zm00001d013699	Homeobox-leucine zipper protein HOX32|Homeobox-leucine zipper protein ATHB-14	1	CACTCCCCTCCCTCACCACCATGGCGTCGGGCGGCTGCGCTCTCGCCCCGAGGCCATGACTTGGCGCCGCCCGTGGCCGTGGCTCTCCGTCTTCTCCCTCTCCCCGCGACGACAACCCCTCCTCCTCCCTGGGCGGCGGCGGCGGCTCTAGCTAGCTAGCTAGATGGCGTCGGCGATGGTGGTGTTCGGGGGCGGCAAGGACCGGCCGTCGCCTGGCGGCGGTGGGGCGCCGCAGGTGGACGCGGGCAAGTACGTGCGCTACACCCCCGAGCAGGTCGAGGCGCTCGAGCGGGTCTACGGCGAGTGCCCCAAGCCCAGCTCGCTGCGCAGGCAGCAGCTCATCAGGGAGTGCCCCATACTCAGCAACATCGAGCCCAAGCAGATCAAGGTCTGGTTCCA…
	zma-miRf166c-3p-nb	Zm00001d014252	Zm00001d014252	Zm00001d014252_T002	1	1	22	278	299	UCGGACCAGGCUUCAUUCCCCU	::.:::::::::::::::.	GUUGGGAUGAAGCCUGGUCCGG	Cleavage	cdna chromosome:AGPv4:5:38188359:38192535:-1	Ribosomal protein L15 [Source:UniProtKB/TrEMBL;Acc:A0A1D6GR79]	Ribosomal protein L15	1	ATGAGATGCCGCGAGAAGCAGCGGAAGGTGGCCTCGCGCCTGCAGACTGTGAACCAGAAGCTGGCTGCAATGAACAAGCTGTTGATGGAGGAGAATGACAGGCTGCAGAAGCAGCCTTCTGCTGCGACTACAGACACGAGCTGCGAGTCTGTGGTCACAAGTGGTCAGCACCACCAACAGCAAAACCCAGCAGTTCCGTGTCCTCAGCGGGACGCGAATAACCCAGCTAGAGTTACTATCGAAAGCAACATGAACTGCTGTCGATTGGGTGCAAATGGTTGGGATGAAGCCTGGTCCGGATTCCATTGGAATCATCGTTGTTTTGCACAATTGCAGTGGCGTAGCAGGCCAAGCAGATCAAGGTCTGGTTCCAGAACCGCACCTGCATATTCGTGGGAT…
	zma-miRf166c-3p-nb	Zm00001d026325	Zm00001d026325	Zm00001d026325_T001	1	1	22	166	187	UCGGACCAGGCUUCAUUCCCCU	::.:::::::::::::::.	GUUGGGAUGAAGCCUGGUCCGG	Cleavage	cdna chromosome:AGPv4:10:143588470:143589138:1	Zm00001d026325		1	ATGCCGCCCCCACGAATCTGCTTATCGCGCGTCCCTCCCCTTGCACCCTCGTCAAACTGTAAAACAGTATGTCCGATCAGGCCAATTCTACTAGCTATTGCTGAGGAGACCTTGGCAAAGTTTCTGTCGAAAGCAACAGGAACTGCTATCGATTGGGTGCAAATGGTTGGGATGAAGCCTGGTCCGGATTCCATTGGAATCATCGCTGTTTCGCACAATTGCAGTGGCGTAGCAGCCCAAGCAGATCAAGGCCTG
	zma-miRf166c-3p-nb	Zm00001eb000690	Zm00001d027317	Zm00001d027317_T003	1	1	22	1382	1403	UCGGACCAGGCUUCAUUCCCCU	::.:::::::::::::::.	CCUGGGAUGAAGCCUGGUCCGG	Cleavage	cdna chromosome:AGPv4:1:2818955:2826611:1	Zm00001d027317	START domain | Homeodomain | MEKHLA domain	1	GGCCCCCACCCCGCGCGCTCCTCGATGCGCGCAGACGTACGCCCTGCGGACCCCTCATACCGTGTCCCTTGTCCCGGCGACGTGGGCCCCCCGCGCGGCGCGGCCACCGTCTCCCTCCCTCCCTCTCTCCTCCTCCGTCATCCGGCTCCGCTCCGAGTCCGACCGCTGGTATATAGGCCGTCTGCTTCGGCAGCACAGTGCCACTGCTGCGACTGCGAGCGATCCCTTCTCGCCGCCTGCATTGCGAGCTACAGCTACGACTGCTGCCGCTGTTCCACGTCTCTGTCTCCGCTTTAAGGCTGTCACCTTTCCCCATCCCCTACGCCCCCCTTCCTCCCCCCTCTTCGCCCCTCAATCAATCACGACGCCACAGCCGCACCCCCGCGAACCCTAGCTCGC…
	zma-miRf166c-3p-nb	Zm00001eb031670	Zm00001d031061	Zm00001d031061_T001	1	1	22	908	929	UCGGACCAGGCUUCAUUCCCCU	::.:::::::::::::::.	GUUGGGAUGAAGCCUGGUCCGG	Cleavage	cdna chromosome:AGPv4:1:175170463:175176066:-1	Zm00001d031061	Homeodomain | MEKHLA domain | START domain	1	ATCCCAAAACCCATTCGGTCCTTGGCTCCTTGCTGAGGCAGAGGAGGACTGCAGCCAGCAGTACTGTACGGCTATTAAACAAGCCCAGAGCTTTGCTGGCTGGCTGGCTGGCTTGCCGCTGCTCCTCTCCTCTCCTCTCCTCGCTAGCTCCCCCCAAGCGAGCACGCCGCCCACCACGATGCCAGCGCGCACGGGAGCCGGCTGCTCCGCCTCCGCCTCCTCTCCGCTCCCGCACCACTAGCGCGGGAGCCCGATGGCGAGCAGCAGGGGGAGGCTGAGGCTCTCCCCGCGCGCGGCGGCGCCGCAGCTGGACGCGGGCAAGTACGTGCGGTACACGGCGGAGCAGGTGGATGCGCTGGAGCTTGCCTACGGCGAGTGCCCCAAGCCCAGCTCGCTGCG…
	zma-miRf166c-3p-nb	Zm00001eb045630	Zm00001d032681	Zm00001d032681_T004	1	1	22	1160	1181	UCGGACCAGGCUUCAUUCCCCU	::.:::::::::::::::.	CCUGGGAUGAAGCCUGGUCCGG	Cleavage	cdna chromosome:AGPv4:1:234066734:234078059:-1	Zm00001d032681	MEKHLA domain | Homeodomain | START domain	1	GTGCGCCCTCACAGTAGACGTGCTAGGCTGCTAGCTAGGAGCAGCTCGCTGCAGTGCTTGCTGCCACTCTTCTGTCTCCTCTTGCTGCTTCTCGCTCGCTCGTCTTTAAAGCTGTCGCCTTTTGCCGCTCTCGGCGACTCGGCTCCTGCCTCCTGCCTCCCCTCCTCCTAGTCGGCTCCTCCTGAACCCGCTGGGTTCCTCGTCTGTCGTCTCCTTCTGTTTCGACATTATCCGGCAACCGGGCGGGCTAGCCAGCACTGCTGGTTCTGGGAGGCGTCGCTGGGCGGGTGCGCGCGTGTTTTGCAGTCGATGGCCGAGGCTCCGTGCACCGTCGCGGGGGGCGGTTTGCGCGGACGCGGTGGTACGCTGTGATGCCGGTCAGCAGCTGGCGACGGTGCC…
	zma-miRf166c-3p-nb	Zm00001eb050660	Zm00001d033246	Zm00001d033246_T004	1	1	22	983	1004	UCGGACCAGGCUUCAUUCCCCU	::.:::::::::::::::.	GUUGGGAUGAAGCCUGGUCCGG	Cleavage	cdna chromosome:AGPv4:1:255864309:255869980:1	Zm00001d033246	START domain | MEKHLA domain | Homeodomain	1	ATCCCCGTCTCGCCGCTAGCTTTCCCTTTCCCCCTGCTGCTCCTCCCCTCCGTCCTCCTCCTCACCCTCCCCGCGGGCCGCGCGGCTCGGCAGCCAAGCAAGCAACAGCACAACACACCCCCGCACCGCCGCCACTTCTCTCTCTCTCTCTCTCTCTCTCTCTCTCTCTCTCTCTCTCTCTCTCTCTCTCTCTCTCTCTCTCTCTCTCTCTCTCTCTCTCTCTCGCACCACCACCATGGCGTCGGGCGGCTGCGCTCTCGCCCCGAGGCTATGACTCGGCGCCGCCCGTGGCCGTGGCTCTCCGTCTTCTCCATCTCCCCGCGACGACGACAACCCCTCCTCCTCCGACTCCGACTCCTCCCTGGGCGGCGGTGCTAGCCAGATGTCGACGGCGCTGGC…
	zma-miRf166c-3p-nb	Zm00001eb136060	Zm00001d041489	Zm00001d041489_T005	1	1	22	2007	2028	UCGGACCAGGCUUCAUUCCCCU	::.:::::::::::::::.	GUUGGGAUGAAGCCUGGUCCGG	Cleavage	cdna chromosome:AGPv4:3:123607210:123613655:-1	Zm00001d041489	MEKHLA domain | START domain | Homeodomain	1	TCCTCTCCTCCTCCTCACTCCACCACTGCCCACTCCCATCCCACGCGAGCACAACCACCACCTACTCCCTACTCCCTACACTACTCCCCCCGCAAGCACGCCCAGCGCCATGGCCATGGCGGCAGCGCGCACGGGGGCCTGCTACTCCGCCTCCGCTTCCTCTCCTCTCCTGCACTACTAGCGGGTCCGCTGGCGACGATGGCGGCGGTGGCGAGCAGGGAGAGGCTCTCCCCGGGCGCCGCGCCGCAGGTGGACGCGGGCAAGTACGTGCGGTACACGCCGGAGCAGGTGGAGGCACTGGAGCGCGTCTACAGCGAGTGCCCCAAGCCCAGCTCGCTGCGCCGGCAGCACCTCATCAGGGACTGCCCCATCCTCCGCAACATCGAGCCCAAGCAGATC…
	zma-miRf166c-3p-nb	Zm00001eb404260	Zm00001d048527	Zm00001d048527_T004	1	1	22	1484	1505	UCGGACCAGGCUUCAUUCCCCU	::.:::::::::::::::.	CCUGGGAUGAAGCCUGGUCCGG	Cleavage	cdna chromosome:AGPv4:9:157815873:157824341:-1	Zm00001d048527	START domain | MEKHLA domain | Homeodomain	1	GCGGACCCCACTGTATTCCCGTCCCCGCGACGTGGGCCCTCGCGCGGCGGTTCAATCAGTCAGGAAAGCGTAGCGCAATCACGCGCCACCACCAAAGGCCCCAACCCCCGGTCCCGCGGCCGCCGGTGCACTGCACCGCGTGCACCGCCTCCGCGTCCCGTTGCGCGGCCAGGCCAACTCACCCGGCACGGCGCAGCCATCGTCTCTCTCTCCTCCGTCCTCCGCTCCGAGTCCGACCGGTGGTATATACGTAGGCCGTCTGCCTCGGCACCACAGTGCTTGCCAGCGAGCACTGTGCCAGAGCTCTGCACTGCCGTGTCCACCGTCTCCCTCCTCGCCTGCGTCGCGAGCCGCGACTGTGCAAGCTGCTATTGCTGGTGCCGCTGTTCCACGTCTCTG…
	zma-miR156b-nb	Zm00001eb101920	Zm00001d006028	Zm00001d006028_T001	1	1	21	931	951	UGACAGAAGAGAGUGAGCAUA	:.::::: :::::::::::::	UGUGCUCUCUCUCUUCUGUCA	Cleavage	cdna chromosome:AGPv4:2:195579800:195583642:-1	SBP transcription factor [Source:UniProtKB/TrEMBL;Acc:B4FLF0]	SBP domain	1	CTGCCTCCTCCTACCCTTCCCTCGCTGAAGCCCTCTCGCGCCTCCTCCCACTCCCACTGGACAGAGAGGAGGTTAGTGGAAGGCGGGCTAGGAGGCTACGCCGCCACAGACGCGAAGCGATAGCGTCGGGGGGAAGCAAGGAAGCGGGTGGCAATGGCGACCGGCGGCGGCGGTGGGAGCGACGACTTCCACGGGCTCACGTTCGGCCAGAAGATCTACTTCGAGCAGGACGCGGGCGCCGCCGGGGGGAGCGCGACGGGCGGCAGGAAGGGGAAGGGCGCCGCGGCGTCCGCGAGCGCCGCCCAGCCGCCGCGGTGCCGGGTGGACGGGTGCGGCGTGGATCTGAGCGCCGTCAAGCAGTACTACTGCCGGCACAAGGTGTGCTACATGCACTCCAAG…
	zma-miR156b-nb	Zm00001eb102440	Zm00001d006091	Zm00001d006091_T001	1	1	21	1543	1563	UGACAGAAGAGAGUGAGCAUA	:.::::: :::::::::::::	UGUGCUCUCUCUCUUCUGUCA	Cleavage	cdna chromosome:AGPv4:2:197898982:197903861:1	Zm00001d006091	SBP domain	1	GACTGCCCAGCGCCCCAGTTCCTGGCTGGCCGGCTGGCTGTGGCCTGTGGCTGTGCCTGGTCTCCTCTTCCTCGGTGGTGGCGGTGGCGGTGGACGGTGGTGCTGCTGGTGGTGTTGCGCTGCTTGTTCGGTTGTTCCTCACTTTCACTTCCTTTTTCCTCCACGGCTCCCGTCACCTAAGCAGCAGCTGCAGCAGCATATCCCCCGCACACCACTCGCTTCTTCGCCATCACCCGGTGGCTAGCTCTTGCAGCAGCTCATCTCATCTCTACCTCTGGCTGGCAGTTTATTTCTCTCCTCCCTATCAGCATAAGCTCAGCTCAGCTCAGCTCAGCCCAGCTCCCTGCTGATCTGCGGCATTTGACCTGCCTCCCGTGCTTGAAGCTTGATTTGTTCGTT…
	zma-miR156b-nb	Zm00001eb105640	Zm00001d006451	Zm00001d006451_T001	1	1	21	768	788	UGACAGAAGAGAGUGAGCAUA	:::::: :::::::::::::	CAUGCUCUCUCUCUUCUGUCA	Cleavage	cdna chromosome:AGPv4:2:208544401:208546453:-1	Zm00001d006451	SBP domain	1	ATGAGAGGCACGGCACCAGAGCTCCAGCTCCACATCGCCAGCTCCCGGGCCGCACCTCGATCGCCCAGGCCGGCCTCCTCCCTCGCCGCCGGCGCCGCCATGGACCGCAAGAGCAAGTCCGCCAAGGGCGCCGCGAGCTCGGCAGCGGCGTCCATGGCCGCGCTCGCCGCAGCCGCCGCGGCCGGCGACAGCAGCTCGGGCCCCGCCGACGGCGCGCCGCCGCCGCCGCCGCCGCACGGTGAGGAGTACAGCGTGCCTGCGAAGATGGCGGCCGTGGGAGACGCCTCCAGCTCCTCCCCCGTGGCGCCGAGGAGGGGCGTGGCGGCCGCGTTGGGAGGCGGCGCCTCCAGCTCCTCCCCGGCCGCGGTGAGGAGGGGCGCGGCGGCGGCGGCGGCGGCG…
	zma-miR156b-nb	Zm00001eb364360	Zm00001d012015	Zm00001d012015_T001	1	1	21	787	807	UGACAGAAGAGAGUGAGCAUA	:.::::: :::::::::::::	UGUGCUCUCUCUCUUCUGUCA	Cleavage	cdna chromosome:AGPv4:8:166514041:166517345:-1	Zm00001d012015	SBP domain	1	ATGGACTGGGACGCCAAGATGCTCCCTGCCTGGGACCTGGGCACGGTGGTCGTGCCCATCGGCGGCGGCGGCGGCGCGCTGGACCTGAAGCTGGGCGCGCCGACGAGCTCGAGGGCGGCGGTGGCCACGGCCGCGCCCACGCTGCCGTCGGCGAACCCTCCGCCGCCGCCGCCGCCGCCGTCGTCGTCCGCGCCGCCGAAGCGGCCGCGCCCGGGCCACGCGCAGCAGGCGGCGCCGGCGTGCTCCGTGCAGGGCTGCGACGCCGACCTGTCCCAGTGCCGCGACTACCACCGCCGCCACAAGGTCTGCGTGGCGCACTCCAAGGCGCCCTTCGTCACCGTCGCCGGCCAGCAGCAGCGCTTCTGCCAGCAGTGCAGCAGGTTTCATCTGCTCGAGGAG…
	zma-miR156b-nb	Zm00001eb227180	Zm00001d014698	Zm00001d014698_T006	1	1	21	1195	1215	UGACAGAAGAGAGUGAGCAUA	.::::: :::::::::::::	CGUGCUCUCUCUCUUCUGUCA	Cleavage	cdna chromosome:AGPv4:5:59822734:59826361:-1	SBP transcription factor [Source:UniProtKB/TrEMBL;Acc:B6TF72]	SBP domain	1	AGAGCTCTCGTGGTTCTTGGCCTTCCGTGTGTCTGCCAGCGCTGCCAGCTTTCACATAAACAAGTTGGGGAAGCAGTTGAGGTTTTCTAATTCTTCTTGGAAGGATTGAGATCTCCAGTTCTGATAATGGGTTCTTTTGGGATGAACTGGAATCAGAAGGACCCCATGGTGTGGGATTGGGAACATCTAGTACCGTCTGTCTCAAATGCAGTTACAAGGCACGGATCTGCTAATTCATCTGGTGGTACTCTTACTTCTAACTCAGAGCTAGGGCATGGTTCATCCAAGAGCTCTATTTCAGCGTCCATTGATTCACCCTCTGGAGTAGGGAACAGCTTAGAGTTCAACTTCGCCGCTGTTGAGAGGCATGTTAAGAACACGGGCACGAACGGCAGAGTC…
	zma-miR156b-nb	Zm00001eb232050	Zm00001d015233	Zm00001d015233_T005	1	1	21	1566	1586	UGACAGAAGAGAGUGAGCAUA	.::::: :::::::::::::	CGUGCUCUCUCUCUUCUGUCA	Cleavage	cdna chromosome:AGPv4:5:80234233:80238992:1	Zm00001d015233	SBP domain	1	ATTGGGAATCTTGTTATCTGTTCTCCTTTTCAAGCTGCTCTCCCTAGGCTTTTGGGTTTGTGAGGCGTTGGCTCCCTTCCCCACTGCTTCCTCCCCCACTGCCGGTCGCTGTGCAAGAGCTGCCACGAGACAGCAGATTCCCCATCATCCAAAGCGAGGCTGAGGGGGAGGAGAGGAAGCAGGAATAGCCTAACAGGGGTATAGATCTCAGGAAGCTCCATGCGGGTGAGCTTGTGCCCAAGCCTGTGTCCCGGTGCGCGAGGCTGAGCTTCTTGCCCGTTGCCCGTGGCGCCCCCGAGCTCACCGATGCGCCGCCGCCGCCACGGCTTGAGCTCCATGGCTGTCCAGCGCGCTGGTGCGGATTGACAGGCAGGTTGTCCTGCCCGTTCTTTTTTCTGC…
	zma-miR156b-nb	Zm00001eb233320	Zm00001d015410	Zm00001d015410_T003	1	1	21	149	169	UGACAGAAGAGAGUGAGCAUA	:::::: :::::::::::::	CAUGCUCUCUCUCUUCUGUCA	Cleavage	cdna chromosome:AGPv4:5:89051251:89053086:1	SBP transcription factor [Source:UniProtKB/TrEMBL;Acc:B4F8H7]	SBP domain	1	GACAATTACTGGACAAGTTCATTTGGATAAATCTCACATGTTCAATGCTATTCCAACACTTAGCCATGGCAAAGATGAGCCTTGGCCAATGAAAGGTCTGGACATGTCTATATCTGCTTCAAAATTCGATGGAGCAGCGGATCTTCAGCATGCTCTCTCTCTTCTGTCAGCCGGCGCTTGTGGACTGCCTGATTCTGTACATCAAACATCTTGCATTATCCAATTCAATGGTGCCAGCGAGAACAGCAGTGACCTTCATGTAACGCATGGCAGGAACTCTGGTCCAGCATCATGCGCCGATGCGCAGCATATAGCTGCCCAGCCTCAGTCTCAGCTGTTTCATTTTACCACAGATACCGGCAATACTGTTTATGAGCCCAGTTTCTTTGGTGTAAACCA…
	zma-miR156b-nb	Zm00001eb316740	Zm00001d020941	Zm00001d020941_T001	1	1	21	928	948	UGACAGAAGAGAGUGAGCAUA	:.::::: :::::::::::::	UGUGCUCUCUCUCUUCUGUCA	Cleavage	cdna chromosome:AGPv4:7:137273600:137277139:-1	SBP transcription factor [Source:UniProtKB/TrEMBL;Acc:B4FXD9]	SBP domain	1	CACTGCCGCCTACCCTCGTTGAAGCGCGCTCTCTCGCTCTCGCTCTCCTCGCGCTTCCTCCCACTCCCACTGGACAGAGAGGAGGGTTAGTGGAGGGCGGGGTAGGAAGCTACCGCCGCCACAGTAACAGCGTTAGCTAGGGGGGAAGCACGGAAGCGGGAAGCAATGGCGACCGGCGGCGGCAGCAGCAGGAGCGACGACGTGCGCGGGCTCAAGTTTGGCAAGAAGATCTACTTCGAGCAGGACGGCGGGAGCGGGAGCGGGGCGGGGGCGGTGGGCGGCAGGAAGGGGAAGGGCGTGGCCACCGGTGGCGCGAGGCCGGCGTCCGCCGCCTCCGCAGCCCAGCCGCCGAGGTGCCAGGTGGACGGGTGCGGCGTGGATCTGAGCGCCGTCAAGCAG…
	zma-miR156b-nb	Zm00001eb317760	Zm00001d021056	Zm00001d021056_T001	1	1	21	1021	1041	UGACAGAAGAGAGUGAGCAUA	:.::::: :::::::::::::	UGUGCUCUCUCUCUUCUGUCA	Cleavage	cdna chromosome:AGPv4:7:141662438:141666340:1	Zm00001d021056	SBP domain	1	ATGGATTGGGATCTCAAGATGCCGGTTTCCTGGGACCTGCCCGACCTGGAGCACGACGCCGTGCCGCCGCCCATCGCCGCCGCCGCCTCCGCCGCGCCTTCCCCCGCGGCGGCGTCGGGCATTGCCGCCGCAGCTGCTGGGCCTCCCCCCGCGGCGGCACCGCGCGGGGCGCCGAGCCGGGCGGAGTGCTCCGTGGACCTCAAGCTCGGCGGGCTCGGCGAGTTCGGGGCTGCGGACGGGACGAAGGAGCCGGTAGTGGCAGCGGCCGCGGCCGCGGCCGCGGCGCCGCCGTCCGCTAGCCCGATGAAGCGCCCGCGCTCGGGGCCCGGTGGCGCCGCCGGGGCGCAGTGCCCGTCGTGCGCGGTGGACGGCTGCAAGGCCGACCTCAGCAAGTGTCGC…
	zma-miR156b-nb	Zm00001eb322280	Zm00001d021573	Zm00001d021573_T002	1	1	21	313	333	UGACAGAAGAGAGUGAGCAUA	:::::: :::::::::::::	CAUGCUCUCUCUCUUCUGUCA	Cleavage	cdna chromosome:AGPv4:7:156465481:156466317:-1	Zm00001d021573	SBP domain	1	GGCACCGCCCGCTTTCAGTTCGTACGGCTACTACTACTACTAAACTAAACGAGCTTAATTCGACCTTGAGAAAGCTTGCAGCTTTTTTTCTTGGGTCATGGATAGCACGGTGAGCTGCTGGATTGGATCCTAAGCTAGCTAGGTTCCACGAGCTGTCGCACTTCGACGACACCAAGCGCAGCTGCCGCCTGCGCCTGGCGGGGCACAACGAGCGGCGCCGGAGGAACCCCGCGGAGGCGCAGGACCAGCACGGCGGGCGGGGCGACCCGGGGAGCCACCACCTCCAGATCAGATAAAAACCTACTACGTCAGCATGCTCTCTCTCTTCTGTCATGCAGGACGCACGCACCTAGCGTCGTCACCGATCCATAGTCCGATATGTGTCTCAAGTGTTGTGTG…
	zma-miR156b-nb	Zm00001eb429720	Zm00001d026175	Zm00001d026175_T001	1	1	21	755	775	UGACAGAAGAGAGUGAGCAUA	.::::: :::::::::::::	GGUGCUCUCUCUCUUCUGUCA	Cleavage	cdna chromosome:AGPv4:10:140333912:140336785:-1	Zm00001d026175	SBP domain	1	AGCATACCGGCTGTACTTCCAGCAGCAGCATCATCAGCCGCCGCCGCCGCCGCCGCGCTTCCACTTTGTCTTGAGCCCTGCCCTCAACGACGACTCGCGGGCCGGCAGCACAGCACGTATAGCTATGGAAGGAAACGGTGGCGCGGGCGGCGGTAGCGGAAGCGCGGCACCGCCCTGGGATCTCGCCATGCACTGGGCACCCGCCGTAGTGTCGTCCTACCCGCCGCAGCCCTTGGAGCTGCAGCAGCAGGAGCTTACCTGCCTCAAGCTGGGGAAGCGGCCCGCCTGCTGCTGGGCAGGGGCGCCGGGCAACCAAGCGGCGCAGGTCCACGGCAATGGCGGCGCTGGTGGCGCAGCTGCTGAGGGTAAGAGGAAGGACAAGGCGCCTGCCGCGGCGGC…
	zma-miR156b-nb	Zm00001eb035030	Zm00001d031451	Zm00001d031451_T001	1	1	21	814	834	UGACAGAAGAGAGUGAGCAUA	:.::::: :::::::::::::	UGUGCUCUCUCUCUUCUGUCA	Cleavage	cdna chromosome:AGPv4:1:190382866:190386589:-1	Zm00001d031451	SBP domain	1	ATGGAGTCCGGCGGTGGCGGGGACGACCAGCTGCACGGCCTCAAGTTCGGCAAGAAGATCTACTTCGAGGACGCCGCCGGCTCCAGCAGCGGCAGCAGCAGCGGCGGTGGCAGCGCGCCCGCGCCTCCAGCGACGCAGCAGCCGTCGCCGCCGGCCGCTTCGCCTAGGGCCCCGGCCGGCGGCGGCAGGAGGGGCAGGGCCGCGGCCGGCGGCGCGGGCCCCTCGACGGCGCCCGCGCCCGCGCGCTGCCAGGTCGACGGCTGCAACGTTGACCTCACCGACGTCAAGCCCGCCTACTACTGCCGCCACAAGGTGTGCAAAATGCACTCCAAGGAGCCCCGCGTCCTCGTCAACGGCCTCGAGCAGCGCTTCTGCCAGCAGTGCAGCAGGTTCCACCAG…
	zma-miR156b-nb	Zm00001eb143110	Zm00001d042319	Zm00001d042319_T001	1	1	21	835	855	UGACAGAAGAGAGUGAGCAUA	:.::::: :::::::::::::	UGUGCUCUCUCUCUUCUGUCA	Cleavage	cdna chromosome:AGPv4:3:161006234:161009799:-1	Zm00001d042319	SBP domain	1	ATGGACTGGGACGCCAAGATGCTTCCTGCCTGGGACCTCGGCACGGTGGTCGGGCCCAGCAGCAGCGGGGGCGGCGCGCTGGACCTGAAGCTGGGCGCGCCGACGAGCTCGAGGGCGGTGCTCACGGCCGCCGCCGGTGCCGCGCCCGCGCTGCCGTCAGCGAACCCTCCTCCGCCCCCGCCTCCGCCGTCGTCGTCCGCGCCGGCGAAGCGGCCGCGCCCGGGGCTCGCGCGGCAGGCGGTGCCCGCGTGCTCCGTGCAGGGCTGCGACGCCGACCTGTCCCGGTGCCGCGACTACCACCGCCGCCACAAGGTCTGCGAGGCGCACTCCAAGACGCCCGTCGTCACCGTCGCCGGCCAGCAGCAGCGCTTCTGCCAGCAGTGCAGCAGGTTTCATCTG…
	zma-miR156b-nb	Zm00001eb169410	Zm00001d049165	Zm00001d049165_T001	1	1	21	906	926	UGACAGAAGAGAGUGAGCAUA	:.::::: :::::::::::::	UGUGCUCUCUCUCUUCUGUCA	Cleavage	cdna chromosome:AGPv4:4:18638440:18650497:1	SBP transcription factor [Source:UniProtKB/TrEMBL;Acc:C0P8S5]	SBP domain	1	GCACACACGCGAGCACGCGCCCGCACTGTTCGCTCGCTCCCCATCTCCACACCCGCCGCTCTCCACAGTGCTGCTATCGAGACGTCTTTCTCCGATTGTTTCTTGTTTGGGAGCAGGCGGAGGCGTTTCTTTCCTTCTTCGCCGGCGGCGGCATGGACTGGGCAGCGGCGTCCGGGTCTCCGTCGTGGGGCGCGGCGGCGACGGACCCCGGTCCGACCATGCTGTCCTTCGCAGGCCCGTCCTCCTCCGCCGCCGACGCCGAGGTGCGGCTCCAGGATTTCGCCGCGGGTCTTGCCCAGAGCTCGCGGCCGACTGGGGCGGCGCCGGGAGCCGGGAGGAGGTCCCGCGCGGCCGTGGGAGGTGCCGGCGCGGAGGCGTGCTCCGTCGACGGCTGCCGCT…
	zma-miR156b-nb	Zm00001eb175150	Zm00001d049822	Zm00001d049822_T001	1	1	21	1201	1221	UGACAGAAGAGAGUGAGCAUA	:.::::: :::::::::::::	UGUGCUCUCUCUCUUCUGUCA	Cleavage	cdna chromosome:AGPv4:4:46350597:46355118:1	Squamosa promoter binding-like protein [Source:UniProtKB/TrEMBL;Acc:A0A1B1MQA9]	SBP domain	1	ATTCCTCCTCCTCCGAAGCAGCAGGCAGCAGCTGCATCGCACCTCACACCTCTCGTGTCCATCGATCCAGCCGCCGCCGCAGCTGCAGCTCTCACTTCACTGTTGCTGTGCCACCTCCTCGTCGCCTGTAGTGTCTGTCGATAGATAAACGCCCGCGGAATGAGAGGGAAGGAGCGGAAGCTGCAGCGGGCGCGCGCGTGCAAGGGCTAGGACTAGCGGTTGCAACGTCGGCGCGCGCGGCGTACGTCGGGCATGGATTGGGATCTCAACGCGGCGGGCGCGTGGGACCTCGCGGAGCTGGAGCGGGACCACGCGGCCGCGGCGCCGTCGTCGGGGGGCCACGCCGCCAATGCTGCCGCGGCGGGCACGGGGACGGAGAGCCGCCCGCCGGCGCCCGGG…
	zma-miR156b-nb	Zm00001eb175190	Zm00001d049824	Zm00001d049824_T002	1	1	21	1207	1227	UGACAGAAGAGAGUGAGCAUA	:.::::: :::::::::::::	UGUGCUCUCUCUCUUCUGUCA	Cleavage	cdna chromosome:AGPv4:4:46625882:46630722:-1	Squamosa promoter binding-like protein [Source:UniProtKB/TrEMBL;Acc:A0A1B1MQB5]	SBP domain	1	ATTCCTCCTCCTCCGAAGCAGCAGGCAGCAGCTGCATCGCACCTCACACCTCTCGTGTCCATCGATCCAGCCGCCCGCCGCAGCTGCAGCTCTCACTGTTGCTGTGCCACCTCCTCGTCGCCTGTAGTGTCGACAGAGAAACGCCCGCTGAATGAGAGGGAAGGAACGGAAGCTGCAGCGGGCGCGCGAGTGCAAGGACTAGGACTAGCGGTTGCAACGTCGGCGCGCGCGCGCGTGCGGCGTACGTCGGGCATGGATTGGGATCTCAAGGCGGTGGGCGCGTGGGACCTCGCGGAGCTGGAGCAGGACCACGCGGCCGCCACGGCAGCAGCGGGGCCGTCCGAGGGCCACGCCACCGATACTGCCGCGGCGGGCACGGGCACGGGGACGGGGACGGAG…
	zma-miR156b-nb	Zm00001eb199880	Zm00001d052890	Zm00001d052890_T001	1	1	21	1054	1074	UGACAGAAGAGAGUGAGCAUA	:.::::: :::::::::::::	UGUGCUCUCUCUCUUCUGUCA	Cleavage	cdna chromosome:AGPv4:4:203611347:203615518:-1	Squamosa promoter-binding protein-like (SBP domain) transcription factor family protein [Source:UniProtKB/TrEMBL;Acc:B7ZYE2]	SBP domain	1	GGCAACAGCGAGCCCTGCTGTCCCTCTGCTTCGCCACCTCCTCCCTCCCTCTCTTTCCTTCCTCTTGGAGGAGAGAGAAGAGGGGGAGAGCCAGTCAGCCAGCCAGCCCAAGAACAGCGTACGTACGTTGTCAAGTCCCGTCGCCGCCGCAGCAGCTTCGCTCCTCCCGCCCCGCCCACCGTCGCGCGCGGCGGCGGGGAGCGAGCAATGGAGGCCGGCGGCGCCAGCGGCGGCGACGACGGGGACGGCCAGCTGCACGGCCTCAAGTTCGGCAAGAAGATCTACTTCGAGGACGCCGGCGGCTCCAGTAGCAGCGGCGGCAGTGGCAGTGCCAGCGCGACCGCGCCTCCAGCGACGCAGCAGCCGTCGCCGCCGGCCGCTTCGCCTAGGGCCGCGCCC…
	zma-miR156b-nb	Zm00001eb207010	Zm00001d053775	Zm00001d053775_T001	1	1	21	849	869	UGACAGAAGAGAGUGAGCAUA	.::::: :::::::::::::	CGUGCUCUCUCUCUUCUGUCA	Cleavage	cdna chromosome:AGPv4:4:240849637:240853547:-1	Squamosa promoter-binding protein-like (SBP domain) transcription factor family protein [Source:UniProtKB/TrEMBL;Acc:C4JBI6]	SBP domain	1	TTCCCCCGTCTCTTCTTCTGCACAGTCCACACTGTTCACTTCCGGCCCCCTCCCCCGCACCTCCCTCCGATCCCCCAAATCCCGAATTGACCAACCCAAAGCCGTCGCCCCGCATGGAGTGGACGGCCCCGAAGCGCGCCGCCTCGCCGCCCTCGCCTCCGCTCCTCTGGGACTGGGGAGGAGACCACGCCGGCGCCACGGGCTCGGGCTCGGGCTCCTCCGGCGACGCCCCGGCGCGGCGCGGCGGGAGGGAGCGGGAGGCGAAGCGCGCCAGGGCCGACGACGGCGAGGTGAGGTGCCAGGTGGAGGGGTGCGGGCTGGACCTCAGCAGGGTCAAGGAGTACCACCGGAAGCACCGCGTCTGCGAGGCCCACACCAAGTCCCCCCGCGTCGTCGTCG…
	zma-miR156b-nb	Zm00001eb208150	Zm00001d053890	Zm00001d053890_T006	1	1	21	1087	1107	UGACAGAAGAGAGUGAGCAUA	.::::: :::::::::::::	CGUGCUCUCUCUCUUCUGUCA	Cleavage	cdna chromosome:AGPv4:4:243050453:243053390:-1	SBP transcription factor [Source:UniProtKB/TrEMBL;Acc:C0P8B7]	SBP domain	1	GCTCCCCTTTCCTCGCCGCTCTGCCTCGCCTTTTGGGTTTCTGAGAGGCGCTGCGCTGGTTTGCCTTCCCCACTGCTCGCTCTGCCGGTCGCCGCCGTGGAAGAGCTACACCACGACGAGACACAGGTTCTCTCGACCCGTCATCACCCACAGCGAGGCTGAGCGGAGAGGAGACGAAGAGAGGAACAGGGTACACAGATCTCAAGAAGTTTCGCACCTGCCAAAGCGCCCGACAAGGACACTGGTTCGGTGCTCAGCAGCGGAGAGCCGGTGGTGCTAGGCCTGAAGCTTGGCAAGAGAACGTATTTCGAAGATGGTTGTGGACTAGGGCAGAGCGGCAAGAGTTCGGCGGCGTTAGGCACTGCCAGTGCAGCGACCCCTCCGGGTCCTGCGAAGAAG…
	zma-miR8155-nb	Zm00001d018439	Zm00001d018439	Zm00001d018439_T006	1	1	19	1171	1189	UAACCUGGCUCUGAUACCA	:::::::.::::::::::.	UGGUAUCGGAGCCAGGUUG	Cleavage	cdna chromosome:AGPv4:5:220890985:220895860:-1	Zm00001d018439	diphthine--ammonia ligase|endoribonuclease	1	ACGCCTCTCTGCCGAGCACTCGGCGCATAACAGCACCACCGCGCCGCGCCGCCGCCACCCCCTTTCCCGTTCGTTCCCAGGACGAGTCGCAGCAGCCGGCCAGCCGCACAGAGTGGTGGAGCCTAGGAACAGAGGAGGCGCCGAGCCATCTCCGCAGCCTGCTACCGGGGAACGGGCGGGAACGGACTCTAACTTAGAGAGAGCGCGGGCGAGAGAGGTCAACCGCAGCCGGAGGCGATGGAGGTGGTGGCGCTGGTGAGCGGCGGAAAGGACAGCTGCTTCGCCATGATGCGATGCATGGACTACGGCCACAAGGTTGTCGCTTTGGCTAATCTTATCCCCCTCGACGACACCGTCGATGAGCTCGACAGCTACATGTACCAAACTGTTGGGCACCAG…
	zma-miR8155-nb	Zm00001eb188350	Zm00001d051565	Zm00001d051565_T001	1	1	19	3641	3659	UAACCUGGCUCUGAUACCA	::: :::::::::::::::	UGGCAUCAGAGCCAGGUUA	Cleavage	cdna chromosome:AGPv4:4:162887403:162902080:-1	Zm00001d051565	DNA polymerase III, delta subunit	1	GTAGCCGCTGACGCCACTCTGCTCGAGGTAAATGCGTGGCACCCCTAGTCTCCTCCACTAGAGCGTAATTCAGTTAGCTAAGTGGCTTGGTTCACTTGAAAATTACACGAGCCTGCTCCAGGCGGTGCGGCAGGTGGACGTTGTCATCTACGCGGTGCCCACGAAGCAGGCGCTCGAGCAGAAGCCCCTGCTTCGGGCTATAAAGGAAGCTGGATGCGTGAAGAGTATATGGTGGATGCAGCTGGAGCATGCCAGGCTATATGGCTCGTGCAGCTGCTGGGGGACATCACCGGCGTCAAAGTCTAGCCATCGCTGCTGAAGATGGACAATTAGTATTTTTTTAAAAGAGAATGATGTTGCTAAATTGACAATATGCACCATAGAAGATTCCAGGACATT…
	zma-miRf166a-nb	Zm00001eb337970	Zm00001d008869	Zm00001d008869_T001	1	1	22	976	997	UCGGACCAGGCUUCAUUCCCGU	: ::.:::::::::::::::.	CCCGGGAUGAAGCCUGGUCCGG	Cleavage	cdna chromosome:AGPv4:8:23362875:23368001:-1	Class III HD-Zip III protein HB8 [Source:UniProtKB/TrEMBL;Acc:Q147T1]	MEKHLA domain | START domain | Homeobox domain | Homeodomain | Class III HD-Zip III protein HB8	1	GTTAGAGGAAAGCGGCACCGGTGCTCCGGCCATATGGCCTCTCGCCCCCTCCTCCTCCGCCCATGACCGACCCCACCCGGCCCGGCCCTATTCTTCTACTACTCCCTACTCCACGGCTACGCCCACGCACATGCCTCCCACACCCTCATCACTTGCATTGAGCACCACGTCGTCGAGCTATCTGAGCACAAGTGCTACTAAGCTAGTAGCCACCACCTGCTATAGGAGTATAGGCTATAGGCCTATAGCTACCAGAGCCGCCAGCTGCCAGAGCTGTAGCTCAGCTAGCTAGTAGGAGAGTAGGGGGTCGTCGTCTGGGTGTTGCTGGCCGCTCGATCGAGTACTCAGTTGTTGGCTGCTGTGCCATTGCGACGGCGGCCGGCGGGCCGGGGAGCGAGC…
	zma-miRf166a-nb	Zm00001d013699	Zm00001d013699	Zm00001d013699_T001	1	1	22	764	785	UCGGACCAGGCUUCAUUCCCGU	::.:::::::::::::::.	GUUGGGAUGAAGCCUGGUCCGG	Cleavage	cdna chromosome:AGPv4:5:17856864:17862605:1	Zm00001d013699	Homeobox-leucine zipper protein HOX32|Homeobox-leucine zipper protein ATHB-14	1	CACTCCCCTCCCTCACCACCATGGCGTCGGGCGGCTGCGCTCTCGCCCCGAGGCCATGACTTGGCGCCGCCCGTGGCCGTGGCTCTCCGTCTTCTCCCTCTCCCCGCGACGACAACCCCTCCTCCTCCCTGGGCGGCGGCGGCGGCTCTAGCTAGCTAGCTAGATGGCGTCGGCGATGGTGGTGTTCGGGGGCGGCAAGGACCGGCCGTCGCCTGGCGGCGGTGGGGCGCCGCAGGTGGACGCGGGCAAGTACGTGCGCTACACCCCCGAGCAGGTCGAGGCGCTCGAGCGGGTCTACGGCGAGTGCCCCAAGCCCAGCTCGCTGCGCAGGCAGCAGCTCATCAGGGAGTGCCCCATACTCAGCAACATCGAGCCCAAGCAGATCAAGGTCTGGTTCCA…
	zma-miRf166a-nb	Zm00001d014252	Zm00001d014252	Zm00001d014252_T002	1	1	22	278	299	UCGGACCAGGCUUCAUUCCCGU	::.:::::::::::::::.	GUUGGGAUGAAGCCUGGUCCGG	Cleavage	cdna chromosome:AGPv4:5:38188359:38192535:-1	Ribosomal protein L15 [Source:UniProtKB/TrEMBL;Acc:A0A1D6GR79]	Ribosomal protein L15	1	ATGAGATGCCGCGAGAAGCAGCGGAAGGTGGCCTCGCGCCTGCAGACTGTGAACCAGAAGCTGGCTGCAATGAACAAGCTGTTGATGGAGGAGAATGACAGGCTGCAGAAGCAGCCTTCTGCTGCGACTACAGACACGAGCTGCGAGTCTGTGGTCACAAGTGGTCAGCACCACCAACAGCAAAACCCAGCAGTTCCGTGTCCTCAGCGGGACGCGAATAACCCAGCTAGAGTTACTATCGAAAGCAACATGAACTGCTGTCGATTGGGTGCAAATGGTTGGGATGAAGCCTGGTCCGGATTCCATTGGAATCATCGTTGTTTTGCACAATTGCAGTGGCGTAGCAGGCCAAGCAGATCAAGGTCTGGTTCCAGAACCGCACCTGCATATTCGTGGGAT…
	zma-miRf166a-nb	Zm00001d026325	Zm00001d026325	Zm00001d026325_T001	1	1	22	166	187	UCGGACCAGGCUUCAUUCCCGU	::.:::::::::::::::.	GUUGGGAUGAAGCCUGGUCCGG	Cleavage	cdna chromosome:AGPv4:10:143588470:143589138:1	Zm00001d026325		1	ATGCCGCCCCCACGAATCTGCTTATCGCGCGTCCCTCCCCTTGCACCCTCGTCAAACTGTAAAACAGTATGTCCGATCAGGCCAATTCTACTAGCTATTGCTGAGGAGACCTTGGCAAAGTTTCTGTCGAAAGCAACAGGAACTGCTATCGATTGGGTGCAAATGGTTGGGATGAAGCCTGGTCCGGATTCCATTGGAATCATCGCTGTTTCGCACAATTGCAGTGGCGTAGCAGCCCAAGCAGATCAAGGCCTG
	zma-miRf166a-nb	Zm00001eb000690	Zm00001d027317	Zm00001d027317_T003	1	1	22	1382	1403	UCGGACCAGGCUUCAUUCCCGU	: ::.:::::::::::::::.	CCUGGGAUGAAGCCUGGUCCGG	Cleavage	cdna chromosome:AGPv4:1:2818955:2826611:1	Zm00001d027317	START domain | Homeodomain | MEKHLA domain	1	GGCCCCCACCCCGCGCGCTCCTCGATGCGCGCAGACGTACGCCCTGCGGACCCCTCATACCGTGTCCCTTGTCCCGGCGACGTGGGCCCCCCGCGCGGCGCGGCCACCGTCTCCCTCCCTCCCTCTCTCCTCCTCCGTCATCCGGCTCCGCTCCGAGTCCGACCGCTGGTATATAGGCCGTCTGCTTCGGCAGCACAGTGCCACTGCTGCGACTGCGAGCGATCCCTTCTCGCCGCCTGCATTGCGAGCTACAGCTACGACTGCTGCCGCTGTTCCACGTCTCTGTCTCCGCTTTAAGGCTGTCACCTTTCCCCATCCCCTACGCCCCCCTTCCTCCCCCCTCTTCGCCCCTCAATCAATCACGACGCCACAGCCGCACCCCCGCGAACCCTAGCTCGC…
	zma-miRf166a-nb	Zm00001eb031670	Zm00001d031061	Zm00001d031061_T001	1	1	22	908	929	UCGGACCAGGCUUCAUUCCCGU	::.:::::::::::::::.	GUUGGGAUGAAGCCUGGUCCGG	Cleavage	cdna chromosome:AGPv4:1:175170463:175176066:-1	Zm00001d031061	Homeodomain | MEKHLA domain | START domain	1	ATCCCAAAACCCATTCGGTCCTTGGCTCCTTGCTGAGGCAGAGGAGGACTGCAGCCAGCAGTACTGTACGGCTATTAAACAAGCCCAGAGCTTTGCTGGCTGGCTGGCTGGCTTGCCGCTGCTCCTCTCCTCTCCTCTCCTCGCTAGCTCCCCCCAAGCGAGCACGCCGCCCACCACGATGCCAGCGCGCACGGGAGCCGGCTGCTCCGCCTCCGCCTCCTCTCCGCTCCCGCACCACTAGCGCGGGAGCCCGATGGCGAGCAGCAGGGGGAGGCTGAGGCTCTCCCCGCGCGCGGCGGCGCCGCAGCTGGACGCGGGCAAGTACGTGCGGTACACGGCGGAGCAGGTGGATGCGCTGGAGCTTGCCTACGGCGAGTGCCCCAAGCCCAGCTCGCTGCG…
	zma-miRf166a-nb	Zm00001eb045630	Zm00001d032681	Zm00001d032681_T004	1	1	22	1160	1181	UCGGACCAGGCUUCAUUCCCGU	: ::.:::::::::::::::.	CCUGGGAUGAAGCCUGGUCCGG	Cleavage	cdna chromosome:AGPv4:1:234066734:234078059:-1	Zm00001d032681	MEKHLA domain | Homeodomain | START domain	1	GTGCGCCCTCACAGTAGACGTGCTAGGCTGCTAGCTAGGAGCAGCTCGCTGCAGTGCTTGCTGCCACTCTTCTGTCTCCTCTTGCTGCTTCTCGCTCGCTCGTCTTTAAAGCTGTCGCCTTTTGCCGCTCTCGGCGACTCGGCTCCTGCCTCCTGCCTCCCCTCCTCCTAGTCGGCTCCTCCTGAACCCGCTGGGTTCCTCGTCTGTCGTCTCCTTCTGTTTCGACATTATCCGGCAACCGGGCGGGCTAGCCAGCACTGCTGGTTCTGGGAGGCGTCGCTGGGCGGGTGCGCGCGTGTTTTGCAGTCGATGGCCGAGGCTCCGTGCACCGTCGCGGGGGGCGGTTTGCGCGGACGCGGTGGTACGCTGTGATGCCGGTCAGCAGCTGGCGACGGTGCC…
	zma-miRf166a-nb	Zm00001eb050660	Zm00001d033246	Zm00001d033246_T004	1	1	22	983	1004	UCGGACCAGGCUUCAUUCCCGU	::.:::::::::::::::.	GUUGGGAUGAAGCCUGGUCCGG	Cleavage	cdna chromosome:AGPv4:1:255864309:255869980:1	Zm00001d033246	START domain | MEKHLA domain | Homeodomain	1	ATCCCCGTCTCGCCGCTAGCTTTCCCTTTCCCCCTGCTGCTCCTCCCCTCCGTCCTCCTCCTCACCCTCCCCGCGGGCCGCGCGGCTCGGCAGCCAAGCAAGCAACAGCACAACACACCCCCGCACCGCCGCCACTTCTCTCTCTCTCTCTCTCTCTCTCTCTCTCTCTCTCTCTCTCTCTCTCTCTCTCTCTCTCTCTCTCTCTCTCTCTCTCTCTCTCTCTCGCACCACCACCATGGCGTCGGGCGGCTGCGCTCTCGCCCCGAGGCTATGACTCGGCGCCGCCCGTGGCCGTGGCTCTCCGTCTTCTCCATCTCCCCGCGACGACGACAACCCCTCCTCCTCCGACTCCGACTCCTCCCTGGGCGGCGGTGCTAGCCAGATGTCGACGGCGCTGGC…
	zma-miRf166a-nb	Zm00001eb136060	Zm00001d041489	Zm00001d041489_T005	1	1	22	2007	2028	UCGGACCAGGCUUCAUUCCCGU	::.:::::::::::::::.	GUUGGGAUGAAGCCUGGUCCGG	Cleavage	cdna chromosome:AGPv4:3:123607210:123613655:-1	Zm00001d041489	MEKHLA domain | START domain | Homeodomain	1	TCCTCTCCTCCTCCTCACTCCACCACTGCCCACTCCCATCCCACGCGAGCACAACCACCACCTACTCCCTACTCCCTACACTACTCCCCCCGCAAGCACGCCCAGCGCCATGGCCATGGCGGCAGCGCGCACGGGGGCCTGCTACTCCGCCTCCGCTTCCTCTCCTCTCCTGCACTACTAGCGGGTCCGCTGGCGACGATGGCGGCGGTGGCGAGCAGGGAGAGGCTCTCCCCGGGCGCCGCGCCGCAGGTGGACGCGGGCAAGTACGTGCGGTACACGCCGGAGCAGGTGGAGGCACTGGAGCGCGTCTACAGCGAGTGCCCCAAGCCCAGCTCGCTGCGCCGGCAGCACCTCATCAGGGACTGCCCCATCCTCCGCAACATCGAGCCCAAGCAGATC…
	zma-miRf166a-nb	Zm00001eb404260	Zm00001d048527	Zm00001d048527_T004	1	1	22	1484	1505	UCGGACCAGGCUUCAUUCCCGU	: ::.:::::::::::::::.	CCUGGGAUGAAGCCUGGUCCGG	Cleavage	cdna chromosome:AGPv4:9:157815873:157824341:-1	Zm00001d048527	START domain | MEKHLA domain | Homeodomain	1	GCGGACCCCACTGTATTCCCGTCCCCGCGACGTGGGCCCTCGCGCGGCGGTTCAATCAGTCAGGAAAGCGTAGCGCAATCACGCGCCACCACCAAAGGCCCCAACCCCCGGTCCCGCGGCCGCCGGTGCACTGCACCGCGTGCACCGCCTCCGCGTCCCGTTGCGCGGCCAGGCCAACTCACCCGGCACGGCGCAGCCATCGTCTCTCTCTCCTCCGTCCTCCGCTCCGAGTCCGACCGGTGGTATATACGTAGGCCGTCTGCCTCGGCACCACAGTGCTTGCCAGCGAGCACTGTGCCAGAGCTCTGCACTGCCGTGTCCACCGTCTCCCTCCTCGCCTGCGTCGCGAGCCGCGACTGTGCAAGCTGCTATTGCTGGTGCCGCTGTTCCACGTCTCTG…
	zma-miRf166b-nb	Zm00001eb337970	Zm00001d008869	Zm00001d008869_T001	1	1	22	976	997	UCGGACCAGGCUUCAUUCCCUU	::.:::::::::::::::.	CCCGGGAUGAAGCCUGGUCCGG	Cleavage	cdna chromosome:AGPv4:8:23362875:23368001:-1	Class III HD-Zip III protein HB8 [Source:UniProtKB/TrEMBL;Acc:Q147T1]	MEKHLA domain | START domain | Homeobox domain | Homeodomain | Class III HD-Zip III protein HB8	1	GTTAGAGGAAAGCGGCACCGGTGCTCCGGCCATATGGCCTCTCGCCCCCTCCTCCTCCGCCCATGACCGACCCCACCCGGCCCGGCCCTATTCTTCTACTACTCCCTACTCCACGGCTACGCCCACGCACATGCCTCCCACACCCTCATCACTTGCATTGAGCACCACGTCGTCGAGCTATCTGAGCACAAGTGCTACTAAGCTAGTAGCCACCACCTGCTATAGGAGTATAGGCTATAGGCCTATAGCTACCAGAGCCGCCAGCTGCCAGAGCTGTAGCTCAGCTAGCTAGTAGGAGAGTAGGGGGTCGTCGTCTGGGTGTTGCTGGCCGCTCGATCGAGTACTCAGTTGTTGGCTGCTGTGCCATTGCGACGGCGGCCGGCGGGCCGGGGAGCGAGC…
	zma-miRf166b-nb	Zm00001d013699	Zm00001d013699	Zm00001d013699_T001	1	1	22	764	785	UCGGACCAGGCUUCAUUCCCUU	::.:::::::::::::::.	GUUGGGAUGAAGCCUGGUCCGG	Cleavage	cdna chromosome:AGPv4:5:17856864:17862605:1	Zm00001d013699	Homeobox-leucine zipper protein HOX32|Homeobox-leucine zipper protein ATHB-14	1	CACTCCCCTCCCTCACCACCATGGCGTCGGGCGGCTGCGCTCTCGCCCCGAGGCCATGACTTGGCGCCGCCCGTGGCCGTGGCTCTCCGTCTTCTCCCTCTCCCCGCGACGACAACCCCTCCTCCTCCCTGGGCGGCGGCGGCGGCTCTAGCTAGCTAGCTAGATGGCGTCGGCGATGGTGGTGTTCGGGGGCGGCAAGGACCGGCCGTCGCCTGGCGGCGGTGGGGCGCCGCAGGTGGACGCGGGCAAGTACGTGCGCTACACCCCCGAGCAGGTCGAGGCGCTCGAGCGGGTCTACGGCGAGTGCCCCAAGCCCAGCTCGCTGCGCAGGCAGCAGCTCATCAGGGAGTGCCCCATACTCAGCAACATCGAGCCCAAGCAGATCAAGGTCTGGTTCCA…
	zma-miRf166b-nb	Zm00001d014252	Zm00001d014252	Zm00001d014252_T001	1	1	22	278	299	UCGGACCAGGCUUCAUUCCCUU	::.:::::::::::::::.	GUUGGGAUGAAGCCUGGUCCGG	Cleavage	cdna chromosome:AGPv4:5:38187608:38192535:-1	Ribosomal protein L15 [Source:UniProtKB/TrEMBL;Acc:A0A1D6GR79]	Ribosomal protein L15	1	ATGAGATGCCGCGAGAAGCAGCGGAAGGTGGCCTCGCGCCTGCAGACTGTGAACCAGAAGCTGGCTGCAATGAACAAGCTGTTGATGGAGGAGAATGACAGGCTGCAGAAGCAGCCTTCTGCTGCGACTACAGACACGAGCTGCGAGTCTGTGGTCACAAGTGGTCAGCACCACCAACAGCAAAACCCAGCAGTTCCGTGTCCTCAGCGGGACGCGAATAACCCAGCTAGAGTTACTATCGAAAGCAACATGAACTGCTGTCGATTGGGTGCAAATGGTTGGGATGAAGCCTGGTCCGGATTCCATTGGAATCATCGTTGTTTTGCACAATTGCAGTGGCGTAGCAGGCCAAGCAGATCAAGGTCTGGTTCCAGAACCGCACCTGCATATTCGTGGGAT…
	zma-miRf166b-nb	Zm00001d026325	Zm00001d026325	Zm00001d026325_T001	1	1	22	166	187	UCGGACCAGGCUUCAUUCCCUU	::.:::::::::::::::.	GUUGGGAUGAAGCCUGGUCCGG	Cleavage	cdna chromosome:AGPv4:10:143588470:143589138:1	Zm00001d026325		1	ATGCCGCCCCCACGAATCTGCTTATCGCGCGTCCCTCCCCTTGCACCCTCGTCAAACTGTAAAACAGTATGTCCGATCAGGCCAATTCTACTAGCTATTGCTGAGGAGACCTTGGCAAAGTTTCTGTCGAAAGCAACAGGAACTGCTATCGATTGGGTGCAAATGGTTGGGATGAAGCCTGGTCCGGATTCCATTGGAATCATCGCTGTTTCGCACAATTGCAGTGGCGTAGCAGCCCAAGCAGATCAAGGCCTG
	zma-miRf166b-nb	Zm00001eb000690	Zm00001d027317	Zm00001d027317_T032	1	1	22	327	348	UCGGACCAGGCUUCAUUCCCUU	::.:::::::::::::::.	CCUGGGAUGAAGCCUGGUCCGG	Cleavage	cdna chromosome:AGPv4:1:2820561:2826490:1	Zm00001d027317	START domain | Homeodomain | MEKHLA domain	1	GTAGGTGCCGCGATAAGCAGCGGAAGGAGTCTTCGCGGCTTCAGGCTGTCAACAGAAAGCTGACGGCAATGAACAAGCTTCTTATGGAAGAGAATGAGCGTCTTCAGAAGCAAGTCTCTCAGTTGGTTCATGAAAATGCGCACATGCGGCAGCAGCTGCAGAACACTTCATTGGCCAATGATACAAGCTGTGAATCAAATGTCACTGCCCCTCCAAACGCTATAAGGGATGCAAGTAACCCTTCTGGACTCCTTGCGATTGCGGAGGAGACCTTCACAGAGTTCCTCTCAAAGGCTACTGGGACAGCTATTGATTGGGTCCAGATGCCTGGGATGAAGCCTGGTCCGGATTCGGTTGGTATTGTGGCCATTTCGCATGGTTGCCGTGGCGTTGCTGCCC…
	zma-miRf166b-nb	Zm00001eb031670	Zm00001d031061	Zm00001d031061_T009	1	1	22	839	860	UCGGACCAGGCUUCAUUCCCUU	::.:::::::::::::::.	GUUGGGAUGAAGCCUGGUCCGG	Cleavage	cdna chromosome:AGPv4:1:175173010:175176066:-1	Zm00001d031061	Homeodomain | MEKHLA domain | START domain	1	ATCCCAAAACCCATTCGGTCCTTGGCTCCTTGCTGAGGCAGAGGAGGACTGCAGCCAGCAGTACTGTACGGCTATTAAACAAGCCCAGAGCTTTGCTGGCTGGCTGGCTGGCTTGCCGCTGCTCCTCTCCTCTCCTCTCCTCGCTAGCTCCCCCCAAGCGAGCACGCCGCCCACCACGATGCCAGCGCGCACGGGAGCCGGCTGCTCCGCCTCCGCCTCCTCTCCGCTCCCGCACCACTAGCGCGGGAGCCCGATGGCGAGCAGCAGGGGGAGGCTGAGGCTCTCCCCGCGCGCGGCGGCGCCGCAGCTGGACGCGGGCAAGTACGTGCGGTACACGGCGGAGCAGGTGGATGCGCTGGAGCTTGCCTACGGCGAGTGCCCCAAGCCCAGCTCGCTGCG…
	zma-miRf166b-nb	Zm00001eb045630	Zm00001d032681	Zm00001d032681_T003	1	1	22	894	915	UCGGACCAGGCUUCAUUCCCUU	::.:::::::::::::::.	CCUGGGAUGAAGCCUGGUCCGG	Cleavage	cdna chromosome:AGPv4:1:234066734:234077329:-1	Zm00001d032681	MEKHLA domain | Homeodomain | START domain	1	GGCCGCATTTGCGTGTTCTGCTTCTGCAGTGGCCGCCCCTTTTCTCTCCTCGGTTTCAAGCCAAAAGCTGACTCCTTTGCGTGCTTTTCTACGTTTCTTTGCCTGATGGATAGAGACGGCACTTCGTTTTTTCAGGTTATTAAATCTTTGCTAACACCGATTTCGTTGGAATCTCGCAGGTTTTGATCGGTGTGTGAGAAGGTGGAATTGCAGGTAGCGACGGCGTGAGAAGGGTCCGTTTGAGTGTTTGACAAAGGGGAAGTGGTGGTCGGAGGCGGAGAGGACGGGTGCGTGGTGGAGTTTTGCTTTCGGTGCTGGTCGGTGGCCGTGCAACGATGGCAGCAGCCGTAGCGATGCGGAGCGGGAGCAGCGATGGCGGCGGCGGGTACGAGAAGAGCG…
	zma-miRf166b-nb	Zm00001eb050660	Zm00001d033246	Zm00001d033246_T003	1	1	22	969	990	UCGGACCAGGCUUCAUUCCCUU	::.:::::::::::::::.	GUUGGGAUGAAGCCUGGUCCGG	Cleavage	cdna chromosome:AGPv4:1:255864303:255869980:1	Zm00001d033246	START domain | MEKHLA domain | Homeodomain	1	CTCCCCATCCCCGTCTCGCCGCTAGCTTTCCCTTTCCCCCTGCTGCTCCTCCCCTCCGTCCTCCTCCTCACCCTCCCCGCGGGCCGCGCGGCTCGGCAGCCAAGCAAGCAACAGCACAACACACCCCCGCACCGCCGCCACTTCTCTCTCTCTCTCTCTCTCTCTCTCTCTCTCTCTCTCTCTCTCTCTCTCTCTCTCTCTCTCTCTCTCGCACCACCACCATGGCGTCGGGCGGCTGCGCTCTCGCCCCGAGGCTATGACTCGGCGCCGCCCGTGGCCGTGGCTCTCCGTCTTCTCCATCTCCCCGCGACGACGACAACCCCTCCTCCTCCGACTCCGACTCCTCCCTGGGCGGCGGTGCTAGCCAGATGTCGACGGCGCTGGCGGTGGTCGGGGGCG…
	zma-miRf166b-nb	Zm00001eb136060	Zm00001d041489	Zm00001d041489_T008	1	1	22	723	744	UCGGACCAGGCUUCAUUCCCUU	::.:::::::::::::::.	GUUGGGAUGAAGCCUGGUCCGG	Cleavage	cdna chromosome:AGPv4:3:123607224:123613597:-1	Zm00001d041489	MEKHLA domain | START domain | Homeodomain	1	CACCTACTCCCTACTCCCTACACTACTCCCCCCGCAAGCACGCCCAGCGCCATGGCCATGGCGGCAGCGCGCACGGGGGCCTGCTACTCCGCCTCCGCTTCCTCTCCTCTCCTGCACTACTAGCGGGTCCGCTGGCGACGATGGCGGCGGTGGCGAGCAGGGAGAGGCTCTCCCCGGGCGCCGCGCCGCAGGTGGACGCGGGCAAGTACGTGCGGTACACGCCGGAGCAGGTGGAGGCACTGGAGCGCGTCTACAGCGAGTGCCCCAAGCCCAGCTCGCTGCGCCGGCAGCACCTCATCAGGGACTGCCCCATCCTCCGCAACATCGAGCCCAAGCAGATCAAGGTCTGGTTCCAGAACCGCAGATGCCGGGAGAAGCAGCGCAAGGAGTCCTCTCGTC…
	zma-miRf166b-nb	Zm00001eb404260	Zm00001d048527	Zm00001d048527_T022	1	1	22	327	348	UCGGACCAGGCUUCAUUCCCUU	::.:::::::::::::::.	CCUGGGAUGAAGCCUGGUCCGG	Cleavage	cdna chromosome:AGPv4:9:157816147:157822731:-1	Zm00001d048527	START domain | MEKHLA domain | Homeodomain	1	GTAGGTGCCGCGATAAGCAGCGGAAGGAGTCTTCGCGGCTTCAGGCTGTGAACAGAAAGTTGACGGCAATGAACAAGCTTCTAATGGAAGAGAATGAGCGGCTTCAGAAGCAAGTCTCTCAGTTGGTTCATGAAAACGCGCACATGCGGCAGCAGCTGCAGAATACTTCATTGGCCAATGACACAAGCTGTGAATCAAATGTCACTACCCCTCCAAACCCTATAAGGGACGCAAGTAACCCTTCTGGACTCCTTGCGATTGCAGAGGAGACCTTCACAGAGTTCCTCTCAAAGGCTACTGGGACAGCTATTGATTGGGTCCAGATGCCTGGGATGAAGCCTGGTCCGGATTCAGTTGGTATCGTGGCCATTTCGCATGGTTGCCGTGGCGTTGCTGCCC…
	zma-miRf166a-3p-nb	Zm00001eb337970	Zm00001d008869	Zm00001d008869_T001	1	1	22	976	997	UCGGACCAGGCUUCAUUCCCCC	::.:::::::::::::::.	CCCGGGAUGAAGCCUGGUCCGG	Cleavage	cdna chromosome:AGPv4:8:23362875:23368001:-1	Class III HD-Zip III protein HB8 [Source:UniProtKB/TrEMBL;Acc:Q147T1]	MEKHLA domain | START domain | Homeobox domain | Homeodomain | Class III HD-Zip III protein HB8	1	GTTAGAGGAAAGCGGCACCGGTGCTCCGGCCATATGGCCTCTCGCCCCCTCCTCCTCCGCCCATGACCGACCCCACCCGGCCCGGCCCTATTCTTCTACTACTCCCTACTCCACGGCTACGCCCACGCACATGCCTCCCACACCCTCATCACTTGCATTGAGCACCACGTCGTCGAGCTATCTGAGCACAAGTGCTACTAAGCTAGTAGCCACCACCTGCTATAGGAGTATAGGCTATAGGCCTATAGCTACCAGAGCCGCCAGCTGCCAGAGCTGTAGCTCAGCTAGCTAGTAGGAGAGTAGGGGGTCGTCGTCTGGGTGTTGCTGGCCGCTCGATCGAGTACTCAGTTGTTGGCTGCTGTGCCATTGCGACGGCGGCCGGCGGGCCGGGGAGCGAGC…
	zma-miRf166a-3p-nb	Zm00001d013699	Zm00001d013699	Zm00001d013699_T001	1	1	22	764	785	UCGGACCAGGCUUCAUUCCCCC	::.:::::::::::::::.	GUUGGGAUGAAGCCUGGUCCGG	Cleavage	cdna chromosome:AGPv4:5:17856864:17862605:1	Zm00001d013699	Homeobox-leucine zipper protein HOX32|Homeobox-leucine zipper protein ATHB-14	1	CACTCCCCTCCCTCACCACCATGGCGTCGGGCGGCTGCGCTCTCGCCCCGAGGCCATGACTTGGCGCCGCCCGTGGCCGTGGCTCTCCGTCTTCTCCCTCTCCCCGCGACGACAACCCCTCCTCCTCCCTGGGCGGCGGCGGCGGCTCTAGCTAGCTAGCTAGATGGCGTCGGCGATGGTGGTGTTCGGGGGCGGCAAGGACCGGCCGTCGCCTGGCGGCGGTGGGGCGCCGCAGGTGGACGCGGGCAAGTACGTGCGCTACACCCCCGAGCAGGTCGAGGCGCTCGAGCGGGTCTACGGCGAGTGCCCCAAGCCCAGCTCGCTGCGCAGGCAGCAGCTCATCAGGGAGTGCCCCATACTCAGCAACATCGAGCCCAAGCAGATCAAGGTCTGGTTCCA…
	zma-miRf166a-3p-nb	Zm00001d014252	Zm00001d014252	Zm00001d014252_T002	1	1	22	278	299	UCGGACCAGGCUUCAUUCCCCC	::.:::::::::::::::.	GUUGGGAUGAAGCCUGGUCCGG	Cleavage	cdna chromosome:AGPv4:5:38188359:38192535:-1	Ribosomal protein L15 [Source:UniProtKB/TrEMBL;Acc:A0A1D6GR79]	Ribosomal protein L15	1	ATGAGATGCCGCGAGAAGCAGCGGAAGGTGGCCTCGCGCCTGCAGACTGTGAACCAGAAGCTGGCTGCAATGAACAAGCTGTTGATGGAGGAGAATGACAGGCTGCAGAAGCAGCCTTCTGCTGCGACTACAGACACGAGCTGCGAGTCTGTGGTCACAAGTGGTCAGCACCACCAACAGCAAAACCCAGCAGTTCCGTGTCCTCAGCGGGACGCGAATAACCCAGCTAGAGTTACTATCGAAAGCAACATGAACTGCTGTCGATTGGGTGCAAATGGTTGGGATGAAGCCTGGTCCGGATTCCATTGGAATCATCGTTGTTTTGCACAATTGCAGTGGCGTAGCAGGCCAAGCAGATCAAGGTCTGGTTCCAGAACCGCACCTGCATATTCGTGGGAT…
	zma-miRf166a-3p-nb	Zm00001d026325	Zm00001d026325	Zm00001d026325_T001	1	1	22	166	187	UCGGACCAGGCUUCAUUCCCCC	::.:::::::::::::::.	GUUGGGAUGAAGCCUGGUCCGG	Cleavage	cdna chromosome:AGPv4:10:143588470:143589138:1	Zm00001d026325		1	ATGCCGCCCCCACGAATCTGCTTATCGCGCGTCCCTCCCCTTGCACCCTCGTCAAACTGTAAAACAGTATGTCCGATCAGGCCAATTCTACTAGCTATTGCTGAGGAGACCTTGGCAAAGTTTCTGTCGAAAGCAACAGGAACTGCTATCGATTGGGTGCAAATGGTTGGGATGAAGCCTGGTCCGGATTCCATTGGAATCATCGCTGTTTCGCACAATTGCAGTGGCGTAGCAGCCCAAGCAGATCAAGGCCTG
	zma-miRf166a-3p-nb	Zm00001eb000690	Zm00001d027317	Zm00001d027317_T003	1	1	22	1382	1403	UCGGACCAGGCUUCAUUCCCCC	::.:::::::::::::::.	CCUGGGAUGAAGCCUGGUCCGG	Cleavage	cdna chromosome:AGPv4:1:2818955:2826611:1	Zm00001d027317	START domain | Homeodomain | MEKHLA domain	1	GGCCCCCACCCCGCGCGCTCCTCGATGCGCGCAGACGTACGCCCTGCGGACCCCTCATACCGTGTCCCTTGTCCCGGCGACGTGGGCCCCCCGCGCGGCGCGGCCACCGTCTCCCTCCCTCCCTCTCTCCTCCTCCGTCATCCGGCTCCGCTCCGAGTCCGACCGCTGGTATATAGGCCGTCTGCTTCGGCAGCACAGTGCCACTGCTGCGACTGCGAGCGATCCCTTCTCGCCGCCTGCATTGCGAGCTACAGCTACGACTGCTGCCGCTGTTCCACGTCTCTGTCTCCGCTTTAAGGCTGTCACCTTTCCCCATCCCCTACGCCCCCCTTCCTCCCCCCTCTTCGCCCCTCAATCAATCACGACGCCACAGCCGCACCCCCGCGAACCCTAGCTCGC…
	zma-miRf166a-3p-nb	Zm00001eb031670	Zm00001d031061	Zm00001d031061_T001	1	1	22	908	929	UCGGACCAGGCUUCAUUCCCCC	::.:::::::::::::::.	GUUGGGAUGAAGCCUGGUCCGG	Cleavage	cdna chromosome:AGPv4:1:175170463:175176066:-1	Zm00001d031061	Homeodomain | MEKHLA domain | START domain	1	ATCCCAAAACCCATTCGGTCCTTGGCTCCTTGCTGAGGCAGAGGAGGACTGCAGCCAGCAGTACTGTACGGCTATTAAACAAGCCCAGAGCTTTGCTGGCTGGCTGGCTGGCTTGCCGCTGCTCCTCTCCTCTCCTCTCCTCGCTAGCTCCCCCCAAGCGAGCACGCCGCCCACCACGATGCCAGCGCGCACGGGAGCCGGCTGCTCCGCCTCCGCCTCCTCTCCGCTCCCGCACCACTAGCGCGGGAGCCCGATGGCGAGCAGCAGGGGGAGGCTGAGGCTCTCCCCGCGCGCGGCGGCGCCGCAGCTGGACGCGGGCAAGTACGTGCGGTACACGGCGGAGCAGGTGGATGCGCTGGAGCTTGCCTACGGCGAGTGCCCCAAGCCCAGCTCGCTGCG…
	zma-miRf166a-3p-nb	Zm00001eb045630	Zm00001d032681	Zm00001d032681_T004	1	1	22	1160	1181	UCGGACCAGGCUUCAUUCCCCC	::.:::::::::::::::.	CCUGGGAUGAAGCCUGGUCCGG	Cleavage	cdna chromosome:AGPv4:1:234066734:234078059:-1	Zm00001d032681	MEKHLA domain | Homeodomain | START domain	1	GTGCGCCCTCACAGTAGACGTGCTAGGCTGCTAGCTAGGAGCAGCTCGCTGCAGTGCTTGCTGCCACTCTTCTGTCTCCTCTTGCTGCTTCTCGCTCGCTCGTCTTTAAAGCTGTCGCCTTTTGCCGCTCTCGGCGACTCGGCTCCTGCCTCCTGCCTCCCCTCCTCCTAGTCGGCTCCTCCTGAACCCGCTGGGTTCCTCGTCTGTCGTCTCCTTCTGTTTCGACATTATCCGGCAACCGGGCGGGCTAGCCAGCACTGCTGGTTCTGGGAGGCGTCGCTGGGCGGGTGCGCGCGTGTTTTGCAGTCGATGGCCGAGGCTCCGTGCACCGTCGCGGGGGGCGGTTTGCGCGGACGCGGTGGTACGCTGTGATGCCGGTCAGCAGCTGGCGACGGTGCC…
	zma-miRf166a-3p-nb	Zm00001eb050660	Zm00001d033246	Zm00001d033246_T004	1	1	22	983	1004	UCGGACCAGGCUUCAUUCCCCC	::.:::::::::::::::.	GUUGGGAUGAAGCCUGGUCCGG	Cleavage	cdna chromosome:AGPv4:1:255864309:255869980:1	Zm00001d033246	START domain | MEKHLA domain | Homeodomain	1	ATCCCCGTCTCGCCGCTAGCTTTCCCTTTCCCCCTGCTGCTCCTCCCCTCCGTCCTCCTCCTCACCCTCCCCGCGGGCCGCGCGGCTCGGCAGCCAAGCAAGCAACAGCACAACACACCCCCGCACCGCCGCCACTTCTCTCTCTCTCTCTCTCTCTCTCTCTCTCTCTCTCTCTCTCTCTCTCTCTCTCTCTCTCTCTCTCTCTCTCTCTCTCTCTCTCTCTCGCACCACCACCATGGCGTCGGGCGGCTGCGCTCTCGCCCCGAGGCTATGACTCGGCGCCGCCCGTGGCCGTGGCTCTCCGTCTTCTCCATCTCCCCGCGACGACGACAACCCCTCCTCCTCCGACTCCGACTCCTCCCTGGGCGGCGGTGCTAGCCAGATGTCGACGGCGCTGGC…
	zma-miRf166a-3p-nb	Zm00001eb136060	Zm00001d041489	Zm00001d041489_T005	1	1	22	2007	2028	UCGGACCAGGCUUCAUUCCCCC	::.:::::::::::::::.	GUUGGGAUGAAGCCUGGUCCGG	Cleavage	cdna chromosome:AGPv4:3:123607210:123613655:-1	Zm00001d041489	MEKHLA domain | START domain | Homeodomain	1	TCCTCTCCTCCTCCTCACTCCACCACTGCCCACTCCCATCCCACGCGAGCACAACCACCACCTACTCCCTACTCCCTACACTACTCCCCCCGCAAGCACGCCCAGCGCCATGGCCATGGCGGCAGCGCGCACGGGGGCCTGCTACTCCGCCTCCGCTTCCTCTCCTCTCCTGCACTACTAGCGGGTCCGCTGGCGACGATGGCGGCGGTGGCGAGCAGGGAGAGGCTCTCCCCGGGCGCCGCGCCGCAGGTGGACGCGGGCAAGTACGTGCGGTACACGCCGGAGCAGGTGGAGGCACTGGAGCGCGTCTACAGCGAGTGCCCCAAGCCCAGCTCGCTGCGCCGGCAGCACCTCATCAGGGACTGCCCCATCCTCCGCAACATCGAGCCCAAGCAGATC…
	zma-miRf166a-3p-nb	Zm00001eb404260	Zm00001d048527	Zm00001d048527_T004	1	1	22	1484	1505	UCGGACCAGGCUUCAUUCCCCC	::.:::::::::::::::.	CCUGGGAUGAAGCCUGGUCCGG	Cleavage	cdna chromosome:AGPv4:9:157815873:157824341:-1	Zm00001d048527	START domain | MEKHLA domain | Homeodomain	1	GCGGACCCCACTGTATTCCCGTCCCCGCGACGTGGGCCCTCGCGCGGCGGTTCAATCAGTCAGGAAAGCGTAGCGCAATCACGCGCCACCACCAAAGGCCCCAACCCCCGGTCCCGCGGCCGCCGGTGCACTGCACCGCGTGCACCGCCTCCGCGTCCCGTTGCGCGGCCAGGCCAACTCACCCGGCACGGCGCAGCCATCGTCTCTCTCTCCTCCGTCCTCCGCTCCGAGTCCGACCGGTGGTATATACGTAGGCCGTCTGCCTCGGCACCACAGTGCTTGCCAGCGAGCACTGTGCCAGAGCTCTGCACTGCCGTGTCCACCGTCTCCCTCCTCGCCTGCGTCGCGAGCCGCGACTGTGCAAGCTGCTATTGCTGGTGCCGCTGTTCCACGTCTCTG…
	zma-miRf156b-nb	Zm00001eb101920	Zm00001d006028	Zm00001d006028_T001	1	1	21	932	952	UUGACAGAAGAGAGUGAGCAC	:::::: ::::::::::::::	GUGCUCUCUCUCUUCUGUCAA	Cleavage	cdna chromosome:AGPv4:2:195579800:195583642:-1	SBP transcription factor [Source:UniProtKB/TrEMBL;Acc:B4FLF0]	SBP domain	1	CTGCCTCCTCCTACCCTTCCCTCGCTGAAGCCCTCTCGCGCCTCCTCCCACTCCCACTGGACAGAGAGGAGGTTAGTGGAAGGCGGGCTAGGAGGCTACGCCGCCACAGACGCGAAGCGATAGCGTCGGGGGGAAGCAAGGAAGCGGGTGGCAATGGCGACCGGCGGCGGCGGTGGGAGCGACGACTTCCACGGGCTCACGTTCGGCCAGAAGATCTACTTCGAGCAGGACGCGGGCGCCGCCGGGGGGAGCGCGACGGGCGGCAGGAAGGGGAAGGGCGCCGCGGCGTCCGCGAGCGCCGCCCAGCCGCCGCGGTGCCGGGTGGACGGGTGCGGCGTGGATCTGAGCGCCGTCAAGCAGTACTACTGCCGGCACAAGGTGTGCTACATGCACTCCAAG…
	zma-miRf156b-nb	Zm00001eb232050	Zm00001d015233	Zm00001d015233_T005	1	1	21	1567	1587	UUGACAGAAGAGAGUGAGCAC	:::::: ::::::::::::::	GUGCUCUCUCUCUUCUGUCAA	Cleavage	cdna chromosome:AGPv4:5:80234233:80238992:1	Zm00001d015233	SBP domain	1	ATTGGGAATCTTGTTATCTGTTCTCCTTTTCAAGCTGCTCTCCCTAGGCTTTTGGGTTTGTGAGGCGTTGGCTCCCTTCCCCACTGCTTCCTCCCCCACTGCCGGTCGCTGTGCAAGAGCTGCCACGAGACAGCAGATTCCCCATCATCCAAAGCGAGGCTGAGGGGGAGGAGAGGAAGCAGGAATAGCCTAACAGGGGTATAGATCTCAGGAAGCTCCATGCGGGTGAGCTTGTGCCCAAGCCTGTGTCCCGGTGCGCGAGGCTGAGCTTCTTGCCCGTTGCCCGTGGCGCCCCCGAGCTCACCGATGCGCCGCCGCCGCCACGGCTTGAGCTCCATGGCTGTCCAGCGCGCTGGTGCGGATTGACAGGCAGGTTGTCCTGCCCGTTCTTTTTTCTGC…
	zma-miRf156b-nb	Zm00001eb316740	Zm00001d020941	Zm00001d020941_T001	1	1	21	929	949	UUGACAGAAGAGAGUGAGCAC	:::::: ::::::::::::::	GUGCUCUCUCUCUUCUGUCAA	Cleavage	cdna chromosome:AGPv4:7:137273600:137277139:-1	SBP transcription factor [Source:UniProtKB/TrEMBL;Acc:B4FXD9]	SBP domain	1	CACTGCCGCCTACCCTCGTTGAAGCGCGCTCTCTCGCTCTCGCTCTCCTCGCGCTTCCTCCCACTCCCACTGGACAGAGAGGAGGGTTAGTGGAGGGCGGGGTAGGAAGCTACCGCCGCCACAGTAACAGCGTTAGCTAGGGGGGAAGCACGGAAGCGGGAAGCAATGGCGACCGGCGGCGGCAGCAGCAGGAGCGACGACGTGCGCGGGCTCAAGTTTGGCAAGAAGATCTACTTCGAGCAGGACGGCGGGAGCGGGAGCGGGGCGGGGGCGGTGGGCGGCAGGAAGGGGAAGGGCGTGGCCACCGGTGGCGCGAGGCCGGCGTCCGCCGCCTCCGCAGCCCAGCCGCCGAGGTGCCAGGTGGACGGGTGCGGCGTGGATCTGAGCGCCGTCAAGCAG…
	zma-miRf156b-nb	Zm00001eb035030	Zm00001d031451	Zm00001d031451_T001	1	1	21	815	835	UUGACAGAAGAGAGUGAGCAC	:::::: ::::::::::::::	GUGCUCUCUCUCUUCUGUCAA	Cleavage	cdna chromosome:AGPv4:1:190382866:190386589:-1	Zm00001d031451	SBP domain	1	ATGGAGTCCGGCGGTGGCGGGGACGACCAGCTGCACGGCCTCAAGTTCGGCAAGAAGATCTACTTCGAGGACGCCGCCGGCTCCAGCAGCGGCAGCAGCAGCGGCGGTGGCAGCGCGCCCGCGCCTCCAGCGACGCAGCAGCCGTCGCCGCCGGCCGCTTCGCCTAGGGCCCCGGCCGGCGGCGGCAGGAGGGGCAGGGCCGCGGCCGGCGGCGCGGGCCCCTCGACGGCGCCCGCGCCCGCGCGCTGCCAGGTCGACGGCTGCAACGTTGACCTCACCGACGTCAAGCCCGCCTACTACTGCCGCCACAAGGTGTGCAAAATGCACTCCAAGGAGCCCCGCGTCCTCGTCAACGGCCTCGAGCAGCGCTTCTGCCAGCAGTGCAGCAGGTTCCACCAG…
	zma-miRf156b-nb	Zm00001eb199880	Zm00001d052890	Zm00001d052890_T001	1	1	21	1055	1075	UUGACAGAAGAGAGUGAGCAC	:::::: ::::::::::::::	GUGCUCUCUCUCUUCUGUCAA	Cleavage	cdna chromosome:AGPv4:4:203611347:203615518:-1	Squamosa promoter-binding protein-like (SBP domain) transcription factor family protein [Source:UniProtKB/TrEMBL;Acc:B7ZYE2]	SBP domain	1	GGCAACAGCGAGCCCTGCTGTCCCTCTGCTTCGCCACCTCCTCCCTCCCTCTCTTTCCTTCCTCTTGGAGGAGAGAGAAGAGGGGGAGAGCCAGTCAGCCAGCCAGCCCAAGAACAGCGTACGTACGTTGTCAAGTCCCGTCGCCGCCGCAGCAGCTTCGCTCCTCCCGCCCCGCCCACCGTCGCGCGCGGCGGCGGGGAGCGAGCAATGGAGGCCGGCGGCGCCAGCGGCGGCGACGACGGGGACGGCCAGCTGCACGGCCTCAAGTTCGGCAAGAAGATCTACTTCGAGGACGCCGGCGGCTCCAGTAGCAGCGGCGGCAGTGGCAGTGCCAGCGCGACCGCGCCTCCAGCGACGCAGCAGCCGTCGCCGCCGGCCGCTTCGCCTAGGGCCGCGCCC…
	zma-miRf156b-nb	Zm00001eb208150	Zm00001d053890	Zm00001d053890_T006	1	1	21	1088	1108	UUGACAGAAGAGAGUGAGCAC	:::::: ::::::::::::::	GUGCUCUCUCUCUUCUGUCAA	Cleavage	cdna chromosome:AGPv4:4:243050453:243053390:-1	SBP transcription factor [Source:UniProtKB/TrEMBL;Acc:C0P8B7]	SBP domain	1	GCTCCCCTTTCCTCGCCGCTCTGCCTCGCCTTTTGGGTTTCTGAGAGGCGCTGCGCTGGTTTGCCTTCCCCACTGCTCGCTCTGCCGGTCGCCGCCGTGGAAGAGCTACACCACGACGAGACACAGGTTCTCTCGACCCGTCATCACCCACAGCGAGGCTGAGCGGAGAGGAGACGAAGAGAGGAACAGGGTACACAGATCTCAAGAAGTTTCGCACCTGCCAAAGCGCCCGACAAGGACACTGGTTCGGTGCTCAGCAGCGGAGAGCCGGTGGTGCTAGGCCTGAAGCTTGGCAAGAGAACGTATTTCGAAGATGGTTGTGGACTAGGGCAGAGCGGCAAGAGTTCGGCGGCGTTAGGCACTGCCAGTGCAGCGACCCCTCCGGGTCCTGCGAAGAAG…
	zma-miR159b-nb	Zm00001eb386350	Zm00001d046517	Zm00001d046517_T001	1	1	21	888	908	AUUGGAUUGAAGGGAGCUCUC	::::::::::::::::::	UCGAGCUCCCUUCAAUCCAAA	Cleavage	cdna chromosome:AGPv4:9:93396849:93405759:-1	Putative MYB DNA-binding domain superfamily protein [Source:UniProtKB/TrEMBL;Acc:K7VW09]	Myb-like DNA-binding domain	1	ACCGCCGCGGTCCTTCTCTCCCCTGCCCCACCGAGTAGATTTGAGGATCTCCAGCTTTTTGAGGACAATCCAGTTTTCGTCGAAGTTCAAAATGACGGTGGTGGAGGCGGGTGAAGTGTTGAACTTGAAGGTGGGCGAGAACCCTCTACTGGAGGGTGAGGCCAAGACGGGGTACGTCTCGCCCGACGACCAAGACGGGGAGACCGCCAGCGAAAAACCCTGCGGCGCGCCCCAGCTGAAGAAGGGCCCCTGGAGTCCCGATGAAGATAAGCTTCTCAAAAATTATGTCGAGGCACACGGCGAGGGGAAATGGAACAAGGTGCAGCGCAACTCCGGGCTCAATCGCTGTGGCAAGAGCTGCCGCCTCCGCTGGACCAACCACCTCAGGCCCGATCTCAA…
	zma-miR159b-nb	Zm00001eb386360	Zm00001d046518	Zm00001d046518_T001	1	1	21	888	908	AUUGGAUUGAAGGGAGCUCUC	::::::::::::::::::	UCGAGCUCCCUUCAAUCCAAA	Cleavage	cdna chromosome:AGPv4:9:93438079:93444871:-1	Putative MYB DNA-binding domain superfamily protein [Source:UniProtKB/TrEMBL;Acc:K7VW09]	Myb-like DNA-binding domain	1	ACCGCCGCGGTCCTTCTCTCCCCTGCCCCACCGAGTAGATTTGAGGATCTCCAGCTTTTTGAGGACAATCCAGTTTTCGTCGAAGTTCAAAATGACGGTGGTGGAGGCGGGTGAAGTGTTGAACTTGAAGGTGGGCGAGAACCCTCTACTGGAGGGTGAGGCCAAGACGGGGTACGTCTCGCCCGACGACCAAGACGGGGAGACCGCCAGCGAAAAACCCTGCGGCGCGCCCCAGCTGAAGAAGGGCCCCTGGAGTCCCGATGAAGATAAGCTTCTCAAAAATTATGTCGAGGCACACGGCGAGGGGAAATGGAACAAGGTGCAGCGCAACTCCGGGCTCAATCGCTGTGGCAAGAGCTGCCGCCTCCGCTGGACCAACCACCTCAGGCCCGATCTCAA…
	zma-miR156q-nb	Zm00001eb101920	Zm00001d006028	Zm00001d006028_T001	1	1	21	931	951	UGACAGAAGAGAGUGAGCACU	:::::: :::::::::::::	UGUGCUCUCUCUCUUCUGUCA	Cleavage	cdna chromosome:AGPv4:2:195579800:195583642:-1	SBP transcription factor [Source:UniProtKB/TrEMBL;Acc:B4FLF0]	SBP domain	1	CTGCCTCCTCCTACCCTTCCCTCGCTGAAGCCCTCTCGCGCCTCCTCCCACTCCCACTGGACAGAGAGGAGGTTAGTGGAAGGCGGGCTAGGAGGCTACGCCGCCACAGACGCGAAGCGATAGCGTCGGGGGGAAGCAAGGAAGCGGGTGGCAATGGCGACCGGCGGCGGCGGTGGGAGCGACGACTTCCACGGGCTCACGTTCGGCCAGAAGATCTACTTCGAGCAGGACGCGGGCGCCGCCGGGGGGAGCGCGACGGGCGGCAGGAAGGGGAAGGGCGCCGCGGCGTCCGCGAGCGCCGCCCAGCCGCCGCGGTGCCGGGTGGACGGGTGCGGCGTGGATCTGAGCGCCGTCAAGCAGTACTACTGCCGGCACAAGGTGTGCTACATGCACTCCAAG…
	zma-miR156q-nb	Zm00001eb102440	Zm00001d006091	Zm00001d006091_T001	1	1	21	1543	1563	UGACAGAAGAGAGUGAGCACU	:::::: :::::::::::::	UGUGCUCUCUCUCUUCUGUCA	Cleavage	cdna chromosome:AGPv4:2:197898982:197903861:1	Zm00001d006091	SBP domain	1	GACTGCCCAGCGCCCCAGTTCCTGGCTGGCCGGCTGGCTGTGGCCTGTGGCTGTGCCTGGTCTCCTCTTCCTCGGTGGTGGCGGTGGCGGTGGACGGTGGTGCTGCTGGTGGTGTTGCGCTGCTTGTTCGGTTGTTCCTCACTTTCACTTCCTTTTTCCTCCACGGCTCCCGTCACCTAAGCAGCAGCTGCAGCAGCATATCCCCCGCACACCACTCGCTTCTTCGCCATCACCCGGTGGCTAGCTCTTGCAGCAGCTCATCTCATCTCTACCTCTGGCTGGCAGTTTATTTCTCTCCTCCCTATCAGCATAAGCTCAGCTCAGCTCAGCTCAGCCCAGCTCCCTGCTGATCTGCGGCATTTGACCTGCCTCCCGTGCTTGAAGCTTGATTTGTTCGTT…
	zma-miR156q-nb	Zm00001eb105640	Zm00001d006451	Zm00001d006451_T001	1	1	21	768	788	UGACAGAAGAGAGUGAGCACU	::::: :::::::::::::	CAUGCUCUCUCUCUUCUGUCA	Cleavage	cdna chromosome:AGPv4:2:208544401:208546453:-1	Zm00001d006451	SBP domain	1	ATGAGAGGCACGGCACCAGAGCTCCAGCTCCACATCGCCAGCTCCCGGGCCGCACCTCGATCGCCCAGGCCGGCCTCCTCCCTCGCCGCCGGCGCCGCCATGGACCGCAAGAGCAAGTCCGCCAAGGGCGCCGCGAGCTCGGCAGCGGCGTCCATGGCCGCGCTCGCCGCAGCCGCCGCGGCCGGCGACAGCAGCTCGGGCCCCGCCGACGGCGCGCCGCCGCCGCCGCCGCCGCACGGTGAGGAGTACAGCGTGCCTGCGAAGATGGCGGCCGTGGGAGACGCCTCCAGCTCCTCCCCCGTGGCGCCGAGGAGGGGCGTGGCGGCCGCGTTGGGAGGCGGCGCCTCCAGCTCCTCCCCGGCCGCGGTGAGGAGGGGCGCGGCGGCGGCGGCGGCGGCG…
	zma-miR156q-nb	Zm00001eb364360	Zm00001d012015	Zm00001d012015_T001	1	1	21	787	807	UGACAGAAGAGAGUGAGCACU	:::::: :::::::::::::	UGUGCUCUCUCUCUUCUGUCA	Cleavage	cdna chromosome:AGPv4:8:166514041:166517345:-1	Zm00001d012015	SBP domain	1	ATGGACTGGGACGCCAAGATGCTCCCTGCCTGGGACCTGGGCACGGTGGTCGTGCCCATCGGCGGCGGCGGCGGCGCGCTGGACCTGAAGCTGGGCGCGCCGACGAGCTCGAGGGCGGCGGTGGCCACGGCCGCGCCCACGCTGCCGTCGGCGAACCCTCCGCCGCCGCCGCCGCCGCCGTCGTCGTCCGCGCCGCCGAAGCGGCCGCGCCCGGGCCACGCGCAGCAGGCGGCGCCGGCGTGCTCCGTGCAGGGCTGCGACGCCGACCTGTCCCAGTGCCGCGACTACCACCGCCGCCACAAGGTCTGCGTGGCGCACTCCAAGGCGCCCTTCGTCACCGTCGCCGGCCAGCAGCAGCGCTTCTGCCAGCAGTGCAGCAGGTTTCATCTGCTCGAGGAG…
	zma-miR156q-nb	Zm00001eb227180	Zm00001d014698	Zm00001d014698_T006	1	1	21	1195	1215	UGACAGAAGAGAGUGAGCACU	:::::: :::::::::::::	CGUGCUCUCUCUCUUCUGUCA	Cleavage	cdna chromosome:AGPv4:5:59822734:59826361:-1	SBP transcription factor [Source:UniProtKB/TrEMBL;Acc:B6TF72]	SBP domain	1	AGAGCTCTCGTGGTTCTTGGCCTTCCGTGTGTCTGCCAGCGCTGCCAGCTTTCACATAAACAAGTTGGGGAAGCAGTTGAGGTTTTCTAATTCTTCTTGGAAGGATTGAGATCTCCAGTTCTGATAATGGGTTCTTTTGGGATGAACTGGAATCAGAAGGACCCCATGGTGTGGGATTGGGAACATCTAGTACCGTCTGTCTCAAATGCAGTTACAAGGCACGGATCTGCTAATTCATCTGGTGGTACTCTTACTTCTAACTCAGAGCTAGGGCATGGTTCATCCAAGAGCTCTATTTCAGCGTCCATTGATTCACCCTCTGGAGTAGGGAACAGCTTAGAGTTCAACTTCGCCGCTGTTGAGAGGCATGTTAAGAACACGGGCACGAACGGCAGAGTC…
	zma-miR156q-nb	Zm00001eb232050	Zm00001d015233	Zm00001d015233_T005	1	1	21	1566	1586	UGACAGAAGAGAGUGAGCACU	:::::: :::::::::::::	CGUGCUCUCUCUCUUCUGUCA	Cleavage	cdna chromosome:AGPv4:5:80234233:80238992:1	Zm00001d015233	SBP domain	1	ATTGGGAATCTTGTTATCTGTTCTCCTTTTCAAGCTGCTCTCCCTAGGCTTTTGGGTTTGTGAGGCGTTGGCTCCCTTCCCCACTGCTTCCTCCCCCACTGCCGGTCGCTGTGCAAGAGCTGCCACGAGACAGCAGATTCCCCATCATCCAAAGCGAGGCTGAGGGGGAGGAGAGGAAGCAGGAATAGCCTAACAGGGGTATAGATCTCAGGAAGCTCCATGCGGGTGAGCTTGTGCCCAAGCCTGTGTCCCGGTGCGCGAGGCTGAGCTTCTTGCCCGTTGCCCGTGGCGCCCCCGAGCTCACCGATGCGCCGCCGCCGCCACGGCTTGAGCTCCATGGCTGTCCAGCGCGCTGGTGCGGATTGACAGGCAGGTTGTCCTGCCCGTTCTTTTTTCTGC…
	zma-miR156q-nb	Zm00001eb233320	Zm00001d015410	Zm00001d015410_T003	1	1	21	149	169	UGACAGAAGAGAGUGAGCACU	::::: :::::::::::::	CAUGCUCUCUCUCUUCUGUCA	Cleavage	cdna chromosome:AGPv4:5:89051251:89053086:1	SBP transcription factor [Source:UniProtKB/TrEMBL;Acc:B4F8H7]	SBP domain	1	GACAATTACTGGACAAGTTCATTTGGATAAATCTCACATGTTCAATGCTATTCCAACACTTAGCCATGGCAAAGATGAGCCTTGGCCAATGAAAGGTCTGGACATGTCTATATCTGCTTCAAAATTCGATGGAGCAGCGGATCTTCAGCATGCTCTCTCTCTTCTGTCAGCCGGCGCTTGTGGACTGCCTGATTCTGTACATCAAACATCTTGCATTATCCAATTCAATGGTGCCAGCGAGAACAGCAGTGACCTTCATGTAACGCATGGCAGGAACTCTGGTCCAGCATCATGCGCCGATGCGCAGCATATAGCTGCCCAGCCTCAGTCTCAGCTGTTTCATTTTACCACAGATACCGGCAATACTGTTTATGAGCCCAGTTTCTTTGGTGTAAACCA…
	zma-miR156q-nb	Zm00001eb316740	Zm00001d020941	Zm00001d020941_T001	1	1	21	928	948	UGACAGAAGAGAGUGAGCACU	:::::: :::::::::::::	UGUGCUCUCUCUCUUCUGUCA	Cleavage	cdna chromosome:AGPv4:7:137273600:137277139:-1	SBP transcription factor [Source:UniProtKB/TrEMBL;Acc:B4FXD9]	SBP domain	1	CACTGCCGCCTACCCTCGTTGAAGCGCGCTCTCTCGCTCTCGCTCTCCTCGCGCTTCCTCCCACTCCCACTGGACAGAGAGGAGGGTTAGTGGAGGGCGGGGTAGGAAGCTACCGCCGCCACAGTAACAGCGTTAGCTAGGGGGGAAGCACGGAAGCGGGAAGCAATGGCGACCGGCGGCGGCAGCAGCAGGAGCGACGACGTGCGCGGGCTCAAGTTTGGCAAGAAGATCTACTTCGAGCAGGACGGCGGGAGCGGGAGCGGGGCGGGGGCGGTGGGCGGCAGGAAGGGGAAGGGCGTGGCCACCGGTGGCGCGAGGCCGGCGTCCGCCGCCTCCGCAGCCCAGCCGCCGAGGTGCCAGGTGGACGGGTGCGGCGTGGATCTGAGCGCCGTCAAGCAG…
	zma-miR156q-nb	Zm00001eb317760	Zm00001d021056	Zm00001d021056_T001	1	1	21	1021	1041	UGACAGAAGAGAGUGAGCACU	:::::: :::::::::::::	UGUGCUCUCUCUCUUCUGUCA	Cleavage	cdna chromosome:AGPv4:7:141662438:141666340:1	Zm00001d021056	SBP domain	1	ATGGATTGGGATCTCAAGATGCCGGTTTCCTGGGACCTGCCCGACCTGGAGCACGACGCCGTGCCGCCGCCCATCGCCGCCGCCGCCTCCGCCGCGCCTTCCCCCGCGGCGGCGTCGGGCATTGCCGCCGCAGCTGCTGGGCCTCCCCCCGCGGCGGCACCGCGCGGGGCGCCGAGCCGGGCGGAGTGCTCCGTGGACCTCAAGCTCGGCGGGCTCGGCGAGTTCGGGGCTGCGGACGGGACGAAGGAGCCGGTAGTGGCAGCGGCCGCGGCCGCGGCCGCGGCGCCGCCGTCCGCTAGCCCGATGAAGCGCCCGCGCTCGGGGCCCGGTGGCGCCGCCGGGGCGCAGTGCCCGTCGTGCGCGGTGGACGGCTGCAAGGCCGACCTCAGCAAGTGTCGC…
	zma-miR156q-nb	Zm00001eb322280	Zm00001d021573	Zm00001d021573_T002	1	1	21	313	333	UGACAGAAGAGAGUGAGCACU	::::: :::::::::::::	CAUGCUCUCUCUCUUCUGUCA	Cleavage	cdna chromosome:AGPv4:7:156465481:156466317:-1	Zm00001d021573	SBP domain	1	GGCACCGCCCGCTTTCAGTTCGTACGGCTACTACTACTACTAAACTAAACGAGCTTAATTCGACCTTGAGAAAGCTTGCAGCTTTTTTTCTTGGGTCATGGATAGCACGGTGAGCTGCTGGATTGGATCCTAAGCTAGCTAGGTTCCACGAGCTGTCGCACTTCGACGACACCAAGCGCAGCTGCCGCCTGCGCCTGGCGGGGCACAACGAGCGGCGCCGGAGGAACCCCGCGGAGGCGCAGGACCAGCACGGCGGGCGGGGCGACCCGGGGAGCCACCACCTCCAGATCAGATAAAAACCTACTACGTCAGCATGCTCTCTCTCTTCTGTCATGCAGGACGCACGCACCTAGCGTCGTCACCGATCCATAGTCCGATATGTGTCTCAAGTGTTGTGTG…
	zma-miR156q-nb	Zm00001eb429720	Zm00001d026175	Zm00001d026175_T001	1	1	21	755	775	UGACAGAAGAGAGUGAGCACU	.:::::: :::::::::::::	GGUGCUCUCUCUCUUCUGUCA	Cleavage	cdna chromosome:AGPv4:10:140333912:140336785:-1	Zm00001d026175	SBP domain	1	AGCATACCGGCTGTACTTCCAGCAGCAGCATCATCAGCCGCCGCCGCCGCCGCCGCGCTTCCACTTTGTCTTGAGCCCTGCCCTCAACGACGACTCGCGGGCCGGCAGCACAGCACGTATAGCTATGGAAGGAAACGGTGGCGCGGGCGGCGGTAGCGGAAGCGCGGCACCGCCCTGGGATCTCGCCATGCACTGGGCACCCGCCGTAGTGTCGTCCTACCCGCCGCAGCCCTTGGAGCTGCAGCAGCAGGAGCTTACCTGCCTCAAGCTGGGGAAGCGGCCCGCCTGCTGCTGGGCAGGGGCGCCGGGCAACCAAGCGGCGCAGGTCCACGGCAATGGCGGCGCTGGTGGCGCAGCTGCTGAGGGTAAGAGGAAGGACAAGGCGCCTGCCGCGGCGGC…
	zma-miR156q-nb	Zm00001eb035030	Zm00001d031451	Zm00001d031451_T001	1	1	21	814	834	UGACAGAAGAGAGUGAGCACU	:::::: :::::::::::::	UGUGCUCUCUCUCUUCUGUCA	Cleavage	cdna chromosome:AGPv4:1:190382866:190386589:-1	Zm00001d031451	SBP domain	1	ATGGAGTCCGGCGGTGGCGGGGACGACCAGCTGCACGGCCTCAAGTTCGGCAAGAAGATCTACTTCGAGGACGCCGCCGGCTCCAGCAGCGGCAGCAGCAGCGGCGGTGGCAGCGCGCCCGCGCCTCCAGCGACGCAGCAGCCGTCGCCGCCGGCCGCTTCGCCTAGGGCCCCGGCCGGCGGCGGCAGGAGGGGCAGGGCCGCGGCCGGCGGCGCGGGCCCCTCGACGGCGCCCGCGCCCGCGCGCTGCCAGGTCGACGGCTGCAACGTTGACCTCACCGACGTCAAGCCCGCCTACTACTGCCGCCACAAGGTGTGCAAAATGCACTCCAAGGAGCCCCGCGTCCTCGTCAACGGCCTCGAGCAGCGCTTCTGCCAGCAGTGCAGCAGGTTCCACCAG…
	zma-miR156q-nb	Zm00001eb143110	Zm00001d042319	Zm00001d042319_T001	1	1	21	835	855	UGACAGAAGAGAGUGAGCACU	:::::: :::::::::::::	UGUGCUCUCUCUCUUCUGUCA	Cleavage	cdna chromosome:AGPv4:3:161006234:161009799:-1	Zm00001d042319	SBP domain	1	ATGGACTGGGACGCCAAGATGCTTCCTGCCTGGGACCTCGGCACGGTGGTCGGGCCCAGCAGCAGCGGGGGCGGCGCGCTGGACCTGAAGCTGGGCGCGCCGACGAGCTCGAGGGCGGTGCTCACGGCCGCCGCCGGTGCCGCGCCCGCGCTGCCGTCAGCGAACCCTCCTCCGCCCCCGCCTCCGCCGTCGTCGTCCGCGCCGGCGAAGCGGCCGCGCCCGGGGCTCGCGCGGCAGGCGGTGCCCGCGTGCTCCGTGCAGGGCTGCGACGCCGACCTGTCCCGGTGCCGCGACTACCACCGCCGCCACAAGGTCTGCGAGGCGCACTCCAAGACGCCCGTCGTCACCGTCGCCGGCCAGCAGCAGCGCTTCTGCCAGCAGTGCAGCAGGTTTCATCTG…
	zma-miR156q-nb	Zm00001eb169410	Zm00001d049165	Zm00001d049165_T001	1	1	21	906	926	UGACAGAAGAGAGUGAGCACU	:::::: :::::::::::::	UGUGCUCUCUCUCUUCUGUCA	Cleavage	cdna chromosome:AGPv4:4:18638440:18650497:1	SBP transcription factor [Source:UniProtKB/TrEMBL;Acc:C0P8S5]	SBP domain	1	GCACACACGCGAGCACGCGCCCGCACTGTTCGCTCGCTCCCCATCTCCACACCCGCCGCTCTCCACAGTGCTGCTATCGAGACGTCTTTCTCCGATTGTTTCTTGTTTGGGAGCAGGCGGAGGCGTTTCTTTCCTTCTTCGCCGGCGGCGGCATGGACTGGGCAGCGGCGTCCGGGTCTCCGTCGTGGGGCGCGGCGGCGACGGACCCCGGTCCGACCATGCTGTCCTTCGCAGGCCCGTCCTCCTCCGCCGCCGACGCCGAGGTGCGGCTCCAGGATTTCGCCGCGGGTCTTGCCCAGAGCTCGCGGCCGACTGGGGCGGCGCCGGGAGCCGGGAGGAGGTCCCGCGCGGCCGTGGGAGGTGCCGGCGCGGAGGCGTGCTCCGTCGACGGCTGCCGCT…
	zma-miR156q-nb	Zm00001eb175150	Zm00001d049822	Zm00001d049822_T001	1	1	21	1201	1221	UGACAGAAGAGAGUGAGCACU	:::::: :::::::::::::	UGUGCUCUCUCUCUUCUGUCA	Cleavage	cdna chromosome:AGPv4:4:46350597:46355118:1	Squamosa promoter binding-like protein [Source:UniProtKB/TrEMBL;Acc:A0A1B1MQA9]	SBP domain	1	ATTCCTCCTCCTCCGAAGCAGCAGGCAGCAGCTGCATCGCACCTCACACCTCTCGTGTCCATCGATCCAGCCGCCGCCGCAGCTGCAGCTCTCACTTCACTGTTGCTGTGCCACCTCCTCGTCGCCTGTAGTGTCTGTCGATAGATAAACGCCCGCGGAATGAGAGGGAAGGAGCGGAAGCTGCAGCGGGCGCGCGCGTGCAAGGGCTAGGACTAGCGGTTGCAACGTCGGCGCGCGCGGCGTACGTCGGGCATGGATTGGGATCTCAACGCGGCGGGCGCGTGGGACCTCGCGGAGCTGGAGCGGGACCACGCGGCCGCGGCGCCGTCGTCGGGGGGCCACGCCGCCAATGCTGCCGCGGCGGGCACGGGGACGGAGAGCCGCCCGCCGGCGCCCGGG…
	zma-miR156q-nb	Zm00001eb175190	Zm00001d049824	Zm00001d049824_T002	1	1	21	1207	1227	UGACAGAAGAGAGUGAGCACU	:::::: :::::::::::::	UGUGCUCUCUCUCUUCUGUCA	Cleavage	cdna chromosome:AGPv4:4:46625882:46630722:-1	Squamosa promoter binding-like protein [Source:UniProtKB/TrEMBL;Acc:A0A1B1MQB5]	SBP domain	1	ATTCCTCCTCCTCCGAAGCAGCAGGCAGCAGCTGCATCGCACCTCACACCTCTCGTGTCCATCGATCCAGCCGCCCGCCGCAGCTGCAGCTCTCACTGTTGCTGTGCCACCTCCTCGTCGCCTGTAGTGTCGACAGAGAAACGCCCGCTGAATGAGAGGGAAGGAACGGAAGCTGCAGCGGGCGCGCGAGTGCAAGGACTAGGACTAGCGGTTGCAACGTCGGCGCGCGCGCGCGTGCGGCGTACGTCGGGCATGGATTGGGATCTCAAGGCGGTGGGCGCGTGGGACCTCGCGGAGCTGGAGCAGGACCACGCGGCCGCCACGGCAGCAGCGGGGCCGTCCGAGGGCCACGCCACCGATACTGCCGCGGCGGGCACGGGCACGGGGACGGGGACGGAG…
	zma-miR156q-nb	Zm00001eb199880	Zm00001d052890	Zm00001d052890_T001	1	1	21	1054	1074	UGACAGAAGAGAGUGAGCACU	:::::: :::::::::::::	UGUGCUCUCUCUCUUCUGUCA	Cleavage	cdna chromosome:AGPv4:4:203611347:203615518:-1	Squamosa promoter-binding protein-like (SBP domain) transcription factor family protein [Source:UniProtKB/TrEMBL;Acc:B7ZYE2]	SBP domain	1	GGCAACAGCGAGCCCTGCTGTCCCTCTGCTTCGCCACCTCCTCCCTCCCTCTCTTTCCTTCCTCTTGGAGGAGAGAGAAGAGGGGGAGAGCCAGTCAGCCAGCCAGCCCAAGAACAGCGTACGTACGTTGTCAAGTCCCGTCGCCGCCGCAGCAGCTTCGCTCCTCCCGCCCCGCCCACCGTCGCGCGCGGCGGCGGGGAGCGAGCAATGGAGGCCGGCGGCGCCAGCGGCGGCGACGACGGGGACGGCCAGCTGCACGGCCTCAAGTTCGGCAAGAAGATCTACTTCGAGGACGCCGGCGGCTCCAGTAGCAGCGGCGGCAGTGGCAGTGCCAGCGCGACCGCGCCTCCAGCGACGCAGCAGCCGTCGCCGCCGGCCGCTTCGCCTAGGGCCGCGCCC…
	zma-miR156q-nb	Zm00001eb207010	Zm00001d053775	Zm00001d053775_T001	1	1	21	849	869	UGACAGAAGAGAGUGAGCACU	:::::: :::::::::::::	CGUGCUCUCUCUCUUCUGUCA	Cleavage	cdna chromosome:AGPv4:4:240849637:240853547:-1	Squamosa promoter-binding protein-like (SBP domain) transcription factor family protein [Source:UniProtKB/TrEMBL;Acc:C4JBI6]	SBP domain	1	TTCCCCCGTCTCTTCTTCTGCACAGTCCACACTGTTCACTTCCGGCCCCCTCCCCCGCACCTCCCTCCGATCCCCCAAATCCCGAATTGACCAACCCAAAGCCGTCGCCCCGCATGGAGTGGACGGCCCCGAAGCGCGCCGCCTCGCCGCCCTCGCCTCCGCTCCTCTGGGACTGGGGAGGAGACCACGCCGGCGCCACGGGCTCGGGCTCGGGCTCCTCCGGCGACGCCCCGGCGCGGCGCGGCGGGAGGGAGCGGGAGGCGAAGCGCGCCAGGGCCGACGACGGCGAGGTGAGGTGCCAGGTGGAGGGGTGCGGGCTGGACCTCAGCAGGGTCAAGGAGTACCACCGGAAGCACCGCGTCTGCGAGGCCCACACCAAGTCCCCCCGCGTCGTCGTCG…
	zma-miR156q-nb	Zm00001eb208150	Zm00001d053890	Zm00001d053890_T006	1	1	21	1087	1107	UGACAGAAGAGAGUGAGCACU	:::::: :::::::::::::	CGUGCUCUCUCUCUUCUGUCA	Cleavage	cdna chromosome:AGPv4:4:243050453:243053390:-1	SBP transcription factor [Source:UniProtKB/TrEMBL;Acc:C0P8B7]	SBP domain	1	GCTCCCCTTTCCTCGCCGCTCTGCCTCGCCTTTTGGGTTTCTGAGAGGCGCTGCGCTGGTTTGCCTTCCCCACTGCTCGCTCTGCCGGTCGCCGCCGTGGAAGAGCTACACCACGACGAGACACAGGTTCTCTCGACCCGTCATCACCCACAGCGAGGCTGAGCGGAGAGGAGACGAAGAGAGGAACAGGGTACACAGATCTCAAGAAGTTTCGCACCTGCCAAAGCGCCCGACAAGGACACTGGTTCGGTGCTCAGCAGCGGAGAGCCGGTGGTGCTAGGCCTGAAGCTTGGCAAGAGAACGTATTTCGAAGATGGTTGTGGACTAGGGCAGAGCGGCAAGAGTTCGGCGGCGTTAGGCACTGCCAGTGCAGCGACCCCTCCGGGTCCTGCGAAGAAG…
	zma-miR6485-nb	GRMZM5G899836	GRMZM5G899836	GRMZM5G899836_T01	1	1	20	512	531	UAGGAUGUAGAAGAGCAUAA	::::: ::::::::::::::	UUAUGAUCUUCUACAUCCUA	Cleavage	cdna chromosome:AGPv4:Pt:83036:83803:1	Uncharacterized protein ycf72 [Source:UniProtKB/Swiss-Prot;Acc:Q37082]	Uncharacterized protein ycf72 [Source:UniProtKB/Swiss-Prot;Acc:Q37082]	1	ATGGGGGCTTTCCCTTCACCACCCCCATGGGGGTGGTCCACAGGGTTCATAACTACCCCTCTTACTACGGGGCGTTTACCTAGCCAACACTTAGATCCGGCTCTACCCAAACTTTTTTGGTTCACCCCAACATTACCCACTTGTCCGACTGTTGCTAAGCAGTTTTGGGATACCAAACGGACCTCCCCAGATGGTAATCTTAAAGTGGCCAATTTACCCTCTTTTGCAATCAGTTTCGCTACAGCACCTGCTGCTCTAGCTAATTGCCCACCCCTTCCACGTGTGATTTCTATGTTATGTATGGCCGTGCCTAAGGGCATATCGGTTGAAGTAGATTCTTCTTTTTTCTCAAAAAACCCCTTCCCAAACTGTACAAGCTTCTTCCAAAGCATACGGCTT…
	zma-miRf166l-3p-nb	Zm00001eb337970	Zm00001d008869	Zm00001d008869_T001	1	1	21	977	997	UCGGACCAGGCUUCAUUCCUA	::.:::::::::::::::.	CCGGGAUGAAGCCUGGUCCGG	Cleavage	cdna chromosome:AGPv4:8:23362875:23368001:-1	Class III HD-Zip III protein HB8 [Source:UniProtKB/TrEMBL;Acc:Q147T1]	MEKHLA domain | START domain | Homeobox domain | Homeodomain | Class III HD-Zip III protein HB8	1	GTTAGAGGAAAGCGGCACCGGTGCTCCGGCCATATGGCCTCTCGCCCCCTCCTCCTCCGCCCATGACCGACCCCACCCGGCCCGGCCCTATTCTTCTACTACTCCCTACTCCACGGCTACGCCCACGCACATGCCTCCCACACCCTCATCACTTGCATTGAGCACCACGTCGTCGAGCTATCTGAGCACAAGTGCTACTAAGCTAGTAGCCACCACCTGCTATAGGAGTATAGGCTATAGGCCTATAGCTACCAGAGCCGCCAGCTGCCAGAGCTGTAGCTCAGCTAGCTAGTAGGAGAGTAGGGGGTCGTCGTCTGGGTGTTGCTGGCCGCTCGATCGAGTACTCAGTTGTTGGCTGCTGTGCCATTGCGACGGCGGCCGGCGGGCCGGGGAGCGAGC…
	zma-miRf166l-3p-nb	Zm00001d013699	Zm00001d013699	Zm00001d013699_T001	1	1	21	765	785	UCGGACCAGGCUUCAUUCCUA	: ::.:::::::::::::::.	UUGGGAUGAAGCCUGGUCCGG	Cleavage	cdna chromosome:AGPv4:5:17856864:17862605:1	Zm00001d013699	Homeobox-leucine zipper protein HOX32|Homeobox-leucine zipper protein ATHB-14	1	CACTCCCCTCCCTCACCACCATGGCGTCGGGCGGCTGCGCTCTCGCCCCGAGGCCATGACTTGGCGCCGCCCGTGGCCGTGGCTCTCCGTCTTCTCCCTCTCCCCGCGACGACAACCCCTCCTCCTCCCTGGGCGGCGGCGGCGGCTCTAGCTAGCTAGCTAGATGGCGTCGGCGATGGTGGTGTTCGGGGGCGGCAAGGACCGGCCGTCGCCTGGCGGCGGTGGGGCGCCGCAGGTGGACGCGGGCAAGTACGTGCGCTACACCCCCGAGCAGGTCGAGGCGCTCGAGCGGGTCTACGGCGAGTGCCCCAAGCCCAGCTCGCTGCGCAGGCAGCAGCTCATCAGGGAGTGCCCCATACTCAGCAACATCGAGCCCAAGCAGATCAAGGTCTGGTTCCA…
	zma-miRf166l-3p-nb	Zm00001d014252	Zm00001d014252	Zm00001d014252_T001	1	1	21	279	299	UCGGACCAGGCUUCAUUCCUA	: ::.:::::::::::::::.	UUGGGAUGAAGCCUGGUCCGG	Cleavage	cdna chromosome:AGPv4:5:38187608:38192535:-1	Ribosomal protein L15 [Source:UniProtKB/TrEMBL;Acc:A0A1D6GR79]	Ribosomal protein L15	1	ATGAGATGCCGCGAGAAGCAGCGGAAGGTGGCCTCGCGCCTGCAGACTGTGAACCAGAAGCTGGCTGCAATGAACAAGCTGTTGATGGAGGAGAATGACAGGCTGCAGAAGCAGCCTTCTGCTGCGACTACAGACACGAGCTGCGAGTCTGTGGTCACAAGTGGTCAGCACCACCAACAGCAAAACCCAGCAGTTCCGTGTCCTCAGCGGGACGCGAATAACCCAGCTAGAGTTACTATCGAAAGCAACATGAACTGCTGTCGATTGGGTGCAAATGGTTGGGATGAAGCCTGGTCCGGATTCCATTGGAATCATCGTTGTTTTGCACAATTGCAGTGGCGTAGCAGGCCAAGCAGATCAAGGTCTGGTTCCAGAACCGCACCTGCATATTCGTGGGAT…
	zma-miRf166l-3p-nb	Zm00001d026325	Zm00001d026325	Zm00001d026325_T001	1	1	21	167	187	UCGGACCAGGCUUCAUUCCUA	: ::.:::::::::::::::.	UUGGGAUGAAGCCUGGUCCGG	Cleavage	cdna chromosome:AGPv4:10:143588470:143589138:1	Zm00001d026325		1	ATGCCGCCCCCACGAATCTGCTTATCGCGCGTCCCTCCCCTTGCACCCTCGTCAAACTGTAAAACAGTATGTCCGATCAGGCCAATTCTACTAGCTATTGCTGAGGAGACCTTGGCAAAGTTTCTGTCGAAAGCAACAGGAACTGCTATCGATTGGGTGCAAATGGTTGGGATGAAGCCTGGTCCGGATTCCATTGGAATCATCGCTGTTTCGCACAATTGCAGTGGCGTAGCAGCCCAAGCAGATCAAGGCCTG
	zma-miRf166l-3p-nb	Zm00001eb000690	Zm00001d027317	Zm00001d027317_T032	1	1	21	328	348	UCGGACCAGGCUUCAUUCCUA	::.:::::::::::::::.	CUGGGAUGAAGCCUGGUCCGG	Cleavage	cdna chromosome:AGPv4:1:2820561:2826490:1	Zm00001d027317	START domain | Homeodomain | MEKHLA domain	1	GTAGGTGCCGCGATAAGCAGCGGAAGGAGTCTTCGCGGCTTCAGGCTGTCAACAGAAAGCTGACGGCAATGAACAAGCTTCTTATGGAAGAGAATGAGCGTCTTCAGAAGCAAGTCTCTCAGTTGGTTCATGAAAATGCGCACATGCGGCAGCAGCTGCAGAACACTTCATTGGCCAATGATACAAGCTGTGAATCAAATGTCACTGCCCCTCCAAACGCTATAAGGGATGCAAGTAACCCTTCTGGACTCCTTGCGATTGCGGAGGAGACCTTCACAGAGTTCCTCTCAAAGGCTACTGGGACAGCTATTGATTGGGTCCAGATGCCTGGGATGAAGCCTGGTCCGGATTCGGTTGGTATTGTGGCCATTTCGCATGGTTGCCGTGGCGTTGCTGCCC…
	zma-miRf166l-3p-nb	Zm00001eb031670	Zm00001d031061	Zm00001d031061_T009	1	1	21	840	860	UCGGACCAGGCUUCAUUCCUA	: ::.:::::::::::::::.	UUGGGAUGAAGCCUGGUCCGG	Cleavage	cdna chromosome:AGPv4:1:175173010:175176066:-1	Zm00001d031061	Homeodomain | MEKHLA domain | START domain	1	ATCCCAAAACCCATTCGGTCCTTGGCTCCTTGCTGAGGCAGAGGAGGACTGCAGCCAGCAGTACTGTACGGCTATTAAACAAGCCCAGAGCTTTGCTGGCTGGCTGGCTGGCTTGCCGCTGCTCCTCTCCTCTCCTCTCCTCGCTAGCTCCCCCCAAGCGAGCACGCCGCCCACCACGATGCCAGCGCGCACGGGAGCCGGCTGCTCCGCCTCCGCCTCCTCTCCGCTCCCGCACCACTAGCGCGGGAGCCCGATGGCGAGCAGCAGGGGGAGGCTGAGGCTCTCCCCGCGCGCGGCGGCGCCGCAGCTGGACGCGGGCAAGTACGTGCGGTACACGGCGGAGCAGGTGGATGCGCTGGAGCTTGCCTACGGCGAGTGCCCCAAGCCCAGCTCGCTGCG…
	zma-miRf166l-3p-nb	Zm00001eb045630	Zm00001d032681	Zm00001d032681_T003	1	1	21	895	915	UCGGACCAGGCUUCAUUCCUA	::.:::::::::::::::.	CUGGGAUGAAGCCUGGUCCGG	Cleavage	cdna chromosome:AGPv4:1:234066734:234077329:-1	Zm00001d032681	MEKHLA domain | Homeodomain | START domain	1	GGCCGCATTTGCGTGTTCTGCTTCTGCAGTGGCCGCCCCTTTTCTCTCCTCGGTTTCAAGCCAAAAGCTGACTCCTTTGCGTGCTTTTCTACGTTTCTTTGCCTGATGGATAGAGACGGCACTTCGTTTTTTCAGGTTATTAAATCTTTGCTAACACCGATTTCGTTGGAATCTCGCAGGTTTTGATCGGTGTGTGAGAAGGTGGAATTGCAGGTAGCGACGGCGTGAGAAGGGTCCGTTTGAGTGTTTGACAAAGGGGAAGTGGTGGTCGGAGGCGGAGAGGACGGGTGCGTGGTGGAGTTTTGCTTTCGGTGCTGGTCGGTGGCCGTGCAACGATGGCAGCAGCCGTAGCGATGCGGAGCGGGAGCAGCGATGGCGGCGGCGGGTACGAGAAGAGCG…
	zma-miRf166l-3p-nb	Zm00001eb050660	Zm00001d033246	Zm00001d033246_T003	1	1	21	970	990	UCGGACCAGGCUUCAUUCCUA	: ::.:::::::::::::::.	UUGGGAUGAAGCCUGGUCCGG	Cleavage	cdna chromosome:AGPv4:1:255864303:255869980:1	Zm00001d033246	START domain | MEKHLA domain | Homeodomain	1	CTCCCCATCCCCGTCTCGCCGCTAGCTTTCCCTTTCCCCCTGCTGCTCCTCCCCTCCGTCCTCCTCCTCACCCTCCCCGCGGGCCGCGCGGCTCGGCAGCCAAGCAAGCAACAGCACAACACACCCCCGCACCGCCGCCACTTCTCTCTCTCTCTCTCTCTCTCTCTCTCTCTCTCTCTCTCTCTCTCTCTCTCTCTCTCTCTCTCTCTCGCACCACCACCATGGCGTCGGGCGGCTGCGCTCTCGCCCCGAGGCTATGACTCGGCGCCGCCCGTGGCCGTGGCTCTCCGTCTTCTCCATCTCCCCGCGACGACGACAACCCCTCCTCCTCCGACTCCGACTCCTCCCTGGGCGGCGGTGCTAGCCAGATGTCGACGGCGCTGGCGGTGGTCGGGGGCG…
	zma-miRf166l-3p-nb	Zm00001eb136060	Zm00001d041489	Zm00001d041489_T008	1	1	21	724	744	UCGGACCAGGCUUCAUUCCUA	: ::.:::::::::::::::.	UUGGGAUGAAGCCUGGUCCGG	Cleavage	cdna chromosome:AGPv4:3:123607224:123613597:-1	Zm00001d041489	MEKHLA domain | START domain | Homeodomain	1	CACCTACTCCCTACTCCCTACACTACTCCCCCCGCAAGCACGCCCAGCGCCATGGCCATGGCGGCAGCGCGCACGGGGGCCTGCTACTCCGCCTCCGCTTCCTCTCCTCTCCTGCACTACTAGCGGGTCCGCTGGCGACGATGGCGGCGGTGGCGAGCAGGGAGAGGCTCTCCCCGGGCGCCGCGCCGCAGGTGGACGCGGGCAAGTACGTGCGGTACACGCCGGAGCAGGTGGAGGCACTGGAGCGCGTCTACAGCGAGTGCCCCAAGCCCAGCTCGCTGCGCCGGCAGCACCTCATCAGGGACTGCCCCATCCTCCGCAACATCGAGCCCAAGCAGATCAAGGTCTGGTTCCAGAACCGCAGATGCCGGGAGAAGCAGCGCAAGGAGTCCTCTCGTC…
	zma-miRf166l-3p-nb	Zm00001eb404260	Zm00001d048527	Zm00001d048527_T022	1	1	21	328	348	UCGGACCAGGCUUCAUUCCUA	::.:::::::::::::::.	CUGGGAUGAAGCCUGGUCCGG	Cleavage	cdna chromosome:AGPv4:9:157816147:157822731:-1	Zm00001d048527	START domain | MEKHLA domain | Homeodomain	1	GTAGGTGCCGCGATAAGCAGCGGAAGGAGTCTTCGCGGCTTCAGGCTGTGAACAGAAAGTTGACGGCAATGAACAAGCTTCTAATGGAAGAGAATGAGCGGCTTCAGAAGCAAGTCTCTCAGTTGGTTCATGAAAACGCGCACATGCGGCAGCAGCTGCAGAATACTTCATTGGCCAATGACACAAGCTGTGAATCAAATGTCACTACCCCTCCAAACCCTATAAGGGACGCAAGTAACCCTTCTGGACTCCTTGCGATTGCAGAGGAGACCTTCACAGAGTTCCTCTCAAAGGCTACTGGGACAGCTATTGATTGGGTCCAGATGCCTGGGATGAAGCCTGGTCCGGATTCAGTTGGTATCGTGGCCATTTCGCATGGTTGCCGTGGCGTTGCTGCCC…
	zma-miRf1439-nb	Zm00001eb079300	Zm00001d003261	Zm00001d003261_T016	1	1	21	5185	5205	UUUUGGAACGGAGUGAGUAUU	::::: :::::::::::::	UCUACUCCCUCCGUUCCAAAA	Cleavage	cdna chromosome:AGPv4:2:38258008:38268583:1	Zm00001d003261		1	TGCCTTCGCCTCATTGGTATTGGCGTCCGCTTGCTCGCTATGGCCGCCGCCCCGTCGCCGCGGCCGCGAATGGCACACCGCAAAGGCGGAGCCGCCCCCATCTCCCTCTTCCTTGACACCGATCTCGGCACCCACCTCGCCCTGCTCGTCGCCCCGGACACCGGCATCCGCGGCCTCAAGTGGCCGCGGAGCACGCTGCCGCCTTCCCCGACATTGGCCCCGTCATCACCAAGTCCTTCCAGGTCCGGCGGAAGGGTGTACTGTATCGCCTTTCTGATTCAATGACAGTGATGAGTTCCTTCACCAAAATTGAAGGTGGGTGCTTTCTTCACGTCAATATGGCAGAGGCTACAGAAGCCACATACTGCTGCCAAGATGCTCCAGCAATTGATGATAAAA…
	zma-miRf1439-nb	Zm00001d004009	Zm00001d004009	Zm00001d004009_T006	1	1	21	665	685	UUUUGGAACGGAGUGAGUAUU	.::::::::::::::::::	UGUACUCACUCCGUUCCAAAU	Cleavage	cdna chromosome:AGPv4:2:75235632:75238082:1	Zm00001d004009	60S ribosomal protein L37a	1	ACCCTCAGCACGCCGCCGCTACAGCCCGCACCTCGTTTCCTCTCCCGTCTCCGAGATGGTACGCCGCTTCTCCTCGTCCTCCCATTCTTCCCGTTACTAAGTATCTGTGTACGGTGTATGCCTAGTTGTGGACGTTTGTTATTATGTGTCGAGCGAGATCCTAGTGTTTGACTTGGTAGCCCAGCAGCTTCAGTTCGATATGGATTCGAAGGCTCCATAGTTTAATTTTCTTGATAGGGGCGTGCCAGCAATCATGCTTTGTACCAGTCGTGTTTCCATGGAAATTTGAGATATTAGGGTACCCAGATAGGCCTATGTGAAATGTGGTGGTATTGTTAGCATGACAGAAACAATGTAATTCTAAACTGCAATCTATTGCTAGCCTGTTTGTAGGGTCGT…
	zma-miRf1439-nb	Zm00001eb108620	Zm00001d006790	Zm00001d006790_T012	1	1	21	3426	3446	UUUUGGAACGGAGUGAGUAUU	:.::::: :::::::::::::	AGUACUCCCUCCGUUCCAAAA	Cleavage	cdna chromosome:AGPv4:2:216756637:216764251:1	Mitogen-activated protein kinase [Source:UniProtKB/TrEMBL;Acc:A0A1D6F0V1]	Protein kinase domain | Mitogen-activated protein kinase	1	AACTATTTTAAATGATAAAACAAATTACAAAAAAAGAAATAAATGATAACTCATTATTTTTTTAATAAGACGAGTGGTCAAAGTTTTTTAAAAAGTCAACGATGTCATATATTTATGAACAAAGGGAGTAGATGATAGCCTGTTATATAGTCTAGTTTTCTACTCCCTCCGTCTCGAAGTAGTAGTCGTTTTAGCTCTAAATTTTTGTGTCCATATTCATATGGATGATTATGAACCTAGACATATATATAGAACACATACATTAATTATTGTATGAATACATTGAAAACGTAAAACGAATTTTAATTTGGAACGGAGGGAGCACATGTGCAAGAAAAAAGTATGATGAACTTGCCACTCTCTGCCACCATTGGAGTGGTATAAATGTAACCTGGCCGC…
	zma-miRf1439-nb	Zm00001d010546	Zm00001d010546	Zm00001d010546_T008	1	1	21	983	1003	UUUUGGAACGGAGUGAGUAUU	: ::::: :::::::::::::	AUUACUCUCUCCGUUCCAAAA	Cleavage	cdna chromosome:AGPv4:8:120069802:120082097:-1	Zm00001d010546	SAC3 family protein A	1	AGATCACAAAAAAAGCTTTTGCTGAGGGAACCCTTCTTACTAAGAACTGGGACACTGAACCACTATTTCCTTTGCCTGAAAGTGTTGTGGGCATGGCTGGAGCAAGTGATTTAAGTCCCTTCTTGTCAGTATCTACCCCAAGGAAACGTGTGAAAAGTAGATGGGAGCCTGTTGTGGATGAAAATGTTACCAATAAGGTGGAACAAATAGCAAAAGGATTGATCAGCAGTAATGTCCACAGTACTTTGGACCCTAAAAATAGAATTCCAAATCCTGTGCGGGGTAGCAGTTGGGATCGTGGGAAGTTTCTCCAGTCTTGTCAAGCATCATCAAATAAAGTCAATCAGAGGCCTGCCAAGAAGCAAAAAATGGCTAGTAATTTGAGTCAAATACAGAATG…
	zma-miRf1439-nb	Zm00001eb352910	Zm00001d010719	Zm00001d010719_T023	1	1	21	3009	3029	UUUUGGAACGGAGUGAGUAUU	:::::: :::::::::::::	UAUACUCCCUCCGUUCCAAAA	Cleavage	cdna chromosome:AGPv4:8:125580577:125586759:-1	Zm00001d010719	Early transcription elongation factor of RNA pol II, NGN section	1	AGTGCCAATTATTACAGCATTTGCACTTGATCACATAAGAGGGTTTGTTTTTGTTGAAGCGGAGAAGGCCTGTGATGTTACAGAGGCATGCAAAGGGTTTTGTAGTGTGTACACAAGCAGAATCACTTCTGTTCCTGCAGCTGAAGTTCCTAGCTTGTTATCCAGCCGTACGAAACCATTTGAAATCTCTCGTGGTACATGGATCCGCATGAAGAATGGAAACTATAAAGGTGATCTGGCACAGGTTGTTAGCGTGGATGATGGACGGAAAAAAGTGATGATAAAAATTGTACCCAGAGTTGACCTCCATGCTATTTCAAAAAAATTTGTAATGCTCGTATACTTCGCGTTAAAATGACTTATTGAATTGATTCCCTTTCTCTATTTATCGAAGTTACT…
	zma-miRf1439-nb	Zm00001eb300680	Zm00001d018859	Zm00001d018859_T041	1	1	21	2545	2565	UUUUGGAACGGAGUGAGUAUU	:.:::::::::.::::.::::	AGUACUCACUCUGUUCUAAAA	Cleavage	cdna chromosome:AGPv4:7:7543097:7554772:-1	Zm00001d018859	MATH domain | ICP0-binding domain of Ubiquitin-specific protease 7 | Ubiquitin-specific protease C-terminal | Ubiquitin carboxyl-terminal hydrolase	1	GACCACCACTCCCGTAACCCACTTCCGGGTGGGCCCCACGTCGCCGCCGGCGACCAGCACCTCCCCTCCTTGACTCCCTCGCTACCCGCCGCCCGCGTCCCGCCGGCCATGACGACCTCGCCGCCGCCCGCCGAGCAGCAGCATGAGGAAGAGGAGGTGCTGGTGCCGTATGGCCCGCACCTGGAGTTGCCCAATGGAGCGCAGCCAATGGAAGTTGTGCCTGCTGAGCCAGCTGCTACTGTGGAAAACCAACAGATAGAGGATCCACCAATATCGAGATTTACTTGGACCATTGAGAACCTATCAAGAGTTAGCACGAAGAAGCTGTACTCCGAAATCTTTGTTGTCGGAGGCTACAAGTGGCGAATCTTGATTTTCCCAAGGGGAAATAATGTTGAA…
	zma-miRf1439-nb	Zm00001d029053	Zm00001d029053	Zm00001d029053_T002	1	1	21	516	536	UUUUGGAACGGAGUGAGUAUU	.::::::::::::::::::	UGUACUCACUCCGUUCCAAAU	Cleavage	cdna chromosome:AGPv4:1:56214311:56216771:-1	Zm00001d029053	putative lung seven transmembrane receptor family protein	1	ATGGGAAAGCTATATTTCAATGCAACTGACCCGTTGAGTGAACTTTGGCAACGGGCTTGGATCATCCCCTCCTTTTGGAATGTCCTTTCCTATGCCCTCCTCGGCATCATATGCATCCTTTGGTCTCCATCTCGCAATCCAACAGGGTTTGCATATTCAGAGGATGCAGGTGAGGGAGCTGATGAGGAAGGGCTCTCTCTAGTAGGCAGTGCGCTGTACTCCTGGCAGAATGCTATGGTATGTGCTCACTTTGTCAGGAAATTGAAGTACCTTTTTCCTCTGGATTCACGACTTAGCTGACATCTTCTAAAGATTGCGTAAGATTCCAGATGTACAGGTGGTGACTTGTGTTGAACGATTTGACCAAGAGATGTTTACTTCAGTTGTGGCTACCCAATA…
	zma-miRf1439-nb	Zm00001eb279650	Zm00001d037227	Zm00001d037227_T007	1	1	21	313	333	UUUUGGAACGGAGUGAGUAUU	::::: :::::::::::::	CUUACUCCCUCCGUUCCAAAA	Cleavage	cdna chromosome:AGPv4:6:116698440:116704093:-1	Zm00001d037227	Development and cell death domain	1	ATGCTAATGATGGAGTCATTTTTGGTAAGGCAGCTAGTTCCTTATAACAAGGCCTCAGAAATTAGCTACCGTTCAAACATGATTCCAACGTTCATCCCAAATTAGCATCTTTAGCGACAACTAAAACGAAACAGAGGGAGTATATATTTGTGGACTTGTGAATTATGCCTAAAAGAGGTGATATGCTACCATTTTTTTTAAATTGTGCTGGTTCTATAATGACCTTATGATTATTAACTTTAAACTACATGATGTCAATTTTTTTGTTTTACTTTTCTATATTTGAGCTATCATGTACATGATTATGTATCTCTTACTCCCTCCGTTCCAAAATATTATTTGTTTTAGATCTTCACTTTTGTGTCCATATTCAAATGGATGACAATGAATCTAGACACA…
	zma-miRf1439-nb	Zm00001d040411	Zm00001d040411	Zm00001d040411_T004	1	1	21	1886	1906	UUUUGGAACGGAGUGAGUAUU	::::::: :::::::::::::	AAUACUCCCUCCGUUCCAAAA	Cleavage	cdna chromosome:AGPv4:3:42015311:42022734:-1	Zm00001d040411	Rhomboid-like protein 20	1	GGATGGTACCAGTTATGACTGCATGGACTAAAGTTTTTAGCTGACCTGTGGAATAAGGTAGTGAGATCCAGGGCAGTGATTTTTTAGATGTTTGATATAGAAATGATGTATGGATTTAGACATCTGTTCTACAGAGATGGGCAATGCTGCCATTATTGTCAACAGAAAATAAAAGTGCGGGATCAGTTGGTCACCACCGAGTTGAATATCCATGTGCAGTCACATCTCCAAAACGGAAGACACTATAGGACATGTACCCTTGTGCATTTTGGCTTGTATATAAGTGTTACAATCTAATTAACTGACGGCATCTCTTAAAGTTCATGGAACTTGTATATTAGTTAACTAGCACTGCATGGGCAAACTATATATGTCTTTTGCATGGTCTGCATTCTGAAA…
	zma-miRf10177-nb	Zm00001d015789	Zm00001d015789	Zm00001d015789_T002	1	1	20	4425	4444	UAACGAGCCAGCUCGGGUCG	::: ::::::::::::::::	CGAGCCGAGCUGGCUCGUUA	Cleavage	cdna chromosome:AGPv4:5:119747395:119786599:1	Zm00001d015789	C2 and GRAM domain-containing protein	2	GCGCCACGGGGTAAACACGTACCGAATTCAAACGGCCGCGGGCAATCCCCCAATTTCCAATTCCAGGGAGGGTCGCGAACCCTCCATTGGCCATTGCTCGATCTCTGTCCCTCTCGTCGCACCTTCGCAGCCGTCGTTCACCGAGGCCGCGGATGGCGAGGACTTCGGGCCCGCCGGGTCCCCCGGAGCCCGGCCGCCACGACGCGCCGATGCTGCTGCGCGTGCACGTGATCGAGGCGCGGGGCCTGCCAGCCATCTACCTCAACGGCTCCAGCGACCCCTACGTGCGACTGCAGTTGGGGCGGCGCCGCCCGCGGGAGACCACGGTGGTGAAGCGGAGCCTCAGCCCCGTGTGGGACGAGGAGTTCGGGTTCCTCGTCGGCGACGTCGCCGAGGACC…
	zma-miRf10177-nb	Zm00001eb315530	Zm00001d020783	Zm00001d020783_T010	1	1	20	213	232	UAACGAGCCAGCUCGGGUCG	::: ::::::::::::::::	CGAACCGAGCUGGCUCGUUA	Cleavage	cdna chromosome:AGPv4:7:132508249:132510698:-1	Zm00001d020783	Clathrin adaptor complex small chain	2	TCGCATGCATGTTCATCAGTTTAACCCATAATTATATTTGCATAGACCAAATTAACACATAGGCATAGTTCATTAATCATTAGTTTAATTCATAGGTCATAGACACCTCACATATATATAACATGTTCATCAATTATTCTATAAATGATATGTATATAGTTTCGTTTTATTAGAATATGGTAGCTCGTTTAGCTCGCGAGCTGGCTCGTTAACGAACCGAGCTGGCTCGTTAACGAACCGAGCTAGGATGTCAGCTCAGCTCGTAACAAAATTCAAACGAGCCGAGCCGAGCTGACCACGAAACGAGCGAGCCAGCGAGCCACGAGCATTTTGTCCAGCCCTAGTTTCATCTACTCTGTTTCACACTATTTGTTAGGTCCTTTAGTGTTCAATTAACTA…
	zma-miRf10282-nb	Zm00001eb141560	Zm00001d042146	Zm00001d042146_T001	1	1	22	2242	2263	CCCUGUCACAUCGAAUGUUUGG	.::::::::::::::::::::	UCAAACAUUCGAUGUGACAGGA	Cleavage	cdna chromosome:AGPv4:3:153564761:153570788:1	Phosphotransferase [Source:UniProtKB/TrEMBL;Acc:A0A1D6N1P8]	Hexokinase | Phosphotransferase	1	ATGGGGCGGGTCGGGCTCGGCGTGGCGGCGGGCTGCGCGGCCGCCACGTGCGCGATCGCCGCCGCGCTGGTGGCGCGCCGGGCGGCGGCGCGGTCGCGGTGGCGCCGCGCCGTCGCGCTGCTCAGGGAGTTCGAGGACGGCTGCGCCACGCCGCCGCCGCGCCTGCGCCAGGTCGTCGACGCCATGGTCGTCGAGATGCACGCCGGCCTCGCGTCCGACGGCGGCAGCAAGCTCAAGATGCTGCTCACCTTCGTCGACGCGCTCCCCGCCGGAAATGAAGAAGGCACATATTATTCCATAGATCTCGGAGGAACAAACTTTAGAGTGCTGAAAGTTGAAGTTGGTGATGGGTCTGTGGTCACTCGCCGTAAGGTCGAGCTTCCCATCCCTGAGGAATTG…
	zma-miRf11675-nb	Zm00001d040916	Zm00001d040916	Zm00001d040916_T001	1	1	20	820	839	CCCACAUAUCAGUGACUCAA	:::: ::::::::::::::	AUGAGCCACUGAUAUGUGGG	Cleavage	cdna chromosome:AGPv4:3:78975746:78976849:-1	Zm00001d040916		1	ATGCCGGGCACGCCAGGGCGGCCGGGCCCCGGCAAGGACAGGGACAAGGGCAGGGTGCGGGTGCTGGCAATCAACGGGTGCGGGTCGGGCCCCAGCGACGCGCTGCTGGCGTCGGCCGCGCTGGCGAGGCTGGAGGAGAGGCCGTCGCCGCTGCGACGGGTGTTCGGGGACGCCACGCTCAAGGACACCGTGGCGCCGCTGCTGGTCCCCAGCTACGACCTGGCCACGGTGGCGCCCTTCCTCTTCTCCCGCGCCGACGCCGTGGAGAGCGACAGCTTTGACTTCCGGCTCCGCGACGTGTGCGCCGCCACCCGCGGGTGCAACTACGTTCGCATCGAGGCGTCGTGCTCCGGGAGGAAGGCGCTGCGGTCGCTGGACGCGAAGAATGCGGCGGCGGCG…
	zma-miRf11675-nb	Zm00001d041481	Zm00001d041481	Zm00001d041481_T001	1	1	20	1490	1509	CCCACAUAUCAGUGACUCAA	:::: ::::::::::::::	AUGAGCCACUGAUAUGUGGG	Cleavage	cdna chromosome:AGPv4:3:122812178:122814203:-1	Patatin [Source:UniProtKB/TrEMBL;Acc:A0A1D6MWD7]	patatin-like protein 3|Patatin-like protein 6	1	ATGGCGTCGCCTCCGCCCGACGTGGACCTGGGCAAGCTCAGCTACGAGATCTTCTCGCTGCTGGAGAGCAAGTTCCTCTTCGGCGCCGGCTCCGTGCCGGGCACGCCGGGGCGGCCGGGCCCCGGCGAGGACAGGGACAGGGGCAGGGTGCGGGTGCTGGCGATCGACGGGTGCGGGCCGGGCCCCGGCGACGCGCTGCTGGCGGCGGCCGCGCTGGCGAGGCTGGAGGCCGCGCTGCGGGCGCGCGCGGGGGACCCCGACGCGCGCGTCGCCGACTTCTTCGACGCCGCGGCCGGGGCCGGCGCCGGGGGCGTGCTGGCCGCGATGCTGCTGCTGCGGGGCGACGACGGGAGGGCGCGGTACACGGCGGCCGACGCGCTGGCGTTCGTGGCGTCCAGC…
	zma-miRf11742-nb	Zm00001d028045	Zm00001d028045	Zm00001d028045_T012	1	1	20	1603	1622	AGCUCGAGCUAGCUUGUUAG	:::::.::::.:::::::::	CUAACGAGCUGGCUCGAGCU	Cleavage	cdna chromosome:AGPv4:1:21521849:21526835:1	Zm00001d028045	Mannose-1-phosphate guanylyltransferase 1	1	GTCTATCTGCCTGCCTTATTCAAGAGGTTTGCTTTCCAAATAGGAAGATTATCAACAACCTTATCTATCAACAGCTGCCAATCTGCTTTGCTTGGGTTTTCTGGAGTCAAGGGTAGCCCTAAATATTTGCAGGGGAACACTTTCACTTCACAGGCTAGGATACTGGTCACTAAGTTAGGCTCCTCCTCAGTGCAGTTAATTGGAATGACAGAGCTTTTCTCCATGTTGGTGACCAGACCTGAAGCCTTGCCAAAAGTATCTAGAAGGACCTTGAAAATGCTAATTTCTCTTTCATCTGGTCTGACGAAGCAAATGACATCATCTGCATACATAGAAAATATGTGCTGCACTTGTTGGGTGGGGAGGGGTTGCCTTTTTACTTTTGATACAAGGCCTTGC…
	zma-miRf11742-nb	Zm00001d045948	Zm00001d045948	Zm00001d045948_T007	1	1	20	2050	2069	AGCUCGAGCUAGCUUGUUAG	:::::.::::.:::::::::	CUAACGAGCUGGCUCGAGCU	Cleavage	cdna chromosome:AGPv4:9:49015528:49020996:1	Protein DETOXIFICATION [Source:UniProtKB/TrEMBL;Acc:A0A1D6P003]	Protein DETOXIFICATION [Source:UniProtKB/TrEMBL;Acc:A0A1D6P003]	1	AAGGACCTCCGTTTTGACCTCTCCACCGCCTTCCCCTCTGTCCCGGCGCTCCGCCTCTCATACCGCCCCAACGAACCCCTCCAGCCTTTTGCCCTCTCCGTCCGCACGGGGTCCCCTATCCGCGCCCCATTCGCCCTCGCCGCCGAATTCAACCTCACCTCCTCCAACCCGCCCGCCTTCTCGCTCCTCTTCAAGCCCCGGATCGGGGACTTCGCCGTCGCAAGCTCCGTCCACTCCCCGCCGACACCGCCGCCCACATCCACTCCGCCCCCGCTAGCGATCAAGATGGTCGACCTCACCACCAACAGCGACGACCACGACTGCGAAGCACACGGTAACGACCTCTCCTTCGCCGAGAATGTATTCGGGGCGAACGTGGCGGCCGCCACCGGGACGAAC…
	zma-miRf11940-nb	Zm00001d003039	Zm00001d003039	Zm00001d003039_T001	1	1	24	1545	1568	UGGAGCUGGAGCUGUGCCAAACGG	:::::::::::::::::::::::	CCGUUUGGCACAGCUCCAGCUCCU	Cleavage	cdna chromosome:AGPv4:2:30079480:30081862:-1	Zm00001d003039	actin-related protein 2/3 complex subunit 2B	1	AGTGTGTGGGTGTGCCCACGGCATGGCGTTCTTCAGCAGCGGATCCCGGGTGCTGGTCGAAATCCTGACGAGGATGCAGAGCGCTGAAAGACCAATGCCTGTCGACCACACCTTCTTCGAGTCGGGATCCATTCGCTACCATGTGGAGGCTTCAGCGTCGGATCCCGAGAACGTGTTCCTATCGATATCGACGCCATCGCTCTCCTACGACTACGAGGAGGCTGCAGCTGCTCCCTCGTCGAGCCGCCTGCCTGAGCTGACCCTGCAGGAGGCGAGGAAGACGTATCACAGGTTCGCCGAGATGGTGGAGCCGCCGAGGGAAGGGTACGTCCTGACGCTCAAGCTCAACTTCTCCGGCCTCACCCGGCCCAAAGATCGCGTCAAGGCCATTAACCAGGT…
	zma-miRf11940-nb	Zm00001d039051	Zm00001d039051	Zm00001d039051_T002	1	1	24	2100	2123	UGGAGCUGGAGCUGUGCCAAACGG	:::::::::::::::::::::::	CCGUUUGGCACAGCUCCAGCUCCU	Cleavage	cdna chromosome:AGPv4:6:169293985:169306436:1	Zm00001d039051		1	GGGACGACAGTTCGTCTCCGCCCGCATCGATTGTTGTCCGCTGTTCTCCTTCCTCCTCGTCCTCCTTCAGGCCAGCGGGCAAGAAGAAGAAGAAGAAAAATCAAGGCTTGCGGCGAGAGGCTGTGCCCGGCCGACCGGCGAGCGAGCTTCGTACGCGCGTCATGGGTGGCGGCAGCAACAGAGGCGGCGCCGGCGCCGGCGAGGAGAGCGGCAGCGACCACGACGGTGTGCTGCGGAGGCCGCTGCTCAACACGGGGAGCTGGTACCGGATGAGCTCGCGGCAGTCCAGCTTTGCCCCGGGGACCTCCTCCATGGCCGTCCTGCGCGAGTCCCACGTCTCCGCCTTCCTCTGCACGCTCATCGTCGCGCTCGGCCCCATCCAGTTCGGCTTCACCAGCG…
	zma-miRf11940-nb	Zm00001d051652	Zm00001d051652	Zm00001d051652_T008	1	1	24	3144	3167	UGGAGCUGGAGCUGUGCCAAACGG	:::::::::::::::::::::::	CCGUUUGGCACAGCUCCAGCUCCU	Cleavage	cdna chromosome:AGPv4:4:165776340:165784670:-1	Zm00001d051652	S-adenosyl-L-methionine-dependent methyltransferase superfamily protein	1	ATTCGCACCCAACGCAGCTACAGACGGTCTCCATGGCGAAGAAAGGGGCGAAGAGAAAGCAGCAGTTGCCGCCGGCTCCCACGGCGAAGAACGGGAGCAAGGCTGTGCTCCCACTGAAGGCCGCGAAGAGAGCGCCCAAGAAGCAGAAGGTTCTGGAGTCCTCCGACGATTCTGATACGGAGCAGCAGCAGCAGCTTCAGGAGGAGGACTCCGACCTCGACGTTTCCTCTGATTCCGACGCCGAGGAGCTCTCTGGGTCGGACGCTGAGGCTGACGAGCTCTCGGGCTCGGACGCCGATGCTGACGGAGGCTCGACCCGCGGCGACGACATGGATGATGACGACGACGACGAAGATGGTGAAAGCGATGATGACTCTCTTGCGGACGACTTCCTCGCTG…
	zma-miR159c	Zm00001eb386350	Zm00001d046517	Zm00001d046517_T001	1	1	21	888	908	CUUGGAUUGAAGGGAGCUCCC	::::::::::::::::::	UCGAGCUCCCUUCAAUCCAAA	Cleavage	cdna chromosome:AGPv4:9:93396849:93405759:-1	Putative MYB DNA-binding domain superfamily protein [Source:UniProtKB/TrEMBL;Acc:K7VW09]	Myb-like DNA-binding domain	1	ACCGCCGCGGTCCTTCTCTCCCCTGCCCCACCGAGTAGATTTGAGGATCTCCAGCTTTTTGAGGACAATCCAGTTTTCGTCGAAGTTCAAAATGACGGTGGTGGAGGCGGGTGAAGTGTTGAACTTGAAGGTGGGCGAGAACCCTCTACTGGAGGGTGAGGCCAAGACGGGGTACGTCTCGCCCGACGACCAAGACGGGGAGACCGCCAGCGAAAAACCCTGCGGCGCGCCCCAGCTGAAGAAGGGCCCCTGGAGTCCCGATGAAGATAAGCTTCTCAAAAATTATGTCGAGGCACACGGCGAGGGGAAATGGAACAAGGTGCAGCGCAACTCCGGGCTCAATCGCTGTGGCAAGAGCTGCCGCCTCCGCTGGACCAACCACCTCAGGCCCGATCTCAA…
	zma-miR159c	Zm00001eb386360	Zm00001d046518	Zm00001d046518_T001	1	1	21	888	908	CUUGGAUUGAAGGGAGCUCCC	::::::::::::::::::	UCGAGCUCCCUUCAAUCCAAA	Cleavage	cdna chromosome:AGPv4:9:93438079:93444871:-1	Putative MYB DNA-binding domain superfamily protein [Source:UniProtKB/TrEMBL;Acc:K7VW09]	Myb-like DNA-binding domain	1	ACCGCCGCGGTCCTTCTCTCCCCTGCCCCACCGAGTAGATTTGAGGATCTCCAGCTTTTTGAGGACAATCCAGTTTTCGTCGAAGTTCAAAATGACGGTGGTGGAGGCGGGTGAAGTGTTGAACTTGAAGGTGGGCGAGAACCCTCTACTGGAGGGTGAGGCCAAGACGGGGTACGTCTCGCCCGACGACCAAGACGGGGAGACCGCCAGCGAAAAACCCTGCGGCGCGCCCCAGCTGAAGAAGGGCCCCTGGAGTCCCGATGAAGATAAGCTTCTCAAAAATTATGTCGAGGCACACGGCGAGGGGAAATGGAACAAGGTGCAGCGCAACTCCGGGCTCAATCGCTGTGGCAAGAGCTGCCGCCTCCGCTGGACCAACCACCTCAGGCCCGATCTCAA…
	zma-miR166p-nb	Zm00001d018824	Zm00001d018824	Zm00001d018824_T001	1	1	21	427	447	UCGGACCAGGCUCCAUUCCUU	::.:::::::::::::::.	UUGGGAUGGAGCCUGGUCCGG	Cleavage	cdna chromosome:AGPv4:7:6510464:6511271:-1	Zm00001d018824		1	GTAGATGCCGGGAGAAGCAGCGCAAGGAGTCCTCTCGTCTACAAATCGTGAACCGAAAGCTGAGTGCGATGAACAAGCTGTTGATGGAGGAGAATGACCGGCTGCAGAAGCAGGTTTCCCGTCTCGTCTTGGACAACGGGTATATGAAGAATCGACTCCACAGTCCTTCTGTAGCCACCACCGACACAACCTGTGAGTGCGTGGTGACAAGTGGTCAGCACAACCAACAACCCAGCAGTTCTGCATCCTCCACAAAGGGATGCGAACAACCCAGCAGGGTAAGCCTGAAACCTGGTTACATTTCAAACCTTATCCTTGCTGTAATGCTAATTTTCCTTTTGTCCAGTCTACTCGCTATTGCTGAGGAGACATTGGCAGAGTTCATGTCCAAGGCGACTG…
	zma-miRf10060-nb	Zm00001eb074460	Zm00001d002718	Zm00001d002718_T001	1	1	24	1144	1167	UUGAUUGAGCCGUGCCAAUAUCAC	: :::::::::.:::::::::::.	GAGAUAUUGGCGCGGCUCAAUCAG	Cleavage	cdna chromosome:AGPv4:2:20400045:20402210:-1	Zm00001d002718	GRAS domain family	1	ATGAGGGCGGCGCCCTTCAGTGCCGACGGGAACGGGGCGGGGACCATAGAGGCGCTGCTTTGGCCGCACGGGAAGGGCGGCGGCGGAGGGCACCTGCTGTTGGAGCCGACGTCGGTGCTGGACTGCAGACGGAGCCCGAGCCCGCCGTACTCGACATCGACGCTGTCTTCGTCCCTGGGCGGCGCCGCGGGGGACTCCTTTTCCGGCGTGGCGGCGGTTTCGGAGAACAGCGCCGCCGCCGCCGCCGAAGCCACCAAATGGGCGGCGCCAGGCGAGCACGGCAGCGGCGGCGGCGGCGGCGGAAGCGGTGGGGGGAGGAAGGAGGAGTGGCCCGGCGGTGACCTACCGCCCATACCGGGGGCCCTGGACATCGGTTTCGTCGGGGAGGAGGGCTGGGAT…
	zma-miRf10060-nb	Zm00001eb326550	Zm00001d022034	Zm00001d022034_T001	1	1	24	43	66	UUGAUUGAGCCGUGCCAAUAUCAC	: :::::::::.:::::::::::.	GAGAUAUUGGCGCGGCUCAAUCAG	Cleavage	cdna chromosome:AGPv4:7:168331519:168332583:-1	Zm00001d022034	GRAS domain family	1	ATGGCAAAAGCGGCTGAGGTCGGCAACTCCATCGGCAGGCGCGAGATATTGGCGCGGCTCAATCAGCAGCTTCCCCCAATCGGGAAGCCTTTCCTCCGCTCCGCTTCCTACCTCAAGGAGGCCCTCCTCCTCGCGCTCACCGACAGCCACCAAGGCTCCACTCACCTATCCTCCCCTCTCGACGTCACCCTCAAGCTCGGTGCATACAAGTCCTTCTCCGACCTCTCGCATGTGCTCCAGTTCGCCAATTTCACGGCCACTCAGGCGCTCCTCGACGAGATCGCCTCAACAACTTCATCTTGTATCCACATTATTGATTTCAACCTTGGTGTTGGCGGCCAGTGGGCTTCCTTCTTGCAGGAGCTTGCACACCGCCGTGGAACCGGGAACGCCCCCCTG…
	zma-miRf10060-nb	Zm00001eb429450	Zm00001d026158	Zm00001d026158_T001	1	1	24	1135	1158	UUGAUUGAGCCGUGCCAAUAUCAC	: :::::::::.:::::::::::.	GAGAUAUUGGCGCGGCUCAAUCAG	Cleavage	cdna chromosome:AGPv4:10:140012416:140014572:-1	GRAS transcription factor [Source:UniProtKB/TrEMBL;Acc:C0HI72]	GRAS domain family	1	ATGAGGGCGGCGCCCTTCAGTGCCGACGGGAAAGGGGCGGGGACCATAGAGGCGCTGCTTTGGCCGAACGGGAAGGGCGGCGGCGGAGGGGACCTGCTGTTGGAGCCGACGTCGGTGCTGGACTGTAGACGGAGCCCGAGCCCGCGGTACTCGTCATCGACGCTGTCTTCGTCCCTGGGTGGCGCCGCGGGAGACTCCTCTTCCGGCGTGGCGGCGGTTTCGGAGAACAGCGCCGCCGCCGCCGCCGAAGCCACCAAATGGGCGGCGCCAGGCGAGCACCGCGGCGGCGGCGAAGGAGGCGGAGGCGGAGGAAGCAGGAAGGAGTGGTCCGGCGGTGAGCTGCCGCCCATACCGGGGACCCTGGACATCGGATTCGGCGCGGAGGAGGGCTGGGATGCC…
	zma-miRf12144-nb	Zm00001eb039270	Zm00001d031925	Zm00001d031925_T001	1	1	21	1052	1072	CGAACUGAACCGAACCGAAAU	:::::::::::::.:::.:	UCUUCGGUUCGGUUCGGUUUG	Cleavage	cdna chromosome:AGPv4:1:206932526:206934498:1	Zm00001d031925		1	AAAACCAAAGCAAAGCAAACCCAGGGCGGCCAGCGGACGGAACCCAAGGCGAAAAGGAAGCCAGCGGAAGCAGCGAAAAGCCCACGCCACCTTCCAATCCCCCCCAAATTCCCTTGCATTCCATTCCCTTCTTCCCTTCCCACACACCTCCTCCTCCTCCTCCTCCGCGTCTCTTCCCCGGCCCCCACATCCGTCCCCCCCTCTCTCTCTCTTCGCCGGCCGCCATTGCGCTCCCGCATTGCGCCGGGTCCTACCAGTCCAGCGCGGGTCCGTGCCGGCGGCGGGCATGATGCCGCGGCGCGTGGCGTCGGTGCCGGTGCCCGACTGGCTGGAGGCGCTGCTGGCCACGCGCTTCTTCCTCGCCTGCGCCGCGCACCCGGCGTCCCCGCGCAACGAGTG…
	zma-miR6232b-5p-nb	Zm00001d030540	Zm00001d030540	Zm00001d030540_T001	1	1	21	1731	1751	UUUUUGGUACAUUGAAUUUGC	::::::::::::::..:::::	GCAAAUUCAAUGUAUUAAAAA	Cleavage	cdna chromosome:AGPv4:1:142546785:142548741:-1	Zm00001d030540		1	AACACGCATATCATTGAGGAAAAAACTCACTTGTTGGTTTTTCATCACAATCATTATTCTCATCATCATCTGCTAGCTAGCTAGTCCATTGATCATTAGCTAGCAGCTACCAAGCTAAGCCGACGACGATGACGACCACGTTAGTGACGGTGGACATAACGCGCCGCACGGTGCTGAAACCCCCACCACCGGCGTCCTCCCGCGGCGGCGGCGGCAGCCTGTCCCGGCTGACGTCCTTCGACCGCGCCCCACCGACGGCTACATCCCGACCGTCTTCGCGTGGTACGCGCCTGCGCCGGACAACGAGGCCATAGTGGATGGCCTCCTCGCTGTGGTCGCGAGGTACCCGCACCTGTCGCCCGCATGGGTGTCGACGACCGCGGCAGGAAGTGCTTCCTC…
	zma-miR6232b-5p-nb	Zm00001eb027900	Zm00001d030542	Zm00001d030542_T001	1	1	21	1741	1761	UUUUUGGUACAUUGAAUUUGC	::::::::::::::..:::::	GCAAAUUCAAUGUAUUAAAAA	Cleavage	cdna chromosome:AGPv4:1:142569190:142571156:-1	Zm00001d030542	Transferase family	1	AACACGCATATCATTGAGGAAAAAACTCACTTGTTGGTTTTTCATCACAATCATTATTCTCATCATCATCTGCTAGCTAGCTAGTCCATTGATCATTAGCTAGCAGCTACCAAGCTAAGCCGACGACGATGACGACCACGTTAGTGACGGTGGACATAACGCGCCGCACGGTGCTGAAACCCCCACCACCGGCGTCCTCCCGCGGCGGCGGCGGCAGCCTGTCCCGGCTGACGTCCTTCGACCGCGCCTCCACCGACGGCTACATCCCGACCGTCTTCGCGTGGTACGCGCCTGCGCCGGACAACGAGGCCATAGTGGATGGCCTCCTCGCTGTGGTCGCGAGGTACCCGCACCTGTCGGCCCGCATGGGTGTCGACGACCGCGGCAGGAAGTGCTTCC…
	zma-miR16-nb	Zm00001eb101920	Zm00001d006028	Zm00001d006028_T001	1	1	21	932	952	UUGACAGAAGAGAGCGAGCAC	:::::: ::::::::::::::	GUGCUCUCUCUCUUCUGUCAA	Cleavage	cdna chromosome:AGPv4:2:195579800:195583642:-1	SBP transcription factor [Source:UniProtKB/TrEMBL;Acc:B4FLF0]	SBP domain	1	CTGCCTCCTCCTACCCTTCCCTCGCTGAAGCCCTCTCGCGCCTCCTCCCACTCCCACTGGACAGAGAGGAGGTTAGTGGAAGGCGGGCTAGGAGGCTACGCCGCCACAGACGCGAAGCGATAGCGTCGGGGGGAAGCAAGGAAGCGGGTGGCAATGGCGACCGGCGGCGGCGGTGGGAGCGACGACTTCCACGGGCTCACGTTCGGCCAGAAGATCTACTTCGAGCAGGACGCGGGCGCCGCCGGGGGGAGCGCGACGGGCGGCAGGAAGGGGAAGGGCGCCGCGGCGTCCGCGAGCGCCGCCCAGCCGCCGCGGTGCCGGGTGGACGGGTGCGGCGTGGATCTGAGCGCCGTCAAGCAGTACTACTGCCGGCACAAGGTGTGCTACATGCACTCCAAG…
	zma-miR16-nb	Zm00001eb232050	Zm00001d015233	Zm00001d015233_T005	1	1	21	1567	1587	UUGACAGAAGAGAGCGAGCAC	:::::: ::::::::::::::	GUGCUCUCUCUCUUCUGUCAA	Cleavage	cdna chromosome:AGPv4:5:80234233:80238992:1	Zm00001d015233	SBP domain	1	ATTGGGAATCTTGTTATCTGTTCTCCTTTTCAAGCTGCTCTCCCTAGGCTTTTGGGTTTGTGAGGCGTTGGCTCCCTTCCCCACTGCTTCCTCCCCCACTGCCGGTCGCTGTGCAAGAGCTGCCACGAGACAGCAGATTCCCCATCATCCAAAGCGAGGCTGAGGGGGAGGAGAGGAAGCAGGAATAGCCTAACAGGGGTATAGATCTCAGGAAGCTCCATGCGGGTGAGCTTGTGCCCAAGCCTGTGTCCCGGTGCGCGAGGCTGAGCTTCTTGCCCGTTGCCCGTGGCGCCCCCGAGCTCACCGATGCGCCGCCGCCGCCACGGCTTGAGCTCCATGGCTGTCCAGCGCGCTGGTGCGGATTGACAGGCAGGTTGTCCTGCCCGTTCTTTTTTCTGC…
	zma-miR16-nb	Zm00001eb316740	Zm00001d020941	Zm00001d020941_T001	1	1	21	929	949	UUGACAGAAGAGAGCGAGCAC	:::::: ::::::::::::::	GUGCUCUCUCUCUUCUGUCAA	Cleavage	cdna chromosome:AGPv4:7:137273600:137277139:-1	SBP transcription factor [Source:UniProtKB/TrEMBL;Acc:B4FXD9]	SBP domain	1	CACTGCCGCCTACCCTCGTTGAAGCGCGCTCTCTCGCTCTCGCTCTCCTCGCGCTTCCTCCCACTCCCACTGGACAGAGAGGAGGGTTAGTGGAGGGCGGGGTAGGAAGCTACCGCCGCCACAGTAACAGCGTTAGCTAGGGGGGAAGCACGGAAGCGGGAAGCAATGGCGACCGGCGGCGGCAGCAGCAGGAGCGACGACGTGCGCGGGCTCAAGTTTGGCAAGAAGATCTACTTCGAGCAGGACGGCGGGAGCGGGAGCGGGGCGGGGGCGGTGGGCGGCAGGAAGGGGAAGGGCGTGGCCACCGGTGGCGCGAGGCCGGCGTCCGCCGCCTCCGCAGCCCAGCCGCCGAGGTGCCAGGTGGACGGGTGCGGCGTGGATCTGAGCGCCGTCAAGCAG…
	zma-miR16-nb	Zm00001eb035030	Zm00001d031451	Zm00001d031451_T001	1	1	21	815	835	UUGACAGAAGAGAGCGAGCAC	:::::: ::::::::::::::	GUGCUCUCUCUCUUCUGUCAA	Cleavage	cdna chromosome:AGPv4:1:190382866:190386589:-1	Zm00001d031451	SBP domain	1	ATGGAGTCCGGCGGTGGCGGGGACGACCAGCTGCACGGCCTCAAGTTCGGCAAGAAGATCTACTTCGAGGACGCCGCCGGCTCCAGCAGCGGCAGCAGCAGCGGCGGTGGCAGCGCGCCCGCGCCTCCAGCGACGCAGCAGCCGTCGCCGCCGGCCGCTTCGCCTAGGGCCCCGGCCGGCGGCGGCAGGAGGGGCAGGGCCGCGGCCGGCGGCGCGGGCCCCTCGACGGCGCCCGCGCCCGCGCGCTGCCAGGTCGACGGCTGCAACGTTGACCTCACCGACGTCAAGCCCGCCTACTACTGCCGCCACAAGGTGTGCAAAATGCACTCCAAGGAGCCCCGCGTCCTCGTCAACGGCCTCGAGCAGCGCTTCTGCCAGCAGTGCAGCAGGTTCCACCAG…
	zma-miR16-nb	Zm00001eb199880	Zm00001d052890	Zm00001d052890_T001	1	1	21	1055	1075	UUGACAGAAGAGAGCGAGCAC	:::::: ::::::::::::::	GUGCUCUCUCUCUUCUGUCAA	Cleavage	cdna chromosome:AGPv4:4:203611347:203615518:-1	Squamosa promoter-binding protein-like (SBP domain) transcription factor family protein [Source:UniProtKB/TrEMBL;Acc:B7ZYE2]	SBP domain	1	GGCAACAGCGAGCCCTGCTGTCCCTCTGCTTCGCCACCTCCTCCCTCCCTCTCTTTCCTTCCTCTTGGAGGAGAGAGAAGAGGGGGAGAGCCAGTCAGCCAGCCAGCCCAAGAACAGCGTACGTACGTTGTCAAGTCCCGTCGCCGCCGCAGCAGCTTCGCTCCTCCCGCCCCGCCCACCGTCGCGCGCGGCGGCGGGGAGCGAGCAATGGAGGCCGGCGGCGCCAGCGGCGGCGACGACGGGGACGGCCAGCTGCACGGCCTCAAGTTCGGCAAGAAGATCTACTTCGAGGACGCCGGCGGCTCCAGTAGCAGCGGCGGCAGTGGCAGTGCCAGCGCGACCGCGCCTCCAGCGACGCAGCAGCCGTCGCCGCCGGCCGCTTCGCCTAGGGCCGCGCCC…
	zma-miR16-nb	Zm00001eb208150	Zm00001d053890	Zm00001d053890_T006	1	1	21	1088	1108	UUGACAGAAGAGAGCGAGCAC	:::::: ::::::::::::::	GUGCUCUCUCUCUUCUGUCAA	Cleavage	cdna chromosome:AGPv4:4:243050453:243053390:-1	SBP transcription factor [Source:UniProtKB/TrEMBL;Acc:C0P8B7]	SBP domain	1	GCTCCCCTTTCCTCGCCGCTCTGCCTCGCCTTTTGGGTTTCTGAGAGGCGCTGCGCTGGTTTGCCTTCCCCACTGCTCGCTCTGCCGGTCGCCGCCGTGGAAGAGCTACACCACGACGAGACACAGGTTCTCTCGACCCGTCATCACCCACAGCGAGGCTGAGCGGAGAGGAGACGAAGAGAGGAACAGGGTACACAGATCTCAAGAAGTTTCGCACCTGCCAAAGCGCCCGACAAGGACACTGGTTCGGTGCTCAGCAGCGGAGAGCCGGTGGTGCTAGGCCTGAAGCTTGGCAAGAGAACGTATTTCGAAGATGGTTGTGGACTAGGGCAGAGCGGCAAGAGTTCGGCGGCGTTAGGCACTGCCAGTGCAGCGACCCCTCCGGGTCCTGCGAAGAAG…
	zma-miRf21-nb	Zm00001eb337970	Zm00001d008869	Zm00001d008869_T001	1	1	22	977	998	UUCGGACCAGGCUUCAUUCCCC	::.:::::::::::::::.:	CCGGGAUGAAGCCUGGUCCGGA	Cleavage	cdna chromosome:AGPv4:8:23362875:23368001:-1	Class III HD-Zip III protein HB8 [Source:UniProtKB/TrEMBL;Acc:Q147T1]	MEKHLA domain | START domain | Homeobox domain | Homeodomain | Class III HD-Zip III protein HB8	1	GTTAGAGGAAAGCGGCACCGGTGCTCCGGCCATATGGCCTCTCGCCCCCTCCTCCTCCGCCCATGACCGACCCCACCCGGCCCGGCCCTATTCTTCTACTACTCCCTACTCCACGGCTACGCCCACGCACATGCCTCCCACACCCTCATCACTTGCATTGAGCACCACGTCGTCGAGCTATCTGAGCACAAGTGCTACTAAGCTAGTAGCCACCACCTGCTATAGGAGTATAGGCTATAGGCCTATAGCTACCAGAGCCGCCAGCTGCCAGAGCTGTAGCTCAGCTAGCTAGTAGGAGAGTAGGGGGTCGTCGTCTGGGTGTTGCTGGCCGCTCGATCGAGTACTCAGTTGTTGGCTGCTGTGCCATTGCGACGGCGGCCGGCGGGCCGGGGAGCGAGC…
	zma-miRf21-nb	Zm00001d013699	Zm00001d013699	Zm00001d013699_T001	1	1	22	765	786	UUCGGACCAGGCUUCAUUCCCC	::.:::::::::::::::.:	UUGGGAUGAAGCCUGGUCCGGA	Cleavage	cdna chromosome:AGPv4:5:17856864:17862605:1	Zm00001d013699	Homeobox-leucine zipper protein HOX32|Homeobox-leucine zipper protein ATHB-14	1	CACTCCCCTCCCTCACCACCATGGCGTCGGGCGGCTGCGCTCTCGCCCCGAGGCCATGACTTGGCGCCGCCCGTGGCCGTGGCTCTCCGTCTTCTCCCTCTCCCCGCGACGACAACCCCTCCTCCTCCCTGGGCGGCGGCGGCGGCTCTAGCTAGCTAGCTAGATGGCGTCGGCGATGGTGGTGTTCGGGGGCGGCAAGGACCGGCCGTCGCCTGGCGGCGGTGGGGCGCCGCAGGTGGACGCGGGCAAGTACGTGCGCTACACCCCCGAGCAGGTCGAGGCGCTCGAGCGGGTCTACGGCGAGTGCCCCAAGCCCAGCTCGCTGCGCAGGCAGCAGCTCATCAGGGAGTGCCCCATACTCAGCAACATCGAGCCCAAGCAGATCAAGGTCTGGTTCCA…
	zma-miRf21-nb	Zm00001d014252	Zm00001d014252	Zm00001d014252_T001	1	1	22	279	300	UUCGGACCAGGCUUCAUUCCCC	::.:::::::::::::::.:	UUGGGAUGAAGCCUGGUCCGGA	Cleavage	cdna chromosome:AGPv4:5:38187608:38192535:-1	Ribosomal protein L15 [Source:UniProtKB/TrEMBL;Acc:A0A1D6GR79]	Ribosomal protein L15	1	ATGAGATGCCGCGAGAAGCAGCGGAAGGTGGCCTCGCGCCTGCAGACTGTGAACCAGAAGCTGGCTGCAATGAACAAGCTGTTGATGGAGGAGAATGACAGGCTGCAGAAGCAGCCTTCTGCTGCGACTACAGACACGAGCTGCGAGTCTGTGGTCACAAGTGGTCAGCACCACCAACAGCAAAACCCAGCAGTTCCGTGTCCTCAGCGGGACGCGAATAACCCAGCTAGAGTTACTATCGAAAGCAACATGAACTGCTGTCGATTGGGTGCAAATGGTTGGGATGAAGCCTGGTCCGGATTCCATTGGAATCATCGTTGTTTTGCACAATTGCAGTGGCGTAGCAGGCCAAGCAGATCAAGGTCTGGTTCCAGAACCGCACCTGCATATTCGTGGGAT…
	zma-miRf21-nb	Zm00001d026325	Zm00001d026325	Zm00001d026325_T001	1	1	22	167	188	UUCGGACCAGGCUUCAUUCCCC	::.:::::::::::::::.:	UUGGGAUGAAGCCUGGUCCGGA	Cleavage	cdna chromosome:AGPv4:10:143588470:143589138:1	Zm00001d026325		1	ATGCCGCCCCCACGAATCTGCTTATCGCGCGTCCCTCCCCTTGCACCCTCGTCAAACTGTAAAACAGTATGTCCGATCAGGCCAATTCTACTAGCTATTGCTGAGGAGACCTTGGCAAAGTTTCTGTCGAAAGCAACAGGAACTGCTATCGATTGGGTGCAAATGGTTGGGATGAAGCCTGGTCCGGATTCCATTGGAATCATCGCTGTTTCGCACAATTGCAGTGGCGTAGCAGCCCAAGCAGATCAAGGCCTG
	zma-miRf21-nb	Zm00001eb000690	Zm00001d027317	Zm00001d027317_T032	1	1	22	328	349	UUCGGACCAGGCUUCAUUCCCC	::.:::::::::::::::.:	CUGGGAUGAAGCCUGGUCCGGA	Cleavage	cdna chromosome:AGPv4:1:2820561:2826490:1	Zm00001d027317	START domain | Homeodomain | MEKHLA domain	1	GTAGGTGCCGCGATAAGCAGCGGAAGGAGTCTTCGCGGCTTCAGGCTGTCAACAGAAAGCTGACGGCAATGAACAAGCTTCTTATGGAAGAGAATGAGCGTCTTCAGAAGCAAGTCTCTCAGTTGGTTCATGAAAATGCGCACATGCGGCAGCAGCTGCAGAACACTTCATTGGCCAATGATACAAGCTGTGAATCAAATGTCACTGCCCCTCCAAACGCTATAAGGGATGCAAGTAACCCTTCTGGACTCCTTGCGATTGCGGAGGAGACCTTCACAGAGTTCCTCTCAAAGGCTACTGGGACAGCTATTGATTGGGTCCAGATGCCTGGGATGAAGCCTGGTCCGGATTCGGTTGGTATTGTGGCCATTTCGCATGGTTGCCGTGGCGTTGCTGCCC…
	zma-miRf21-nb	Zm00001eb031670	Zm00001d031061	Zm00001d031061_T009	1	1	22	840	861	UUCGGACCAGGCUUCAUUCCCC	::.:::::::::::::::.:	UUGGGAUGAAGCCUGGUCCGGA	Cleavage	cdna chromosome:AGPv4:1:175173010:175176066:-1	Zm00001d031061	Homeodomain | MEKHLA domain | START domain	1	ATCCCAAAACCCATTCGGTCCTTGGCTCCTTGCTGAGGCAGAGGAGGACTGCAGCCAGCAGTACTGTACGGCTATTAAACAAGCCCAGAGCTTTGCTGGCTGGCTGGCTGGCTTGCCGCTGCTCCTCTCCTCTCCTCTCCTCGCTAGCTCCCCCCAAGCGAGCACGCCGCCCACCACGATGCCAGCGCGCACGGGAGCCGGCTGCTCCGCCTCCGCCTCCTCTCCGCTCCCGCACCACTAGCGCGGGAGCCCGATGGCGAGCAGCAGGGGGAGGCTGAGGCTCTCCCCGCGCGCGGCGGCGCCGCAGCTGGACGCGGGCAAGTACGTGCGGTACACGGCGGAGCAGGTGGATGCGCTGGAGCTTGCCTACGGCGAGTGCCCCAAGCCCAGCTCGCTGCG…
	zma-miRf21-nb	Zm00001eb045630	Zm00001d032681	Zm00001d032681_T003	1	1	22	895	916	UUCGGACCAGGCUUCAUUCCCC	::.:::::::::::::::.:	CUGGGAUGAAGCCUGGUCCGGA	Cleavage	cdna chromosome:AGPv4:1:234066734:234077329:-1	Zm00001d032681	MEKHLA domain | Homeodomain | START domain	1	GGCCGCATTTGCGTGTTCTGCTTCTGCAGTGGCCGCCCCTTTTCTCTCCTCGGTTTCAAGCCAAAAGCTGACTCCTTTGCGTGCTTTTCTACGTTTCTTTGCCTGATGGATAGAGACGGCACTTCGTTTTTTCAGGTTATTAAATCTTTGCTAACACCGATTTCGTTGGAATCTCGCAGGTTTTGATCGGTGTGTGAGAAGGTGGAATTGCAGGTAGCGACGGCGTGAGAAGGGTCCGTTTGAGTGTTTGACAAAGGGGAAGTGGTGGTCGGAGGCGGAGAGGACGGGTGCGTGGTGGAGTTTTGCTTTCGGTGCTGGTCGGTGGCCGTGCAACGATGGCAGCAGCCGTAGCGATGCGGAGCGGGAGCAGCGATGGCGGCGGCGGGTACGAGAAGAGCG…
	zma-miRf21-nb	Zm00001eb050660	Zm00001d033246	Zm00001d033246_T003	1	1	22	970	991	UUCGGACCAGGCUUCAUUCCCC	::.:::::::::::::::.:	UUGGGAUGAAGCCUGGUCCGGA	Cleavage	cdna chromosome:AGPv4:1:255864303:255869980:1	Zm00001d033246	START domain | MEKHLA domain | Homeodomain	1	CTCCCCATCCCCGTCTCGCCGCTAGCTTTCCCTTTCCCCCTGCTGCTCCTCCCCTCCGTCCTCCTCCTCACCCTCCCCGCGGGCCGCGCGGCTCGGCAGCCAAGCAAGCAACAGCACAACACACCCCCGCACCGCCGCCACTTCTCTCTCTCTCTCTCTCTCTCTCTCTCTCTCTCTCTCTCTCTCTCTCTCTCTCTCTCTCTCTCTCTCGCACCACCACCATGGCGTCGGGCGGCTGCGCTCTCGCCCCGAGGCTATGACTCGGCGCCGCCCGTGGCCGTGGCTCTCCGTCTTCTCCATCTCCCCGCGACGACGACAACCCCTCCTCCTCCGACTCCGACTCCTCCCTGGGCGGCGGTGCTAGCCAGATGTCGACGGCGCTGGCGGTGGTCGGGGGCG…
	zma-miRf21-nb	Zm00001eb136060	Zm00001d041489	Zm00001d041489_T008	1	1	22	724	745	UUCGGACCAGGCUUCAUUCCCC	::.:::::::::::::::.:	UUGGGAUGAAGCCUGGUCCGGA	Cleavage	cdna chromosome:AGPv4:3:123607224:123613597:-1	Zm00001d041489	MEKHLA domain | START domain | Homeodomain	1	CACCTACTCCCTACTCCCTACACTACTCCCCCCGCAAGCACGCCCAGCGCCATGGCCATGGCGGCAGCGCGCACGGGGGCCTGCTACTCCGCCTCCGCTTCCTCTCCTCTCCTGCACTACTAGCGGGTCCGCTGGCGACGATGGCGGCGGTGGCGAGCAGGGAGAGGCTCTCCCCGGGCGCCGCGCCGCAGGTGGACGCGGGCAAGTACGTGCGGTACACGCCGGAGCAGGTGGAGGCACTGGAGCGCGTCTACAGCGAGTGCCCCAAGCCCAGCTCGCTGCGCCGGCAGCACCTCATCAGGGACTGCCCCATCCTCCGCAACATCGAGCCCAAGCAGATCAAGGTCTGGTTCCAGAACCGCAGATGCCGGGAGAAGCAGCGCAAGGAGTCCTCTCGTC…
	zma-miRf21-nb	Zm00001eb404260	Zm00001d048527	Zm00001d048527_T022	1	1	22	328	349	UUCGGACCAGGCUUCAUUCCCC	::.:::::::::::::::.:	CUGGGAUGAAGCCUGGUCCGGA	Cleavage	cdna chromosome:AGPv4:9:157816147:157822731:-1	Zm00001d048527	START domain | MEKHLA domain | Homeodomain	1	GTAGGTGCCGCGATAAGCAGCGGAAGGAGTCTTCGCGGCTTCAGGCTGTGAACAGAAAGTTGACGGCAATGAACAAGCTTCTAATGGAAGAGAATGAGCGGCTTCAGAAGCAAGTCTCTCAGTTGGTTCATGAAAACGCGCACATGCGGCAGCAGCTGCAGAATACTTCATTGGCCAATGACACAAGCTGTGAATCAAATGTCACTACCCCTCCAAACCCTATAAGGGACGCAAGTAACCCTTCTGGACTCCTTGCGATTGCAGAGGAGACCTTCACAGAGTTCCTCTCAAAGGCTACTGGGACAGCTATTGATTGGGTCCAGATGCCTGGGATGAAGCCTGGTCCGGATTCAGTTGGTATCGTGGCCATTTCGCATGGTTGCCGTGGCGTTGCTGCCC…
	zma-miR60-nb	Zm00001eb337970	Zm00001d008869	Zm00001d008869_T001	1	1	22	976	997	UCGGACCAGGCUUCAUUCCCCA	::.:::::::::::::::.	CCCGGGAUGAAGCCUGGUCCGG	Cleavage	cdna chromosome:AGPv4:8:23362875:23368001:-1	Class III HD-Zip III protein HB8 [Source:UniProtKB/TrEMBL;Acc:Q147T1]	MEKHLA domain | START domain | Homeobox domain | Homeodomain | Class III HD-Zip III protein HB8	1	GTTAGAGGAAAGCGGCACCGGTGCTCCGGCCATATGGCCTCTCGCCCCCTCCTCCTCCGCCCATGACCGACCCCACCCGGCCCGGCCCTATTCTTCTACTACTCCCTACTCCACGGCTACGCCCACGCACATGCCTCCCACACCCTCATCACTTGCATTGAGCACCACGTCGTCGAGCTATCTGAGCACAAGTGCTACTAAGCTAGTAGCCACCACCTGCTATAGGAGTATAGGCTATAGGCCTATAGCTACCAGAGCCGCCAGCTGCCAGAGCTGTAGCTCAGCTAGCTAGTAGGAGAGTAGGGGGTCGTCGTCTGGGTGTTGCTGGCCGCTCGATCGAGTACTCAGTTGTTGGCTGCTGTGCCATTGCGACGGCGGCCGGCGGGCCGGGGAGCGAGC…
	zma-miR60-nb	Zm00001d013699	Zm00001d013699	Zm00001d013699_T001	1	1	22	764	785	UCGGACCAGGCUUCAUUCCCCA	::.:::::::::::::::.	GUUGGGAUGAAGCCUGGUCCGG	Cleavage	cdna chromosome:AGPv4:5:17856864:17862605:1	Zm00001d013699	Homeobox-leucine zipper protein HOX32|Homeobox-leucine zipper protein ATHB-14	1	CACTCCCCTCCCTCACCACCATGGCGTCGGGCGGCTGCGCTCTCGCCCCGAGGCCATGACTTGGCGCCGCCCGTGGCCGTGGCTCTCCGTCTTCTCCCTCTCCCCGCGACGACAACCCCTCCTCCTCCCTGGGCGGCGGCGGCGGCTCTAGCTAGCTAGCTAGATGGCGTCGGCGATGGTGGTGTTCGGGGGCGGCAAGGACCGGCCGTCGCCTGGCGGCGGTGGGGCGCCGCAGGTGGACGCGGGCAAGTACGTGCGCTACACCCCCGAGCAGGTCGAGGCGCTCGAGCGGGTCTACGGCGAGTGCCCCAAGCCCAGCTCGCTGCGCAGGCAGCAGCTCATCAGGGAGTGCCCCATACTCAGCAACATCGAGCCCAAGCAGATCAAGGTCTGGTTCCA…
	zma-miR60-nb	Zm00001d014252	Zm00001d014252	Zm00001d014252_T001	1	1	22	278	299	UCGGACCAGGCUUCAUUCCCCA	::.:::::::::::::::.	GUUGGGAUGAAGCCUGGUCCGG	Cleavage	cdna chromosome:AGPv4:5:38187608:38192535:-1	Ribosomal protein L15 [Source:UniProtKB/TrEMBL;Acc:A0A1D6GR79]	Ribosomal protein L15	1	ATGAGATGCCGCGAGAAGCAGCGGAAGGTGGCCTCGCGCCTGCAGACTGTGAACCAGAAGCTGGCTGCAATGAACAAGCTGTTGATGGAGGAGAATGACAGGCTGCAGAAGCAGCCTTCTGCTGCGACTACAGACACGAGCTGCGAGTCTGTGGTCACAAGTGGTCAGCACCACCAACAGCAAAACCCAGCAGTTCCGTGTCCTCAGCGGGACGCGAATAACCCAGCTAGAGTTACTATCGAAAGCAACATGAACTGCTGTCGATTGGGTGCAAATGGTTGGGATGAAGCCTGGTCCGGATTCCATTGGAATCATCGTTGTTTTGCACAATTGCAGTGGCGTAGCAGGCCAAGCAGATCAAGGTCTGGTTCCAGAACCGCACCTGCATATTCGTGGGAT…
	zma-miR60-nb	Zm00001d026325	Zm00001d026325	Zm00001d026325_T001	1	1	22	166	187	UCGGACCAGGCUUCAUUCCCCA	::.:::::::::::::::.	GUUGGGAUGAAGCCUGGUCCGG	Cleavage	cdna chromosome:AGPv4:10:143588470:143589138:1	Zm00001d026325		1	ATGCCGCCCCCACGAATCTGCTTATCGCGCGTCCCTCCCCTTGCACCCTCGTCAAACTGTAAAACAGTATGTCCGATCAGGCCAATTCTACTAGCTATTGCTGAGGAGACCTTGGCAAAGTTTCTGTCGAAAGCAACAGGAACTGCTATCGATTGGGTGCAAATGGTTGGGATGAAGCCTGGTCCGGATTCCATTGGAATCATCGCTGTTTCGCACAATTGCAGTGGCGTAGCAGCCCAAGCAGATCAAGGCCTG
	zma-miR60-nb	Zm00001eb000690	Zm00001d027317	Zm00001d027317_T032	1	1	22	327	348	UCGGACCAGGCUUCAUUCCCCA	::.:::::::::::::::.	CCUGGGAUGAAGCCUGGUCCGG	Cleavage	cdna chromosome:AGPv4:1:2820561:2826490:1	Zm00001d027317	START domain | Homeodomain | MEKHLA domain	1	GTAGGTGCCGCGATAAGCAGCGGAAGGAGTCTTCGCGGCTTCAGGCTGTCAACAGAAAGCTGACGGCAATGAACAAGCTTCTTATGGAAGAGAATGAGCGTCTTCAGAAGCAAGTCTCTCAGTTGGTTCATGAAAATGCGCACATGCGGCAGCAGCTGCAGAACACTTCATTGGCCAATGATACAAGCTGTGAATCAAATGTCACTGCCCCTCCAAACGCTATAAGGGATGCAAGTAACCCTTCTGGACTCCTTGCGATTGCGGAGGAGACCTTCACAGAGTTCCTCTCAAAGGCTACTGGGACAGCTATTGATTGGGTCCAGATGCCTGGGATGAAGCCTGGTCCGGATTCGGTTGGTATTGTGGCCATTTCGCATGGTTGCCGTGGCGTTGCTGCCC…
	zma-miR60-nb	Zm00001eb031670	Zm00001d031061	Zm00001d031061_T009	1	1	22	839	860	UCGGACCAGGCUUCAUUCCCCA	::.:::::::::::::::.	GUUGGGAUGAAGCCUGGUCCGG	Cleavage	cdna chromosome:AGPv4:1:175173010:175176066:-1	Zm00001d031061	Homeodomain | MEKHLA domain | START domain	1	ATCCCAAAACCCATTCGGTCCTTGGCTCCTTGCTGAGGCAGAGGAGGACTGCAGCCAGCAGTACTGTACGGCTATTAAACAAGCCCAGAGCTTTGCTGGCTGGCTGGCTGGCTTGCCGCTGCTCCTCTCCTCTCCTCTCCTCGCTAGCTCCCCCCAAGCGAGCACGCCGCCCACCACGATGCCAGCGCGCACGGGAGCCGGCTGCTCCGCCTCCGCCTCCTCTCCGCTCCCGCACCACTAGCGCGGGAGCCCGATGGCGAGCAGCAGGGGGAGGCTGAGGCTCTCCCCGCGCGCGGCGGCGCCGCAGCTGGACGCGGGCAAGTACGTGCGGTACACGGCGGAGCAGGTGGATGCGCTGGAGCTTGCCTACGGCGAGTGCCCCAAGCCCAGCTCGCTGCG…
	zma-miR60-nb	Zm00001eb045630	Zm00001d032681	Zm00001d032681_T003	1	1	22	894	915	UCGGACCAGGCUUCAUUCCCCA	::.:::::::::::::::.	CCUGGGAUGAAGCCUGGUCCGG	Cleavage	cdna chromosome:AGPv4:1:234066734:234077329:-1	Zm00001d032681	MEKHLA domain | Homeodomain | START domain	1	GGCCGCATTTGCGTGTTCTGCTTCTGCAGTGGCCGCCCCTTTTCTCTCCTCGGTTTCAAGCCAAAAGCTGACTCCTTTGCGTGCTTTTCTACGTTTCTTTGCCTGATGGATAGAGACGGCACTTCGTTTTTTCAGGTTATTAAATCTTTGCTAACACCGATTTCGTTGGAATCTCGCAGGTTTTGATCGGTGTGTGAGAAGGTGGAATTGCAGGTAGCGACGGCGTGAGAAGGGTCCGTTTGAGTGTTTGACAAAGGGGAAGTGGTGGTCGGAGGCGGAGAGGACGGGTGCGTGGTGGAGTTTTGCTTTCGGTGCTGGTCGGTGGCCGTGCAACGATGGCAGCAGCCGTAGCGATGCGGAGCGGGAGCAGCGATGGCGGCGGCGGGTACGAGAAGAGCG…
	zma-miR60-nb	Zm00001eb050660	Zm00001d033246	Zm00001d033246_T003	1	1	22	969	990	UCGGACCAGGCUUCAUUCCCCA	::.:::::::::::::::.	GUUGGGAUGAAGCCUGGUCCGG	Cleavage	cdna chromosome:AGPv4:1:255864303:255869980:1	Zm00001d033246	START domain | MEKHLA domain | Homeodomain	1	CTCCCCATCCCCGTCTCGCCGCTAGCTTTCCCTTTCCCCCTGCTGCTCCTCCCCTCCGTCCTCCTCCTCACCCTCCCCGCGGGCCGCGCGGCTCGGCAGCCAAGCAAGCAACAGCACAACACACCCCCGCACCGCCGCCACTTCTCTCTCTCTCTCTCTCTCTCTCTCTCTCTCTCTCTCTCTCTCTCTCTCTCTCTCTCTCTCTCTCTCGCACCACCACCATGGCGTCGGGCGGCTGCGCTCTCGCCCCGAGGCTATGACTCGGCGCCGCCCGTGGCCGTGGCTCTCCGTCTTCTCCATCTCCCCGCGACGACGACAACCCCTCCTCCTCCGACTCCGACTCCTCCCTGGGCGGCGGTGCTAGCCAGATGTCGACGGCGCTGGCGGTGGTCGGGGGCG…
	zma-miR60-nb	Zm00001eb136060	Zm00001d041489	Zm00001d041489_T008	1	1	22	723	744	UCGGACCAGGCUUCAUUCCCCA	::.:::::::::::::::.	GUUGGGAUGAAGCCUGGUCCGG	Cleavage	cdna chromosome:AGPv4:3:123607224:123613597:-1	Zm00001d041489	MEKHLA domain | START domain | Homeodomain	1	CACCTACTCCCTACTCCCTACACTACTCCCCCCGCAAGCACGCCCAGCGCCATGGCCATGGCGGCAGCGCGCACGGGGGCCTGCTACTCCGCCTCCGCTTCCTCTCCTCTCCTGCACTACTAGCGGGTCCGCTGGCGACGATGGCGGCGGTGGCGAGCAGGGAGAGGCTCTCCCCGGGCGCCGCGCCGCAGGTGGACGCGGGCAAGTACGTGCGGTACACGCCGGAGCAGGTGGAGGCACTGGAGCGCGTCTACAGCGAGTGCCCCAAGCCCAGCTCGCTGCGCCGGCAGCACCTCATCAGGGACTGCCCCATCCTCCGCAACATCGAGCCCAAGCAGATCAAGGTCTGGTTCCAGAACCGCAGATGCCGGGAGAAGCAGCGCAAGGAGTCCTCTCGTC…
	zma-miR60-nb	Zm00001eb404260	Zm00001d048527	Zm00001d048527_T022	1	1	22	327	348	UCGGACCAGGCUUCAUUCCCCA	::.:::::::::::::::.	CCUGGGAUGAAGCCUGGUCCGG	Cleavage	cdna chromosome:AGPv4:9:157816147:157822731:-1	Zm00001d048527	START domain | MEKHLA domain | Homeodomain	1	GTAGGTGCCGCGATAAGCAGCGGAAGGAGTCTTCGCGGCTTCAGGCTGTGAACAGAAAGTTGACGGCAATGAACAAGCTTCTAATGGAAGAGAATGAGCGGCTTCAGAAGCAAGTCTCTCAGTTGGTTCATGAAAACGCGCACATGCGGCAGCAGCTGCAGAATACTTCATTGGCCAATGACACAAGCTGTGAATCAAATGTCACTACCCCTCCAAACCCTATAAGGGACGCAAGTAACCCTTCTGGACTCCTTGCGATTGCAGAGGAGACCTTCACAGAGTTCCTCTCAAAGGCTACTGGGACAGCTATTGATTGGGTCCAGATGCCTGGGATGAAGCCTGGTCCGGATTCAGTTGGTATCGTGGCCATTTCGCATGGTTGCCGTGGCGTTGCTGCCC…
	zma-miR408-nb	Zm00001d028486	Zm00001d028486	Zm00001d028486_T001	1	1	22	329	350	UGCACUGCCUCUUCCCUGGCUG	.:::::::::::::::::.	GGCUCAGGGAAGAGGCAGUGCG	Cleavage	cdna chromosome:AGPv4:1:36754520:36755618:1	Chemocyanin [Source:UniProtKB/TrEMBL;Acc:B6TG48]	chemocyanin precursor	1	AATGACTCCTCTTTTAGCGGCGAGAGACTGAGAGCTTGGCTCAACGCGTCCTCGGCTTCTGTGGAAGGCCATTCCATGCGCTCCGTGTAGCCAGCCATTCGGTACAACCAACTACCCTAGAAGTAACTTTTCTTTTCTTTTTTGCTCTCGAGATGGATCCGGTTGGCCCCTTCCTCGTCGCCTCTATAAGAAGCATCCCCACACGTTCTCTCCACCCATCACTGCAGCTCAAACACAAAGCAGCATCACACTGACTCCACTGCTCTGCCTCCATAATAAGCACAGAAGCGCCCCAATAATCAGCAGCGCAGGAGCGAGCGATCGCTATGGCTCAGGGAAGAGGCAGTGCGACGCGGGGGCTTGCCCTCGGCAGCCTACTCGCCGCCGCTTTCCTCCTCC…
	zma-miR169h	Zm00001d000101	Zm00001d000101	Zm00001d000101_T001	1	1	21	1	21	UAGCCAAGGAUGAGUUGCCUG	: ::::::::::::::::::	CUGGCAACUCAUCCUUGGCUU	Cleavage	cdna contig:AGPv4:B73V4_ctg91:391959:393403:1	Zm00001d000101		1	CTGGCAACTCATCCTTGGCTTATCCGAATTGGCGGCCACCCACTGGTTTGGGTGTTGCTGTCGGTCTGCGCCGTCTCCCCTCCCCTGTCGTCGATGTCAGTTCACTGCCTATCTCGAGAGAATCCACCACTCCAGCAGGCAGTGGAAGCTTCCTCTCCTCTAGCGACGCATCCGGACTACTGGTAGTACACCAAAAGTGCAGCTAGAACAAAGATCCGATCAGACTACTTACTGGTAGCTACGTTTGACTTAAGGCAACGACGACACTAGAAATTAGTCAGAGTAGAAATCCAATTTGCTCGGTGCTTCGACTTCAAGTAGAGACACGAACTGGTTTCCATGAGTTATTCAATGATGCATATGTACTCTGTTAGCTTTGCAGATGGTAAGTAAGTGAGC…
	zma-miR169h	Zm00001eb108930	Zm00001d006835	Zm00001d006835_T006	1	1	21	1016	1036	UAGCCAAGGAUGAGUUGCCUG	::::::::::::::::::	GUGGCAACUCAUCCUUGGCUC	Cleavage	cdna chromosome:AGPv4:2:217596025:217600195:-1	Nuclear transcription factor Y subunit A-3 [Source:UniProtKB/TrEMBL;Acc:B4FHR0]	CCAAT-binding transcription factor (CBF-B/NF-YA) subunit B | Nuclear transcription factor Y subunit A-3	1	ATCACTCCTCAGTTGCTTCGACGTATTTCTCTCTCTATCTATACGATTCCGAAGAAGGTAGAGAGAGAAACTCGAAGGGGAGAGGACAGAAGAGGGAGATACAGGTTAATTTTTAGGTACCAGATCATCTGATTTCTCAGAAGCAAAATGTTGTTTGGAGCTCAGTGACACCATCTTGTAATGCCTGTGATTTTACGGGAAATGGAGGATCATTCTGTCCATCCCATGTCTAAGTCTAACCATGGCTCCTTGTCAGGAAATGGTTATGAGATGAAACATTCAGGCCATAAAGTTTGCGATAGGGATTCATCATCGGAGTCTGATCGGTCTCACCAAGAAGCATCAGCAGCAAGTGAAAGCAGTCCAAATGAACACACATCAACTCAATCAGACAATGAT…
	zma-miR169h	Zm00001eb327230	Zm00001d022109	Zm00001d022109_T009	1	1	21	926	946	UAGCCAAGGAUGAGUUGCCUG	::::::::::::::::::	GUGGCAACUCAUCCUUGGCUU	Cleavage	cdna chromosome:AGPv4:7:170560013:170563109:-1	Zm00001d022109	CCAAT-binding transcription factor (CBF-B/NF-YA) subunit B	1	ACAGGTTCATGTTCATTTAGGTGTCAGTTCATCTGATTTCTCAGAAGCAAAATGTTGTTTGGAGCTCAGTGACACCATTTTGTAATGCATGTGCCTTTTACGGGAAATGGAGGATCATTATGTCCATCCCAAGTCTAAGTCTAACCATGGCTCCTTGTCAGGAAATGGTTATGAGATGAAAAATCCAGGCCATGAAGTTTGTGATAGGGATTCATCATCAGAGTCTGATCGATCTCACCCAGAAGCATCAGCAGTGAGTGAAAGCAGTCTAGATGAACACACATCAACTCAATCAGACAATGATGAAGATCATGGGAAGGATAATCAGGACACATTGAAGCCAGTATTGTCCTTGGGGAAGGAAGGGTCTGCCTTTTTGGCCCCAAAAATAGATTACAA…
	zma-miR169h	Zm00001eb005690	Zm00001d027874	Zm00001d027874_T011	1	1	21	995	1015	UAGCCAAGGAUGAGUUGCCUG	: ::::::::::::::::::	CUGGCAACUCAUCCUUGGCUU	Cleavage	cdna chromosome:AGPv4:1:16038790:16041693:-1	Zm00001d027874	CCAAT-binding transcription factor (CBF-B/NF-YA) subunit B	1	GGAGCTCTCTGCTCCCACCTCCCAGTACCAGCCGACCTGTTTTTTTTTCGTTTGTTTGGGGGTGGGTGGATGTGGGGGAGGGATCGTTTCTCGGTTCTTCTGGACGATTTGTGGTGGATCTGGCTGGTTCCTTGGTTGCTCGGCTGGTCTTTTGAGTTGATACGGTGCTGGGATTTGTAGGCGCATTTCTGGGTGGAGGTGGCCGGTGGGTACGAACTGAAAAACAAGAGTAAAGAATTTCCGTGAGATGAGACAGAATGGCGCGGTGATGATTCAGTTTGGCCATCAGATGCCTGATTACGACTCCCCGGCTACCCAGTCAACCAGTGAGACGAGCCATCAAGAAGCGTCTGGAATGAGCGAAGGGAGCCTCAACGAGCATAATAATGACCATTCAGG…
	zma-miR11970-3p	Zm00001eb017310	Zm00001d029212	Zm00001d029212_T011	1	1	21	1418	1438	UGGUUUGGUUGCACGUUUGCA	:::::.:::::::.:::::::	UGCAAGCGUGCAAUCAAACCA	Cleavage	cdna chromosome:AGPv4:1:62494451:62501010:-1	Zm00001d029212	RhoGAP domain | Leucine-zipper of ternary complex factor MIP1 | PH domain	1	TTAGGTCTGGAGACTAAGGATGCTAGGATAAATGCTATGCGTTCAGCTATATCTGAGACATTTCCTGAGCCCAATCGGAGGTTGCTGCAGAGAATTTTAAAAATGATGCACACTGTTGCATCTCACACTTCTGAAAATCGAATGACTGCATCGGCAGTTGCTGCCTGCATGGCGCCTCTTCTGTTGCGTCCACTTCTGGCTGGTGAATGTGAGATGGATGAGGTATTTGATATGGATGGTGACGATTCTGCGCAGCTTCTTGCTGCAGCAAATGCCGCAAACAGTGCTCAAGGAATTGTCGCAACTCTCTTGGAGGAATATGAGGGCATTTTTCATGATGAACACCTCAGATGTTCCTTGTCACCTGAATCTCAAATTGAAGATAGTGGTACTGAAGCA…
	zma-miR11970-3p	Zm00001d029560	Zm00001d029560	Zm00001d029560_T001	1	1	21	444	464	UGGUUUGGUUGCACGUUUGCA	::::.:::::::.:::::::	AGCAAGCGUGCAAUCAAACCA	Cleavage	cdna chromosome:AGPv4:1:76209755:76212824:-1	Zm00001d029560	RING zinc finger protein-like	1	GGCGGCCGCCCAACCCTCCAAACCCAGGCCCCTTCCATTTGCCACTGTCCATCCACGCGACCACACCCCCGCAACTGCAGATCCCCAATTCGTTTATTTCTTCCCACCGAGCCAAGCTGCGACGACGGCGGTCGCAGCGTCGCCTTCCCTCCCTCCGTACCGCCGACGCCGACGAGCATATTGGGCCGAGCGCCCGAGCACCTCTCCTGTCAGCAGCGGCACTCGCCATTCCAAGTACGAGGTCGACGCGCTGTGGGGCTTGCTGAAACGAGCAGGTACACGTTCTGCCACCCGTCTCTCGCTCCTTGCTGAATGCTGATTGAGACGGTAACACAATCAGCGGTTCAGTTTAGGCGCGCCGACGTGTGTGCTTGCTAACCTGAACCAAACCTTATGAAT…
	zma-miR11970-3p	Zm00001eb297320	Zm00001d039165	Zm00001d039165_T012	1	1	21	523	543	UGGUUUGGUUGCACGUUUGCA	:::::::::::::.:::::.:	UGCAAACGUGCAAUCAAACUA	Cleavage	cdna chromosome:AGPv4:6:171556065:171573035:-1	Zm00001d039165	Mono-functional DNA-alkylating methyl methanesulfonate N-term | CPSF A subunit region	1	GCGCTGCGCAGGCGGCACTGCGGCAGGCTCTTCCTCCCTCTCCTCTCTCTCTGTCTGAGCCGAGGGCTTTGGCGCTCCCCCCCCCCCCCCCCCCCCTCTCTCTCTCTCTCTCTCTCGCACGGGCCCGCCTGCCTATCCCACTGCCCGGTCCACCGCCGCAAACTCTGCCCGCCCGCGCGCGCCCCACCCCGCCGATCGCGGTGAGCCCGGACTCCGCCGCCGCCGCTTCGCTCTACCCTGACCAGCCCTAGATCTGTGCGGGATCCGCCGCCATGTTCTGGCGCATGACCGGCCTCTCCGCGGCCTCGCCCGTGAGTACACTCCTCTGATGCCTCTTCCGCTCTGCCCTCTCGCTCTTCCGTTCTGCTTGTCGCCTCGCCAGCCGGACCAACCCTGCTC…
	zma-miR156d-5p	Zm00001eb101920	Zm00001d006028	Zm00001d006028_T001	1	1	20	932	951	UGACAGAAGAGAGUGAGCAC	:::::: :::::::::::::	GUGCUCUCUCUCUUCUGUCA	Cleavage	cdna chromosome:AGPv4:2:195579800:195583642:-1	SBP transcription factor [Source:UniProtKB/TrEMBL;Acc:B4FLF0]	SBP domain	1	CTGCCTCCTCCTACCCTTCCCTCGCTGAAGCCCTCTCGCGCCTCCTCCCACTCCCACTGGACAGAGAGGAGGTTAGTGGAAGGCGGGCTAGGAGGCTACGCCGCCACAGACGCGAAGCGATAGCGTCGGGGGGAAGCAAGGAAGCGGGTGGCAATGGCGACCGGCGGCGGCGGTGGGAGCGACGACTTCCACGGGCTCACGTTCGGCCAGAAGATCTACTTCGAGCAGGACGCGGGCGCCGCCGGGGGGAGCGCGACGGGCGGCAGGAAGGGGAAGGGCGCCGCGGCGTCCGCGAGCGCCGCCCAGCCGCCGCGGTGCCGGGTGGACGGGTGCGGCGTGGATCTGAGCGCCGTCAAGCAGTACTACTGCCGGCACAAGGTGTGCTACATGCACTCCAAG…
	zma-miR156d-5p	Zm00001eb102440	Zm00001d006091	Zm00001d006091_T001	1	1	20	1544	1563	UGACAGAAGAGAGUGAGCAC	:::::: :::::::::::::	GUGCUCUCUCUCUUCUGUCA	Cleavage	cdna chromosome:AGPv4:2:197898982:197903861:1	Zm00001d006091	SBP domain	1	GACTGCCCAGCGCCCCAGTTCCTGGCTGGCCGGCTGGCTGTGGCCTGTGGCTGTGCCTGGTCTCCTCTTCCTCGGTGGTGGCGGTGGCGGTGGACGGTGGTGCTGCTGGTGGTGTTGCGCTGCTTGTTCGGTTGTTCCTCACTTTCACTTCCTTTTTCCTCCACGGCTCCCGTCACCTAAGCAGCAGCTGCAGCAGCATATCCCCCGCACACCACTCGCTTCTTCGCCATCACCCGGTGGCTAGCTCTTGCAGCAGCTCATCTCATCTCTACCTCTGGCTGGCAGTTTATTTCTCTCCTCCCTATCAGCATAAGCTCAGCTCAGCTCAGCTCAGCCCAGCTCCCTGCTGATCTGCGGCATTTGACCTGCCTCCCGTGCTTGAAGCTTGATTTGTTCGTT…
	zma-miR156d-5p	Zm00001eb105640	Zm00001d006451	Zm00001d006451_T001	1	1	20	769	788	UGACAGAAGAGAGUGAGCAC	::::: :::::::::::::	AUGCUCUCUCUCUUCUGUCA	Cleavage	cdna chromosome:AGPv4:2:208544401:208546453:-1	Zm00001d006451	SBP domain	1	ATGAGAGGCACGGCACCAGAGCTCCAGCTCCACATCGCCAGCTCCCGGGCCGCACCTCGATCGCCCAGGCCGGCCTCCTCCCTCGCCGCCGGCGCCGCCATGGACCGCAAGAGCAAGTCCGCCAAGGGCGCCGCGAGCTCGGCAGCGGCGTCCATGGCCGCGCTCGCCGCAGCCGCCGCGGCCGGCGACAGCAGCTCGGGCCCCGCCGACGGCGCGCCGCCGCCGCCGCCGCCGCACGGTGAGGAGTACAGCGTGCCTGCGAAGATGGCGGCCGTGGGAGACGCCTCCAGCTCCTCCCCCGTGGCGCCGAGGAGGGGCGTGGCGGCCGCGTTGGGAGGCGGCGCCTCCAGCTCCTCCCCGGCCGCGGTGAGGAGGGGCGCGGCGGCGGCGGCGGCGGCG…
	zma-miR156d-5p	Zm00001eb364360	Zm00001d012015	Zm00001d012015_T001	1	1	20	788	807	UGACAGAAGAGAGUGAGCAC	:::::: :::::::::::::	GUGCUCUCUCUCUUCUGUCA	Cleavage	cdna chromosome:AGPv4:8:166514041:166517345:-1	Zm00001d012015	SBP domain	1	ATGGACTGGGACGCCAAGATGCTCCCTGCCTGGGACCTGGGCACGGTGGTCGTGCCCATCGGCGGCGGCGGCGGCGCGCTGGACCTGAAGCTGGGCGCGCCGACGAGCTCGAGGGCGGCGGTGGCCACGGCCGCGCCCACGCTGCCGTCGGCGAACCCTCCGCCGCCGCCGCCGCCGCCGTCGTCGTCCGCGCCGCCGAAGCGGCCGCGCCCGGGCCACGCGCAGCAGGCGGCGCCGGCGTGCTCCGTGCAGGGCTGCGACGCCGACCTGTCCCAGTGCCGCGACTACCACCGCCGCCACAAGGTCTGCGTGGCGCACTCCAAGGCGCCCTTCGTCACCGTCGCCGGCCAGCAGCAGCGCTTCTGCCAGCAGTGCAGCAGGTTTCATCTGCTCGAGGAG…
	zma-miR156d-5p	Zm00001eb227180	Zm00001d014698	Zm00001d014698_T006	1	1	20	1196	1215	UGACAGAAGAGAGUGAGCAC	:::::: :::::::::::::	GUGCUCUCUCUCUUCUGUCA	Cleavage	cdna chromosome:AGPv4:5:59822734:59826361:-1	SBP transcription factor [Source:UniProtKB/TrEMBL;Acc:B6TF72]	SBP domain	1	AGAGCTCTCGTGGTTCTTGGCCTTCCGTGTGTCTGCCAGCGCTGCCAGCTTTCACATAAACAAGTTGGGGAAGCAGTTGAGGTTTTCTAATTCTTCTTGGAAGGATTGAGATCTCCAGTTCTGATAATGGGTTCTTTTGGGATGAACTGGAATCAGAAGGACCCCATGGTGTGGGATTGGGAACATCTAGTACCGTCTGTCTCAAATGCAGTTACAAGGCACGGATCTGCTAATTCATCTGGTGGTACTCTTACTTCTAACTCAGAGCTAGGGCATGGTTCATCCAAGAGCTCTATTTCAGCGTCCATTGATTCACCCTCTGGAGTAGGGAACAGCTTAGAGTTCAACTTCGCCGCTGTTGAGAGGCATGTTAAGAACACGGGCACGAACGGCAGAGTC…
	zma-miR156d-5p	Zm00001eb232050	Zm00001d015233	Zm00001d015233_T005	1	1	20	1567	1586	UGACAGAAGAGAGUGAGCAC	:::::: :::::::::::::	GUGCUCUCUCUCUUCUGUCA	Cleavage	cdna chromosome:AGPv4:5:80234233:80238992:1	Zm00001d015233	SBP domain	1	ATTGGGAATCTTGTTATCTGTTCTCCTTTTCAAGCTGCTCTCCCTAGGCTTTTGGGTTTGTGAGGCGTTGGCTCCCTTCCCCACTGCTTCCTCCCCCACTGCCGGTCGCTGTGCAAGAGCTGCCACGAGACAGCAGATTCCCCATCATCCAAAGCGAGGCTGAGGGGGAGGAGAGGAAGCAGGAATAGCCTAACAGGGGTATAGATCTCAGGAAGCTCCATGCGGGTGAGCTTGTGCCCAAGCCTGTGTCCCGGTGCGCGAGGCTGAGCTTCTTGCCCGTTGCCCGTGGCGCCCCCGAGCTCACCGATGCGCCGCCGCCGCCACGGCTTGAGCTCCATGGCTGTCCAGCGCGCTGGTGCGGATTGACAGGCAGGTTGTCCTGCCCGTTCTTTTTTCTGC…
	zma-miR156d-5p	Zm00001eb233320	Zm00001d015410	Zm00001d015410_T003	1	1	20	150	169	UGACAGAAGAGAGUGAGCAC	::::: :::::::::::::	AUGCUCUCUCUCUUCUGUCA	Cleavage	cdna chromosome:AGPv4:5:89051251:89053086:1	SBP transcription factor [Source:UniProtKB/TrEMBL;Acc:B4F8H7]	SBP domain	1	GACAATTACTGGACAAGTTCATTTGGATAAATCTCACATGTTCAATGCTATTCCAACACTTAGCCATGGCAAAGATGAGCCTTGGCCAATGAAAGGTCTGGACATGTCTATATCTGCTTCAAAATTCGATGGAGCAGCGGATCTTCAGCATGCTCTCTCTCTTCTGTCAGCCGGCGCTTGTGGACTGCCTGATTCTGTACATCAAACATCTTGCATTATCCAATTCAATGGTGCCAGCGAGAACAGCAGTGACCTTCATGTAACGCATGGCAGGAACTCTGGTCCAGCATCATGCGCCGATGCGCAGCATATAGCTGCCCAGCCTCAGTCTCAGCTGTTTCATTTTACCACAGATACCGGCAATACTGTTTATGAGCCCAGTTTCTTTGGTGTAAACCA…
	zma-miR156d-5p	Zm00001eb316740	Zm00001d020941	Zm00001d020941_T001	1	1	20	929	948	UGACAGAAGAGAGUGAGCAC	:::::: :::::::::::::	GUGCUCUCUCUCUUCUGUCA	Cleavage	cdna chromosome:AGPv4:7:137273600:137277139:-1	SBP transcription factor [Source:UniProtKB/TrEMBL;Acc:B4FXD9]	SBP domain	1	CACTGCCGCCTACCCTCGTTGAAGCGCGCTCTCTCGCTCTCGCTCTCCTCGCGCTTCCTCCCACTCCCACTGGACAGAGAGGAGGGTTAGTGGAGGGCGGGGTAGGAAGCTACCGCCGCCACAGTAACAGCGTTAGCTAGGGGGGAAGCACGGAAGCGGGAAGCAATGGCGACCGGCGGCGGCAGCAGCAGGAGCGACGACGTGCGCGGGCTCAAGTTTGGCAAGAAGATCTACTTCGAGCAGGACGGCGGGAGCGGGAGCGGGGCGGGGGCGGTGGGCGGCAGGAAGGGGAAGGGCGTGGCCACCGGTGGCGCGAGGCCGGCGTCCGCCGCCTCCGCAGCCCAGCCGCCGAGGTGCCAGGTGGACGGGTGCGGCGTGGATCTGAGCGCCGTCAAGCAG…
	zma-miR156d-5p	Zm00001eb317760	Zm00001d021056	Zm00001d021056_T001	1	1	20	1022	1041	UGACAGAAGAGAGUGAGCAC	:::::: :::::::::::::	GUGCUCUCUCUCUUCUGUCA	Cleavage	cdna chromosome:AGPv4:7:141662438:141666340:1	Zm00001d021056	SBP domain	1	ATGGATTGGGATCTCAAGATGCCGGTTTCCTGGGACCTGCCCGACCTGGAGCACGACGCCGTGCCGCCGCCCATCGCCGCCGCCGCCTCCGCCGCGCCTTCCCCCGCGGCGGCGTCGGGCATTGCCGCCGCAGCTGCTGGGCCTCCCCCCGCGGCGGCACCGCGCGGGGCGCCGAGCCGGGCGGAGTGCTCCGTGGACCTCAAGCTCGGCGGGCTCGGCGAGTTCGGGGCTGCGGACGGGACGAAGGAGCCGGTAGTGGCAGCGGCCGCGGCCGCGGCCGCGGCGCCGCCGTCCGCTAGCCCGATGAAGCGCCCGCGCTCGGGGCCCGGTGGCGCCGCCGGGGCGCAGTGCCCGTCGTGCGCGGTGGACGGCTGCAAGGCCGACCTCAGCAAGTGTCGC…
	zma-miR156d-5p	Zm00001eb322280	Zm00001d021573	Zm00001d021573_T002	1	1	20	314	333	UGACAGAAGAGAGUGAGCAC	::::: :::::::::::::	AUGCUCUCUCUCUUCUGUCA	Cleavage	cdna chromosome:AGPv4:7:156465481:156466317:-1	Zm00001d021573	SBP domain	1	GGCACCGCCCGCTTTCAGTTCGTACGGCTACTACTACTACTAAACTAAACGAGCTTAATTCGACCTTGAGAAAGCTTGCAGCTTTTTTTCTTGGGTCATGGATAGCACGGTGAGCTGCTGGATTGGATCCTAAGCTAGCTAGGTTCCACGAGCTGTCGCACTTCGACGACACCAAGCGCAGCTGCCGCCTGCGCCTGGCGGGGCACAACGAGCGGCGCCGGAGGAACCCCGCGGAGGCGCAGGACCAGCACGGCGGGCGGGGCGACCCGGGGAGCCACCACCTCCAGATCAGATAAAAACCTACTACGTCAGCATGCTCTCTCTCTTCTGTCATGCAGGACGCACGCACCTAGCGTCGTCACCGATCCATAGTCCGATATGTGTCTCAAGTGTTGTGTG…
	zma-miR156d-5p	Zm00001eb429720	Zm00001d026175	Zm00001d026175_T001	1	1	20	756	775	UGACAGAAGAGAGUGAGCAC	:::::: :::::::::::::	GUGCUCUCUCUCUUCUGUCA	Cleavage	cdna chromosome:AGPv4:10:140333912:140336785:-1	Zm00001d026175	SBP domain	1	AGCATACCGGCTGTACTTCCAGCAGCAGCATCATCAGCCGCCGCCGCCGCCGCCGCGCTTCCACTTTGTCTTGAGCCCTGCCCTCAACGACGACTCGCGGGCCGGCAGCACAGCACGTATAGCTATGGAAGGAAACGGTGGCGCGGGCGGCGGTAGCGGAAGCGCGGCACCGCCCTGGGATCTCGCCATGCACTGGGCACCCGCCGTAGTGTCGTCCTACCCGCCGCAGCCCTTGGAGCTGCAGCAGCAGGAGCTTACCTGCCTCAAGCTGGGGAAGCGGCCCGCCTGCTGCTGGGCAGGGGCGCCGGGCAACCAAGCGGCGCAGGTCCACGGCAATGGCGGCGCTGGTGGCGCAGCTGCTGAGGGTAAGAGGAAGGACAAGGCGCCTGCCGCGGCGGC…
	zma-miR156d-5p	Zm00001eb035030	Zm00001d031451	Zm00001d031451_T001	1	1	20	815	834	UGACAGAAGAGAGUGAGCAC	:::::: :::::::::::::	GUGCUCUCUCUCUUCUGUCA	Cleavage	cdna chromosome:AGPv4:1:190382866:190386589:-1	Zm00001d031451	SBP domain	1	ATGGAGTCCGGCGGTGGCGGGGACGACCAGCTGCACGGCCTCAAGTTCGGCAAGAAGATCTACTTCGAGGACGCCGCCGGCTCCAGCAGCGGCAGCAGCAGCGGCGGTGGCAGCGCGCCCGCGCCTCCAGCGACGCAGCAGCCGTCGCCGCCGGCCGCTTCGCCTAGGGCCCCGGCCGGCGGCGGCAGGAGGGGCAGGGCCGCGGCCGGCGGCGCGGGCCCCTCGACGGCGCCCGCGCCCGCGCGCTGCCAGGTCGACGGCTGCAACGTTGACCTCACCGACGTCAAGCCCGCCTACTACTGCCGCCACAAGGTGTGCAAAATGCACTCCAAGGAGCCCCGCGTCCTCGTCAACGGCCTCGAGCAGCGCTTCTGCCAGCAGTGCAGCAGGTTCCACCAG…
	zma-miR156d-5p	Zm00001eb143110	Zm00001d042319	Zm00001d042319_T001	1	1	20	836	855	UGACAGAAGAGAGUGAGCAC	:::::: :::::::::::::	GUGCUCUCUCUCUUCUGUCA	Cleavage	cdna chromosome:AGPv4:3:161006234:161009799:-1	Zm00001d042319	SBP domain	1	ATGGACTGGGACGCCAAGATGCTTCCTGCCTGGGACCTCGGCACGGTGGTCGGGCCCAGCAGCAGCGGGGGCGGCGCGCTGGACCTGAAGCTGGGCGCGCCGACGAGCTCGAGGGCGGTGCTCACGGCCGCCGCCGGTGCCGCGCCCGCGCTGCCGTCAGCGAACCCTCCTCCGCCCCCGCCTCCGCCGTCGTCGTCCGCGCCGGCGAAGCGGCCGCGCCCGGGGCTCGCGCGGCAGGCGGTGCCCGCGTGCTCCGTGCAGGGCTGCGACGCCGACCTGTCCCGGTGCCGCGACTACCACCGCCGCCACAAGGTCTGCGAGGCGCACTCCAAGACGCCCGTCGTCACCGTCGCCGGCCAGCAGCAGCGCTTCTGCCAGCAGTGCAGCAGGTTTCATCTG…
	zma-miR156d-5p	Zm00001eb169410	Zm00001d049165	Zm00001d049165_T001	1	1	20	907	926	UGACAGAAGAGAGUGAGCAC	:::::: :::::::::::::	GUGCUCUCUCUCUUCUGUCA	Cleavage	cdna chromosome:AGPv4:4:18638440:18650497:1	SBP transcription factor [Source:UniProtKB/TrEMBL;Acc:C0P8S5]	SBP domain	1	GCACACACGCGAGCACGCGCCCGCACTGTTCGCTCGCTCCCCATCTCCACACCCGCCGCTCTCCACAGTGCTGCTATCGAGACGTCTTTCTCCGATTGTTTCTTGTTTGGGAGCAGGCGGAGGCGTTTCTTTCCTTCTTCGCCGGCGGCGGCATGGACTGGGCAGCGGCGTCCGGGTCTCCGTCGTGGGGCGCGGCGGCGACGGACCCCGGTCCGACCATGCTGTCCTTCGCAGGCCCGTCCTCCTCCGCCGCCGACGCCGAGGTGCGGCTCCAGGATTTCGCCGCGGGTCTTGCCCAGAGCTCGCGGCCGACTGGGGCGGCGCCGGGAGCCGGGAGGAGGTCCCGCGCGGCCGTGGGAGGTGCCGGCGCGGAGGCGTGCTCCGTCGACGGCTGCCGCT…
	zma-miR156d-5p	Zm00001eb175150	Zm00001d049822	Zm00001d049822_T001	1	1	20	1202	1221	UGACAGAAGAGAGUGAGCAC	:::::: :::::::::::::	GUGCUCUCUCUCUUCUGUCA	Cleavage	cdna chromosome:AGPv4:4:46350597:46355118:1	Squamosa promoter binding-like protein [Source:UniProtKB/TrEMBL;Acc:A0A1B1MQA9]	SBP domain	1	ATTCCTCCTCCTCCGAAGCAGCAGGCAGCAGCTGCATCGCACCTCACACCTCTCGTGTCCATCGATCCAGCCGCCGCCGCAGCTGCAGCTCTCACTTCACTGTTGCTGTGCCACCTCCTCGTCGCCTGTAGTGTCTGTCGATAGATAAACGCCCGCGGAATGAGAGGGAAGGAGCGGAAGCTGCAGCGGGCGCGCGCGTGCAAGGGCTAGGACTAGCGGTTGCAACGTCGGCGCGCGCGGCGTACGTCGGGCATGGATTGGGATCTCAACGCGGCGGGCGCGTGGGACCTCGCGGAGCTGGAGCGGGACCACGCGGCCGCGGCGCCGTCGTCGGGGGGCCACGCCGCCAATGCTGCCGCGGCGGGCACGGGGACGGAGAGCCGCCCGCCGGCGCCCGGG…
	zma-miR156d-5p	Zm00001eb175190	Zm00001d049824	Zm00001d049824_T002	1	1	20	1208	1227	UGACAGAAGAGAGUGAGCAC	:::::: :::::::::::::	GUGCUCUCUCUCUUCUGUCA	Cleavage	cdna chromosome:AGPv4:4:46625882:46630722:-1	Squamosa promoter binding-like protein [Source:UniProtKB/TrEMBL;Acc:A0A1B1MQB5]	SBP domain	1	ATTCCTCCTCCTCCGAAGCAGCAGGCAGCAGCTGCATCGCACCTCACACCTCTCGTGTCCATCGATCCAGCCGCCCGCCGCAGCTGCAGCTCTCACTGTTGCTGTGCCACCTCCTCGTCGCCTGTAGTGTCGACAGAGAAACGCCCGCTGAATGAGAGGGAAGGAACGGAAGCTGCAGCGGGCGCGCGAGTGCAAGGACTAGGACTAGCGGTTGCAACGTCGGCGCGCGCGCGCGTGCGGCGTACGTCGGGCATGGATTGGGATCTCAAGGCGGTGGGCGCGTGGGACCTCGCGGAGCTGGAGCAGGACCACGCGGCCGCCACGGCAGCAGCGGGGCCGTCCGAGGGCCACGCCACCGATACTGCCGCGGCGGGCACGGGCACGGGGACGGGGACGGAG…
	zma-miR156d-5p	Zm00001eb199880	Zm00001d052890	Zm00001d052890_T001	1	1	20	1055	1074	UGACAGAAGAGAGUGAGCAC	:::::: :::::::::::::	GUGCUCUCUCUCUUCUGUCA	Cleavage	cdna chromosome:AGPv4:4:203611347:203615518:-1	Squamosa promoter-binding protein-like (SBP domain) transcription factor family protein [Source:UniProtKB/TrEMBL;Acc:B7ZYE2]	SBP domain	1	GGCAACAGCGAGCCCTGCTGTCCCTCTGCTTCGCCACCTCCTCCCTCCCTCTCTTTCCTTCCTCTTGGAGGAGAGAGAAGAGGGGGAGAGCCAGTCAGCCAGCCAGCCCAAGAACAGCGTACGTACGTTGTCAAGTCCCGTCGCCGCCGCAGCAGCTTCGCTCCTCCCGCCCCGCCCACCGTCGCGCGCGGCGGCGGGGAGCGAGCAATGGAGGCCGGCGGCGCCAGCGGCGGCGACGACGGGGACGGCCAGCTGCACGGCCTCAAGTTCGGCAAGAAGATCTACTTCGAGGACGCCGGCGGCTCCAGTAGCAGCGGCGGCAGTGGCAGTGCCAGCGCGACCGCGCCTCCAGCGACGCAGCAGCCGTCGCCGCCGGCCGCTTCGCCTAGGGCCGCGCCC…
	zma-miR156d-5p	Zm00001eb207010	Zm00001d053775	Zm00001d053775_T001	1	1	20	850	869	UGACAGAAGAGAGUGAGCAC	:::::: :::::::::::::	GUGCUCUCUCUCUUCUGUCA	Cleavage	cdna chromosome:AGPv4:4:240849637:240853547:-1	Squamosa promoter-binding protein-like (SBP domain) transcription factor family protein [Source:UniProtKB/TrEMBL;Acc:C4JBI6]	SBP domain	1	TTCCCCCGTCTCTTCTTCTGCACAGTCCACACTGTTCACTTCCGGCCCCCTCCCCCGCACCTCCCTCCGATCCCCCAAATCCCGAATTGACCAACCCAAAGCCGTCGCCCCGCATGGAGTGGACGGCCCCGAAGCGCGCCGCCTCGCCGCCCTCGCCTCCGCTCCTCTGGGACTGGGGAGGAGACCACGCCGGCGCCACGGGCTCGGGCTCGGGCTCCTCCGGCGACGCCCCGGCGCGGCGCGGCGGGAGGGAGCGGGAGGCGAAGCGCGCCAGGGCCGACGACGGCGAGGTGAGGTGCCAGGTGGAGGGGTGCGGGCTGGACCTCAGCAGGGTCAAGGAGTACCACCGGAAGCACCGCGTCTGCGAGGCCCACACCAAGTCCCCCCGCGTCGTCGTCG…
	zma-miR156d-5p	Zm00001eb208150	Zm00001d053890	Zm00001d053890_T006	1	1	20	1088	1107	UGACAGAAGAGAGUGAGCAC	:::::: :::::::::::::	GUGCUCUCUCUCUUCUGUCA	Cleavage	cdna chromosome:AGPv4:4:243050453:243053390:-1	SBP transcription factor [Source:UniProtKB/TrEMBL;Acc:C0P8B7]	SBP domain	1	GCTCCCCTTTCCTCGCCGCTCTGCCTCGCCTTTTGGGTTTCTGAGAGGCGCTGCGCTGGTTTGCCTTCCCCACTGCTCGCTCTGCCGGTCGCCGCCGTGGAAGAGCTACACCACGACGAGACACAGGTTCTCTCGACCCGTCATCACCCACAGCGAGGCTGAGCGGAGAGGAGACGAAGAGAGGAACAGGGTACACAGATCTCAAGAAGTTTCGCACCTGCCAAAGCGCCCGACAAGGACACTGGTTCGGTGCTCAGCAGCGGAGAGCCGGTGGTGCTAGGCCTGAAGCTTGGCAAGAGAACGTATTTCGAAGATGGTTGTGGACTAGGGCAGAGCGGCAAGAGTTCGGCGGCGTTAGGCACTGCCAGTGCAGCGACCCCTCCGGGTCCTGCGAAGAAG…
	zma-miR156k-5p	Zm00001eb101920	Zm00001d006028	Zm00001d006028_T001	1	1	20	932	951	UGACAGAAGAGAGCGAGCAC	:::::: :::::::::::::	GUGCUCUCUCUCUUCUGUCA	Cleavage	cdna chromosome:AGPv4:2:195579800:195583642:-1	SBP transcription factor [Source:UniProtKB/TrEMBL;Acc:B4FLF0]	SBP domain	1	CTGCCTCCTCCTACCCTTCCCTCGCTGAAGCCCTCTCGCGCCTCCTCCCACTCCCACTGGACAGAGAGGAGGTTAGTGGAAGGCGGGCTAGGAGGCTACGCCGCCACAGACGCGAAGCGATAGCGTCGGGGGGAAGCAAGGAAGCGGGTGGCAATGGCGACCGGCGGCGGCGGTGGGAGCGACGACTTCCACGGGCTCACGTTCGGCCAGAAGATCTACTTCGAGCAGGACGCGGGCGCCGCCGGGGGGAGCGCGACGGGCGGCAGGAAGGGGAAGGGCGCCGCGGCGTCCGCGAGCGCCGCCCAGCCGCCGCGGTGCCGGGTGGACGGGTGCGGCGTGGATCTGAGCGCCGTCAAGCAGTACTACTGCCGGCACAAGGTGTGCTACATGCACTCCAAG…
	zma-miR156k-5p	Zm00001eb102440	Zm00001d006091	Zm00001d006091_T001	1	1	20	1544	1563	UGACAGAAGAGAGCGAGCAC	:::::: :::::::::::::	GUGCUCUCUCUCUUCUGUCA	Cleavage	cdna chromosome:AGPv4:2:197898982:197903861:1	Zm00001d006091	SBP domain	1	GACTGCCCAGCGCCCCAGTTCCTGGCTGGCCGGCTGGCTGTGGCCTGTGGCTGTGCCTGGTCTCCTCTTCCTCGGTGGTGGCGGTGGCGGTGGACGGTGGTGCTGCTGGTGGTGTTGCGCTGCTTGTTCGGTTGTTCCTCACTTTCACTTCCTTTTTCCTCCACGGCTCCCGTCACCTAAGCAGCAGCTGCAGCAGCATATCCCCCGCACACCACTCGCTTCTTCGCCATCACCCGGTGGCTAGCTCTTGCAGCAGCTCATCTCATCTCTACCTCTGGCTGGCAGTTTATTTCTCTCCTCCCTATCAGCATAAGCTCAGCTCAGCTCAGCTCAGCCCAGCTCCCTGCTGATCTGCGGCATTTGACCTGCCTCCCGTGCTTGAAGCTTGATTTGTTCGTT…
	zma-miR156k-5p	Zm00001eb105640	Zm00001d006451	Zm00001d006451_T001	1	1	20	769	788	UGACAGAAGAGAGCGAGCAC	::::: :::::::::::::	AUGCUCUCUCUCUUCUGUCA	Cleavage	cdna chromosome:AGPv4:2:208544401:208546453:-1	Zm00001d006451	SBP domain	1	ATGAGAGGCACGGCACCAGAGCTCCAGCTCCACATCGCCAGCTCCCGGGCCGCACCTCGATCGCCCAGGCCGGCCTCCTCCCTCGCCGCCGGCGCCGCCATGGACCGCAAGAGCAAGTCCGCCAAGGGCGCCGCGAGCTCGGCAGCGGCGTCCATGGCCGCGCTCGCCGCAGCCGCCGCGGCCGGCGACAGCAGCTCGGGCCCCGCCGACGGCGCGCCGCCGCCGCCGCCGCCGCACGGTGAGGAGTACAGCGTGCCTGCGAAGATGGCGGCCGTGGGAGACGCCTCCAGCTCCTCCCCCGTGGCGCCGAGGAGGGGCGTGGCGGCCGCGTTGGGAGGCGGCGCCTCCAGCTCCTCCCCGGCCGCGGTGAGGAGGGGCGCGGCGGCGGCGGCGGCGGCG…
	zma-miR156k-5p	Zm00001eb364360	Zm00001d012015	Zm00001d012015_T001	1	1	20	788	807	UGACAGAAGAGAGCGAGCAC	:::::: :::::::::::::	GUGCUCUCUCUCUUCUGUCA	Cleavage	cdna chromosome:AGPv4:8:166514041:166517345:-1	Zm00001d012015	SBP domain	1	ATGGACTGGGACGCCAAGATGCTCCCTGCCTGGGACCTGGGCACGGTGGTCGTGCCCATCGGCGGCGGCGGCGGCGCGCTGGACCTGAAGCTGGGCGCGCCGACGAGCTCGAGGGCGGCGGTGGCCACGGCCGCGCCCACGCTGCCGTCGGCGAACCCTCCGCCGCCGCCGCCGCCGCCGTCGTCGTCCGCGCCGCCGAAGCGGCCGCGCCCGGGCCACGCGCAGCAGGCGGCGCCGGCGTGCTCCGTGCAGGGCTGCGACGCCGACCTGTCCCAGTGCCGCGACTACCACCGCCGCCACAAGGTCTGCGTGGCGCACTCCAAGGCGCCCTTCGTCACCGTCGCCGGCCAGCAGCAGCGCTTCTGCCAGCAGTGCAGCAGGTTTCATCTGCTCGAGGAG…
	zma-miR156k-5p	Zm00001eb227180	Zm00001d014698	Zm00001d014698_T006	1	1	20	1196	1215	UGACAGAAGAGAGCGAGCAC	:::::: :::::::::::::	GUGCUCUCUCUCUUCUGUCA	Cleavage	cdna chromosome:AGPv4:5:59822734:59826361:-1	SBP transcription factor [Source:UniProtKB/TrEMBL;Acc:B6TF72]	SBP domain	1	AGAGCTCTCGTGGTTCTTGGCCTTCCGTGTGTCTGCCAGCGCTGCCAGCTTTCACATAAACAAGTTGGGGAAGCAGTTGAGGTTTTCTAATTCTTCTTGGAAGGATTGAGATCTCCAGTTCTGATAATGGGTTCTTTTGGGATGAACTGGAATCAGAAGGACCCCATGGTGTGGGATTGGGAACATCTAGTACCGTCTGTCTCAAATGCAGTTACAAGGCACGGATCTGCTAATTCATCTGGTGGTACTCTTACTTCTAACTCAGAGCTAGGGCATGGTTCATCCAAGAGCTCTATTTCAGCGTCCATTGATTCACCCTCTGGAGTAGGGAACAGCTTAGAGTTCAACTTCGCCGCTGTTGAGAGGCATGTTAAGAACACGGGCACGAACGGCAGAGTC…
	zma-miR156k-5p	Zm00001eb232050	Zm00001d015233	Zm00001d015233_T005	1	1	20	1567	1586	UGACAGAAGAGAGCGAGCAC	:::::: :::::::::::::	GUGCUCUCUCUCUUCUGUCA	Cleavage	cdna chromosome:AGPv4:5:80234233:80238992:1	Zm00001d015233	SBP domain	1	ATTGGGAATCTTGTTATCTGTTCTCCTTTTCAAGCTGCTCTCCCTAGGCTTTTGGGTTTGTGAGGCGTTGGCTCCCTTCCCCACTGCTTCCTCCCCCACTGCCGGTCGCTGTGCAAGAGCTGCCACGAGACAGCAGATTCCCCATCATCCAAAGCGAGGCTGAGGGGGAGGAGAGGAAGCAGGAATAGCCTAACAGGGGTATAGATCTCAGGAAGCTCCATGCGGGTGAGCTTGTGCCCAAGCCTGTGTCCCGGTGCGCGAGGCTGAGCTTCTTGCCCGTTGCCCGTGGCGCCCCCGAGCTCACCGATGCGCCGCCGCCGCCACGGCTTGAGCTCCATGGCTGTCCAGCGCGCTGGTGCGGATTGACAGGCAGGTTGTCCTGCCCGTTCTTTTTTCTGC…
	zma-miR156k-5p	Zm00001eb233320	Zm00001d015410	Zm00001d015410_T003	1	1	20	150	169	UGACAGAAGAGAGCGAGCAC	::::: :::::::::::::	AUGCUCUCUCUCUUCUGUCA	Cleavage	cdna chromosome:AGPv4:5:89051251:89053086:1	SBP transcription factor [Source:UniProtKB/TrEMBL;Acc:B4F8H7]	SBP domain	1	GACAATTACTGGACAAGTTCATTTGGATAAATCTCACATGTTCAATGCTATTCCAACACTTAGCCATGGCAAAGATGAGCCTTGGCCAATGAAAGGTCTGGACATGTCTATATCTGCTTCAAAATTCGATGGAGCAGCGGATCTTCAGCATGCTCTCTCTCTTCTGTCAGCCGGCGCTTGTGGACTGCCTGATTCTGTACATCAAACATCTTGCATTATCCAATTCAATGGTGCCAGCGAGAACAGCAGTGACCTTCATGTAACGCATGGCAGGAACTCTGGTCCAGCATCATGCGCCGATGCGCAGCATATAGCTGCCCAGCCTCAGTCTCAGCTGTTTCATTTTACCACAGATACCGGCAATACTGTTTATGAGCCCAGTTTCTTTGGTGTAAACCA…
	zma-miR156k-5p	Zm00001eb316740	Zm00001d020941	Zm00001d020941_T001	1	1	20	929	948	UGACAGAAGAGAGCGAGCAC	:::::: :::::::::::::	GUGCUCUCUCUCUUCUGUCA	Cleavage	cdna chromosome:AGPv4:7:137273600:137277139:-1	SBP transcription factor [Source:UniProtKB/TrEMBL;Acc:B4FXD9]	SBP domain	1	CACTGCCGCCTACCCTCGTTGAAGCGCGCTCTCTCGCTCTCGCTCTCCTCGCGCTTCCTCCCACTCCCACTGGACAGAGAGGAGGGTTAGTGGAGGGCGGGGTAGGAAGCTACCGCCGCCACAGTAACAGCGTTAGCTAGGGGGGAAGCACGGAAGCGGGAAGCAATGGCGACCGGCGGCGGCAGCAGCAGGAGCGACGACGTGCGCGGGCTCAAGTTTGGCAAGAAGATCTACTTCGAGCAGGACGGCGGGAGCGGGAGCGGGGCGGGGGCGGTGGGCGGCAGGAAGGGGAAGGGCGTGGCCACCGGTGGCGCGAGGCCGGCGTCCGCCGCCTCCGCAGCCCAGCCGCCGAGGTGCCAGGTGGACGGGTGCGGCGTGGATCTGAGCGCCGTCAAGCAG…
	zma-miR156k-5p	Zm00001eb317760	Zm00001d021056	Zm00001d021056_T001	1	1	20	1022	1041	UGACAGAAGAGAGCGAGCAC	:::::: :::::::::::::	GUGCUCUCUCUCUUCUGUCA	Cleavage	cdna chromosome:AGPv4:7:141662438:141666340:1	Zm00001d021056	SBP domain	1	ATGGATTGGGATCTCAAGATGCCGGTTTCCTGGGACCTGCCCGACCTGGAGCACGACGCCGTGCCGCCGCCCATCGCCGCCGCCGCCTCCGCCGCGCCTTCCCCCGCGGCGGCGTCGGGCATTGCCGCCGCAGCTGCTGGGCCTCCCCCCGCGGCGGCACCGCGCGGGGCGCCGAGCCGGGCGGAGTGCTCCGTGGACCTCAAGCTCGGCGGGCTCGGCGAGTTCGGGGCTGCGGACGGGACGAAGGAGCCGGTAGTGGCAGCGGCCGCGGCCGCGGCCGCGGCGCCGCCGTCCGCTAGCCCGATGAAGCGCCCGCGCTCGGGGCCCGGTGGCGCCGCCGGGGCGCAGTGCCCGTCGTGCGCGGTGGACGGCTGCAAGGCCGACCTCAGCAAGTGTCGC…
	zma-miR156k-5p	Zm00001eb322280	Zm00001d021573	Zm00001d021573_T002	1	1	20	314	333	UGACAGAAGAGAGCGAGCAC	::::: :::::::::::::	AUGCUCUCUCUCUUCUGUCA	Cleavage	cdna chromosome:AGPv4:7:156465481:156466317:-1	Zm00001d021573	SBP domain	1	GGCACCGCCCGCTTTCAGTTCGTACGGCTACTACTACTACTAAACTAAACGAGCTTAATTCGACCTTGAGAAAGCTTGCAGCTTTTTTTCTTGGGTCATGGATAGCACGGTGAGCTGCTGGATTGGATCCTAAGCTAGCTAGGTTCCACGAGCTGTCGCACTTCGACGACACCAAGCGCAGCTGCCGCCTGCGCCTGGCGGGGCACAACGAGCGGCGCCGGAGGAACCCCGCGGAGGCGCAGGACCAGCACGGCGGGCGGGGCGACCCGGGGAGCCACCACCTCCAGATCAGATAAAAACCTACTACGTCAGCATGCTCTCTCTCTTCTGTCATGCAGGACGCACGCACCTAGCGTCGTCACCGATCCATAGTCCGATATGTGTCTCAAGTGTTGTGTG…
	zma-miR156k-5p	Zm00001eb429720	Zm00001d026175	Zm00001d026175_T001	1	1	20	756	775	UGACAGAAGAGAGCGAGCAC	:::::: :::::::::::::	GUGCUCUCUCUCUUCUGUCA	Cleavage	cdna chromosome:AGPv4:10:140333912:140336785:-1	Zm00001d026175	SBP domain	1	AGCATACCGGCTGTACTTCCAGCAGCAGCATCATCAGCCGCCGCCGCCGCCGCCGCGCTTCCACTTTGTCTTGAGCCCTGCCCTCAACGACGACTCGCGGGCCGGCAGCACAGCACGTATAGCTATGGAAGGAAACGGTGGCGCGGGCGGCGGTAGCGGAAGCGCGGCACCGCCCTGGGATCTCGCCATGCACTGGGCACCCGCCGTAGTGTCGTCCTACCCGCCGCAGCCCTTGGAGCTGCAGCAGCAGGAGCTTACCTGCCTCAAGCTGGGGAAGCGGCCCGCCTGCTGCTGGGCAGGGGCGCCGGGCAACCAAGCGGCGCAGGTCCACGGCAATGGCGGCGCTGGTGGCGCAGCTGCTGAGGGTAAGAGGAAGGACAAGGCGCCTGCCGCGGCGGC…
	zma-miR156k-5p	Zm00001eb035030	Zm00001d031451	Zm00001d031451_T001	1	1	20	815	834	UGACAGAAGAGAGCGAGCAC	:::::: :::::::::::::	GUGCUCUCUCUCUUCUGUCA	Cleavage	cdna chromosome:AGPv4:1:190382866:190386589:-1	Zm00001d031451	SBP domain	1	ATGGAGTCCGGCGGTGGCGGGGACGACCAGCTGCACGGCCTCAAGTTCGGCAAGAAGATCTACTTCGAGGACGCCGCCGGCTCCAGCAGCGGCAGCAGCAGCGGCGGTGGCAGCGCGCCCGCGCCTCCAGCGACGCAGCAGCCGTCGCCGCCGGCCGCTTCGCCTAGGGCCCCGGCCGGCGGCGGCAGGAGGGGCAGGGCCGCGGCCGGCGGCGCGGGCCCCTCGACGGCGCCCGCGCCCGCGCGCTGCCAGGTCGACGGCTGCAACGTTGACCTCACCGACGTCAAGCCCGCCTACTACTGCCGCCACAAGGTGTGCAAAATGCACTCCAAGGAGCCCCGCGTCCTCGTCAACGGCCTCGAGCAGCGCTTCTGCCAGCAGTGCAGCAGGTTCCACCAG…
	zma-miR156k-5p	Zm00001eb143110	Zm00001d042319	Zm00001d042319_T001	1	1	20	836	855	UGACAGAAGAGAGCGAGCAC	:::::: :::::::::::::	GUGCUCUCUCUCUUCUGUCA	Cleavage	cdna chromosome:AGPv4:3:161006234:161009799:-1	Zm00001d042319	SBP domain	1	ATGGACTGGGACGCCAAGATGCTTCCTGCCTGGGACCTCGGCACGGTGGTCGGGCCCAGCAGCAGCGGGGGCGGCGCGCTGGACCTGAAGCTGGGCGCGCCGACGAGCTCGAGGGCGGTGCTCACGGCCGCCGCCGGTGCCGCGCCCGCGCTGCCGTCAGCGAACCCTCCTCCGCCCCCGCCTCCGCCGTCGTCGTCCGCGCCGGCGAAGCGGCCGCGCCCGGGGCTCGCGCGGCAGGCGGTGCCCGCGTGCTCCGTGCAGGGCTGCGACGCCGACCTGTCCCGGTGCCGCGACTACCACCGCCGCCACAAGGTCTGCGAGGCGCACTCCAAGACGCCCGTCGTCACCGTCGCCGGCCAGCAGCAGCGCTTCTGCCAGCAGTGCAGCAGGTTTCATCTG…
	zma-miR156k-5p	Zm00001eb169410	Zm00001d049165	Zm00001d049165_T001	1	1	20	907	926	UGACAGAAGAGAGCGAGCAC	:::::: :::::::::::::	GUGCUCUCUCUCUUCUGUCA	Cleavage	cdna chromosome:AGPv4:4:18638440:18650497:1	SBP transcription factor [Source:UniProtKB/TrEMBL;Acc:C0P8S5]	SBP domain	1	GCACACACGCGAGCACGCGCCCGCACTGTTCGCTCGCTCCCCATCTCCACACCCGCCGCTCTCCACAGTGCTGCTATCGAGACGTCTTTCTCCGATTGTTTCTTGTTTGGGAGCAGGCGGAGGCGTTTCTTTCCTTCTTCGCCGGCGGCGGCATGGACTGGGCAGCGGCGTCCGGGTCTCCGTCGTGGGGCGCGGCGGCGACGGACCCCGGTCCGACCATGCTGTCCTTCGCAGGCCCGTCCTCCTCCGCCGCCGACGCCGAGGTGCGGCTCCAGGATTTCGCCGCGGGTCTTGCCCAGAGCTCGCGGCCGACTGGGGCGGCGCCGGGAGCCGGGAGGAGGTCCCGCGCGGCCGTGGGAGGTGCCGGCGCGGAGGCGTGCTCCGTCGACGGCTGCCGCT…
	zma-miR156k-5p	Zm00001eb175150	Zm00001d049822	Zm00001d049822_T001	1	1	20	1202	1221	UGACAGAAGAGAGCGAGCAC	:::::: :::::::::::::	GUGCUCUCUCUCUUCUGUCA	Cleavage	cdna chromosome:AGPv4:4:46350597:46355118:1	Squamosa promoter binding-like protein [Source:UniProtKB/TrEMBL;Acc:A0A1B1MQA9]	SBP domain	1	ATTCCTCCTCCTCCGAAGCAGCAGGCAGCAGCTGCATCGCACCTCACACCTCTCGTGTCCATCGATCCAGCCGCCGCCGCAGCTGCAGCTCTCACTTCACTGTTGCTGTGCCACCTCCTCGTCGCCTGTAGTGTCTGTCGATAGATAAACGCCCGCGGAATGAGAGGGAAGGAGCGGAAGCTGCAGCGGGCGCGCGCGTGCAAGGGCTAGGACTAGCGGTTGCAACGTCGGCGCGCGCGGCGTACGTCGGGCATGGATTGGGATCTCAACGCGGCGGGCGCGTGGGACCTCGCGGAGCTGGAGCGGGACCACGCGGCCGCGGCGCCGTCGTCGGGGGGCCACGCCGCCAATGCTGCCGCGGCGGGCACGGGGACGGAGAGCCGCCCGCCGGCGCCCGGG…
	zma-miR156k-5p	Zm00001eb175190	Zm00001d049824	Zm00001d049824_T002	1	1	20	1208	1227	UGACAGAAGAGAGCGAGCAC	:::::: :::::::::::::	GUGCUCUCUCUCUUCUGUCA	Cleavage	cdna chromosome:AGPv4:4:46625882:46630722:-1	Squamosa promoter binding-like protein [Source:UniProtKB/TrEMBL;Acc:A0A1B1MQB5]	SBP domain	1	ATTCCTCCTCCTCCGAAGCAGCAGGCAGCAGCTGCATCGCACCTCACACCTCTCGTGTCCATCGATCCAGCCGCCCGCCGCAGCTGCAGCTCTCACTGTTGCTGTGCCACCTCCTCGTCGCCTGTAGTGTCGACAGAGAAACGCCCGCTGAATGAGAGGGAAGGAACGGAAGCTGCAGCGGGCGCGCGAGTGCAAGGACTAGGACTAGCGGTTGCAACGTCGGCGCGCGCGCGCGTGCGGCGTACGTCGGGCATGGATTGGGATCTCAAGGCGGTGGGCGCGTGGGACCTCGCGGAGCTGGAGCAGGACCACGCGGCCGCCACGGCAGCAGCGGGGCCGTCCGAGGGCCACGCCACCGATACTGCCGCGGCGGGCACGGGCACGGGGACGGGGACGGAG…
	zma-miR156k-5p	Zm00001eb199880	Zm00001d052890	Zm00001d052890_T001	1	1	20	1055	1074	UGACAGAAGAGAGCGAGCAC	:::::: :::::::::::::	GUGCUCUCUCUCUUCUGUCA	Cleavage	cdna chromosome:AGPv4:4:203611347:203615518:-1	Squamosa promoter-binding protein-like (SBP domain) transcription factor family protein [Source:UniProtKB/TrEMBL;Acc:B7ZYE2]	SBP domain	1	GGCAACAGCGAGCCCTGCTGTCCCTCTGCTTCGCCACCTCCTCCCTCCCTCTCTTTCCTTCCTCTTGGAGGAGAGAGAAGAGGGGGAGAGCCAGTCAGCCAGCCAGCCCAAGAACAGCGTACGTACGTTGTCAAGTCCCGTCGCCGCCGCAGCAGCTTCGCTCCTCCCGCCCCGCCCACCGTCGCGCGCGGCGGCGGGGAGCGAGCAATGGAGGCCGGCGGCGCCAGCGGCGGCGACGACGGGGACGGCCAGCTGCACGGCCTCAAGTTCGGCAAGAAGATCTACTTCGAGGACGCCGGCGGCTCCAGTAGCAGCGGCGGCAGTGGCAGTGCCAGCGCGACCGCGCCTCCAGCGACGCAGCAGCCGTCGCCGCCGGCCGCTTCGCCTAGGGCCGCGCCC…
	zma-miR156k-5p	Zm00001eb207010	Zm00001d053775	Zm00001d053775_T001	1	1	20	850	869	UGACAGAAGAGAGCGAGCAC	:::::: :::::::::::::	GUGCUCUCUCUCUUCUGUCA	Cleavage	cdna chromosome:AGPv4:4:240849637:240853547:-1	Squamosa promoter-binding protein-like (SBP domain) transcription factor family protein [Source:UniProtKB/TrEMBL;Acc:C4JBI6]	SBP domain	1	TTCCCCCGTCTCTTCTTCTGCACAGTCCACACTGTTCACTTCCGGCCCCCTCCCCCGCACCTCCCTCCGATCCCCCAAATCCCGAATTGACCAACCCAAAGCCGTCGCCCCGCATGGAGTGGACGGCCCCGAAGCGCGCCGCCTCGCCGCCCTCGCCTCCGCTCCTCTGGGACTGGGGAGGAGACCACGCCGGCGCCACGGGCTCGGGCTCGGGCTCCTCCGGCGACGCCCCGGCGCGGCGCGGCGGGAGGGAGCGGGAGGCGAAGCGCGCCAGGGCCGACGACGGCGAGGTGAGGTGCCAGGTGGAGGGGTGCGGGCTGGACCTCAGCAGGGTCAAGGAGTACCACCGGAAGCACCGCGTCTGCGAGGCCCACACCAAGTCCCCCCGCGTCGTCGTCG…
	zma-miR156k-5p	Zm00001eb208150	Zm00001d053890	Zm00001d053890_T006	1	1	20	1088	1107	UGACAGAAGAGAGCGAGCAC	:::::: :::::::::::::	GUGCUCUCUCUCUUCUGUCA	Cleavage	cdna chromosome:AGPv4:4:243050453:243053390:-1	SBP transcription factor [Source:UniProtKB/TrEMBL;Acc:C0P8B7]	SBP domain	1	GCTCCCCTTTCCTCGCCGCTCTGCCTCGCCTTTTGGGTTTCTGAGAGGCGCTGCGCTGGTTTGCCTTCCCCACTGCTCGCTCTGCCGGTCGCCGCCGTGGAAGAGCTACACCACGACGAGACACAGGTTCTCTCGACCCGTCATCACCCACAGCGAGGCTGAGCGGAGAGGAGACGAAGAGAGGAACAGGGTACACAGATCTCAAGAAGTTTCGCACCTGCCAAAGCGCCCGACAAGGACACTGGTTCGGTGCTCAGCAGCGGAGAGCCGGTGGTGCTAGGCCTGAAGCTTGGCAAGAGAACGTATTTCGAAGATGGTTGTGGACTAGGGCAGAGCGGCAAGAGTTCGGCGGCGTTAGGCACTGCCAGTGCAGCGACCCCTCCGGGTCCTGCGAAGAAG…
	zma-miR159c-3p	Zm00001eb386350	Zm00001d046517	Zm00001d046517_T001	1	1	21	888	908	CUUGGAUUGAAGGGAGCUCCU	::::::::::::::::::	UCGAGCUCCCUUCAAUCCAAA	Cleavage	cdna chromosome:AGPv4:9:93396849:93405759:-1	Putative MYB DNA-binding domain superfamily protein [Source:UniProtKB/TrEMBL;Acc:K7VW09]	Myb-like DNA-binding domain	1	ACCGCCGCGGTCCTTCTCTCCCCTGCCCCACCGAGTAGATTTGAGGATCTCCAGCTTTTTGAGGACAATCCAGTTTTCGTCGAAGTTCAAAATGACGGTGGTGGAGGCGGGTGAAGTGTTGAACTTGAAGGTGGGCGAGAACCCTCTACTGGAGGGTGAGGCCAAGACGGGGTACGTCTCGCCCGACGACCAAGACGGGGAGACCGCCAGCGAAAAACCCTGCGGCGCGCCCCAGCTGAAGAAGGGCCCCTGGAGTCCCGATGAAGATAAGCTTCTCAAAAATTATGTCGAGGCACACGGCGAGGGGAAATGGAACAAGGTGCAGCGCAACTCCGGGCTCAATCGCTGTGGCAAGAGCTGCCGCCTCCGCTGGACCAACCACCTCAGGCCCGATCTCAA…
	zma-miR159c-3p	Zm00001eb386360	Zm00001d046518	Zm00001d046518_T001	1	1	21	888	908	CUUGGAUUGAAGGGAGCUCCU	::::::::::::::::::	UCGAGCUCCCUUCAAUCCAAA	Cleavage	cdna chromosome:AGPv4:9:93438079:93444871:-1	Putative MYB DNA-binding domain superfamily protein [Source:UniProtKB/TrEMBL;Acc:K7VW09]	Myb-like DNA-binding domain	1	ACCGCCGCGGTCCTTCTCTCCCCTGCCCCACCGAGTAGATTTGAGGATCTCCAGCTTTTTGAGGACAATCCAGTTTTCGTCGAAGTTCAAAATGACGGTGGTGGAGGCGGGTGAAGTGTTGAACTTGAAGGTGGGCGAGAACCCTCTACTGGAGGGTGAGGCCAAGACGGGGTACGTCTCGCCCGACGACCAAGACGGGGAGACCGCCAGCGAAAAACCCTGCGGCGCGCCCCAGCTGAAGAAGGGCCCCTGGAGTCCCGATGAAGATAAGCTTCTCAAAAATTATGTCGAGGCACACGGCGAGGGGAAATGGAACAAGGTGCAGCGCAACTCCGGGCTCAATCGCTGTGGCAAGAGCTGCCGCCTCCGCTGGACCAACCACCTCAGGCCCGATCTCAA…
	zma-miR164a-5p	Zm00001eb224800	Zm00001d014405	Zm00001d014405_T001	1	1	21	785	805	UGGAGAAGCAGGGCACGUGCA	::: ::::::::::::::::	AGCAAGUGCCCUGCUUCUCCA	Cleavage	cdna chromosome:AGPv4:5:44701128:44705362:-1	Zm00001d014405	No apical meristem (NAM) protein	1	TACAGGGGTAGGAGAAGGAGGAGGAGGAGTAGAAGCAGCTCCACACCTGTACGTAGCTGCCGCGCGCCGGTGAGCGAGGTCGTTCTTGAGAGCTGTATATATATATATAGCTCCGCGACGACGCCGATGATGGCCATCAAGTCGCTGAGCATGGTGGAGGCCAGCCTGCCTCCGGGGTTCAGGTTCCACCCGCGCGACGACGAGCTCGTGCTGGACTACCTGGCCAAGAAGCTCGGCGGCGGCGGAGGCCCTGTGGTGGTGAGCATCTACGGCTGCCCCACCATGGTCGACGTCGATCTCAACAAGTGCGAGCCCTGGGACCTTCCCGACATCGCGTGCATTGGTGGAAAAGAGTGGTATTTCTACAGCCTTAGAGATAGAAAGTATGCCACTGGCCAG…
	zma-miR164a-5p	Zm00001eb264380	Zm00001d035266	Zm00001d035266_T001	1	1	21	854	874	UGGAGAAGCAGGGCACGUGCA	:: :::::::::::::::::	AGCUCGUGCCCUGCUUCUCCA	Cleavage	cdna chromosome:AGPv4:6:18673737:18675956:1	CUC2 [Source:UniProtKB/TrEMBL;Acc:B6TZM7]	No apical meristem (NAM) protein | CUC2	1	AAACAAAAAAAGGGCCTTCACTTGACTCCACAGCCACAGCTAGCTGCTGTGGTGAAGAGTAGCAGGTTCGGCGGCCGGGAGGGGGCAGCCAACACGACGATGGAGCGGTTCGGCCTGGACGGCGGCGGTGGCGGTGGCGAGCTGCCGCCGGGGTTCCGGTTCCACCCGACGGACGAGGAGCTCATCACCTACTACCTCCTCCGCAAGGCCGTGGACGGCAGCTTCTGCGGCCGCGCCATCGCGGAGATCGACCTGAACAAGTGCGAGCCATGGGAGCTCCCGGACAAGGCGAAGATGGGGGAGAAGGAGTGGTACTTCTACAGCCTCCGCGACCGCAAGTACCCGACGGGCCTGCGCACCAACCGCGCCACGGTGGCCGGCTACTGGAAGGCCACCGGC…
	zma-miR164a-5p	Zm00001eb135910	Zm00001d041472	Zm00001d041472_T001	1	1	21	939	959	UGGAGAAGCAGGGCACGUGCA	::: ::::::::::::::::	AGCAGGUGCCCUGCUUCUCCA	Cleavage	cdna chromosome:AGPv4:3:122367956:122372020:1	Zm00001d041472	No apical meristem (NAM) protein	1	ACACATGGCACAAGCACACAGCTCATCAGTTCTTCTTCGTCGTCTTGGCTAGCTGCCTAGCTAGCTAGCTAGTTCCTCACTCCTCTCCGAGAACCCCCTTTTTCATCTCTCTCTCTCTCTCTCTCGGTCTCGCCCAGCTCCTTTCGATGTTATCGTCTCTGCTGGCCTCGCAACTCGTCGAGAGAGACTCGTGAAAAAGAATCCAGATATAGCTAGAGAGACCGAGAGGGCAGCTAGCATGTCGATGAGCTTCTTGAGCATGGTGGAGGCGGAGCTGCCGCCGGGGTTCCGGTTCCACCCGAGGGACGACGAGCTCATCTGCGACTACCTCGCGCCCAAGCTCGGCGCCAAGCCCGGCTTCTCCGGCTGCCGCCCGCCCATGGTCGACGTCGACCTCAA…
	zma-miR164a-5p	Zm00001eb138470	Zm00001d041791	Zm00001d041791_T001	1	1	21	860	880	UGGAGAAGCAGGGCACGUGCA	:: :::::::::::::::::	AGCUCGUGCCCUGCUUCUCCA	Cleavage	cdna chromosome:AGPv4:3:138257127:138259382:1	Zm00001d041791		1	ATCCCTAAAAAAAAACAAAAGCCTTCGCTTCGCTTCACCACTCTATCGCTCCACGGCCGGCCACAGCTGCGTGCTGTCCTGGGGGAGCAGCAGCAGCTTCGGCGGGAGGGGAAAGGAGCTACGATGGAGAGGTTGGGCGTCGGCGTCGGCGTCGGCGAGCTGCCGCCGGGGTTCCGCTTCCACCCGACGGACGAGGAGCTGATCACCTACTACCTCCTCTGCAAGGCCGTGGACGGCGGCTTCTGCGGCGGCCGCGCCATCGCGGAGATCGACCTGAACAAGTGCGAGCCATGGGAGCTCCCGGACAAGGCGAAGATGGGGGAGAAGGAGTGGTACTTCTACTGCCTCCGCGACCGCAAGTACCCGACGGGCCTGCGCACCAACCGCGCCACGGCGGCC…
	zma-miR166a-3p	Zm00001eb337970	Zm00001d008869	Zm00001d008869_T001	1	1	21	977	997	UCGGACCAGGCUUCAUUCCCC	::.:::::::::::::::.	CCGGGAUGAAGCCUGGUCCGG	Cleavage	cdna chromosome:AGPv4:8:23362875:23368001:-1	Class III HD-Zip III protein HB8 [Source:UniProtKB/TrEMBL;Acc:Q147T1]	MEKHLA domain | START domain | Homeobox domain | Homeodomain | Class III HD-Zip III protein HB8	1	GTTAGAGGAAAGCGGCACCGGTGCTCCGGCCATATGGCCTCTCGCCCCCTCCTCCTCCGCCCATGACCGACCCCACCCGGCCCGGCCCTATTCTTCTACTACTCCCTACTCCACGGCTACGCCCACGCACATGCCTCCCACACCCTCATCACTTGCATTGAGCACCACGTCGTCGAGCTATCTGAGCACAAGTGCTACTAAGCTAGTAGCCACCACCTGCTATAGGAGTATAGGCTATAGGCCTATAGCTACCAGAGCCGCCAGCTGCCAGAGCTGTAGCTCAGCTAGCTAGTAGGAGAGTAGGGGGTCGTCGTCTGGGTGTTGCTGGCCGCTCGATCGAGTACTCAGTTGTTGGCTGCTGTGCCATTGCGACGGCGGCCGGCGGGCCGGGGAGCGAGC…
	zma-miR166a-3p	Zm00001d013699	Zm00001d013699	Zm00001d013699_T001	1	1	21	765	785	UCGGACCAGGCUUCAUUCCCC	::.:::::::::::::::.	UUGGGAUGAAGCCUGGUCCGG	Cleavage	cdna chromosome:AGPv4:5:17856864:17862605:1	Zm00001d013699	Homeobox-leucine zipper protein HOX32|Homeobox-leucine zipper protein ATHB-14	1	CACTCCCCTCCCTCACCACCATGGCGTCGGGCGGCTGCGCTCTCGCCCCGAGGCCATGACTTGGCGCCGCCCGTGGCCGTGGCTCTCCGTCTTCTCCCTCTCCCCGCGACGACAACCCCTCCTCCTCCCTGGGCGGCGGCGGCGGCTCTAGCTAGCTAGCTAGATGGCGTCGGCGATGGTGGTGTTCGGGGGCGGCAAGGACCGGCCGTCGCCTGGCGGCGGTGGGGCGCCGCAGGTGGACGCGGGCAAGTACGTGCGCTACACCCCCGAGCAGGTCGAGGCGCTCGAGCGGGTCTACGGCGAGTGCCCCAAGCCCAGCTCGCTGCGCAGGCAGCAGCTCATCAGGGAGTGCCCCATACTCAGCAACATCGAGCCCAAGCAGATCAAGGTCTGGTTCCA…
	zma-miR166a-3p	Zm00001d014252	Zm00001d014252	Zm00001d014252_T001	1	1	21	279	299	UCGGACCAGGCUUCAUUCCCC	::.:::::::::::::::.	UUGGGAUGAAGCCUGGUCCGG	Cleavage	cdna chromosome:AGPv4:5:38187608:38192535:-1	Ribosomal protein L15 [Source:UniProtKB/TrEMBL;Acc:A0A1D6GR79]	Ribosomal protein L15	1	ATGAGATGCCGCGAGAAGCAGCGGAAGGTGGCCTCGCGCCTGCAGACTGTGAACCAGAAGCTGGCTGCAATGAACAAGCTGTTGATGGAGGAGAATGACAGGCTGCAGAAGCAGCCTTCTGCTGCGACTACAGACACGAGCTGCGAGTCTGTGGTCACAAGTGGTCAGCACCACCAACAGCAAAACCCAGCAGTTCCGTGTCCTCAGCGGGACGCGAATAACCCAGCTAGAGTTACTATCGAAAGCAACATGAACTGCTGTCGATTGGGTGCAAATGGTTGGGATGAAGCCTGGTCCGGATTCCATTGGAATCATCGTTGTTTTGCACAATTGCAGTGGCGTAGCAGGCCAAGCAGATCAAGGTCTGGTTCCAGAACCGCACCTGCATATTCGTGGGAT…
	zma-miR166a-3p	Zm00001d026325	Zm00001d026325	Zm00001d026325_T001	1	1	21	167	187	UCGGACCAGGCUUCAUUCCCC	::.:::::::::::::::.	UUGGGAUGAAGCCUGGUCCGG	Cleavage	cdna chromosome:AGPv4:10:143588470:143589138:1	Zm00001d026325		1	ATGCCGCCCCCACGAATCTGCTTATCGCGCGTCCCTCCCCTTGCACCCTCGTCAAACTGTAAAACAGTATGTCCGATCAGGCCAATTCTACTAGCTATTGCTGAGGAGACCTTGGCAAAGTTTCTGTCGAAAGCAACAGGAACTGCTATCGATTGGGTGCAAATGGTTGGGATGAAGCCTGGTCCGGATTCCATTGGAATCATCGCTGTTTCGCACAATTGCAGTGGCGTAGCAGCCCAAGCAGATCAAGGCCTG
	zma-miR166a-3p	Zm00001eb000690	Zm00001d027317	Zm00001d027317_T032	1	1	21	328	348	UCGGACCAGGCUUCAUUCCCC	::.:::::::::::::::.	CUGGGAUGAAGCCUGGUCCGG	Cleavage	cdna chromosome:AGPv4:1:2820561:2826490:1	Zm00001d027317	START domain | Homeodomain | MEKHLA domain	1	GTAGGTGCCGCGATAAGCAGCGGAAGGAGTCTTCGCGGCTTCAGGCTGTCAACAGAAAGCTGACGGCAATGAACAAGCTTCTTATGGAAGAGAATGAGCGTCTTCAGAAGCAAGTCTCTCAGTTGGTTCATGAAAATGCGCACATGCGGCAGCAGCTGCAGAACACTTCATTGGCCAATGATACAAGCTGTGAATCAAATGTCACTGCCCCTCCAAACGCTATAAGGGATGCAAGTAACCCTTCTGGACTCCTTGCGATTGCGGAGGAGACCTTCACAGAGTTCCTCTCAAAGGCTACTGGGACAGCTATTGATTGGGTCCAGATGCCTGGGATGAAGCCTGGTCCGGATTCGGTTGGTATTGTGGCCATTTCGCATGGTTGCCGTGGCGTTGCTGCCC…
	zma-miR166a-3p	Zm00001eb031670	Zm00001d031061	Zm00001d031061_T009	1	1	21	840	860	UCGGACCAGGCUUCAUUCCCC	::.:::::::::::::::.	UUGGGAUGAAGCCUGGUCCGG	Cleavage	cdna chromosome:AGPv4:1:175173010:175176066:-1	Zm00001d031061	Homeodomain | MEKHLA domain | START domain	1	ATCCCAAAACCCATTCGGTCCTTGGCTCCTTGCTGAGGCAGAGGAGGACTGCAGCCAGCAGTACTGTACGGCTATTAAACAAGCCCAGAGCTTTGCTGGCTGGCTGGCTGGCTTGCCGCTGCTCCTCTCCTCTCCTCTCCTCGCTAGCTCCCCCCAAGCGAGCACGCCGCCCACCACGATGCCAGCGCGCACGGGAGCCGGCTGCTCCGCCTCCGCCTCCTCTCCGCTCCCGCACCACTAGCGCGGGAGCCCGATGGCGAGCAGCAGGGGGAGGCTGAGGCTCTCCCCGCGCGCGGCGGCGCCGCAGCTGGACGCGGGCAAGTACGTGCGGTACACGGCGGAGCAGGTGGATGCGCTGGAGCTTGCCTACGGCGAGTGCCCCAAGCCCAGCTCGCTGCG…
	zma-miR166a-3p	Zm00001eb045630	Zm00001d032681	Zm00001d032681_T003	1	1	21	895	915	UCGGACCAGGCUUCAUUCCCC	::.:::::::::::::::.	CUGGGAUGAAGCCUGGUCCGG	Cleavage	cdna chromosome:AGPv4:1:234066734:234077329:-1	Zm00001d032681	MEKHLA domain | Homeodomain | START domain	1	GGCCGCATTTGCGTGTTCTGCTTCTGCAGTGGCCGCCCCTTTTCTCTCCTCGGTTTCAAGCCAAAAGCTGACTCCTTTGCGTGCTTTTCTACGTTTCTTTGCCTGATGGATAGAGACGGCACTTCGTTTTTTCAGGTTATTAAATCTTTGCTAACACCGATTTCGTTGGAATCTCGCAGGTTTTGATCGGTGTGTGAGAAGGTGGAATTGCAGGTAGCGACGGCGTGAGAAGGGTCCGTTTGAGTGTTTGACAAAGGGGAAGTGGTGGTCGGAGGCGGAGAGGACGGGTGCGTGGTGGAGTTTTGCTTTCGGTGCTGGTCGGTGGCCGTGCAACGATGGCAGCAGCCGTAGCGATGCGGAGCGGGAGCAGCGATGGCGGCGGCGGGTACGAGAAGAGCG…
	zma-miR166a-3p	Zm00001eb050660	Zm00001d033246	Zm00001d033246_T003	1	1	21	970	990	UCGGACCAGGCUUCAUUCCCC	::.:::::::::::::::.	UUGGGAUGAAGCCUGGUCCGG	Cleavage	cdna chromosome:AGPv4:1:255864303:255869980:1	Zm00001d033246	START domain | MEKHLA domain | Homeodomain	1	CTCCCCATCCCCGTCTCGCCGCTAGCTTTCCCTTTCCCCCTGCTGCTCCTCCCCTCCGTCCTCCTCCTCACCCTCCCCGCGGGCCGCGCGGCTCGGCAGCCAAGCAAGCAACAGCACAACACACCCCCGCACCGCCGCCACTTCTCTCTCTCTCTCTCTCTCTCTCTCTCTCTCTCTCTCTCTCTCTCTCTCTCTCTCTCTCTCTCTCTCGCACCACCACCATGGCGTCGGGCGGCTGCGCTCTCGCCCCGAGGCTATGACTCGGCGCCGCCCGTGGCCGTGGCTCTCCGTCTTCTCCATCTCCCCGCGACGACGACAACCCCTCCTCCTCCGACTCCGACTCCTCCCTGGGCGGCGGTGCTAGCCAGATGTCGACGGCGCTGGCGGTGGTCGGGGGCG…
	zma-miR166a-3p	Zm00001eb136060	Zm00001d041489	Zm00001d041489_T008	1	1	21	724	744	UCGGACCAGGCUUCAUUCCCC	::.:::::::::::::::.	UUGGGAUGAAGCCUGGUCCGG	Cleavage	cdna chromosome:AGPv4:3:123607224:123613597:-1	Zm00001d041489	MEKHLA domain | START domain | Homeodomain	1	CACCTACTCCCTACTCCCTACACTACTCCCCCCGCAAGCACGCCCAGCGCCATGGCCATGGCGGCAGCGCGCACGGGGGCCTGCTACTCCGCCTCCGCTTCCTCTCCTCTCCTGCACTACTAGCGGGTCCGCTGGCGACGATGGCGGCGGTGGCGAGCAGGGAGAGGCTCTCCCCGGGCGCCGCGCCGCAGGTGGACGCGGGCAAGTACGTGCGGTACACGCCGGAGCAGGTGGAGGCACTGGAGCGCGTCTACAGCGAGTGCCCCAAGCCCAGCTCGCTGCGCCGGCAGCACCTCATCAGGGACTGCCCCATCCTCCGCAACATCGAGCCCAAGCAGATCAAGGTCTGGTTCCAGAACCGCAGATGCCGGGAGAAGCAGCGCAAGGAGTCCTCTCGTC…
	zma-miR166a-3p	Zm00001eb404260	Zm00001d048527	Zm00001d048527_T022	1	1	21	328	348	UCGGACCAGGCUUCAUUCCCC	::.:::::::::::::::.	CUGGGAUGAAGCCUGGUCCGG	Cleavage	cdna chromosome:AGPv4:9:157816147:157822731:-1	Zm00001d048527	START domain | MEKHLA domain | Homeodomain	1	GTAGGTGCCGCGATAAGCAGCGGAAGGAGTCTTCGCGGCTTCAGGCTGTGAACAGAAAGTTGACGGCAATGAACAAGCTTCTAATGGAAGAGAATGAGCGGCTTCAGAAGCAAGTCTCTCAGTTGGTTCATGAAAACGCGCACATGCGGCAGCAGCTGCAGAATACTTCATTGGCCAATGACACAAGCTGTGAATCAAATGTCACTACCCCTCCAAACCCTATAAGGGACGCAAGTAACCCTTCTGGACTCCTTGCGATTGCAGAGGAGACCTTCACAGAGTTCCTCTCAAAGGCTACTGGGACAGCTATTGATTGGGTCCAGATGCCTGGGATGAAGCCTGGTCCGGATTCAGTTGGTATCGTGGCCATTTCGCATGGTTGCCGTGGCGTTGCTGCCC…
	zma-miR166l-3p	Zm00001eb337970	Zm00001d008869	Zm00001d008869_T001	1	1	21	977	997	UCGGACCAGGCUUCAUUCCUC	::.:::::::::::::::.	CCGGGAUGAAGCCUGGUCCGG	Cleavage	cdna chromosome:AGPv4:8:23362875:23368001:-1	Class III HD-Zip III protein HB8 [Source:UniProtKB/TrEMBL;Acc:Q147T1]	MEKHLA domain | START domain | Homeobox domain | Homeodomain | Class III HD-Zip III protein HB8	1	GTTAGAGGAAAGCGGCACCGGTGCTCCGGCCATATGGCCTCTCGCCCCCTCCTCCTCCGCCCATGACCGACCCCACCCGGCCCGGCCCTATTCTTCTACTACTCCCTACTCCACGGCTACGCCCACGCACATGCCTCCCACACCCTCATCACTTGCATTGAGCACCACGTCGTCGAGCTATCTGAGCACAAGTGCTACTAAGCTAGTAGCCACCACCTGCTATAGGAGTATAGGCTATAGGCCTATAGCTACCAGAGCCGCCAGCTGCCAGAGCTGTAGCTCAGCTAGCTAGTAGGAGAGTAGGGGGTCGTCGTCTGGGTGTTGCTGGCCGCTCGATCGAGTACTCAGTTGTTGGCTGCTGTGCCATTGCGACGGCGGCCGGCGGGCCGGGGAGCGAGC…
	zma-miR166l-3p	Zm00001d013699	Zm00001d013699	Zm00001d013699_T001	1	1	21	765	785	UCGGACCAGGCUUCAUUCCUC	::.:::::::::::::::.	UUGGGAUGAAGCCUGGUCCGG	Cleavage	cdna chromosome:AGPv4:5:17856864:17862605:1	Zm00001d013699	Homeobox-leucine zipper protein HOX32|Homeobox-leucine zipper protein ATHB-14	1	CACTCCCCTCCCTCACCACCATGGCGTCGGGCGGCTGCGCTCTCGCCCCGAGGCCATGACTTGGCGCCGCCCGTGGCCGTGGCTCTCCGTCTTCTCCCTCTCCCCGCGACGACAACCCCTCCTCCTCCCTGGGCGGCGGCGGCGGCTCTAGCTAGCTAGCTAGATGGCGTCGGCGATGGTGGTGTTCGGGGGCGGCAAGGACCGGCCGTCGCCTGGCGGCGGTGGGGCGCCGCAGGTGGACGCGGGCAAGTACGTGCGCTACACCCCCGAGCAGGTCGAGGCGCTCGAGCGGGTCTACGGCGAGTGCCCCAAGCCCAGCTCGCTGCGCAGGCAGCAGCTCATCAGGGAGTGCCCCATACTCAGCAACATCGAGCCCAAGCAGATCAAGGTCTGGTTCCA…
	zma-miR166l-3p	Zm00001d014252	Zm00001d014252	Zm00001d014252_T001	1	1	21	279	299	UCGGACCAGGCUUCAUUCCUC	::.:::::::::::::::.	UUGGGAUGAAGCCUGGUCCGG	Cleavage	cdna chromosome:AGPv4:5:38187608:38192535:-1	Ribosomal protein L15 [Source:UniProtKB/TrEMBL;Acc:A0A1D6GR79]	Ribosomal protein L15	1	ATGAGATGCCGCGAGAAGCAGCGGAAGGTGGCCTCGCGCCTGCAGACTGTGAACCAGAAGCTGGCTGCAATGAACAAGCTGTTGATGGAGGAGAATGACAGGCTGCAGAAGCAGCCTTCTGCTGCGACTACAGACACGAGCTGCGAGTCTGTGGTCACAAGTGGTCAGCACCACCAACAGCAAAACCCAGCAGTTCCGTGTCCTCAGCGGGACGCGAATAACCCAGCTAGAGTTACTATCGAAAGCAACATGAACTGCTGTCGATTGGGTGCAAATGGTTGGGATGAAGCCTGGTCCGGATTCCATTGGAATCATCGTTGTTTTGCACAATTGCAGTGGCGTAGCAGGCCAAGCAGATCAAGGTCTGGTTCCAGAACCGCACCTGCATATTCGTGGGAT…
	zma-miR166l-3p	Zm00001d026325	Zm00001d026325	Zm00001d026325_T001	1	1	21	167	187	UCGGACCAGGCUUCAUUCCUC	::.:::::::::::::::.	UUGGGAUGAAGCCUGGUCCGG	Cleavage	cdna chromosome:AGPv4:10:143588470:143589138:1	Zm00001d026325		1	ATGCCGCCCCCACGAATCTGCTTATCGCGCGTCCCTCCCCTTGCACCCTCGTCAAACTGTAAAACAGTATGTCCGATCAGGCCAATTCTACTAGCTATTGCTGAGGAGACCTTGGCAAAGTTTCTGTCGAAAGCAACAGGAACTGCTATCGATTGGGTGCAAATGGTTGGGATGAAGCCTGGTCCGGATTCCATTGGAATCATCGCTGTTTCGCACAATTGCAGTGGCGTAGCAGCCCAAGCAGATCAAGGCCTG
	zma-miR166l-3p	Zm00001eb000690	Zm00001d027317	Zm00001d027317_T032	1	1	21	328	348	UCGGACCAGGCUUCAUUCCUC	::.:::::::::::::::.	CUGGGAUGAAGCCUGGUCCGG	Cleavage	cdna chromosome:AGPv4:1:2820561:2826490:1	Zm00001d027317	START domain | Homeodomain | MEKHLA domain	1	GTAGGTGCCGCGATAAGCAGCGGAAGGAGTCTTCGCGGCTTCAGGCTGTCAACAGAAAGCTGACGGCAATGAACAAGCTTCTTATGGAAGAGAATGAGCGTCTTCAGAAGCAAGTCTCTCAGTTGGTTCATGAAAATGCGCACATGCGGCAGCAGCTGCAGAACACTTCATTGGCCAATGATACAAGCTGTGAATCAAATGTCACTGCCCCTCCAAACGCTATAAGGGATGCAAGTAACCCTTCTGGACTCCTTGCGATTGCGGAGGAGACCTTCACAGAGTTCCTCTCAAAGGCTACTGGGACAGCTATTGATTGGGTCCAGATGCCTGGGATGAAGCCTGGTCCGGATTCGGTTGGTATTGTGGCCATTTCGCATGGTTGCCGTGGCGTTGCTGCCC…
	zma-miR166l-3p	Zm00001eb031670	Zm00001d031061	Zm00001d031061_T009	1	1	21	840	860	UCGGACCAGGCUUCAUUCCUC	::.:::::::::::::::.	UUGGGAUGAAGCCUGGUCCGG	Cleavage	cdna chromosome:AGPv4:1:175173010:175176066:-1	Zm00001d031061	Homeodomain | MEKHLA domain | START domain	1	ATCCCAAAACCCATTCGGTCCTTGGCTCCTTGCTGAGGCAGAGGAGGACTGCAGCCAGCAGTACTGTACGGCTATTAAACAAGCCCAGAGCTTTGCTGGCTGGCTGGCTGGCTTGCCGCTGCTCCTCTCCTCTCCTCTCCTCGCTAGCTCCCCCCAAGCGAGCACGCCGCCCACCACGATGCCAGCGCGCACGGGAGCCGGCTGCTCCGCCTCCGCCTCCTCTCCGCTCCCGCACCACTAGCGCGGGAGCCCGATGGCGAGCAGCAGGGGGAGGCTGAGGCTCTCCCCGCGCGCGGCGGCGCCGCAGCTGGACGCGGGCAAGTACGTGCGGTACACGGCGGAGCAGGTGGATGCGCTGGAGCTTGCCTACGGCGAGTGCCCCAAGCCCAGCTCGCTGCG…
	zma-miR166l-3p	Zm00001eb045630	Zm00001d032681	Zm00001d032681_T003	1	1	21	895	915	UCGGACCAGGCUUCAUUCCUC	::.:::::::::::::::.	CUGGGAUGAAGCCUGGUCCGG	Cleavage	cdna chromosome:AGPv4:1:234066734:234077329:-1	Zm00001d032681	MEKHLA domain | Homeodomain | START domain	1	GGCCGCATTTGCGTGTTCTGCTTCTGCAGTGGCCGCCCCTTTTCTCTCCTCGGTTTCAAGCCAAAAGCTGACTCCTTTGCGTGCTTTTCTACGTTTCTTTGCCTGATGGATAGAGACGGCACTTCGTTTTTTCAGGTTATTAAATCTTTGCTAACACCGATTTCGTTGGAATCTCGCAGGTTTTGATCGGTGTGTGAGAAGGTGGAATTGCAGGTAGCGACGGCGTGAGAAGGGTCCGTTTGAGTGTTTGACAAAGGGGAAGTGGTGGTCGGAGGCGGAGAGGACGGGTGCGTGGTGGAGTTTTGCTTTCGGTGCTGGTCGGTGGCCGTGCAACGATGGCAGCAGCCGTAGCGATGCGGAGCGGGAGCAGCGATGGCGGCGGCGGGTACGAGAAGAGCG…
	zma-miR166l-3p	Zm00001eb050660	Zm00001d033246	Zm00001d033246_T003	1	1	21	970	990	UCGGACCAGGCUUCAUUCCUC	::.:::::::::::::::.	UUGGGAUGAAGCCUGGUCCGG	Cleavage	cdna chromosome:AGPv4:1:255864303:255869980:1	Zm00001d033246	START domain | MEKHLA domain | Homeodomain	1	CTCCCCATCCCCGTCTCGCCGCTAGCTTTCCCTTTCCCCCTGCTGCTCCTCCCCTCCGTCCTCCTCCTCACCCTCCCCGCGGGCCGCGCGGCTCGGCAGCCAAGCAAGCAACAGCACAACACACCCCCGCACCGCCGCCACTTCTCTCTCTCTCTCTCTCTCTCTCTCTCTCTCTCTCTCTCTCTCTCTCTCTCTCTCTCTCTCTCTCTCGCACCACCACCATGGCGTCGGGCGGCTGCGCTCTCGCCCCGAGGCTATGACTCGGCGCCGCCCGTGGCCGTGGCTCTCCGTCTTCTCCATCTCCCCGCGACGACGACAACCCCTCCTCCTCCGACTCCGACTCCTCCCTGGGCGGCGGTGCTAGCCAGATGTCGACGGCGCTGGCGGTGGTCGGGGGCG…
	zma-miR166l-3p	Zm00001eb136060	Zm00001d041489	Zm00001d041489_T008	1	1	21	724	744	UCGGACCAGGCUUCAUUCCUC	::.:::::::::::::::.	UUGGGAUGAAGCCUGGUCCGG	Cleavage	cdna chromosome:AGPv4:3:123607224:123613597:-1	Zm00001d041489	MEKHLA domain | START domain | Homeodomain	1	CACCTACTCCCTACTCCCTACACTACTCCCCCCGCAAGCACGCCCAGCGCCATGGCCATGGCGGCAGCGCGCACGGGGGCCTGCTACTCCGCCTCCGCTTCCTCTCCTCTCCTGCACTACTAGCGGGTCCGCTGGCGACGATGGCGGCGGTGGCGAGCAGGGAGAGGCTCTCCCCGGGCGCCGCGCCGCAGGTGGACGCGGGCAAGTACGTGCGGTACACGCCGGAGCAGGTGGAGGCACTGGAGCGCGTCTACAGCGAGTGCCCCAAGCCCAGCTCGCTGCGCCGGCAGCACCTCATCAGGGACTGCCCCATCCTCCGCAACATCGAGCCCAAGCAGATCAAGGTCTGGTTCCAGAACCGCAGATGCCGGGAGAAGCAGCGCAAGGAGTCCTCTCGTC…
	zma-miR166l-3p	Zm00001eb404260	Zm00001d048527	Zm00001d048527_T022	1	1	21	328	348	UCGGACCAGGCUUCAUUCCUC	::.:::::::::::::::.	CUGGGAUGAAGCCUGGUCCGG	Cleavage	cdna chromosome:AGPv4:9:157816147:157822731:-1	Zm00001d048527	START domain | MEKHLA domain | Homeodomain	1	GTAGGTGCCGCGATAAGCAGCGGAAGGAGTCTTCGCGGCTTCAGGCTGTGAACAGAAAGTTGACGGCAATGAACAAGCTTCTAATGGAAGAGAATGAGCGGCTTCAGAAGCAAGTCTCTCAGTTGGTTCATGAAAACGCGCACATGCGGCAGCAGCTGCAGAATACTTCATTGGCCAATGACACAAGCTGTGAATCAAATGTCACTACCCCTCCAAACCCTATAAGGGACGCAAGTAACCCTTCTGGACTCCTTGCGATTGCAGAGGAGACCTTCACAGAGTTCCTCTCAAAGGCTACTGGGACAGCTATTGATTGGGTCCAGATGCCTGGGATGAAGCCTGGTCCGGATTCAGTTGGTATCGTGGCCATTTCGCATGGTTGCCGTGGCGTTGCTGCCC…
	zma-miR319a-3p	Zm00001eb369190	Zm00001d012544	Zm00001d012544_T001	1	1	20	1358	1377	UUGGACUGAAGGGUGCUCCC	::::: :::::::::::::	UGGAGCCCCCUUCAGUCCAA	Cleavage	cdna chromosome:AGPv4:8:176420877:176424706:-1	Putative MYB DNA-binding domain superfamily protein isoform 1 [Source:UniProtKB/TrEMBL;Acc:B4FN81]	Myb-like DNA-binding domain	1	CTCTTTCTCTTTCTCTCTCTCTCTCTCCTGAAATCTCTCTCTCGCTGACCTGAGAGTTATCCAAATACTCTGGTATGGCGAGATCCCCCTCCTCGGGTTCCCACTCAACTGCTGTATCGTAGTAGTCGACTACTTCCCTGCAATCCGTTGGTCAGCTCACAATAGCAGATGAGTCCATTGGAGGAGTTCGACTAGTCTCCACCGCTGCTGCGAGATTCCGCCAGATTATAAAACTTCTGCCCGAGCAAAGCGGCCGACCAAGTTACCACAGAGCAAGTCAGCGAGGCGAAATAGGCGACCAAGTCCCAACCGAGTAAGAAAGGGAGACGAAACTGCCGACCAAGTCTCTAGGCCCACAAGGTTCCGCGCATACCCTGACGGCAAGCCATGTACCGGGTG…
	zma-miR319m	Zm00001eb386350	Zm00001d046517	Zm00001d046517_T001	1	1	20	888	907	UUGGAUUGAAGGGAGCUCCU	::::::::::::::::::	UCGAGCUCCCUUCAAUCCAA	Cleavage	cdna chromosome:AGPv4:9:93396849:93405759:-1	Putative MYB DNA-binding domain superfamily protein [Source:UniProtKB/TrEMBL;Acc:K7VW09]	Myb-like DNA-binding domain	2	ACCGCCGCGGTCCTTCTCTCCCCTGCCCCACCGAGTAGATTTGAGGATCTCCAGCTTTTTGAGGACAATCCAGTTTTCGTCGAAGTTCAAAATGACGGTGGTGGAGGCGGGTGAAGTGTTGAACTTGAAGGTGGGCGAGAACCCTCTACTGGAGGGTGAGGCCAAGACGGGGTACGTCTCGCCCGACGACCAAGACGGGGAGACCGCCAGCGAAAAACCCTGCGGCGCGCCCCAGCTGAAGAAGGGCCCCTGGAGTCCCGATGAAGATAAGCTTCTCAAAAATTATGTCGAGGCACACGGCGAGGGGAAATGGAACAAGGTGCAGCGCAACTCCGGGCTCAATCGCTGTGGCAAGAGCTGCCGCCTCCGCTGGACCAACCACCTCAGGCCCGATCTCAA…
	zma-miR319m	Zm00001eb386360	Zm00001d046518	Zm00001d046518_T001	1	1	20	888	907	UUGGAUUGAAGGGAGCUCCU	::::::::::::::::::	UCGAGCUCCCUUCAAUCCAA	Cleavage	cdna chromosome:AGPv4:9:93438079:93444871:-1	Putative MYB DNA-binding domain superfamily protein [Source:UniProtKB/TrEMBL;Acc:K7VW09]	Myb-like DNA-binding domain	2	ACCGCCGCGGTCCTTCTCTCCCCTGCCCCACCGAGTAGATTTGAGGATCTCCAGCTTTTTGAGGACAATCCAGTTTTCGTCGAAGTTCAAAATGACGGTGGTGGAGGCGGGTGAAGTGTTGAACTTGAAGGTGGGCGAGAACCCTCTACTGGAGGGTGAGGCCAAGACGGGGTACGTCTCGCCCGACGACCAAGACGGGGAGACCGCCAGCGAAAAACCCTGCGGCGCGCCCCAGCTGAAGAAGGGCCCCTGGAGTCCCGATGAAGATAAGCTTCTCAAAAATTATGTCGAGGCACACGGCGAGGGGAAATGGAACAAGGTGCAGCGCAACTCCGGGCTCAATCGCTGTGGCAAGAGCTGCCGCCTCCGCTGGACCAACCACCTCAGGCCCGATCTCAA…
	zma-miR390a-5p	Zm00001d002835	Zm00001d002835	Zm00001d002835_T009	1	1	21	655	675	AAGCUCAGGAGGGAUAGCGCC	::: :::::::::::::::::	GGCACUAUCCCUCCUGAGCUU	Cleavage	cdna chromosome:AGPv4:2:24248515:24253470:-1	Zm00001d002835	probable LRR receptor-like serine/threonine-protein kinase At1g63430	1	AGCCATGTAATGTAAAGTGAAGCAAAGCAAGCGAAACAAGCCGCCGCCGCCTCTGCTTTCCTCTCGATCACCTCCGGCGCCCGCCACCACCGCGCCGCCGCCGTCGTGATACTTTTGCCCCTCCTTTTTTTTTTCTTGTGGTCTGGTGTTGCGCTTTTTGGGGCGGGCGGATGGGGAGGAGCGGCACGTCGACGGTGAGGCTGCTGCTGCTGGGGAGCTCCTTCCTCTGCGTGCTTCTCGTCAGTACCTCAGAACCTGCCTCGGAGTCGGATGACGTATCTGCGCTTCTTGCGTTCAAGAGAGCCATCTACGAGGACCCTCTGTCCAAGCTCTCGGACTGGAACTCCAAGGACGAGGATCCCTGCGCCTGGTCCGGTGTAGGGTGCTCAGGGCTCAACA…
	zma-miR393a-5p	Zm00001eb421340	Zm00001d025268	Zm00001d025268_T012	1	1	22	2180	2201	UCCAAAGGGAUCGCAUUGAUCU	::::::::::::::::::	GACACAAUGCGAUCCCUUUGGA	Cleavage	cdna chromosome:AGPv4:10:111867786:111872191:-1	Zm00001d025268	COI1, F-box | Transport inhibitor response 1 protein domain	1	GGAGTAGTCGTCGCCACATCCCGCTTCCCCCGTACGCCGTACCCCCGCAGCTCGCTCTCGCCTTCTCCTCCGGTTCCTGCTGCAACCTGCACTCCGTAGTCCGCCCTTTCTGCCCGCCGCCGGCCACTTCAAGACTACTCCCCGCCGCGTTACCTCCTCCTCGTCCTCCTGGGGTTACCCAGCTCTGTTCCCCTTTCAGGGAACGCCTTGAGAGGCGGGGCGGGTCCTTGGTCCGGAGGCGCGGCGACGGCGAGTGATTTTTGTTCGCCAGAGGGAGAGTTTTTTTTTTCACCGGGTTTGGTGGGAAGTAAGGAGGCGGCCGCGAGTGGCGAGACGTTCACGGGTTAGATCTGGCGGTACGGCGTCGCGGATCTGAGCGAGGTTTCGGTGGAGCGATCA…
	zma-miR395b-3p	Zm00001eb008170	Zm00001d028164	Zm00001d028164_T001	1	1	21	536	556	GUGAAGUGUUUGGGGGAACUC	:::::.::::::::::::::.	GAGUUUCCCCAAACACUUCAU	Cleavage	cdna chromosome:AGPv4:1:24946609:24951401:1	Zm00001d028164	Sulfate permease family | STAS domain	1	CATCACATTCAATTAATCATCGCAGGCGGCAGGCGAAGAAAAAGTGCAAAAGGCACTCCGCGAAACGCCTCCCACTCCGGTGAGCAACAGATGACTGATGATGCATGTGGCCTTCTTTGTGGCATGGTCCATAGCAATCCACTACCAGTCTACCACACCCGGCCAGGCAGCCCATATATAGCAGCATGTCAAATTTGCTCCGGCGTCCACACCACGCCCCTGCAAGTGATCGAGCATTTCCTCCCCCGGCCGGGACGGGGCTCATCCACGCTCGGGGACGGGATGGATGTCTTCTTCCTCTAACCGTACCCACGGCCTCTTGCCAGAGAATCATCCCATATCTTCGTCCCGTCCGTCCATATGCATGATCCATCGTCTCCTAGGCTAGGGCCGGTGATG…
	zma-miR395b-3p	Zm00001eb056910	Zm00001d033981	Zm00001d033981_T001	1	1	21	449	469	GUGAAGUGUUUGGGGGAACUC	:::::::.::::::::::::.	GAGUUCCUCCAAACACUUCAU	Cleavage	cdna chromosome:AGPv4:1:279982395:279986186:-1	Zm00001d033981	PUA-like domain | ATP-sulfurylase	1	GAGGTGGACGAGGCGCGCCACCTGCTAAGCCGAATCGAGCAGCAGTAGCCACCTTGCCATGGCGATGCAGGCTGCTTTCCTCGCGGGGTTCTCGCAGCTCGCCGCGCAGCCGAGCCGCGACTGCGCCGTGGCAGTGGCGCCGACGCGGGTGGCCGTTGCTGCGGTGGGTAGCGCCAAGGTGGGCGCGCGGGTAGGCTTGAAGGCGGGGATCGCCGCGCCCGCGCCCGCGGCGGGCCGCGGGGTGCGGTGCCGCGCAAGCCTGATCGAGCCCGACGGCGGGCAGCTGGTGGACCTAGTGGCGCCCGAGGAGGGCGGGCGGCGCGCGGCGCTCCGGCGGGAGGCGGCGGAACTGCCGCACCGGCTGCGCCTCGGCCGCGTCGACAAGGAATGGGTCCACGT…
	zma-miR399e-3p	Zm00001eb295480	Zm00001d038972	Zm00001d038972_T022	1	1	21	1048	1068	UGCCAAAGGAGAGUUGCCCUG	: :::.::.::::::::::::	CUGGGUAAUUCUCCUUUGGCA	Cleavage	cdna chromosome:AGPv4:6:168012873:168020785:-1	Zm00001d038972	Ubiquitin-conjugating enzyme	6	ACTCGAGCAAGCCGCCGAGCACCCAGCGAGAACCTCCCACTCCTCCCAGTGGCTCTCTGTCCTCTCGCGCCCCCTCGCGTCCTCACTGCCACTTGAAATACCGGTGGGCACACGACCGCTCCAGTGTTCAACTGCTCCGGGCTGTGATTTGGTGCGACTTGGTGTTGTTGGTGGTGGTGCTACACGTCTTGGCCTCTGCTTCCTCGGAGGGATTGGAGCCGTTTGAACTCAGGAGCTTGCTGCTGGCCATGGTCCAAGGGTTAGGGGATGGATTGAGGCGTGGGGGGAGAGGAGCGCAGTAGCTTCCTCTTCTTCTTCTTCTTCGGTGCGCGGGTCTGGGCTCTCGGGAGCGAGCATGGCGGCGGGTTGGGATTGCGACAGGGTCAGCTGATCCTAGCA…
	zma-miRf444a	Zm00001d050386	Zm00001d050386	Zm00001d050386_T001	1	1	21	20	40	UUGCUGCCUCAAGCUUGCUGC	:::: ::::::::::::::::	GCAGAAAGCUUGAGGCAGCAA	Cleavage	cdna chromosome:AGPv4:4:85167106:85168653:-1	Zm00001d050386		1	CTAGCTCTGGCAAAGGGAGGCAGAAAGCTTGAGGCAGCAACTGCATAACTTAAAAGAGCACCATCGGCAGTTGTTGGGTCAGCAGCTTTCTGGCCTGAACGTGGGAGATTTGCAGAATTTAGAGAATAAGCTGGAGACGAGCCTAAGAAATATTCGTCTGAAAAAGGACCAACTTTTTTTTTATCAGATTCAAGAATTAAACAGGAAGGGAAGCCTCATGCACCAGGAAAGCATAGAACTATACAACAAAGTTAACCTTCTTCATCAACATAACACTGAATTACGGAGAAAGGTGTATCGACAAGGAGTAAATAATGAGCAAACAAGTACTACTGTTAGACACAGTACTCGGAATACAGAGAATCTTCCGATCAATCCTGAGCTAAGTGTGCAAAGGGA…
	zma-miR827-3p	Zm00001eb250590	Zm00001d017597	Zm00001d017597_T003	1	1	21	281	301	UUAGAUGACCAUCAGCAAACA	::::.:::::::::::::.	GUUUUGUUGAUGGUCAUCUAG	Cleavage	cdna chromosome:AGPv4:5:201218228:201223624:1	Zm00001d017597	Major Facilitator Superfamily	1	ATCTCCAACGCCAAGCACATACTGACACACACACACACACACAAGCCCATTGCATTCGCCAAACATTCGCCCACGCGCCATTGTAGCGCACGAGCTCCCGAAGCCCTCATCGCCGTGCCGTTCGTCTCGCCGGATCGATCGCTCCGCCCCTGCTCCTGGCTTTGGTGCCGTATGCCCGTCCGTCTCCATAGGGCTTGCATTCTCTCTGCTTTGATTTGACGGTACCCAGCTGAAGCACACAAATTGCCTCCGTTTGCCGGTCCTGTGCGTGCGCGATCGAGTTTTGTTGATGGTCATCTAGCAGGATCGCAGGAGTTGACGAGCCGCACGCCCTAGCTCGTACGTGAAAAAAACGTGGCCACGTTTCAGGTGCTGAAACCAAGATGGTTAATTTCGGTA…
	zma-miR827-3p	Zm00001eb250590	Zm00001d017597	Zm00001d017597_T003	1	1	21	281	301	UUAGAUGACCAUCAGCAAACA	::::.:::::::::::::.	GUUUUGUUGAUGGUCAUCUAG	Cleavage	cdna chromosome:AGPv4:5:201218228:201223624:1	Zm00001d017597	Major Facilitator Superfamily	1	ATCTCCAACGCCAAGCACATACTGACACACACACACACACACAAGCCCATTGCATTCGCCAAACATTCGCCCACGCGCCATTGTAGCGCACGAGCTCCCGAAGCCCTCATCGCCGTGCCGTTCGTCTCGCCGGATCGATCGCTCCGCCCCTGCTCCTGGCTTTGGTGCCGTATGCCCGTCCGTCTCCATAGGGCTTGCATTCTCTCTGCTTTGATTTGACGGTACCCAGCTGAAGCACACAAATTGCCTCCGTTTGCCGGTCCTGTGCGTGCGCGATCGAGTTTTGTTGATGGTCATCTAGCAGGATCGCAGGAGTTGACGAGCCGCACGCCCTAGCTCGTACGTGAAAAAAACGTGGCCACGTTTCAGGTGCTGAAACCAAGATGGTTAATTTCGGTA…
1.5	zma-miRX08-nb	Zm00001d045911	Zm00001d045911	Zm00001d045911_T010	1.5	1	20	1999	2018	CUAAAUGUUAUGAAACUUUG	:::::::::::::: :::::	CAAAGUUUCAUAACUUUUAG	Cleavage	cdna chromosome:AGPv4:9:47095311:47100274:1	Zm00001d045911	pantothenate kinase 4	1	GATTTTTGTCATCTTGTGCATTCAACAAACTTACGATTGATCAAGAAGGGCGTACTCAGTGCTGAAAGTTTCCACATAAGGCTCCGTTTTGTTGTGCCCAGCCCGGGCAGGTTGGGCCTGGAATGGGAACGAATCCAGGTTAAAATCCAATCCCAGAAAAAAATCCATGATCCTAATTTTGTCTGTGTTCGGTTAAACCCACTGGTATTCTAGCTCATGGGTTGGGAATTTTTTTTGACTTGAGGAGGTCCTGGATCGGACCCAGGACTCAAATGGTCGGGAAAGAAACCCAAAGCGGGCGGCGCAAGCGCATGCGTCGAAGCAAGCGAGAAGGATGGGCACGGCGATTTGTTGGATGACGAATTGAATTTCCTCATTGATCTGACAGGGCGAGCAGCT…
	zma-miRX08-nb	Zm00001eb186280	Zm00001d051328	Zm00001d051328_T001	1.5	1	20	2690	2709	CUAAAUGUUAUGAAACUUUG	:::::::::::::: :::::	CAAAGUUUCAUAACUUUUAG	Cleavage	cdna chromosome:AGPv4:4:154581235:154585792:-1	Putative WRKY DNA-binding domain superfamily protein [Source:UniProtKB/TrEMBL;Acc:K7UHL4]	WRKY DNA -binding domain	1	AGGAGAAACCTCACGAAGGTTAGTAGTGGAGGAGAAACCATCAAATTCAAGGTCTTTAACTAACTTGGGGGTGGTAGTCTTGTTTGGATATAGAACTGAGATCTTCCCCTTTCCTGAAGGAACGCTACATCAGAATGGAGGTGACATTTAACAATCAAGTATGCAATCTGAATAAAATACACAAAATGAAAACTGGTTAATGGTTACTGAAACTGATAATGTACAGGTTGCATAGACTGAATAAAGGTTTGTTTGGAACCGTAGCAATGCAATCTATAAACTGTAGACACTGATAAACATTATGGACCACAAATAGTGGCTTCATTGGCTCTGGCTCTGACAATCTAATTAATAGCAACAAATTTAACCTAACAATGACTTAATTTTGAACATCATAAA…
	zma-miRX11-nb	Zm00001d007549	Zm00001d007549	Zm00001d007549_T002	1.5	1	20	750	769	UGGAAAAAUAGAAUAGGACA	:::::::.::::::::::	AAUCCUAUUUUAUUUUUCCA	Cleavage	cdna chromosome:AGPv4:2:234537760:234541494:1	Zm00001d007549	beta-carotene isomerase D27, chloroplastic	1	AACGCCCTAGAGTAGAGGCTGAGCTGCATATATCACCGAGCACCCTCTCTCTCTCTGTTCCCCTCCCTCGCTCGACATGGAGGTCGCCGCCGCCACTTGTACGCTCCTTGCTGCCGTCGCCCTACCAGTTTCGTCCTCAGCAGCAGCAGCACGCTCTGCGACGAAACAGAGCTACTCGAGGAGGAAGACGACGGCCGTGCGAGCCGTCATGGCGAGGCCGCATCAGGTGCCGCCGCCTGCCACCGCCACCGCCACCACGTACCGCGACAACTGGTTCGACAAGCTGGCCATCGGGTACCTGTCCCGGAACCTTCAAGAAGCTTCTGGTACGTACGCAGTACGCACAGCACACTTGTTGCGCCCTGCACACGCTGCACACAGCACCGGCTGCTAGCGATC…
	zma-miRX17-nb	Zm00001eb073810	Zm00001d002650	Zm00001d002650_T006	1.5	1	21	732	752	UGGAACUUUGACCAUUAAUUC	::: :::::::.:::::::	CCAUUCAUGGUCAGAGUUCCA	Cleavage	cdna chromosome:AGPv4:2:18176526:18185164:1	Zm00001d002650	N-terminal domain of argonaute | Argonaute linker 2 domain | Mid domain of argonaute | Piwi domain | Argonaute linker 1 domain | PAZ domain | Glycine-rich region of argonaut	1	GCCGCTAATTAACCACAAGCGGCCGTCGCCTTCCCCCCCTCCCCTCCTCAAAAAAGGCGGAGAGGTGGTGGTGCTCGTGGGCACGCAGTGGAGCACCCAGTACAGCAGCAGCGCTGCGGCAGTGGAGTTAGGAGCTTAGCACTCCGCCTCCGTTCCCATCCCGCGCGCAGCCGTCGGCCGAGCCTGCTCAGTGCCCATCATGGTGAGGAAGAAGAGAACTGGCCCTGGCGGCTCTGGAGAAACTTCTGGAGAGTCTTCAGGAGCTTCTGGACAAGGTTCCTCACAGCGGCCTGAACGGACTCAACAACCTGGGGCAGGACGTGGCTGGGTGCCTCAGCAGGGTGGCCGTGGTGGCGGGCAACACCAGGGTCGTGGTGGACATTATCAAGGCCGTGGAGG…
	zma-miRX24-nb	Zm00001d036905	Zm00001d036905	Zm00001d036905_T003	1.5	1	20	1089	1108	CUUGAAGAGUUUGAUCAUGC	.:::::.::::::::.:::	CUAUGAUUAAACUCUUUAAG	Cleavage	cdna chromosome:AGPv4:6:106070143:106077250:1	Zm00001d036905	serine-threonine kinase receptor-associated protein-like	1	CCCCACCCTTCGCCCTTTCAAGGAGGCCGGCCTCGCCTCACACTCCCGCCCGCCTCCGGCGATTCATCCACCCAATAAAGTATCCAACCCTAACGATCCGGATCGCCTTACCCCGCGTCATCCACGCGAATTGATTCGATTATCCTCGGATTTTCCCCGTTTTTTTGTGGGTTTCCTATCTTCTTCGATCGGAGTGCTAGGGTTTGGGCGCGCTCGGTGGGCGGCGTACTCCAGGGTCATCGTTAGTTGGACGGGCTAGGGTGCTTTCTCACCGGGGGAAGGGAAGCGAATCCAAACGATGGAGAAGAAGAAGGTGGCGATCCCGCTGGTGTGCCACGGTCACTCGCGGCCGGTGGTGGATCTCTTCTACAGCCCCGTCACACCCGATGGTTACTTCCT…
	zma-miRX27-nb	Zm00001d047518	Zm00001d047518	Zm00001d047518_T014	1.5	1	20	1263	1282	UUUCUAUAUUUGAUCUGACU	.:::.:.::::::.::::::	GGUCGGGUCAAAUGUAGAAA	Cleavage	cdna chromosome:AGPv4:9:133258459:133262260:-1	Zm00001d047518	nardilysin-like	1	GGAAGCAAGGCATGAGGAAAGAGTTATTTGCATTCCTAATGGTGCAAATTTGGTTAGAAGTGTCCGCGTGAAAAATGATCTTGAAGAAAATTCTGTGGTTGAGGTTTATTTCCCAATTGAACAAGACGTTGGAAAGGAGGCAACAAGGCTCAGAGCTATTACAGATCTTTTTAGCAACATTATTGAAGAACCATGCTTTGATCAGCTAAGAACCAAGGAGCAACTTGGTTATACTGTGGACTCTAGCCCAAGGATGACTTACCGGATGCTGGCCTATTGTTTTCGAGTTATGTCCTCCAAATACAGTCCTATTTATCTGCAAAGTCGGATTGATAACTTCATTGATGGTCTATCTGCTCTGCTGGACGAGCTCAATGAAGAGACTTTTGAGCACCATAG…
	zma-miRX32-nb	Zm00001d023715	Zm00001d023715	Zm00001d023715_T010	1.5	1	22	2295	2316	UUCUAAUGUUAUUGGUUCAGUC	::::::::::::::::: ::::	GACUGAACCAAUAACAUCAGAA	Cleavage	cdna chromosome:AGPv4:10:16694150:16711740:1	Alpha-galactosidase [Source:UniProtKB/TrEMBL;Acc:C0PAL4]	Melibiase family protein | Alpha-galactosidase	2	ACTCCACTCCAAGGAAGTGCTTGCCTCCCGCTCTCTACCTCTCCTACCAATTTCAGCTCAGCTCTGTTCTGCTCCCGCAGCACCAGTACAGAACACCCCAGAGGCAGCGAGTCCTGTTCGGTGTCCGGCTGGAAGGCCATGGGGGCTAGGGCTACCTCCCCTCCGCCATGGAGGCGTCACTGCCTCTGCCGCGCCCTCCACTTCCTCGTTCTCTTGCTCTGGGTTTCCCGAAAATTTTCCGTTCCCGGTGGTCTGGGGGAAACGGTTCCGAACTGATTTCGGCAAATTTCATTCAAAATTTTTAAAACTGATATAAAAAATCAGAAAAGTATAATAAAAATAGATATTTATGAGTAAAAACAACGAATTTAGCTGAGAAAACAAAGTTCCCATATTTAC…
	zma-miRX32-nb	Zm00001eb015510	Zm00001d028987	Zm00001d028987_T004	1.5	1	22	1161	1182	UUCUAAUGUUAUUGGUUCAGUC	: :::::::: ::::::::::	CAGUGAACCAACAACAUUAGAA	Translation	cdna chromosome:AGPv4:1:53748837:53752964:-1	Phospholipid-transporting ATPase [Source:UniProtKB/TrEMBL;Acc:A0A1D6K193]	Phospholipid-translocating P-type ATPase C-terminal	1	GGAGAGCCGCCGGATACCGCTCGGTCCGTCCAACATCGTGCTGCGCGGCTGCGAGCTCAAGAACACGCCCTGGGCCGTCGGCGTGGTGGTTTACGCGGGGCGGGAGACCAAGGCCATGCTCAACAACGCCGGCGCGCCCAAGAAGCGCAGCCGCCTGGAGACGCACATGAACCGCGAGACGCTCTTCCTCTCTGCCATCCTCGTCGTGCTCTGCTCGATCGTCGCCGCGCTCTCCGGCGTCTGGCTGCGCACCCACGAGGAGGAGCTCGAGCTCGCGCAGTTCTTCCACAAGAAGGACTACCTGCACCGCGACAAGGACAATGACTACAAGAACTACAACTACTACGGCATCGCGGCCCAAATCGTGTTCATCTTCCTCATGGCGGTCATCGTGTTCCA…
	zma-miRX33-nb	Zm00001d041339	Zm00001d041339	Zm00001d041339_T001	1.5	1	21	492	512	GGCGACAUGGCCGAGCGGUCG	:.::::::::::::::::	GCUCUGCUCGGCCAUGUCGCC	Cleavage	cdna chromosome:AGPv4:3:112926773:112927623:1	Zm00001d041339		2	ATGTGCCTATGGTCCCTGCTCCTCGCCTTCGACTCCATGGCCGTGGTGCTCATTTCCCTCACCGTGGAGCTCCTACGCGCACACCTCTACTCGGCCTCTAGCTGTCTTCGCGCCGAGCTCCTGCTCCATGTGCACGTGCCGCGCCGAGTTCTTCACAGATGCGCTCGGCGTCCTGCTCTCTATTCCCTGCTCGACCATGGCGCTCGGTCCCTGCCCCAGCTCTGCCGCTTCTCATGCACCCTGGACGGCGCTCGGATTTCTTCTCATGCACCCTGGACGACTGCTCCAGCGCGCCCCTGTTTTTCTCTCTCCTCCATGGCCGCATCTTGCCGAGGTCCCTGCTGCAGCTCGCCCATCTCCCTGTGCTCTATGGGCGCGTGCCCTAGTGTCCGCTCGTTG…
	zma-miRX34-nb	Zm00001eb195420	Zm00001d052357	Zm00001d052357_T001	1.5	1	21	175	195	UCUCUUUCUUGAUCUUCUGGA	::::.:::::.:::::::.	AGCAGAGGAUCAGGAAAGAGG	Cleavage	cdna chromosome:AGPv4:4:188104225:188107989:-1	Putative WRKY DNA-binding domain superfamily protein [Source:UniProtKB/TrEMBL;Acc:B4FCE6]	WRKY DNA -binding domain	1	AACCGTCGTCTCGTCTCCAACACCATCAATCCATCATCCAGGCCGCAAGAAACGCCTCCTCCGGCCCTCCCTCCCTCTCGCCGTCCGCCGTCCTCCTCGCCATGGCTCTGGACTCGGTTCCTCCTTACCCCAGCGACCTGGGCTCCAGCAGGGCCGCCGCCGCCGCCAGGACCCAGCAGAGGATCAGGAAAGAGGAGCGCACCTGGACCTCGGACACGTACGCTCCGTACGACGACGGGCACCAGTGGAGGAAGTACGGCGAGAAGAAGCTCTCCAACTCCCACTTCCCAAGGTTCTACTACAGATGCACATACAAGAACGACATGAAGTGCCCCGCGACGAAGCAAGTGCAGCAGAAGGACAGCAGCGACCCGCCACTGTTCTCCGTCACTTACTTCA…
	zma-miRX36-nb	Zm00001d001856	Zm00001d001856	Zm00001d001856_T007	1.5	1	20	691	710	UACCACAAGCUGACUGAGGU	::::::::::::::::: :	CCCUCAGUCAGCUUGUGGCA	Cleavage	cdna chromosome:AGPv4:2:1967709:1970992:-1	Zm00001d001856	anamorsin homolog|Anamorsin-like protein	1	TCCTCGGCGTGTGCTCGTGTGCAGATTGGACTCCATGTCGGCGGCGCTCGCGGTGACGGACGAGGTGGCCCTGCCGATCCGGGCGGTGGGGGATCTGGCGGCCGCCGCCGAGGTCTCGCGGGAGGAGGTCGCCGTCATCACCCAGTGCGCGGCGCTCGGTGGGAAGTTGCCTTTTGAAGATGCATCAGTTGGTGCGGTTCTTGCAGTCATTAAAAACGTGGAAAGCTTGAGGGAGCAATTGGTTGCTGAAATCAGTCGGGTGCTGAAAGCTGGTGGAAGAGTATTGGTGCAGAGCCCTGCACCCTCATCCAGTCAGAAGCCGAACACTGAAATTGAGCGCAAGTTACTGATGGGTGGATTTGCTGAAGTGCAATCTTCTGCTGCAAACTCGCAAGATAG…
	zma-miRX39-nb	Zm00001eb217130	Zm00001d013523	Zm00001d013523_T001	1.5	1	21	1472	1492	AUCAUCUAAUGGACCAAAAGC	::: ::::::.:::::::::	UCUUCUGGUCCGUUAGAUGAU	Cleavage	cdna chromosome:AGPv4:5:13544264:13550310:-1	Zm00001d013523	RNA polymerase II transcription elongation factor	1	ACGAACAGGTCTAGCGGTCTAGCCCATACTCCGCATGCAAACAACCTCTCGGCCTCATCAGGCCCGCTGCCCTCCACCTCCGCCTCCGCCGATCCCCTCCGCTGAATCGAATAGAAGAATCGAGCGCCGCTACTGGCGAGGGGCTAGCGGTCGGCGCACAGCGCGGTATGGCGAGCGGCAGCAGCAACGGGGAGCCAAGCACGGCACCGCAGGCGAACCGGTGGTACGACCTCCGGCTGGGCTCTTCCTGCCGTGACCCCTCCCCCACCGCCAAGTTCTGCACCCTCCGTTATGAATTTAAGCCAGCATCAATTGACAAGACACAAGCTGGGTCTCTGCAAAGCACCAAAGATAACCGGGTTACTGTGGAATTCCATAATAATCAGCCTGGCAAGCCAA…
	zma-miRf156e-3p-nb	Zm00001d029924	Zm00001d029924	Zm00001d029924_T001	1.5	1	22	661	682	GCUCACUUCUCUCUCUGUCAGC	:::::.:.::::::::.::	GGGGACAGGGGGAGAAGUGGGC	Cleavage	cdna chromosome:AGPv4:1:94651061:94653582:1	Flavin-containing monooxygenase [Source:UniProtKB/TrEMBL;Acc:B4FMY2]	Flavin-containing monooxygenase FMO GS-OX5	1	GTCGAGGCGGGATTATAAGCCAATGTAACCGAAGGATGCCTTAACGAATAACACGATTCAAAATCTTTCCCCCCTTGTTGCCTGTTGTGTTCTTCCACGTTCTTTGCCAAATTCCGGCTTCCTTTTCCATGCCCAAGCATCTCGTTATCCAAGACCGTGACAAGCACCACGGCACCAGTCCGCGACAAGTCAACCAAACGAACCAAAGGCAGAGCTGAACGCGAAAGGGAGGGAGCTCGGATCGGATGCGGCGGCGCGCGGAGGTGGCCGTGGTGGGCGCGGGCGCGGCGGGGCTGGTGGCCGCGCGCGAGCTGCTCCGCGAGGGCCACACCGTGTCCGTCTTCGAGAAGTCAGGCCGCGTGGGGGGCACCTGGGCGTACAGTCCGCGCGCGGACGCGG…
	zma-miRf156e-3p-nb	Zm00001eb273840	Zm00001d036593	Zm00001d036593_T001	1.5	1	22	220	241	GCUCACUUCUCUCUCUGUCAGC	:: ::::.:::::::::::	AGAGAGAGAGGGAGAAGUGAGC	Cleavage	cdna chromosome:AGPv4:6:93920665:93928357:1	Auxin response factor [Source:UniProtKB/TrEMBL;Acc:A0A1D6LPM9]	B3 DNA binding domain | Auxin response factor | AUX/IAA family	1	CAGAGTTCCCACAAGTGCTTCCCTACCGGGACACCGGGTTCATATTCCACTCCTACAGGAGGGGTTTTGGGACTTGGGAATGCCGAGTGCGGCACGCGGAGCACTGTACATGTGCGATTGCACGTCGCTCGCAGTGCAGGAGTGCAGGCGGGGGGCCACAGAGCTGAGTGGGAAGGAAGCAAGGGGCACAGAGAATTGACAAAAATCACGCAAGGGAAGAGAGAGAGAGGGAGAAGTGAGCGCATATCAAGAGCAAAGCTGAAAAAAATAGGAGCACCGCTCGTGGGGTTGGGTTGGGTTGGATTGGAACCCCGAGAACAAGCTTGTGGGCAGCAGCAGCAGCAGCGGCGGCCAGCCGGAGCGACTAGCGAGCGAGACACAGCGGGAGGAAGCAGCGAG…
	zma-miR159b-5p.3-nb	Zm00001d002940	Zm00001d002940	Zm00001d002940_T003	1.5	1	21	425	445	AGCUGCUUGUUCAUGGUUCCC	: ::.::::::::..::::::	GAGAGCCAUGAACGGGCAGCU	Cleavage	cdna chromosome:AGPv4:2:27630673:27637515:1	Zm00001d002940	putative 1-phosphatidylinositol-3-phosphate 5-kinase FAB1D	1	ACTCCAAGCCTTTCTTCTTCCTCCTCGTCAGATTCATCGTCAGTTCAGGCTTCAGCTCGTCAGGCGAGAGAGAGAGAGAGAGATGCCCAGCTGCTTGCTGTCGTGTGATTTGGAGCTCGATTAATATTACCATGATTCTGCTGCACACAAGGGACGACGATGCCAAGCAGGATGAGGTTCGCATGATGGCCACCGCTGAATCGGACGACGACGCCATCTGGGTACCGCCTGATGAGGCAGCAGCAGCAGCAGACAGCATGATGCAAGATGATGATGATGATGATGATGATTACCATGCCGGAACCGGAGAGGAGGATGACGAATCCGAGGACGACGATGATGCTACCAGCAGTATCTGCAGGTGGCGCCATGACTCTGATCATCAGTCCGCCGCCCACA…
	zma-miR159b-5p.3-nb	Zm00001d027537	Zm00001d027537	Zm00001d027537_T001	1.5	1	21	1761	1781	AGCUGCUUGUUCAUGGUUCCC	: ::::..::::.::::::::	GUGAACUGUGAAUAAGCAGCU	Cleavage	cdna chromosome:AGPv4:1:7714226:7716606:-1	Zm00001d027537	Cytochrome P450 CYP78A55|putative cytochrome P450 superfamily protein	1	ACAGCACAAACGCAACGCGACGCACCAAGCTCTGAGAGTCGCAATGGAGAGATCAGCTGAGAGCTGGTGGGTGCTTCCCATGACCTTGATACCGGCCATCTCCGGCGAGCAACACGGTAACATGGCAACCGTAGCCACTAGCTTCGCCTACCTCGCCATCTTCGCATGCCTCGCATGGGTGGGCGCGTCCCTGCTCTACTGGGCTCACCCAGGCGGCCCTGCGTGGGGCAAGTACTGGAGGGCGAGGGGGAAGAAGCCGTCGGCGGCGATCCCGGGGCCTAAGGGGCTCCCGGTGGTCGGCAGCCTCGGCCTCATGTCCGGGCTGGCGCACCGCTCGCTGGCCGACGAGGCGTCGCGCCGCCCGGGGGCCAAGCGGCTCATGGCGCTGTCGCTCGGCCC…
	zma-miR1878-3p-nb	Zm00001eb379410	Zm00001d045596	Zm00001d045596_T001	1.5	1	24	1510	1533	AUUUGUAGUGUUCAGAUUGAGUUU	: :::.:.::::::.:::::::	GCAGUCAGUUUGAACAUUACAAAU	Cleavage	cdna chromosome:AGPv4:9:28028596:28031674:1	IQ calmodulin-binding motif family protein [Source:UniProtKB/TrEMBL;Acc:B6TKK9]	IQ calmodulin-binding motif family protein [Source:UniProtKB/TrEMBL;Acc:B6TKK9]	1	ACTTCACTCCCAGTCCCAGCTCCCAAACCATCTGATCTGCTCTGCTCCCACCAATCTCCGTCGCCGTCGCTTTCGCCATGGCTTCCCATCGCCACTTCCTACGCCTCCTCGAAGACCCCTTCTCCCCCTTCCCACCGCCGCCACCTTCCTCCTCCTCCTGCCCGTTCCTCCTTGACGGCGTCTCAGATTACCCGTCCCCGTTCCCCGCCGCCTCCCCATTCCCCGACCTAGATGATCTCCTCCTGCCCCCCGCGCCGGCGCTCGACCCCTTCTTGGCCTTCACCCCCACCCCGCTCATTCTCCGAGACCTCACCAACCGTGTCGCCGCACTCGAGGTCGCCGTCGCCACCGCGCGCCGCCGCCCCGGACCCCCCGCCACCCGGAAGCGCACCTATGTCA…
	zma-miR2275a-nb	Zm00001d015765	Zm00001d015765	Zm00001d015765_T008	1.5	1	22	1243	1264	UUUGGUUUCCUCCAAUGUCUCA	:::::::::::::.::::	UAUAACAUUGGAGGAAAUCAAA	Cleavage	cdna chromosome:AGPv4:5:117620443:117651070:-1	Zm00001d015765	DNA methyltransferase 1-associated protein 1	1	ACTGGTTAAAAAAACGACTTAACGTAGGCGCGGAGATCGGAGCGTGGTGCGGCGTGCCACGGGCGTGCGGAGCTCTCCTCCGTGGATCTCCGCGCAGTCGTGGCGGCAGCGGCGTGCGTCCCTGCTGTGAGCTTCCTCGCACCGTTGCGCCTTCCTCGTGAGGCCGTATACATGGACGCGAAGGACATACTAGGGCTTCCGAAGACCCCCTTCTCGTCCTCCCAGGAGAAGAAATCGCGGCCGCCCAAGGAGCCGCAGCGCAAGCCTGATGGCGTCTCGCGCGAGGTCTATGCCCTCACCGGAGGGGTGGGAATGCCCCCGCTCATGCCGACCATTGAGGCATCGCACCTGAAGAGGCGGCCTGCTGCGGAGAAAGAGAAGGAGATTTCAACATGATTG…
	zma-miR2275a-nb	Zm00001d031141	Zm00001d031141	Zm00001d031141_T001	1.5	1	22	79	100	UUUGGUUUCCUCCAAUGUCUCA	::: :.::::::::::::::::	UGAAAUAUUGGAGGAAACCAAA	Cleavage	cdna chromosome:AGPv4:1:179515433:179516408:-1	Zm00001d031141		1	ATGGCATCACAAATGTTGCAAGAGCTATATGAACTTTGCATTTTGTACCTATATATATATATATGTTGAGCGAAACTCTGAAATATTGGAGGAAACCAAAACACCATGTTTCGCCTTCCACGTGTAGAATTGATAAGTAACATGATAATGAATGTCAAATTATTACAACAAAACAACTATATTGCTCCTGCATCGTCTCCAAAAAACTCAAACTCTATGATTTATACGTTTTCGCTAACCTACTAATTGATTTATACTCTTCACACTAATTTAGATTATTAACCAAGAGAACTAGCTATCACCATTTCTAAATCCACTATTTGTTTTCTTTTAAAACTCAATGCTGAAAGGAGATTAACAGAGACGACATCTATGGCAACTTATGCGTTCTCCTGCAGA…
	zma-miR166i-nb	Zm00001eb337970	Zm00001d008869	Zm00001d008869_T001	1.5	1	20	978	997	UCGGACCAGGCUUCAUUCUC	.:.:::::::::::::::.	CGGGAUGAAGCCUGGUCCGG	Cleavage	cdna chromosome:AGPv4:8:23362875:23368001:-1	Class III HD-Zip III protein HB8 [Source:UniProtKB/TrEMBL;Acc:Q147T1]	MEKHLA domain | START domain | Homeobox domain | Homeodomain | Class III HD-Zip III protein HB8	1	GTTAGAGGAAAGCGGCACCGGTGCTCCGGCCATATGGCCTCTCGCCCCCTCCTCCTCCGCCCATGACCGACCCCACCCGGCCCGGCCCTATTCTTCTACTACTCCCTACTCCACGGCTACGCCCACGCACATGCCTCCCACACCCTCATCACTTGCATTGAGCACCACGTCGTCGAGCTATCTGAGCACAAGTGCTACTAAGCTAGTAGCCACCACCTGCTATAGGAGTATAGGCTATAGGCCTATAGCTACCAGAGCCGCCAGCTGCCAGAGCTGTAGCTCAGCTAGCTAGTAGGAGAGTAGGGGGTCGTCGTCTGGGTGTTGCTGGCCGCTCGATCGAGTACTCAGTTGTTGGCTGCTGTGCCATTGCGACGGCGGCCGGCGGGCCGGGGAGCGAGC…
	zma-miR166i-nb	Zm00001d013699	Zm00001d013699	Zm00001d013699_T001	1.5	1	20	766	785	UCGGACCAGGCUUCAUUCUC	.:.:::::::::::::::.	UGGGAUGAAGCCUGGUCCGG	Cleavage	cdna chromosome:AGPv4:5:17856864:17862605:1	Zm00001d013699	Homeobox-leucine zipper protein HOX32|Homeobox-leucine zipper protein ATHB-14	2	CACTCCCCTCCCTCACCACCATGGCGTCGGGCGGCTGCGCTCTCGCCCCGAGGCCATGACTTGGCGCCGCCCGTGGCCGTGGCTCTCCGTCTTCTCCCTCTCCCCGCGACGACAACCCCTCCTCCTCCCTGGGCGGCGGCGGCGGCTCTAGCTAGCTAGCTAGATGGCGTCGGCGATGGTGGTGTTCGGGGGCGGCAAGGACCGGCCGTCGCCTGGCGGCGGTGGGGCGCCGCAGGTGGACGCGGGCAAGTACGTGCGCTACACCCCCGAGCAGGTCGAGGCGCTCGAGCGGGTCTACGGCGAGTGCCCCAAGCCCAGCTCGCTGCGCAGGCAGCAGCTCATCAGGGAGTGCCCCATACTCAGCAACATCGAGCCCAAGCAGATCAAGGTCTGGTTCCA…
	zma-miR166i-nb	Zm00001d014252	Zm00001d014252	Zm00001d014252_T001	1.5	1	20	280	299	UCGGACCAGGCUUCAUUCUC	.:.:::::::::::::::.	UGGGAUGAAGCCUGGUCCGG	Cleavage	cdna chromosome:AGPv4:5:38187608:38192535:-1	Ribosomal protein L15 [Source:UniProtKB/TrEMBL;Acc:A0A1D6GR79]	Ribosomal protein L15	1	ATGAGATGCCGCGAGAAGCAGCGGAAGGTGGCCTCGCGCCTGCAGACTGTGAACCAGAAGCTGGCTGCAATGAACAAGCTGTTGATGGAGGAGAATGACAGGCTGCAGAAGCAGCCTTCTGCTGCGACTACAGACACGAGCTGCGAGTCTGTGGTCACAAGTGGTCAGCACCACCAACAGCAAAACCCAGCAGTTCCGTGTCCTCAGCGGGACGCGAATAACCCAGCTAGAGTTACTATCGAAAGCAACATGAACTGCTGTCGATTGGGTGCAAATGGTTGGGATGAAGCCTGGTCCGGATTCCATTGGAATCATCGTTGTTTTGCACAATTGCAGTGGCGTAGCAGGCCAAGCAGATCAAGGTCTGGTTCCAGAACCGCACCTGCATATTCGTGGGAT…
	zma-miR166i-nb	Zm00001d026325	Zm00001d026325	Zm00001d026325_T001	1.5	1	20	168	187	UCGGACCAGGCUUCAUUCUC	.:.:::::::::::::::.	UGGGAUGAAGCCUGGUCCGG	Cleavage	cdna chromosome:AGPv4:10:143588470:143589138:1	Zm00001d026325		1	ATGCCGCCCCCACGAATCTGCTTATCGCGCGTCCCTCCCCTTGCACCCTCGTCAAACTGTAAAACAGTATGTCCGATCAGGCCAATTCTACTAGCTATTGCTGAGGAGACCTTGGCAAAGTTTCTGTCGAAAGCAACAGGAACTGCTATCGATTGGGTGCAAATGGTTGGGATGAAGCCTGGTCCGGATTCCATTGGAATCATCGCTGTTTCGCACAATTGCAGTGGCGTAGCAGCCCAAGCAGATCAAGGCCTG
	zma-miR166i-nb	Zm00001eb000690	Zm00001d027317	Zm00001d027317_T032	1.5	1	20	329	348	UCGGACCAGGCUUCAUUCUC	.:.:::::::::::::::.	UGGGAUGAAGCCUGGUCCGG	Cleavage	cdna chromosome:AGPv4:1:2820561:2826490:1	Zm00001d027317	START domain | Homeodomain | MEKHLA domain	1	GTAGGTGCCGCGATAAGCAGCGGAAGGAGTCTTCGCGGCTTCAGGCTGTCAACAGAAAGCTGACGGCAATGAACAAGCTTCTTATGGAAGAGAATGAGCGTCTTCAGAAGCAAGTCTCTCAGTTGGTTCATGAAAATGCGCACATGCGGCAGCAGCTGCAGAACACTTCATTGGCCAATGATACAAGCTGTGAATCAAATGTCACTGCCCCTCCAAACGCTATAAGGGATGCAAGTAACCCTTCTGGACTCCTTGCGATTGCGGAGGAGACCTTCACAGAGTTCCTCTCAAAGGCTACTGGGACAGCTATTGATTGGGTCCAGATGCCTGGGATGAAGCCTGGTCCGGATTCGGTTGGTATTGTGGCCATTTCGCATGGTTGCCGTGGCGTTGCTGCCC…
	zma-miR166i-nb	Zm00001eb031670	Zm00001d031061	Zm00001d031061_T009	1.5	1	20	841	860	UCGGACCAGGCUUCAUUCUC	.:.:::::::::::::::.	UGGGAUGAAGCCUGGUCCGG	Cleavage	cdna chromosome:AGPv4:1:175173010:175176066:-1	Zm00001d031061	Homeodomain | MEKHLA domain | START domain	1	ATCCCAAAACCCATTCGGTCCTTGGCTCCTTGCTGAGGCAGAGGAGGACTGCAGCCAGCAGTACTGTACGGCTATTAAACAAGCCCAGAGCTTTGCTGGCTGGCTGGCTGGCTTGCCGCTGCTCCTCTCCTCTCCTCTCCTCGCTAGCTCCCCCCAAGCGAGCACGCCGCCCACCACGATGCCAGCGCGCACGGGAGCCGGCTGCTCCGCCTCCGCCTCCTCTCCGCTCCCGCACCACTAGCGCGGGAGCCCGATGGCGAGCAGCAGGGGGAGGCTGAGGCTCTCCCCGCGCGCGGCGGCGCCGCAGCTGGACGCGGGCAAGTACGTGCGGTACACGGCGGAGCAGGTGGATGCGCTGGAGCTTGCCTACGGCGAGTGCCCCAAGCCCAGCTCGCTGCG…
	zma-miR166i-nb	Zm00001eb045630	Zm00001d032681	Zm00001d032681_T003	1.5	1	20	896	915	UCGGACCAGGCUUCAUUCUC	.:.:::::::::::::::.	UGGGAUGAAGCCUGGUCCGG	Cleavage	cdna chromosome:AGPv4:1:234066734:234077329:-1	Zm00001d032681	MEKHLA domain | Homeodomain | START domain	1	GGCCGCATTTGCGTGTTCTGCTTCTGCAGTGGCCGCCCCTTTTCTCTCCTCGGTTTCAAGCCAAAAGCTGACTCCTTTGCGTGCTTTTCTACGTTTCTTTGCCTGATGGATAGAGACGGCACTTCGTTTTTTCAGGTTATTAAATCTTTGCTAACACCGATTTCGTTGGAATCTCGCAGGTTTTGATCGGTGTGTGAGAAGGTGGAATTGCAGGTAGCGACGGCGTGAGAAGGGTCCGTTTGAGTGTTTGACAAAGGGGAAGTGGTGGTCGGAGGCGGAGAGGACGGGTGCGTGGTGGAGTTTTGCTTTCGGTGCTGGTCGGTGGCCGTGCAACGATGGCAGCAGCCGTAGCGATGCGGAGCGGGAGCAGCGATGGCGGCGGCGGGTACGAGAAGAGCG…
	zma-miR166i-nb	Zm00001eb050660	Zm00001d033246	Zm00001d033246_T003	1.5	1	20	971	990	UCGGACCAGGCUUCAUUCUC	.:.:::::::::::::::.	UGGGAUGAAGCCUGGUCCGG	Cleavage	cdna chromosome:AGPv4:1:255864303:255869980:1	Zm00001d033246	START domain | MEKHLA domain | Homeodomain	1	CTCCCCATCCCCGTCTCGCCGCTAGCTTTCCCTTTCCCCCTGCTGCTCCTCCCCTCCGTCCTCCTCCTCACCCTCCCCGCGGGCCGCGCGGCTCGGCAGCCAAGCAAGCAACAGCACAACACACCCCCGCACCGCCGCCACTTCTCTCTCTCTCTCTCTCTCTCTCTCTCTCTCTCTCTCTCTCTCTCTCTCTCTCTCTCTCTCTCTCTCGCACCACCACCATGGCGTCGGGCGGCTGCGCTCTCGCCCCGAGGCTATGACTCGGCGCCGCCCGTGGCCGTGGCTCTCCGTCTTCTCCATCTCCCCGCGACGACGACAACCCCTCCTCCTCCGACTCCGACTCCTCCCTGGGCGGCGGTGCTAGCCAGATGTCGACGGCGCTGGCGGTGGTCGGGGGCG…
	zma-miR166i-nb	Zm00001eb136060	Zm00001d041489	Zm00001d041489_T008	1.5	1	20	725	744	UCGGACCAGGCUUCAUUCUC	.:.:::::::::::::::.	UGGGAUGAAGCCUGGUCCGG	Cleavage	cdna chromosome:AGPv4:3:123607224:123613597:-1	Zm00001d041489	MEKHLA domain | START domain | Homeodomain	1	CACCTACTCCCTACTCCCTACACTACTCCCCCCGCAAGCACGCCCAGCGCCATGGCCATGGCGGCAGCGCGCACGGGGGCCTGCTACTCCGCCTCCGCTTCCTCTCCTCTCCTGCACTACTAGCGGGTCCGCTGGCGACGATGGCGGCGGTGGCGAGCAGGGAGAGGCTCTCCCCGGGCGCCGCGCCGCAGGTGGACGCGGGCAAGTACGTGCGGTACACGCCGGAGCAGGTGGAGGCACTGGAGCGCGTCTACAGCGAGTGCCCCAAGCCCAGCTCGCTGCGCCGGCAGCACCTCATCAGGGACTGCCCCATCCTCCGCAACATCGAGCCCAAGCAGATCAAGGTCTGGTTCCAGAACCGCAGATGCCGGGAGAAGCAGCGCAAGGAGTCCTCTCGTC…
	zma-miR166i-nb	Zm00001eb404260	Zm00001d048527	Zm00001d048527_T022	1.5	1	20	329	348	UCGGACCAGGCUUCAUUCUC	.:.:::::::::::::::.	UGGGAUGAAGCCUGGUCCGG	Cleavage	cdna chromosome:AGPv4:9:157816147:157822731:-1	Zm00001d048527	START domain | MEKHLA domain | Homeodomain	1	GTAGGTGCCGCGATAAGCAGCGGAAGGAGTCTTCGCGGCTTCAGGCTGTGAACAGAAAGTTGACGGCAATGAACAAGCTTCTAATGGAAGAGAATGAGCGGCTTCAGAAGCAAGTCTCTCAGTTGGTTCATGAAAACGCGCACATGCGGCAGCAGCTGCAGAATACTTCATTGGCCAATGACACAAGCTGTGAATCAAATGTCACTACCCCTCCAAACCCTATAAGGGACGCAAGTAACCCTTCTGGACTCCTTGCGATTGCAGAGGAGACCTTCACAGAGTTCCTCTCAAAGGCTACTGGGACAGCTATTGATTGGGTCCAGATGCCTGGGATGAAGCCTGGTCCGGATTCAGTTGGTATCGTGGCCATTTCGCATGGTTGCCGTGGCGTTGCTGCCC…
	zma-miR1511-nb	Zm00001eb216860	Zm00001d013492	Zm00001d013492_T002	1.5	1	21	2154	2174	ACCUAGCUCUGAUACCAUGUG	.::::::::: ::::::::::	UACAUGGUAUAAGAGCUAGGU	Translation	cdna chromosome:AGPv4:5:12694666:12699895:-1	Zm00001d013492	Natural resistance-associated macrophage protein	1	ATGAATAGTGTGCATAGTATAGAATCTCTGGCTGCTGGGGATGCTCAACATAAACTTTTCCAAACCCTTGGACCAACGCTCTTGATTTCGATGGCATATATTGACCTTGGAAAGTGGTTGGTAGCAGTGGATGCTGGATCTCGGTTCGGCTATGATCTTGTGCTACTGGTGCTGTTCTTCAATTTCTCAGCCATTTTATTCCAATATCTGTCAACGTGTATCGGCATGGTCACTGGGAAGAATCTTGCAGAGGTACGATTTACTGTGATCTTTCTTGTTCTTGCCGTTGCAGAGATAATTCGTGGAACTCTTGCCAGTCAATACAACCACTGTGCAGAGATCTCACTAATTTTAGTTGACATATCTTTTGGAGATATCAACCTTATTCTGTACTTCTAC…
	zma-miR1511-nb	Zm00001eb252410	Zm00001d017809	Zm00001d017809_T008	1.5	1	21	2442	2462	ACCUAGCUCUGAUACCAUGUG	:::::::::::::::::: :	AACAUGGUAUCAGAGCUAGAU	Cleavage	cdna chromosome:AGPv4:5:207482915:207491209:1	Zm00001d017809	Hsp70 protein	1	GCGTAAGTCCCCGGCACTCGCCTCGCTCGCCGACGGCAACCGTCTCTCTGGGGAGGAGGCGGCAGGCATCACGGCGCGGCACCCGTCCAAGGTGTTCGCCCGCGCGCGGGACCTCTTGGCCAAGCCCTTGTCCTACGTGCAGTCCGTCACGGACTCGCTCTTCCTCCCCTACGATCTCGTCCCCGACGCGCGCGGCGCCGCCGCGGTTCGCGCTGATGACGGGCAGGTATACTCCCTCGAGGAGATCGTCGCCATGGTGCTCCACTACGCCGCGGGGCTCGCCGATGCGCACGTTGGGGCGCCCGTGCGGGACGCGGTGATCGCCGTGCCGCCCTACTTTGGGCAGGCCGAGCGCCGGGCGTTGACGCAGGCTGCGCAGCTGGCTGGAATCAACGTGCT…
	zma-miR156h-nb	Zm00001d052071	Zm00001d052071	Zm00001d052071_T002	1.5	1	20	444	463	UGACAGAAGAGAGUGAGCUC	::::: .::::::::::::	UAGCUCUUUCUCUUCUGUCA	Cleavage	cdna chromosome:AGPv4:4:178531835:178533837:1	Zm00001d052071	anoctamin-like protein Os01g0706700	1	GTTCTTGTAGCCCGTGGTGTGCCTGCTGTAGGTTAGTACAGTATCCTGGAGAGTTTGTGGTGACATTCCCAAGGGCATACCACATTGGGTTTAGTCATGGATGTAAGGAGGGCGTCCACAGGCTACGCCATGCCTCCACCTCCGTAGATCACGCCTACCCTGCCCCGCCCGCGACAGCCTGCAAGCATTAATGAAGTTGTCTGTTTTGCAATAACTATGTGGAGCGGTTTGATCATCACTGTCCATGGGTCGGTCGGTGCATAGGACTGGTGATAACTCCAGTGCACAAGAATCCGCTGAACAGGGTGGCGCTGAGCTGTATGAAGAGGTGAACAACCGTGGGCTCTGCGCTATTGCCCAGGCTGAGTCGTCTGTTATAAGGTTCTCGGTGGACTCGCC…
	zma-miRf1533-nb	Zm00001d006681	Zm00001d006681	Zm00001d006681_T018	1.5	1	19	3438	3456	AUAAUAAAAAUAAUAAUGA	:. ::::::::::::::::	UUUUUAUUAUUUUUAUUAU	Cleavage	cdna chromosome:AGPv4:2:214209508:214213970:1	Zm00001d006681	uncharacterized LOC100383434	1	GGATGAGGAACATGGTATAGTTCTGTGTTCCTAGTGACCATGGGTTCTCATCATCTCTTGACCACTGCACATGTGTCTCACCCTGCTCCTTAGTAAGAACGGGTGTGAAATCCTGTCCCTCATCCATGCACCATATTTATCTACAACATCCGCAATCACCCCCAACCAATCAGCTCCCTGGCAGCAACACATAATCAGAACTGCATATTAGAATTGATGATTGAATTGTCATATCAGTGTCTTGTTGCAGCTACTAACAAATTGCTTTCGAGTTGTGGGCATATGGATATGTTCTCCTTTGACTACATGTTAGATATCTGAAACTGTCATTGAAGATCGATTCTGTTTGGAGCATGGCACTGAAGGATGGTATAGTGCACTGGATCATCACTTTAGGTG…
	zma-miRf1533-nb	Zm00001d019370	Zm00001d019370	Zm00001d019370_T005	1.5	1	19	968	986	AUAAUAAAAAUAAUAAUGA	::::::::::::::: :::	UCAUUAUUAUUUUUAGUAU	Cleavage	cdna chromosome:AGPv4:7:30361554:30365433:1	Zm00001d019370	probable BOI-related E3 ubiquitin-protein ligase 3	1	GAAGCAACGAGCCTCTCTAACTCCCAGCCCGTCGCCGGCGCTGCCTTCCTCTACCGTCTCTCTCATCCATCCCTCTCTGCCCTCCTCCTATGCCCCCCTCCCCAATGCCTCCGCGGCGGAGCTCCGCCAAGCGACAAGATTTGTCCCCCCTCCCCTGCCAACGCCTCCGTTGAGCATCGGACGCGAATCTCCTCACCGTCCGCAGCTTGTTCGGCCGTCGACTACGTCCCCTCCCGGGACTCATACTAGGCGGCAATGGCACGACAACCCCACTTATATTTCTTTGAAGATGCAAGCTGCCATGTAGTCCCGAGAGGCTTACAAGATCACAGATTTTATTCATTGCTGAGAGATTTTTTTTGCAGAATGCTTTATGACGTGTGTCTAATTGATTGCATT…
	zma-miRf1533-nb	Zm00001d020479	Zm00001d020479	Zm00001d020479_T009	1.5	1	19	642	660	AUAAUAAAAAUAAUAAUGA	::::::::::: :::::::	UCAUUAUUAUUAUUAUUAU	Cleavage	cdna chromosome:AGPv4:7:117956542:117960546:-1	Zm00001d020479	eukaryotic translation initiation factor 3 subunit E	1	GTGCTTGCACAGTCGTCGCACGCCATGTGCACCATTGAGCCGCGACCGCCTGTAAGAAGGGGCTCGAGCTACCCCTCGACGCCGTGCATCTTCCCGAGCTGAGCCACCACCAGTCCTCCGTCGTGAGCTGGTTCGCCGCGGCCGTCCGTCGTCTTGCCGTTGCAGCACCCCGGAAGGCCAGCCGAGCCATAGGTAAGCGCCTCCTCCACCTCCGGAGTATCCTCCACCAGCCCATCATCGTTTCCCTTGCTGTTTGAGCCGTCGTCGAGCCCAGTCCGCCATGGCCGCACCTCCCACACAGCAGCTCGCCCGTCGACCCGTTCCTCAAAACCTCGCCCCAACCAGACCTGCTACAGGTTGGAGGCACTTCTCCCCTCTCCCCAGCAACCCCCCTCACCT…
	zma-miRf1533-nb	Zm00001d024047	Zm00001d024047	Zm00001d024047_T001	1.5	1	19	2520	2538	AUAAUAAAAAUAAUAAUGA	:::::.::::::::::::	UCAUUGUUAUUUUUAUUAC	Cleavage	cdna chromosome:AGPv4:10:39664540:39669815:1	Putative leucine-rich repat protein kinase family protein [Source:UniProtKB/TrEMBL;Acc:C0PDP8]	putative leucine-rich repat protein kinase family protein	1	CTATAACCTTCTCGACCTCGTCTCGCACGCATCCGGCCAATTAGCCAGCGTTGCGTTGGCCCCTGCCTCTCGTTCCGATCCGCACACCACTGATTGACCCAGGTCCCAGACACACGTCCACTATCTAGGTAGACATCGGCAGCTTCACAAGACACCGAAGAAGCAACAAGTACCGTGTCAGTCAGCCGCTAGGTAGCTAATGACCAAAATTCTCCTCCTCCTGCTGCTCCTCGCATTGCCGCTGCCGGCAGCCCTGGCGCTCACCGCCGAGGGCCTGGCGCTGCTGACGTTCAAGGCGGCGGCGACCGACGACCCGCACTCGGCGCTCTCGCGGTGGTCCGAGTCCGACCAGGATCCGTGCCGGTGGCCGGGTGTCATCTGCGCCAACGCCTCGTCCTC…
	zma-miRf156g-nb	Zm00001eb091300	Zm00001d004744	Zm00001d004744_T001	1.5	1	20	1205	1224	ACAGAAGAUAGAGAGCACAG	::::::::.:.::::.:::	AUGUGCUCUUUGUCUUUUGU	Cleavage	cdna chromosome:AGPv4:2:135504533:135506004:-1	Zm00001d004744		1	CCCTGCCCGGGTGCCGGCTCCCTGCCTCCGTTCTTCTGTTGTCCACGAAAGGCTCGCACTCGCGCCGGTCGTTCGCTGCAGCACACAACGCAATCGCCACTGTCGTCGCTCGTCAGTCCACCGACTCCACCGCCACCGGCAGAACCAGAACACATCGAGCGGCATCGGAGCGCGAATCTGTGCGGCGGCGTCGCCTCTGCCGGGCGGGTGGGCGGCATGGGGAGGTCCCCGTGCTGCGAGCAGGCGCACACCAACAAGGGCGCGTGGACCAAGGAGGAGGACCAGCGCCTCATCGCCTACATCAAGGCCCACGGCGAGGGCTGCTGGAGGTCGCTACCAAAAGCCGCAGGGCTGCTGCGGTGCGGGAAGAGCTGCCGGCTGCGGTGGATCAACTACCTG…
	zma-miRf156g-nb	Zm00001eb101920	Zm00001d006028	Zm00001d006028_T001	1.5	1	20	930	949	ACAGAAGAUAGAGAGCACAG	::::::::::: ::::::::	CUGUGCUCUCUCUCUUCUGU	Cleavage	cdna chromosome:AGPv4:2:195579800:195583642:-1	SBP transcription factor [Source:UniProtKB/TrEMBL;Acc:B4FLF0]	SBP domain	1	CTGCCTCCTCCTACCCTTCCCTCGCTGAAGCCCTCTCGCGCCTCCTCCCACTCCCACTGGACAGAGAGGAGGTTAGTGGAAGGCGGGCTAGGAGGCTACGCCGCCACAGACGCGAAGCGATAGCGTCGGGGGGAAGCAAGGAAGCGGGTGGCAATGGCGACCGGCGGCGGCGGTGGGAGCGACGACTTCCACGGGCTCACGTTCGGCCAGAAGATCTACTTCGAGCAGGACGCGGGCGCCGCCGGGGGGAGCGCGACGGGCGGCAGGAAGGGGAAGGGCGCCGCGGCGTCCGCGAGCGCCGCCCAGCCGCCGCGGTGCCGGGTGGACGGGTGCGGCGTGGATCTGAGCGCCGTCAAGCAGTACTACTGCCGGCACAAGGTGTGCTACATGCACTCCAAG…
	zma-miRf156g-nb	Zm00001eb102440	Zm00001d006091	Zm00001d006091_T001	1.5	1	20	1542	1561	ACAGAAGAUAGAGAGCACAG	.:::::::::: ::::::::	UUGUGCUCUCUCUCUUCUGU	Cleavage	cdna chromosome:AGPv4:2:197898982:197903861:1	Zm00001d006091	SBP domain	1	GACTGCCCAGCGCCCCAGTTCCTGGCTGGCCGGCTGGCTGTGGCCTGTGGCTGTGCCTGGTCTCCTCTTCCTCGGTGGTGGCGGTGGCGGTGGACGGTGGTGCTGCTGGTGGTGTTGCGCTGCTTGTTCGGTTGTTCCTCACTTTCACTTCCTTTTTCCTCCACGGCTCCCGTCACCTAAGCAGCAGCTGCAGCAGCATATCCCCCGCACACCACTCGCTTCTTCGCCATCACCCGGTGGCTAGCTCTTGCAGCAGCTCATCTCATCTCTACCTCTGGCTGGCAGTTTATTTCTCTCCTCCCTATCAGCATAAGCTCAGCTCAGCTCAGCTCAGCCCAGCTCCCTGCTGATCTGCGGCATTTGACCTGCCTCCCGTGCTTGAAGCTTGATTTGTTCGTT…
	zma-miRf156g-nb	Zm00001eb364360	Zm00001d012015	Zm00001d012015_T001	1.5	1	20	786	805	ACAGAAGAUAGAGAGCACAG	::::::::::: ::::::::	CUGUGCUCUCUCUCUUCUGU	Cleavage	cdna chromosome:AGPv4:8:166514041:166517345:-1	Zm00001d012015	SBP domain	1	ATGGACTGGGACGCCAAGATGCTCCCTGCCTGGGACCTGGGCACGGTGGTCGTGCCCATCGGCGGCGGCGGCGGCGCGCTGGACCTGAAGCTGGGCGCGCCGACGAGCTCGAGGGCGGCGGTGGCCACGGCCGCGCCCACGCTGCCGTCGGCGAACCCTCCGCCGCCGCCGCCGCCGCCGTCGTCGTCCGCGCCGCCGAAGCGGCCGCGCCCGGGCCACGCGCAGCAGGCGGCGCCGGCGTGCTCCGTGCAGGGCTGCGACGCCGACCTGTCCCAGTGCCGCGACTACCACCGCCGCCACAAGGTCTGCGTGGCGCACTCCAAGGCGCCCTTCGTCACCGTCGCCGGCCAGCAGCAGCGCTTCTGCCAGCAGTGCAGCAGGTTTCATCTGCTCGAGGAG…
	zma-miRf156g-nb	Zm00001eb316740	Zm00001d020941	Zm00001d020941_T001	1.5	1	20	927	946	ACAGAAGAUAGAGAGCACAG	::::::::::: ::::::::	CUGUGCUCUCUCUCUUCUGU	Cleavage	cdna chromosome:AGPv4:7:137273600:137277139:-1	SBP transcription factor [Source:UniProtKB/TrEMBL;Acc:B4FXD9]	SBP domain	1	CACTGCCGCCTACCCTCGTTGAAGCGCGCTCTCTCGCTCTCGCTCTCCTCGCGCTTCCTCCCACTCCCACTGGACAGAGAGGAGGGTTAGTGGAGGGCGGGGTAGGAAGCTACCGCCGCCACAGTAACAGCGTTAGCTAGGGGGGAAGCACGGAAGCGGGAAGCAATGGCGACCGGCGGCGGCAGCAGCAGGAGCGACGACGTGCGCGGGCTCAAGTTTGGCAAGAAGATCTACTTCGAGCAGGACGGCGGGAGCGGGAGCGGGGCGGGGGCGGTGGGCGGCAGGAAGGGGAAGGGCGTGGCCACCGGTGGCGCGAGGCCGGCGTCCGCCGCCTCCGCAGCCCAGCCGCCGAGGTGCCAGGTGGACGGGTGCGGCGTGGATCTGAGCGCCGTCAAGCAG…
	zma-miRf156g-nb	Zm00001eb317760	Zm00001d021056	Zm00001d021056_T001	1.5	1	20	1020	1039	ACAGAAGAUAGAGAGCACAG	.:::::::::: ::::::::	UUGUGCUCUCUCUCUUCUGU	Cleavage	cdna chromosome:AGPv4:7:141662438:141666340:1	Zm00001d021056	SBP domain	1	ATGGATTGGGATCTCAAGATGCCGGTTTCCTGGGACCTGCCCGACCTGGAGCACGACGCCGTGCCGCCGCCCATCGCCGCCGCCGCCTCCGCCGCGCCTTCCCCCGCGGCGGCGTCGGGCATTGCCGCCGCAGCTGCTGGGCCTCCCCCCGCGGCGGCACCGCGCGGGGCGCCGAGCCGGGCGGAGTGCTCCGTGGACCTCAAGCTCGGCGGGCTCGGCGAGTTCGGGGCTGCGGACGGGACGAAGGAGCCGGTAGTGGCAGCGGCCGCGGCCGCGGCCGCGGCGCCGCCGTCCGCTAGCCCGATGAAGCGCCCGCGCTCGGGGCCCGGTGGCGCCGCCGGGGCGCAGTGCCCGTCGTGCGCGGTGGACGGCTGCAAGGCCGACCTCAGCAAGTGTCGC…
	zma-miRf156g-nb	Zm00001eb035030	Zm00001d031451	Zm00001d031451_T001	1.5	1	20	813	832	ACAGAAGAUAGAGAGCACAG	::::::::::: ::::::::	CUGUGCUCUCUCUCUUCUGU	Cleavage	cdna chromosome:AGPv4:1:190382866:190386589:-1	Zm00001d031451	SBP domain	1	ATGGAGTCCGGCGGTGGCGGGGACGACCAGCTGCACGGCCTCAAGTTCGGCAAGAAGATCTACTTCGAGGACGCCGCCGGCTCCAGCAGCGGCAGCAGCAGCGGCGGTGGCAGCGCGCCCGCGCCTCCAGCGACGCAGCAGCCGTCGCCGCCGGCCGCTTCGCCTAGGGCCCCGGCCGGCGGCGGCAGGAGGGGCAGGGCCGCGGCCGGCGGCGCGGGCCCCTCGACGGCGCCCGCGCCCGCGCGCTGCCAGGTCGACGGCTGCAACGTTGACCTCACCGACGTCAAGCCCGCCTACTACTGCCGCCACAAGGTGTGCAAAATGCACTCCAAGGAGCCCCGCGTCCTCGTCAACGGCCTCGAGCAGCGCTTCTGCCAGCAGTGCAGCAGGTTCCACCAG…
	zma-miRf156g-nb	Zm00001eb297320	Zm00001d039165	Zm00001d039165_T012	1.5	1	20	471	490	ACAGAAGAUAGAGAGCACAG	.::::::::::.:::::::	UUGUGCUCUCUGUCUUCUGC	Cleavage	cdna chromosome:AGPv4:6:171556065:171573035:-1	Zm00001d039165	Mono-functional DNA-alkylating methyl methanesulfonate N-term | CPSF A subunit region	1	GCGCTGCGCAGGCGGCACTGCGGCAGGCTCTTCCTCCCTCTCCTCTCTCTCTGTCTGAGCCGAGGGCTTTGGCGCTCCCCCCCCCCCCCCCCCCCCTCTCTCTCTCTCTCTCTCTCGCACGGGCCCGCCTGCCTATCCCACTGCCCGGTCCACCGCCGCAAACTCTGCCCGCCCGCGCGCGCCCCACCCCGCCGATCGCGGTGAGCCCGGACTCCGCCGCCGCCGCTTCGCTCTACCCTGACCAGCCCTAGATCTGTGCGGGATCCGCCGCCATGTTCTGGCGCATGACCGGCCTCTCCGCGGCCTCGCCCGTGAGTACACTCCTCTGATGCCTCTTCCGCTCTGCCCTCTCGCTCTTCCGTTCTGCTTGTCGCCTCGCCAGCCGGACCAACCCTGCTC…
	zma-miRf156g-nb	Zm00001eb143110	Zm00001d042319	Zm00001d042319_T001	1.5	1	20	834	853	ACAGAAGAUAGAGAGCACAG	::::::::::: ::::::::	CUGUGCUCUCUCUCUUCUGU	Cleavage	cdna chromosome:AGPv4:3:161006234:161009799:-1	Zm00001d042319	SBP domain	1	ATGGACTGGGACGCCAAGATGCTTCCTGCCTGGGACCTCGGCACGGTGGTCGGGCCCAGCAGCAGCGGGGGCGGCGCGCTGGACCTGAAGCTGGGCGCGCCGACGAGCTCGAGGGCGGTGCTCACGGCCGCCGCCGGTGCCGCGCCCGCGCTGCCGTCAGCGAACCCTCCTCCGCCCCCGCCTCCGCCGTCGTCGTCCGCGCCGGCGAAGCGGCCGCGCCCGGGGCTCGCGCGGCAGGCGGTGCCCGCGTGCTCCGTGCAGGGCTGCGACGCCGACCTGTCCCGGTGCCGCGACTACCACCGCCGCCACAAGGTCTGCGAGGCGCACTCCAAGACGCCCGTCGTCACCGTCGCCGGCCAGCAGCAGCGCTTCTGCCAGCAGTGCAGCAGGTTTCATCTG…
	zma-miRf156g-nb	Zm00001eb169410	Zm00001d049165	Zm00001d049165_T001	1.5	1	20	905	924	ACAGAAGAUAGAGAGCACAG	:::::::::: ::::::::	GUGUGCUCUCUCUCUUCUGU	Cleavage	cdna chromosome:AGPv4:4:18638440:18650497:1	SBP transcription factor [Source:UniProtKB/TrEMBL;Acc:C0P8S5]	SBP domain	1	GCACACACGCGAGCACGCGCCCGCACTGTTCGCTCGCTCCCCATCTCCACACCCGCCGCTCTCCACAGTGCTGCTATCGAGACGTCTTTCTCCGATTGTTTCTTGTTTGGGAGCAGGCGGAGGCGTTTCTTTCCTTCTTCGCCGGCGGCGGCATGGACTGGGCAGCGGCGTCCGGGTCTCCGTCGTGGGGCGCGGCGGCGACGGACCCCGGTCCGACCATGCTGTCCTTCGCAGGCCCGTCCTCCTCCGCCGCCGACGCCGAGGTGCGGCTCCAGGATTTCGCCGCGGGTCTTGCCCAGAGCTCGCGGCCGACTGGGGCGGCGCCGGGAGCCGGGAGGAGGTCCCGCGCGGCCGTGGGAGGTGCCGGCGCGGAGGCGTGCTCCGTCGACGGCTGCCGCT…
	zma-miRf156g-nb	Zm00001eb175150	Zm00001d049822	Zm00001d049822_T001	1.5	1	20	1200	1219	ACAGAAGAUAGAGAGCACAG	::::::::::: ::::::::	CUGUGCUCUCUCUCUUCUGU	Cleavage	cdna chromosome:AGPv4:4:46350597:46355118:1	Squamosa promoter binding-like protein [Source:UniProtKB/TrEMBL;Acc:A0A1B1MQA9]	SBP domain	1	ATTCCTCCTCCTCCGAAGCAGCAGGCAGCAGCTGCATCGCACCTCACACCTCTCGTGTCCATCGATCCAGCCGCCGCCGCAGCTGCAGCTCTCACTTCACTGTTGCTGTGCCACCTCCTCGTCGCCTGTAGTGTCTGTCGATAGATAAACGCCCGCGGAATGAGAGGGAAGGAGCGGAAGCTGCAGCGGGCGCGCGCGTGCAAGGGCTAGGACTAGCGGTTGCAACGTCGGCGCGCGCGGCGTACGTCGGGCATGGATTGGGATCTCAACGCGGCGGGCGCGTGGGACCTCGCGGAGCTGGAGCGGGACCACGCGGCCGCGGCGCCGTCGTCGGGGGGCCACGCCGCCAATGCTGCCGCGGCGGGCACGGGGACGGAGAGCCGCCCGCCGGCGCCCGGG…
	zma-miRf156g-nb	Zm00001eb175190	Zm00001d049824	Zm00001d049824_T002	1.5	1	20	1206	1225	ACAGAAGAUAGAGAGCACAG	::::::::::: ::::::::	CUGUGCUCUCUCUCUUCUGU	Cleavage	cdna chromosome:AGPv4:4:46625882:46630722:-1	Squamosa promoter binding-like protein [Source:UniProtKB/TrEMBL;Acc:A0A1B1MQB5]	SBP domain	1	ATTCCTCCTCCTCCGAAGCAGCAGGCAGCAGCTGCATCGCACCTCACACCTCTCGTGTCCATCGATCCAGCCGCCCGCCGCAGCTGCAGCTCTCACTGTTGCTGTGCCACCTCCTCGTCGCCTGTAGTGTCGACAGAGAAACGCCCGCTGAATGAGAGGGAAGGAACGGAAGCTGCAGCGGGCGCGCGAGTGCAAGGACTAGGACTAGCGGTTGCAACGTCGGCGCGCGCGCGCGTGCGGCGTACGTCGGGCATGGATTGGGATCTCAAGGCGGTGGGCGCGTGGGACCTCGCGGAGCTGGAGCAGGACCACGCGGCCGCCACGGCAGCAGCGGGGCCGTCCGAGGGCCACGCCACCGATACTGCCGCGGCGGGCACGGGCACGGGGACGGGGACGGAG…
	zma-miRf156g-nb	Zm00001eb199880	Zm00001d052890	Zm00001d052890_T001	1.5	1	20	1053	1072	ACAGAAGAUAGAGAGCACAG	::::::::::: ::::::::	CUGUGCUCUCUCUCUUCUGU	Cleavage	cdna chromosome:AGPv4:4:203611347:203615518:-1	Squamosa promoter-binding protein-like (SBP domain) transcription factor family protein [Source:UniProtKB/TrEMBL;Acc:B7ZYE2]	SBP domain	1	GGCAACAGCGAGCCCTGCTGTCCCTCTGCTTCGCCACCTCCTCCCTCCCTCTCTTTCCTTCCTCTTGGAGGAGAGAGAAGAGGGGGAGAGCCAGTCAGCCAGCCAGCCCAAGAACAGCGTACGTACGTTGTCAAGTCCCGTCGCCGCCGCAGCAGCTTCGCTCCTCCCGCCCCGCCCACCGTCGCGCGCGGCGGCGGGGAGCGAGCAATGGAGGCCGGCGGCGCCAGCGGCGGCGACGACGGGGACGGCCAGCTGCACGGCCTCAAGTTCGGCAAGAAGATCTACTTCGAGGACGCCGGCGGCTCCAGTAGCAGCGGCGGCAGTGGCAGTGCCAGCGCGACCGCGCCTCCAGCGACGCAGCAGCCGTCGCCGCCGGCCGCTTCGCCTAGGGCCGCGCCC…
	zma-miRf156a-nb	Zm00001eb101920	Zm00001d006028	Zm00001d006028_T001	1.5	1	20	932	951	UGACAGAAGAGAGUGAGUAC	::.::: :::::::::::::	GUGCUCUCUCUCUUCUGUCA	Cleavage	cdna chromosome:AGPv4:2:195579800:195583642:-1	SBP transcription factor [Source:UniProtKB/TrEMBL;Acc:B4FLF0]	SBP domain	1	CTGCCTCCTCCTACCCTTCCCTCGCTGAAGCCCTCTCGCGCCTCCTCCCACTCCCACTGGACAGAGAGGAGGTTAGTGGAAGGCGGGCTAGGAGGCTACGCCGCCACAGACGCGAAGCGATAGCGTCGGGGGGAAGCAAGGAAGCGGGTGGCAATGGCGACCGGCGGCGGCGGTGGGAGCGACGACTTCCACGGGCTCACGTTCGGCCAGAAGATCTACTTCGAGCAGGACGCGGGCGCCGCCGGGGGGAGCGCGACGGGCGGCAGGAAGGGGAAGGGCGCCGCGGCGTCCGCGAGCGCCGCCCAGCCGCCGCGGTGCCGGGTGGACGGGTGCGGCGTGGATCTGAGCGCCGTCAAGCAGTACTACTGCCGGCACAAGGTGTGCTACATGCACTCCAAG…
	zma-miRf156a-nb	Zm00001eb102440	Zm00001d006091	Zm00001d006091_T001	1.5	1	20	1544	1563	UGACAGAAGAGAGUGAGUAC	::.::: :::::::::::::	GUGCUCUCUCUCUUCUGUCA	Cleavage	cdna chromosome:AGPv4:2:197898982:197903861:1	Zm00001d006091	SBP domain	1	GACTGCCCAGCGCCCCAGTTCCTGGCTGGCCGGCTGGCTGTGGCCTGTGGCTGTGCCTGGTCTCCTCTTCCTCGGTGGTGGCGGTGGCGGTGGACGGTGGTGCTGCTGGTGGTGTTGCGCTGCTTGTTCGGTTGTTCCTCACTTTCACTTCCTTTTTCCTCCACGGCTCCCGTCACCTAAGCAGCAGCTGCAGCAGCATATCCCCCGCACACCACTCGCTTCTTCGCCATCACCCGGTGGCTAGCTCTTGCAGCAGCTCATCTCATCTCTACCTCTGGCTGGCAGTTTATTTCTCTCCTCCCTATCAGCATAAGCTCAGCTCAGCTCAGCTCAGCCCAGCTCCCTGCTGATCTGCGGCATTTGACCTGCCTCCCGTGCTTGAAGCTTGATTTGTTCGTT…
	zma-miRf156a-nb	Zm00001eb105640	Zm00001d006451	Zm00001d006451_T001	1.5	1	20	769	788	UGACAGAAGAGAGUGAGUAC	:.::: :::::::::::::	AUGCUCUCUCUCUUCUGUCA	Cleavage	cdna chromosome:AGPv4:2:208544401:208546453:-1	Zm00001d006451	SBP domain	1	ATGAGAGGCACGGCACCAGAGCTCCAGCTCCACATCGCCAGCTCCCGGGCCGCACCTCGATCGCCCAGGCCGGCCTCCTCCCTCGCCGCCGGCGCCGCCATGGACCGCAAGAGCAAGTCCGCCAAGGGCGCCGCGAGCTCGGCAGCGGCGTCCATGGCCGCGCTCGCCGCAGCCGCCGCGGCCGGCGACAGCAGCTCGGGCCCCGCCGACGGCGCGCCGCCGCCGCCGCCGCCGCACGGTGAGGAGTACAGCGTGCCTGCGAAGATGGCGGCCGTGGGAGACGCCTCCAGCTCCTCCCCCGTGGCGCCGAGGAGGGGCGTGGCGGCCGCGTTGGGAGGCGGCGCCTCCAGCTCCTCCCCGGCCGCGGTGAGGAGGGGCGCGGCGGCGGCGGCGGCGGCG…
	zma-miRf156a-nb	Zm00001eb364360	Zm00001d012015	Zm00001d012015_T001	1.5	1	20	788	807	UGACAGAAGAGAGUGAGUAC	::.::: :::::::::::::	GUGCUCUCUCUCUUCUGUCA	Cleavage	cdna chromosome:AGPv4:8:166514041:166517345:-1	Zm00001d012015	SBP domain	1	ATGGACTGGGACGCCAAGATGCTCCCTGCCTGGGACCTGGGCACGGTGGTCGTGCCCATCGGCGGCGGCGGCGGCGCGCTGGACCTGAAGCTGGGCGCGCCGACGAGCTCGAGGGCGGCGGTGGCCACGGCCGCGCCCACGCTGCCGTCGGCGAACCCTCCGCCGCCGCCGCCGCCGCCGTCGTCGTCCGCGCCGCCGAAGCGGCCGCGCCCGGGCCACGCGCAGCAGGCGGCGCCGGCGTGCTCCGTGCAGGGCTGCGACGCCGACCTGTCCCAGTGCCGCGACTACCACCGCCGCCACAAGGTCTGCGTGGCGCACTCCAAGGCGCCCTTCGTCACCGTCGCCGGCCAGCAGCAGCGCTTCTGCCAGCAGTGCAGCAGGTTTCATCTGCTCGAGGAG…
	zma-miRf156a-nb	Zm00001eb227180	Zm00001d014698	Zm00001d014698_T006	1.5	1	20	1196	1215	UGACAGAAGAGAGUGAGUAC	::.::: :::::::::::::	GUGCUCUCUCUCUUCUGUCA	Cleavage	cdna chromosome:AGPv4:5:59822734:59826361:-1	SBP transcription factor [Source:UniProtKB/TrEMBL;Acc:B6TF72]	SBP domain	1	AGAGCTCTCGTGGTTCTTGGCCTTCCGTGTGTCTGCCAGCGCTGCCAGCTTTCACATAAACAAGTTGGGGAAGCAGTTGAGGTTTTCTAATTCTTCTTGGAAGGATTGAGATCTCCAGTTCTGATAATGGGTTCTTTTGGGATGAACTGGAATCAGAAGGACCCCATGGTGTGGGATTGGGAACATCTAGTACCGTCTGTCTCAAATGCAGTTACAAGGCACGGATCTGCTAATTCATCTGGTGGTACTCTTACTTCTAACTCAGAGCTAGGGCATGGTTCATCCAAGAGCTCTATTTCAGCGTCCATTGATTCACCCTCTGGAGTAGGGAACAGCTTAGAGTTCAACTTCGCCGCTGTTGAGAGGCATGTTAAGAACACGGGCACGAACGGCAGAGTC…
[truncated: 563 more rows]

## Sheet: Table S13.3
Table S13.3. The number of miRNAs potentially targeting the same target gene
Gene	No of miRNAs	Annotation
Zm00001d013699	21	Homeobox-leucine zipper protein ATHB-14
Zm00001d014252	21	Ribosomal protein L15e
[truncated: 542 more rows]
