# Supplementary material for: MicroRNA (miRNA) profiling of maize genotypes with differential response to Aspergillus flavus implies zma-miR156–squamosa promoter binding protein (SBP) and zma-miR398/zma-miR394–F -box combinations involved in resistance mechanisms
Source: Stress Biol. 2024 May 10;4(1):26. doi: 10.1007/s44154-024-00158-w (PMC11087424; doi:10.1007/s44154-024-00158-w)
Supplement: Supplementary file 24 — Additional file 24:Supplementary Table S14. Target genes of the unique miRNAs identified from the publicly available maize degradome libraries. [file 44154_2024_158_MOESM24_ESM.xlsx]

## Sheet: Table S14
Table S14. Target genes of the unique miRNAs identified from the publicly available maize degradome libraries
Study	SiteID		Gene	TStart	TStop	TSlice	MFEperfect	MFEsite	MFEratio	AllenScore	Paired	Unpaired	Structure	Sequence	DegradomeCategory	DegradomePval
Study1	Zm00001eb299670T002:1387	zma-miRX01-nb	Zm00001eb299670	1376	1399	1387	-32.3	-23.4	0.724458	9	2-6,1398-1394;7-11,1390-1386;12-20,1384-1376	1-1,1399-1399[UP5];x-x,1393-1391[BULt];x-x,1385-1385[BULt]	(((((((((.(((((...(((((.&.)))))---)))))-)))))))))	CAGUGCAUUCUCAUCCUAAUCCAG&UUGGAU---GAUGA-AAUGCACUG	2	0.44253
Study1	Zm00001eb002920T001:411	zma-miRX02-nb	Zm00001eb002920	401	420	411	-36.6	-24.3	0.663934	10.5	1-2,420-419;5-11,416-410;14-19,407-402	3-4,418-417[SIL];12-13,409-408[SIL];20-20,401-401[UP3]	.((((((..(((((((..((&))..)))))))..)))))).	ACCGCCUUGCCGACGCCUCA&UGUUGUGUUGGAUAGGUGGG	2	1
Study1	Zm00001eb021550T002:876	zma-miRX02-nb	Zm00001eb021550	861	886	876	-36.6	-24	0.655738	16.5	1-5,886-882;6-12,880-874;13-20,868-861	x-x,881-881[BULt];x-x,873-869[BULt]	((((((((.....(((((((.(((((&)))))-)))))))-----))))))))	CCUGCCUGACGGUUCCAGCGUCAGCA&UGUUG-UGUUGGA-----UAGGUGGG	2	1
Study1	Zm00001eb038700T001:48	zma-miRX02-nb	Zm00001eb038700	38	57	48	-36.6	-24.2	0.661202	7.5	2-4,56-54;6-8,52-50;10-19,48-39	1-1,57-57[UP5];5-5,53-53[SIL];9-9,49-49[SIL];20-20,38-38[UP3]	.((((((((((.(((.(((.&.))).))).)))))))))).	GCCGCCUAUCCCACAAGACG&UGUUGUGUUGGAUAGGUGGG	2	1
Study1	Zm00001eb049240T001:3684	zma-miRX02-nb	Zm00001eb049240	3674	3693	3684	-36.6	-28.4	0.775956	6.5	1-10,3693-3684;13-20,3681-3674	11-12,3683-3682[SIL]	((((((((..((((((((((&))))))))))..))))))))	CCUACCUAUACAGCACGACA&UGUUGUGUUGGAUAGGUGGG	2	0.484858
Study1	Zm00001eb076150T001:648	zma-miRX02-nb	Zm00001eb076150	638	657	648	-36.6	-26.1	0.713115	7	2-12,656-646;15-20,643-638	1-1,657-657[UP5];13-14,645-644[SIL]	((((((..(((((((((((.&.)))))))))))..))))))	UCCACUACUCCAGCACGGCG&UGUUGUGUUGGAUAGGUGGG	2	0.996685
Study1	Zm00001eb183760T001:426	zma-miRX02-nb	Zm00001eb183760	417	436	426	-36.6	-26	0.710383	7	1-8,436-429;9-11,427-425;13-20,424-417	x-x,428-428[BULt];12-12,x-x[BULq]	((((((((-(((.((((((((&))))))))-))).))))))))	CCUGCCUA-CCAGGCACGACA&UGUUGUGU-UGGAUAGGUGGG	1	0.347793
Study1	Zm00001eb242360T001:308	zma-miRX02-nb	Zm00001eb242360	298	317	308	-36.6	-24.98	0.682514	11	1-1,317-317;3-11,315-307;15-20,303-298	2-2,316-316[SIL];12-14,306-304[SIL]	((((((...(((((((((.(&).)))))))))...))))))	CCCGCCGCGCCGGCGCAGGG&UGUUGUGUUGGAUAGGUGGG	0	0.396574
Study1	Zm00001eb248700T001:1545	zma-miRX02-nb	Zm00001eb248700	1534	1554	1545	-36.6	-24.2	0.661202	7	2-6,1553-1549;8-13,1547-1542;15-20,1539-1534	1-1,1554-1554[UP5];7-7,1548-1548[SIL];14-14,1541-1540[AILt]	((((((..((((((.(((((.&.))))).))))))-.))))))	CUCACCAAGUCCAAGACAGCC&UGUUGUGUUGGAU-AGGUGGG	2	1
Study1	Zm00001eb278610T001:184	zma-miRX02-nb	Zm00001eb278610	164	193	184	-36.6	-24.2	0.661202	17	2-4,192-190;6-13,188-181;14-20,170-164	1-1,193-193[UP5];5-5,189-189[SIL];x-x,180-171[BULt]	(((((((..........((((((((.(((.&.))).))))))))----------)))))))	CCCACCUGAUGCGCCGCAUCCAGCGGGGCC&UGUUGUGUUGGAU----------AGGUGGG	2	1
Study1	Zm00001eb294200T002:281	zma-miRX02-nb	Zm00001eb294200	272	290	281	-36.6	-23.8	0.650273	11.5	4-11,287-280;13-20,279-272	1-3,290-288[UP5];12-12,x-x[BULq]	((((((((-((((((((...&...)))))))).))))))))	UCCGCCUG-CCGGCGCACCU&UGUUGUGUUGGAUAGGUGGG	2	1
Study1	Zm00001eb346090T001:53	zma-miRX02-nb	Zm00001eb346090	45	62	53	-36.6	-26.9	0.734973	7.5	1-11,62-52;15-20,50-45	12-14,51-51[AILq]	((((((.--(((((((((((&)))))))))))...))))))	CCCGCCG--CCGACGCAGCA&UGUUGUGUUGGAUAGGUGGG	2	0.956153
Study1	Zm00001eb373790T001:184	zma-miRX02-nb	Zm00001eb373790	164	193	184	-36.6	-27.4	0.748634	15	2-13,192-181;14-20,170-164	1-1,193-193[UP5];x-x,180-171[BULt]	(((((((..........((((((((((((.&.))))))))))))----------)))))))	CCCACCUGAUGCGCCGCAUCCAGCGCGGCC&UGUUGUGUUGGAU----------AGGUGGG	2	0.887786
Study1	Zm00001eb378890T001:120	zma-miRX02-nb	Zm00001eb378890	111	129	120	-36.6	-24.2	0.661202	7.5	2-7,128-123;9-11,121-119;13-20,118-111	1-1,129-129[UP5];8-8,122-122[SIL];12-12,x-x[BULq]	((((((((-(((.((((((.&.)))))).))).))))))))	CCUGCCUG-CCACCACGACG&UGUUGUGUUGGAUAGGUGGG	2	1
Study1	Zm00001eb397600T001:1317	zma-miRX02-nb	Zm00001eb397600	1306	1328	1317	-36.6	-24.6	0.672131	9.5	2-5,1327-1324;6-12,1321-1315;13-20,1313-1306	1-1,1328-1328[UP5];x-x,1323-1322[BULt];x-x,1314-1314[BULt]	((((((((.(((((((..((((.&.))))--)))))))-))))))))	UCCACCUACUCCGACAACCAGCC&UGUUG--UGUUGGA-UAGGUGGG	2	1
Study1	Zm00001eb403260T003:984	zma-miRX02-nb	Zm00001eb403260	973	993	984	-36.6	-23.8	0.650273	8.5	2-4,992-990;6-11,988-983;12-20,981-973	1-1,993-993[UP5];5-5,989-989[SIL];x-x,982-982[BULt]	(((((((((.((((((.(((.&.))).))))))-)))))))))	CCUACCUAUCCCAAUAGGAUG&UGUUGUGUUGG-AUAGGUGGG	2	1
Study1	Zm00001eb003490T001:2677	zma-miRX03-nb	Zm00001eb003490	2667	2686	2677	-24.3	-18.7	0.769547	6	1-15,2686-2672	16-20,2671-2667[UP3]	.....(((((((((((((((&))))))))))))))).....	GAAAAAUAAGAUGUGUGAAA&UUUCACAUAUCUUAUGAAUU	2	0.26506
Study1	Zm00001eb067960T002:1879	zma-miRX03-nb	Zm00001eb067960	1869	1887	1879	-24.3	-15.8	0.650206	8	1-6,1887-1882;8-16,1881-1873	7-7,x-x[BULq];17-20,1872-1869[UP3]	....(((((((((-((((((&)))))).)))))))))....	GCAGCAUAAGAUG-GUGGAA&UUUCACAUAUCUUAUGAAUU	2	0.991714
Study1	Zm00001eb074410T001:529	zma-miRX03-nb	Zm00001eb074410	519	538	529	-24.3	-16.3	0.670782	9	3-17,536-522	1-2,538-537[UP5];18-20,521-519[UP3]	...(((((((((((((((..&..)))))))))))))))...	UUGUUGUAAGGUAUGUGGCG&UUUCACAUAUCUUAUGAAUU	2	0.953661
Study1	Zm00001eb156600T001:1228	zma-miRX03-nb	Zm00001eb156600	1214	1237	1228	-24.3	-19.6	0.806584	5.5	1-14,1237-1224;15-20,1219-1214	x-x,1223-1220[BULt]	((((((....((((((((((((((&))))))))))))))----))))))	AAUUCAAGUGUGAGAUAUGUGGAA&UUUCACAUAUCUUA----UGAAUU	2	0.111703
Study1	Zm00001eb160470T002:1240	zma-miRX03-nb	Zm00001eb160470	1230	1249	1240	-24.3	-15.8	0.650206	8.5	1-13,1249-1237	14-20,1236-1230[UP3]	.......(((((((((((((&))))))))))))).......	AAAUGAAGAGGUAUGUGAAA&UUUCACAUAUCUUAUGAAUU	2	0.994882
Study1	Zm00001eb205630T001:155	zma-miRX03-nb	Zm00001eb205630	144	165	155	-24.3	-16.2	0.666667	6.5	1-8,165-158;9-13,156-152;14-19,150-145	x-x,157-157[BULt];x-x,151-151[BULt];20-20,144-144[UP3]	.((((((.(((((.((((((((&))))))))-)))))-)))))).	UGUUCGUGGAGGUAAUGUGAAA&UUUCACAU-AUCUU-AUGAAUU	2	0.971823
Study1	Zm00001eb205670T001:155	zma-miRX03-nb	Zm00001eb205670	144	165	155	-24.3	-16.2	0.666667	6.5	1-8,165-158;9-13,156-152;14-19,150-145	x-x,157-157[BULt];x-x,151-151[BULt];20-20,144-144[UP3]	.((((((.(((((.((((((((&))))))))-)))))-)))))).	UGUUCGUGGAGGUAAUGUGAAA&UUUCACAU-AUCUU-AUGAAUU	2	0.9716
Study1	Zm00001eb270250T004:707	zma-miRX03-nb	Zm00001eb270250	697	717	707	-24.3	-17	0.699588	7.5	1-5,717-713;6-16,711-701	x-x,712-712[BULt];17-20,700-697[UP3]	....(((((((((((.(((((&)))))-)))))))))))....	GUUGCAUGGGAUAUGCUGAAA&UUUCA-CAUAUCUUAUGAAUU	2	0.815456
Study1	Zm00001eb343660T005:3942	zma-miRX03-nb	Zm00001eb343660	3932	3950	3942	-24.3	-17	0.699588	6.5	1-4,3950-3947;6-16,3946-3936	5-5,x-x[BULq];17-20,3935-3932[UP3]	....(((((((((((-((((&)))).)))))))))))....	ACGCCAUGAGAUAUG-GAAA&UUUCACAUAUCUUAUGAAUU	2	0.823996
Study1	Zm00001eb012080T001:712	zma-miRX04-nb	Zm00001eb012080	702	721	712	-41.5	-28.2	0.679518	8.5	3-5,719-717;7-11,715-711;13-20,709-702	1-2,721-720[UP5];6-6,716-716[SIL];12-12,710-710[SIL]	((((((((.(((((.(((..&..))).))))).))))))))	CGGGGGUCCCGUCGUGCCGC&AUGGCUCGACGAGGCCUUCG	2	0.999999
Study1	Zm00001eb063190T001:398	zma-miRX04-nb	Zm00001eb063190	389	407	398	-41.5	-27.6	0.66506	9.5	3-7,405-401;9-11,399-397;13-19,396-390	1-2,407-406[UP5];8-8,400-400[SIL];12-12,x-x[BULq];20-20,389-389[UP3]	.(((((((-(((.(((((..&..))))).))).))))))).	GGGAGGCC-CGUGGAGUCUG&AUGGCUCGACGAGGCCUUCG	2	1
Study1	Zm00001eb101840T001:294	zma-miRX04-nb	Zm00001eb101840	284	303	294	-41.5	-29.4	0.708434	7.5	2-8,302-296;11-12,293-292;14-20,290-284	1-1,303-303[UP5];9-10,295-294[SIL];13-13,291-291[SIL]	(((((((.((..(((((((.&.)))))))..)).)))))))	CGAGGGCGUCCGCGAGCCGG&AUGGCUCGACGAGGCCUUCG	2	0.998518
Study1	Zm00001eb121990T001:91	zma-miRX04-nb	Zm00001eb121990	82	100	91	-41.5	-30.6	0.737349	7	3-7,98-94;9-17,92-84;19-20,83-82	1-2,100-99[UP5];8-8,93-93[SIL];18-18,x-x[BULq]	((-(((((((((.(((((..&..))))).))))))))).))	CG-AGGCCUCGUGGAGUCGG&AUGGCUCGACGAGGCCUUCG	2	0.92789
Study1	Zm00001eb127690T002:153	zma-miRX04-nb	Zm00001eb127690	143	163	153	-41.5	-27.2	0.655422	10	4-5,160-159;7-9,157-155;10-20,153-143	1-3,163-161[UP5];6-6,158-158[SIL];x-x,154-154[BULt]	(((((((((((.(((.((...&...)).)))-)))))))))))	CGAAGGCCUUGCUCGCGCAAA&AUGGCUCGA-CGAGGCCUUCG	2	1
Study1	Zm00001eb239090T001:130	zma-miRX04-nb	Zm00001eb239090	116	140	130	-41.5	-28.06	0.676145	16	1-3,140-138;4-10,136-130;13-20,123-116	x-x,137-137[BULt];11-12,129-124[AILt]	((((((((......(((((((.(((&)))-)))))))----..))))))))	CGGGGGCCGCGCCGGUCGAGCGCGU&AUG-GCUCGAC----GAGGCCUUCG	2	1
Study1	Zm00001eb243920T001:535	zma-miRX04-nb	Zm00001eb243920	525	545	535	-41.5	-27	0.650602	6.5	2-5,544-541;6-13,539-532;15-19,530-526	1-1,545-545[UP5];x-x,540-540[BULt];14-14,531-531[SIL];20-20,525-525[UP3]	.(((((.((((((((.((((.&.))))-)))))))).))))).	GGAGGGACUCGUUGAUGCCAA&AUGGC-UCGACGAGGCCUUCG	2	1
Study1	Zm00001eb247080T001:723	zma-miRX04-nb	Zm00001eb247080	711	733	723	-41.5	-28.1	0.677108	8.5	1-3,733-731;4-7,729-726;10-16,723-717;17-20,714-711	x-x,730-730[BULt];8-9,725-724[SIL];x-x,716-715[BULt]	((((..(((((((..((((.(((&)))-))))..)))))))--))))	CGGAGCGGCCUCGGAGAGCACAU&AUG-GCUCGACGAGGCC--UUCG	2	1
Study1	Zm00001eb252780T003:208	zma-miRX04-nb	Zm00001eb252780	189	217	208	-41.5	-28.1	0.677108	24	4-10,214-208;11-20,198-189	1-3,217-215[UP5];x-x,207-199[BULt]	((((((((((.........(((((((...&...)))))))---------))))))))))	CGGGGGCCUCUACAUCGGCGUCGAGCAGC&AUGGCUCGAC---------GAGGCCUUCG	1	0.639397
Study1	Zm00001eb254510T001:1327	zma-miRX04-nb	Zm00001eb254510	1317	1337	1327	-41.5	-27.4	0.660241	6.5	2-7,1336-1331;8-15,1329-1322;18-20,1319-1317	1-1,1337-1337[UP5];x-x,1330-1330[BULt];16-17,1321-1320[SIL]	(((..((((((((.((((((.&.))))))-))))))))..)))	CGGCAGCCUCGUCAGGGCCAC&AUGGCUC-GACGAGGCCUUCG	2	1
Study1	Zm00001eb257680T002:232	zma-miRX04-nb	Zm00001eb257680	221	241	232	-41.5	-29.6	0.713253	7	3-9,239-233;11-13,231-229;14-19,227-222	1-2,241-240[UP5];10-10,232-232[SIL];x-x,228-228[BULt];20-20,221-221[UP3]	.((((((.(((.(((((((..&..))))))).)))-)))))).	GGAAGGCUCUCUUCGAGCCUC&AUGGCUCGACGAG-GCCUUCG	2	0.995307
Study1	Zm00001eb275390T001:166	zma-miRX04-nb	Zm00001eb275390	155	174	166	-41.5	-29	0.698795	4.5	1-4,174-171;6-13,170-163;14-20,161-155	5-5,x-x[BULq];x-x,162-162[BULt]	(((((((.((((((((-((((&)))).))))))))-)))))))	CGGAGGCGCUCGUCGA-CUAU&AUGGCUCGACGAG-GCCUUCG	2	0.999642
Study1	Zm00001eb291190T001:560	zma-miRX04-nb	Zm00001eb291190	550	568	560	-41.5	-27.3	0.657831	8.5	3-5,566-564;7-17,563-553;19-19,551-551	1-2,568-567[UP5];6-6,x-x[BULq];18-18,552-552[SIL];20-20,550-550[UP3]	.(.(((((((((((-(((..&..))).))))))))))).).	GGCGGGCCUCGUCG-GCUCC&AUGGCUCGACGAGGCCUUCG	2	1
Study1	Zm00001eb315920T003:1297	zma-miRX04-nb	Zm00001eb315920	1285	1307	1297	-41.5	-28.7	0.691566	8.5	1-3,1307-1305;4-12,1303-1295;14-20,1291-1285	x-x,1304-1304[BULt];13-13,1294-1292[AILt]	(((((((...(((((((((.(((&)))-)))))))))--.)))))))	CGGAGGCGUAUCGUCGAGCUCGU&AUG-GCUCGACGA--GGCCUUCG	2	0.999896
Study1	Zm00001eb335560T001:676	zma-miRX04-nb	Zm00001eb335560	665	685	676	-41.5	-29.2	0.703614	5.5	1-3,685-683;5-13,681-673;15-16,671-670;17-20,668-665	4-4,682-682[SIL];14-14,672-672[SIL];x-x,669-669[BULt]	((((.((.(((((((((.(((&))).))))))))).))-))))	CGGACGGGCUCGUCGAGGCGU&AUGGCUCGACGAGGCC-UUCG	0	0.225795
Study1	Zm00001eb351210T001:21	zma-miRX04-nb	Zm00001eb351210	11	31	21	-41.5	-27.8	0.66988	8.5	3-7,29-25;8-12,23-19;14-16,17-15;18-20,13-11	1-2,31-30[UP5];x-x,24-24[BULt];13-13,18-18[SIL];17-17,14-14[SIL]	(((.(((.(((((.(((((..&..)))))-))))).))).)))	CGGCGGCGUCGUCGGGGCCGG&AUGGCUC-GACGAGGCCUUCG	2	1
Study1	Zm00001eb371680T001:720	zma-miRX04-nb	Zm00001eb371680	710	729	720	-41.5	-27.58	0.664578	10.5	3-7,727-723;11-19,719-711	1-2,729-728[UP5];8-10,722-720[SIL];20-20,710-710[UP3]	.(((((((((...(((((..&..)))))...))))))))).	GGAGGGCCUCCAAGAGCCCG&AUGGCUCGACGAGGCCUUCG	2	1
Study1	Zm00001eb375130T001:746	zma-miRX04-nb	Zm00001eb375130	735	756	746	-41.5	-27.2	0.655422	9	2-6,755-751;7-7,749-749;10-12,746-744;13-20,742-735	1-1,756-756[UP5];x-x,750-750[BULt];8-9,748-747[SIL];x-x,743-743[BULt]	((((((((.(((..(.(((((.&.)))))-)..)))-))))))))	CGAAGGCCGUCGAGGUAGCCAA&AUGGCU-CGACGA-GGCCUUCG	2	1
Study1	Zm00001eb388990T001:937	zma-miRX04-nb	Zm00001eb388990	927	947	937	-41.5	-27.3	0.657831	10	3-4,945-944;6-7,941-940;9-19,938-928	1-2,947-946[UP5];5-5,943-942[AILt];8-8,939-939[SIL];20-20,927-927[UP3]	.(((((((((((.((..((..&..))-.)).))))))))))).	GGAAGGCCUCGUGGAAACCUA&AUGG-CUCGACGAGGCCUUCG	2	1
Study1	Zm00001eb419390T001:72	zma-miRX04-nb	Zm00001eb419390	63	85	72	-41.5	-27.1	0.653012	13	3-6,83-80;7-13,75-69;15-20,68-63	1-2,85-84[UP5];x-x,79-76[BULt];14-14,x-x[BULq]	((((((-(((((((....((((..&..))))----))))))).))))))	CGAAGG-CUCGUCGUCCUGGCCCU&AUGGCU----CGACGAGGCCUUCG	2	1
Study1	Zm00001eb427390T001:295	zma-miRX04-nb	Zm00001eb427390	285	308	295	-41.5	-30.9	0.744578	12	1-8,308-301;9-10,296-295;12-19,293-286	x-x,300-297[BULt];11-11,294-294[SIL];20-20,285-285[UP3]	.((((((((.((....((((((((&))))))))----)).)))))))).	GGAAGGCCUGGUUGAGCGAGCCGU&AUGGCUCG----ACGAGGCCUUCG	2	0.886897
Study1	Zm00001eb427410T003:1345	zma-miRX04-nb	Zm00001eb427410	1334	1355	1345	-41.5	-29.6	0.713253	7	1-4,1355-1352;5-11,1350-1344;13-20,1341-1334	x-x,1351-1351[BULt];12-12,1343-1342[AILt]	((((((((..(((((((.((((&))))-)))))))-.))))))))	CGGAGGUCACCGUCGAGUCCAU&AUGG-CUCGACG-AGGCCUUCG	2	0.99527
Study1	Zm00001eb107140T001:351	zma-miRX05-nb	Zm00001eb107140	345	360	351	-33.6	-21.9	0.651786	8.5	1-11,360-350;16-20,349-345	12-15,x-x[BULq]	(((((----(((((((((((&)))))))))))....)))))	GCCGG----GGUUCCGGUUC&GAACUGGAAUUGAAACUGGC	1	0.211648
Study1	Zm00001eb223240T001:733	zma-miRX05-nb	Zm00001eb223240	720	742	733	-33.6	-22.42	0.667262	10.5	3-13,740-730;16-20,724-720	1-2,742-741[UP5];14-15,729-725[AILt]	(((((.....(((((((((((..&..)))))))))))---..)))))	GCCGGGCAUCUCGAUUCCGGUAU&GAACUGGAAUUGA---AACUGGC	0	0.0658988
Study1	Zm00001eb320470T001:514	zma-miRX05-nb	Zm00001eb320470	504	523	514	-33.6	-23.48	0.69881	5.5	1-12,523-512;16-17,508-507;19-20,505-504	13-15,511-509[SIL];18-18,506-506[SIL]	((.((...((((((((((((&))))))))))))...)).))	GCGGGAGGCAGUUCCAGUUC&GAACUGGAAUUGAAACUGGC	2	0.606154
Study1	Zm00001eb054990T002:563	zma-miRX07-nb	Zm00001eb054990	552	573	563	-39.1	-27.1	0.693095	11	3-5,571-569;8-16,565-557;18-21,555-552	1-2,573-572[UP5];6-7,568-566[AILt];17-17,556-556[SIL]	((((.(((((((((...(((..&..)))-..))))))))).))))	CGGGGAGGUCAUGCCGGGGCAG&UAGCC-AAGCAUGAUUUGCCCG	2	0.800293
Study1	Zm00001eb057130T001:440	zma-miRX07-nb	Zm00001eb057130	428	449	440	-39.1	-25.6	0.654731	11.5	3-6,447-444;9-12,441-438;14-21,435-428	1-2,449-448[UP5];7-8,443-442[SIL];13-13,437-436[AILt]	((((((((..((((..((((..&..))))..))))-.))))))))	CGGGCAAGGCCGUGACUGGCGA&UAGCCAAGCAUG-AUUUGCCCG	2	0.995307
Study1	Zm00001eb257640T001:16	zma-miRX07-nb	Zm00001eb257640	4	25	16	-39.1	-27.6	0.705882	8.5	3-6,23-20;8-14,18-12;15-21,10-4	1-2,25-24[UP5];7-7,19-19[SIL];x-x,11-11[BULt]	(((((((.(((((((.((((..&..)))).)))))))-)))))))	UGGGCGGCAUCGUGCCUGGCGU&UAGCCAAGCAUGAU-UUGCCCG	2	0.644579
Study1	Zm00001eb267580T001:632	zma-miRX07-nb	Zm00001eb267580	621	641	632	-39.1	-26.6	0.680307	8.5	3-14,639-628;16-19,626-623	1-2,641-640[UP5];15-15,627-627[SIL];20-21,622-621[UP3]	..((((.((((((((((((..&..)))))))))))).))))..	AAGGCAUGUCGUGUUUGGCCA&UAGCCAAGCAUGAUUUGCCCG	2	0.921346
Study1	Zm00001eb356220T001:623	zma-miRX07-nb	Zm00001eb356220	612	632	623	-39.1	-26.6	0.680307	8.5	3-14,630-619;16-19,617-614	1-2,632-631[UP5];15-15,618-618[SIL];20-21,613-612[UP3]	..((((.((((((((((((..&..)))))))))))).))))..	AAGGCAUGUCGUGUUUGGCCA&UAGCCAAGCAUGAUUUGCCCG	2	0.91753
Study1	Zm00001eb024190T002:573	zma-miRX09-nb	Zm00001eb024190	561	582	573	-31.1	-21.3	0.684887	8	2-14,581-569;15-18,567-564	1-1,582-582[UP5];x-x,568-568[BULt];19-21,563-561[UP3]	...((((.(((((((((((((.&.)))))))))))))-))))...	GCCAAAUAACAGCCCAUCUGGU&UUCGGAUGGGUUGU-AUUUAUU	2	0.994283
Study1	Zm00001eb031250T004:1362	zma-miRX09-nb	Zm00001eb031250	1351	1371	1362	-31.1	-21.5	0.691318	6.5	1-9,1371-1363;11-14,1361-1358;16-20,1356-1352	10-10,1362-1362[SIL];15-15,1357-1357[SIL];21-21,1351-1351[UP3]	.(((((.((((.(((((((((&))))))))).)))).))))).	CGUGAAAGCAAGCUAUCCGAA&UUCGGAUGGGUUGUAUUUAUU	1	0.269706
Study1	Zm00001eb053730T001:265	zma-miRX09-nb	Zm00001eb053730	254	274	265	-31.1	-20.4	0.655949	11.5	2-8,273-267;10-16,265-259	1-1,274-274[UP5];9-9,266-266[SIL];17-21,258-254[UP3]	.....(((((((.(((((((.&.))))))).))))))).....	CGCUUAUGCAGCGCGUCCGGU&UUCGGAUGGGUUGUAUUUAUU	2	0.999996
Study1	Zm00001eb098540T004:1450	zma-miRX09-nb	Zm00001eb098540	1439	1459	1450	-31.1	-20.4	0.655949	12.5	1-4,1459-1456;6-14,1454-1446	5-5,1455-1455[SIL];15-21,1445-1439[UP3]	.......(((((((((.((((&)))).))))))))).......	GGCAGCAGCAGCCCGUGCGGA&UUCGGAUGGGUUGUAUUUAUU	2	0.999997
Study1	Zm00001eb110610T002:1308	zma-miRX09-nb	Zm00001eb110610	1297	1317	1308	-31.1	-21.3	0.684887	13.5	3-14,1315-1304	1-2,1317-1316[UP5];15-21,1303-1297[UP3]	.......((((((((((((..&..)))))))))))).......	GAAAGCCGCGGCCCGUCCGUG&UUCGGAUGGGUUGUAUUUAUU	2	0.994717
Study1	Zm00001eb173410T002:24	zma-miRX09-nb	Zm00001eb173410	13	34	24	-31.1	-20.3	0.652733	12.5	4-9,31-26;10-18,24-16	1-3,34-32[UP5];x-x,25-25[BULt];19-21,15-13[UP3]	...(((((((((.((((((...&...))))))-)))))))))...	UUCAAGUACGACACCGUCCACG&UUCGGAUGG-GUUGUAUUUAUU	2	0.999999
Study1	Zm00001eb197960T001:776	zma-miRX09-nb	Zm00001eb197960	765	785	776	-31.1	-22.3	0.717042	11	2-16,784-770	1-1,785-785[UP5];17-21,769-765[UP3]	.....(((((((((((((((.&.))))))))))))))).....	GUCAUGUGCAGCCUGUCCGGC&UUCGGAUGGGUUGUAUUUAUU	2	0.896307
Study1	Zm00001eb258480T001:739	zma-miRX09-nb	Zm00001eb258480	728	747	739	-31.1	-22	0.707395	9.5	1-5,747-743;7-16,742-733	6-6,x-x[BULq];17-21,732-728[UP3]	.....((((((((((-(((((&))))).)))))))))).....	CGGGCGUGCAGCCCA-CCGAG&UUCGGAUGGGUUGUAUUUAUU	2	0.944869
Study1	Zm00001eb400280T004:4314	zma-miRX09-nb	Zm00001eb400280	4303	4323	4314	-31.1	-24.4	0.784566	3.5	1-14,4323-4310;16-21,4308-4303	15-15,4309-4309[SIL]	((((((.((((((((((((((&)))))))))))))).))))))	GAUGAAAAUAACCCAUCUGAA&UUCGGAUGGGUUGUAUUUAUU	2	0.192012
Study1	Zm00001eb025670T001:946	zma-miRX10-nb	Zm00001eb025670	937	955	946	-27	-19	0.703704	8.5	1-11,955-945;15-20,942-937	12-14,944-943[AILq]	((((((..-(((((((((((&)))))))))))...))))))	CCUGGAUA-UGGCAAGAUGC&GUAUUUUGUUAGUUUCUAGG	2	0.98353
Study1	Zm00001eb064330T001:493	zma-miRX10-nb	Zm00001eb064330	482	504	493	-27	-19	0.703704	11.5	1-2,504-503;3-17,500-486;18-20,484-482	x-x,502-501[BULt];x-x,485-485[BULt]	(((.(((((((((((((((..((&))--)))))))))))))))-)))	CCUCGGAGGCUGACGAGGUUGGC&GU--AUUUUGUUAGUUUCU-AGG	2	0.98025
Study1	Zm00001eb123220T005:615	zma-miRX10-nb	Zm00001eb123220	606	623	615	-27	-19.8	0.733333	5	1-9,623-615;11-17,614-608;19-20,607-606	10-10,x-x[BULq];18-18,x-x[BULq]	((-(((((((-(((((((((&))))))))).))))))).))	CC-AGAAACU-ACAAGAUGC&GUAUUUUGUUAGUUUCUAGG	2	0.830809
Study1	Zm00001eb123450T002:1689	zma-miRX10-nb	Zm00001eb123450	1677	1701	1689	-27	-18.1	0.67037	14	1-6,1701-1696;7-14,1692-1685;15-20,1682-1677	x-x,1695-1693[BULt];x-x,1684-1683[BULt]	((((((..((((((((...((((((&))))))---))))))))--))))))	CCUGGAUGAGCUGGCGCACGAGUAC&GUAUUU---UGUUAGUU--UCUAGG	2	0.99982
Study1	Zm00001eb198600T002:472	zma-miRX10-nb	Zm00001eb198600	462	481	472	-27	-17.7	0.655556	10	2-17,480-465	1-1,481-481[UP5];18-20,464-462[UP3]	...((((((((((((((((.&.))))))))))))))))...	AAGGGAAGCUGACGGGAUGA&GUAUUUUGUUAGUUUCUAGG	2	0.999999
Study1	Zm00001eb253890T001:934	zma-miRX10-nb	Zm00001eb253890	924	944	934	-27	-19.1	0.707407	8.5	1-5,944-940;6-18,938-926;20-20,924-924	x-x,939-939[BULt];19-19,925-925[SIL]	(.(((((((((((((.(((((&)))))-))))))))))))).)	UGUGGAGACUGGCAAUGAUGC&GUAUU-UUGUUAGUUUCUAGG	2	0.972483
Study1	Zm00001eb282120T001:1240	zma-miRX10-nb	Zm00001eb282120	1230	1249	1240	-27	-18.4	0.681481	12.5	5-14,1245-1236;16-20,1234-1230	1-4,1249-1246[UP5];15-15,1235-1235[SIL]	(((((.((((((((((....&....)))))))))).)))))	CCUGGUGGCUGGCAGAGAGA&GUAUUUUGUUAGUUUCUAGG	2	0.998642
Study1	Zm00001eb425720T002:130	zma-miRX10-nb	Zm00001eb425720	120	138	130	-27	-20.7	0.766667	6.5	1-2,138-137;4-19,136-121	3-3,x-x[BULq];20-20,120-120[UP3]	.((((((((((((((((-((&)).)))))))))))))))).	GCUGGAGGCUGACAAAG-AC&GUAUUUUGUUAGUUUCUAGG	2	0.508696
Study1	Zm00001eb432420T002:1970	zma-miRX10-nb	Zm00001eb432420	1960	1981	1970	-27	-18.38	0.680741	12.5	1-9,1981-1973;12-19,1968-1961	10-11,1972-1969[AILt];20-20,1960-1960[UP3]	.((((((((....(((((((((&)))))))))--..)))))))).	GCUAGAGACGUACACAGGAUGC&GUAUUUUGU--UAGUUUCUAGG	2	0.998867
Study1	Zm00001eb003440T005:889	zma-miRX12-nb	Zm00001eb003440	876	898	889	-30.1	-19.9	0.66113	13.5	4-14,895-885;15-20,881-876	1-3,898-896[UP5];x-x,884-882[BULt]	((((((...(((((((((((...&...)))))))))))---))))))	CGUGGGCCUGGCCGGCGAGAACG&CUAUUUUGUUGGUU---UCCACG	2	1
Study1	Zm00001eb026610T001:562	zma-miRX12-nb	Zm00001eb026610	552	571	562	-30.1	-22.5	0.747508	6.5	3-18,569-554	1-2,571-570[UP5];19-20,553-552[UP3]	..((((((((((((((((..&..))))))))))))))))..	UCUGGAGACCAACAAGAUCA&CUAUUUUGUUGGUUUCCACG	2	0.968028
Study1	Zm00001eb030660T001:9295	zma-miRX12-nb	Zm00001eb030660	9286	9304	9295	-30.1	-20.9	0.694352	9.5	4-17,9301-9288;19-20,9287-9286	1-3,9304-9302[UP5];18-18,x-x[BULq]	((-((((((((((((((...&...)))))))))))))).))	CG-GGAAGCCAGCAAGGCCA&CUAUUUUGUUGGUUUCCACG	2	0.999998
Study1	Zm00001eb041750T003:1797	zma-miRX12-nb	Zm00001eb041750	1787	1806	1797	-30.1	-21.8	0.724252	8	1-2,1806-1805;4-7,1803-1800;9-19,1798-1788	3-3,1804-1804[SIL];8-8,1799-1799[SIL];20-20,1787-1787[UP3]	.(((((((((((.((((.((&)).)))).))))))))))).	GGUGGAGGCCAAGAAAGAGG&CUAUUUUGUUGGUUUCCACG	2	0.998306
Study1	Zm00001eb048160T001:850	zma-miRX12-nb	Zm00001eb048160	840	859	850	-30.1	-20.5	0.681063	11	4-7,856-853;9-19,851-841	1-3,859-857[UP5];8-8,852-852[SIL];20-20,840-840[UP3]	.(((((((((((.((((...&...)))).))))))))))).	GGUGGGGACCAAGGAAGCUC&CUAUUUUGUUGGUUUCCACG	2	1
Study1	Zm00001eb085010T002:127	zma-miRX12-nb	Zm00001eb085010	117	136	127	-30.1	-21.2	0.704319	14.5	7-19,130-118	1-6,136-131[UP5];20-20,117-117[UP3]	.(((((((((((((......&......))))))))))))).	UGUGGAAGCCGACGCCAACC&CUAUUUUGUUGGUUUCCACG	1	0.510582
Study1	Zm00001eb086460T001:274	zma-miRX12-nb	Zm00001eb086460	264	283	274	-30.1	-22.5	0.747508	6.5	3-18,281-266	1-2,283-282[UP5];19-20,265-264[UP3]	..((((((((((((((((..&..))))))))))))))))..	ACUGGAGACCAACAAGAUCA&CUAUUUUGUUGGUUUCCACG	2	0.976317
Study1	Zm00001eb099570T002:841	zma-miRX12-nb	Zm00001eb099570	831	850	841	-30.1	-24.8	0.82392	7.5	1-17,850-834	18-20,833-831[UP3]	d	GACGGAGACCAGCAAGGUGG&CUAUUUUGUUGGUUUCCACG	1	0.0337849
Study1	Zm00001eb148130T001:967	zma-miRX12-nb	Zm00001eb148130	950	976	967	-30.1	-22.1	0.734219	11.5	1-14,976-963;15-20,955-950	x-x,962-956[BULt]	((((((.......((((((((((((((&))))))))))))))-------))))))	UGUGGGACGUCGUGACCAACGAGAUGG&CUAUUUUGUUGGUU-------UCCACG	2	0.991714
Study1	Zm00001eb152510T001:691	zma-miRX12-nb	Zm00001eb152510	681	700	691	-30.1	-22.8	0.757475	12	5-19,696-682	1-4,700-697[UP5];20-20,681-681[UP3]	.(((((((((((((((....&....))))))))))))))).	GGUGGAGGCCGACGAGCUGA&CUAUUUUGUUGGUUUCCACG	2	0.921346
Study1	Zm00001eb155430T001:451	zma-miRX12-nb	Zm00001eb155430	441	460	451	-30.1	-20.7	0.687708	12	5-14,456-447;16-20,445-441	1-4,460-457[UP5];15-15,446-446[SIL]	(((((.((((((((((....&....)))))))))).)))))	CGUGGUGGCCGGCAAGGACA&CUAUUUUGUUGGUUUCCACG	2	1
Study1	Zm00001eb179530T001:1428	zma-miRX12-nb	Zm00001eb179530	1418	1437	1428	-30.1	-21.8	0.724252	8	1-2,1437-1436;4-7,1434-1431;9-19,1429-1419	3-3,1435-1435[SIL];8-8,1430-1430[SIL];20-20,1418-1418[UP3]	.(((((((((((.((((.((&)).)))).))))))))))).	GGUGGAGGCCAAGAAAGAGG&CUAUUUUGUUGGUUUCCACG	2	0.998755
Study1	Zm00001eb192670T001:1225	zma-miRX12-nb	Zm00001eb192670	1215	1234	1225	-30.1	-19.7	0.654485	15	6-7,1229-1228;9-20,1226-1215	1-5,1234-1230[UP5];8-8,1227-1227[SIL]	((((((((((((.((.....&.....)).))))))))))))	CGUGGAGGCCGGGAGCGGCG&CUAUUUUGUUGGUUUCCACG	2	1
Study1	Zm00001eb195010T001:667	zma-miRX12-nb	Zm00001eb195010	657	679	667	-30.1	-20.9	0.694352	11.5	3-9,677-671;10-19,667-658	1-2,679-678[UP5];x-x,670-668[BULt];20-20,657-657[UP3]	.((((((((((...(((((((..&..)))))))---)))))))))).	GGUGGAAGCCAUAAACAAGAUCU&CUAUUUUGU---UGGUUUCCACG	2	0.999998
Study1	Zm00001eb196610T002:463	zma-miRX12-nb	Zm00001eb196610	453	474	463	-30.1	-20.08	0.66711	15	1-2,474-473;5-7,468-466;9-19,464-454	3-4,472-469[AILt];8-8,465-465[SIL];20-20,453-453[UP3]	.(((((((((((.(((....((&))--..))).))))))))))).	GGUGGAGGCCGAGGAGUCUGAG&CU--AUUUUGUUGGUUUCCACG	2	1
Study1	Zm00001eb199950T001:1616	zma-miRX12-nb	Zm00001eb199950	1606	1625	1616	-30.1	-20	0.664452	11.5	3-13,1623-1613;16-20,1610-1606	1-2,1625-1624[UP5];14-15,1612-1611[SIL]	(((((..(((((((((((..&..)))))))))))..)))))	CGUGGUCGCCGGCGGGGUCC&CUAUUUUGUUGGUUUCCACG	2	1
Study1	Zm00001eb231050T001:1255	zma-miRX12-nb	Zm00001eb231050	1239	1264	1255	-30.1	-19.7	0.654485	11.5	1-2,1264-1263;4-15,1261-1250;16-20,1243-1239	3-3,1262-1262[SIL];x-x,1249-1244[BULt]	(((((......((((((((((((.((&)).))))))))))))------)))))	CGUGGUCGCAAAGACCAACGGGAGAG&CUAUUUUGUUGGUUU------CCACG	2	1
Study1	Zm00001eb238300T001:1489	zma-miRX12-nb	Zm00001eb238300	1475	1498	1489	-30.1	-20.1	0.667774	12	1-4,1498-1495;6-13,1493-1486;14-20,1481-1475	5-5,1494-1494[SIL];x-x,1485-1482[BULt]	(((((((....((((((((.((((&)))).))))))))----)))))))	CGUGGGAUGCGGCCGGCGGCAUGG&CUAUUUUGUUGGU----UUCCACG	2	1
Study1	Zm00001eb257920T001:480	zma-miRX12-nb	Zm00001eb257920	471	489	480	-30.1	-20.6	0.684385	7.5	1-2,489-488;4-13,486-477;16-20,475-471	3-3,487-487[SIL];14-15,476-476[AILq]	(((((.-((((((((((.((&)).))))))))))..)))))	CGUGGU-GCCGACGAAGAAG&CUAUUUUGUUGGUUUCCACG	2	1
Study1	Zm00001eb259080T002:1123	zma-miRX12-nb	Zm00001eb259080	1113	1132	1123	-30.1	-21	0.697674	16	8-20,1125-1113	1-7,1132-1126[UP5]	(((((((((((((.......&.......)))))))))))))	CGUGGGGACCGGCCCGCCGC&CUAUUUUGUUGGUUUCCACG	2	0.999995
Study1	Zm00001eb260130T001:214	zma-miRX12-nb	Zm00001eb260130	204	223	214	-30.1	-19.9	0.66113	10	4-17,220-207	1-3,223-221[UP5];18-20,206-204[UP3]	...((((((((((((((...&...))))))))))))))...	GGAGGGGACCAACAAGAACG&CUAUUUUGUUGGUUUCCACG	2	1
Study1	Zm00001eb279070T001:748	zma-miRX12-nb	Zm00001eb279070	738	757	748	-30.1	-19.7	0.654485	14.5	7-8,751-750;10-20,748-738	1-6,757-752[UP5];9-9,749-749[SIL]	(((((((((((.((......&......)).)))))))))))	CGUGGAGACCAUCGCUGCGU&CUAUUUUGUUGGUUUCCACG	1	0.905823
Study1	Zm00001eb286480T001:448	zma-miRX12-nb	Zm00001eb286480	438	457	448	-30.1	-22	0.730897	13.5	5-20,453-438	1-4,457-454[UP5]	((((((((((((((((....&....))))))))))))))))	CGUGGGGGCCGGCGGGGACG&CUAUUUUGUUGGUUUCCACG	2	0.995157
Study1	Zm00001eb287460T001:281	zma-miRX12-nb	Zm00001eb287460	270	290	281	-30.1	-21	0.697674	11.5	5-13,286-278;14-20,276-270	1-4,290-287[UP5];x-x,277-277[BULt]	(((((((.(((((((((....&....)))))))))-)))))))	CGUGGAGCACCAGCAGGCGCA&CUAUUUUGUUGGU-UUCCACG	2	0.999995
Study1	Zm00001eb305560T001:187	zma-miRX12-nb	Zm00001eb305560	171	196	187	-30.1	-20.7	0.687708	13	1-5,196-192;7-14,190-183;15-20,176-171	6-6,191-191[SIL];x-x,182-177[BULt]	((((((......((((((((.(((((&))))).))))))))------))))))	CGUGGACAGCCGGGCCGACACGGUGG&CUAUUUUGUUGGUU------UCCACG	2	0.999999
Study1	Zm00001eb328760T001:1899	zma-miRX12-nb	Zm00001eb328760	1889	1908	1899	-30.1	-22.3	0.740864	11	5-20,1904-1889	1-4,1908-1905[UP5]	((((((((((((((((....&....))))))))))))))))	UGUGGGGGCCAGCAAGCGCC&CUAUUUUGUUGGUUUCCACG	2	0.985019
Study1	Zm00001eb328770T001:613	zma-miRX12-nb	Zm00001eb328770	603	622	613	-30.1	-19.7	0.654485	8	2-7,621-616;9-17,614-606;19-20,604-603	1-1,622-622[UP5];8-8,615-615[SIL];18-18,605-605[SIL]	((.(((((((((.((((((.&.)))))).))))))))).))	CGAGGAGGCCAGGAAGAUGU&CUAUUUUGUUGGUUUCCACG	2	1
Study1	Zm00001eb329680T001:464	zma-miRX12-nb	Zm00001eb329680	454	473	464	-30.1	-20.1	0.667774	9	2-7,472-467;10-19,464-455	1-1,473-473[UP5];8-9,466-465[SIL];20-20,454-454[UP3]	.((((((((((..((((((.&.))))))..)))))))))).	AGUGGGGACCACGAGGAUAA&CUAUUUUGUUGGUUUCCACG	2	1
Study1	Zm00001eb354940T001:552	zma-miRX12-nb	Zm00001eb354940	543	561	552	-30.1	-20.9	0.694352	8.5	5-17,557-545;19-20,544-543	1-4,561-558[UP5];18-18,x-x[BULq]	((-(((((((((((((....&....))))))))))))).))	CG-GGAGACCAACAAACCGU&CUAUUUUGUUGGUUUCCACG	2	0.999997
Study1	Zm00001eb368990T001:550	zma-miRX12-nb	Zm00001eb368990	540	560	550	-30.1	-20.1	0.667774	9.5	2-7,559-554;9-9,552-552;11-20,549-540	1-1,560-560[UP5];8-8,553-553[SIL];10-10,551-550[AILt]	((((((((((..(.((((((.&.)))))).)-.))))))))))	CGUGGAGACCCUAGAGAAUGA&CUAUUUUGU-UGGUUUCCACG	2	1
Study1	Zm00001eb375380T002:97	zma-miRX12-nb	Zm00001eb375380	87	106	97	-30.1	-20.3	0.674419	11.5	1-5,106-102;7-10,100-97;12-20,95-87	6-6,101-101[SIL];11-11,96-96[SIL]	(((((((((.((((.(((((&))))).)))).)))))))))	CGUGGAGAUGGAUGUGGUGG&CUAUUUUGUUGGUUUCCACG	2	1
Study1	Zm00001eb398400T002:19	zma-miRX12-nb	Zm00001eb398400	9	28	19	-30.1	-20.58	0.683721	10.5	1-2,28-27;6-11,23-18;13-20,16-9	3-5,26-24[SIL];12-12,17-17[SIL]	((((((((.((((((...((&))...)))))).))))))))	CGUGGGAAGCAACGGUGGAG&CUAUUUUGUUGGUUUCCACG	2	1
Study1	Zm00001eb399040T002:79	zma-miRX12-nb	Zm00001eb399040	63	88	79	-30.1	-20.2	0.671096	13.5	2-14,87-75;15-19,68-64	1-1,88-88[UP5];x-x,74-69[BULt];20-20,63-63[UP3]	.(((((......(((((((((((((.&.)))))))))))))------))))).	GGUGGAGCUCAAGACCGGCGAAGUGU&CUAUUUUGUUGGUU------UCCACG	2	1
Study1	Zm00001eb400020T001:958	zma-miRX12-nb	Zm00001eb400020	948	964	958	-30.1	-19.6	0.651163	8.5	1-4,964-961;8-20,960-948	5-7,x-x[BULq]	(((((((((((((---((((&))))...)))))))))))))	CGUGGAGAUCAAU---AUAG&CUAUUUUGUUGGUUUCCACG	2	1
Study1	Zm00001eb403780T001:49	zma-miRX12-nb	Zm00001eb403780	39	58	49	-30.1	-19.7	0.654485	11	1-2,58-57;4-11,55-48;13-19,46-40	3-3,56-56[SIL];12-12,47-47[SIL];20-20,39-39[UP3]	.(((((((.((((((((.((&)).)))))))).))))))).	GGUGGAGGGCAGCGAGGCGG&CUAUUUUGUUGGUUUCCACG	2	1
Study1	Zm00001eb425660T002:1409	zma-miRX12-nb	Zm00001eb425660	1399	1418	1409	-30.1	-20.3	0.674419	12	5-11,1414-1408;13-20,1406-1399	1-4,1418-1415[UP5];12-12,1407-1407[SIL]	((((((((.(((((((....&....))))))).))))))))	UGUGGAGAGCAGCAGAUGUU&CUAUUUUGUUGGUUUCCACG	2	1
Study1	Zm00001eb003440T004:404	zma-miRX13-nb	Zm00001eb003440	393	413	404	-31.1	-20.9	0.672026	14	6-16,408-398;17-20,396-393	1-5,413-409[UP5];x-x,397-397[BULt]	((((.(((((((((((.....&.....)))))))))))-))))	GGCCGUGGAGGCCAGCCUGGC&CUUUUGUUGGUUUCUA-GGUC	2	1
Study1	Zm00001eb005250T001:788	zma-miRX13-nb	Zm00001eb005250	774	797	788	-31.1	-21.3	0.684887	15	1-11,797-787;12-15,782-779;17-20,777-774	x-x,786-783[BULt];16-16,778-778[SIL]	((((.((((....(((((((((((&)))))))))))----)))).))))	GGCCAAGGAGAAGGCCGGCGAAGG&CUUUUGUUGGU----UUCUAGGUC	2	1
Study1	Zm00001eb013850T001:227	zma-miRX13-nb	Zm00001eb013850	217	236	227	-31.1	-24.4	0.784566	8.5	1-8,236-229;10-17,227-220;19-20,218-217	9-9,228-228[SIL];18-18,219-219[SIL]	((.((((((((.((((((((&)))))))).)))))))).))	GGGCUAGAGGCGGACGAGAG&CUUUUGUUGGUUUCUAGGUC	0	0.0479828
Study1	Zm00001eb024330T001:1742	zma-miRX13-nb	Zm00001eb024330	1728	1751	1742	-31.1	-22.2	0.713826	9.5	2-17,1750-1735;18-20,1730-1728	1-1,1751-1751[UP5];x-x,1734-1731[BULt]	(((....((((((((((((((((.&.))))))))))))))))----)))	GACGUCGCUGGAGACCGACAAGGA&CUUUUGUUGGUUUCUAG----GUC	2	0.999841
Study1	Zm00001eb028940T001:305	zma-miRX13-nb	Zm00001eb028940	295	316	305	-31.1	-20.4	0.655949	9.5	1-3,316-314;5-7,312-310;8-18,307-297;20-20,295-295	4-4,313-313[SIL];x-x,309-308[BULt];19-19,296-296[SIL]	(.(((((((((((..(((.(((&))).)))--))))))))))).)	GUCCUGGAGACCAAAACACAGG&CUUUUGU--UGGUUUCUAGGUC	2	1
Study1	Zm00001eb029730T001:1168	zma-miRX13-nb	Zm00001eb029730	1157	1180	1168	-31.1	-20.3	0.652733	13	1-8,1180-1173;9-13,1169-1165;14-20,1163-1157	x-x,1172-1170[BULt];x-x,1164-1164[BULt]	(((((((.(((((...((((((((&))))))))---)))))-)))))))	GGCCUGGAAAACUGAAGGCGAAGG&CUUUUGUU---GGUUU-CUAGGUC	1	0.94221
Study1	Zm00001eb033620T001:121	zma-miRX13-nb	Zm00001eb033620	113	130	121	-31.1	-22.6	0.726688	8	1-11,130-120;14-20,119-113	12-13,x-x[BULq]	(((((((--(((((((((((&)))))))))))..)))))))	GAUCUGG--GCCAGCGAAGG&CUUUUGUUGGUUUCUAGGUC	0	0.206303
Study1	Zm00001eb060050T001:555	zma-miRX13-nb	Zm00001eb060050	542	564	555	-31.1	-20.94	0.673312	13	3-10,562-555;12-20,550-542	1-2,564-563[UP5];11-11,554-551[AILt]	(((((((((....((((((((..&..))))))))---.)))))))))	GGCCUGGAAUGAUCCAGCAAAUG&CUUUUGUUGG---UUUCUAGGUC	2	1
Study1	Zm00001eb060880T001:122	zma-miRX13-nb	Zm00001eb060880	112	133	122	-31.1	-20.3	0.652733	8.5	1-6,133-128;8-12,124-120;14-20,118-112	7-7,127-125[AILt];13-13,119-119[SIL]	(((((((.(((((...((((((&))))))--.))))).)))))))	GACCUGGUAACCACAUCGAAAG&CUUUUG--UUGGUUUCUAGGUC	2	1
Study1	Zm00001eb073400T001:352	zma-miRX13-nb	Zm00001eb073400	339	361	352	-31.1	-20.9	0.672026	11.5	1-12,361-350;13-15,346-344;17-20,342-339	x-x,349-347[BULt];16-16,343-343[SIL]	((((.(((...((((((((((((&))))))))))))---))).))))	GACCAAGGCUAAGCCGGCAAAGG&CUUUUGUUGGUU---UCUAGGUC	2	1
Study1	Zm00001eb074210T005:35	zma-miRX13-nb	Zm00001eb074210	25	44	35	-31.1	-21.3	0.684887	9.5	3-11,42-34;13-19,32-26	1-2,44-43[UP5];12-12,33-33[SIL];20-20,25-25[UP3]	.(((((((.(((((((((..&..))))))))).))))))).	CGCCUGGGCGCCAACAAGUU&CUUUUGUUGGUUUCUAGGUC	1	0.727597
Study1	Zm00001eb085010T003:125	zma-miRX13-nb	Zm00001eb085010	115	134	125	-31.1	-20.7	0.665595	12	5-16,130-119;18-20,117-115	1-4,134-131[UP5];17-17,118-118[SIL]	(((.((((((((((((....&....)))))))))))).)))	GAUGUGGAAGCCGACGCCAA&CUUUUGUUGGUUUCUAGGUC	2	1
Study1	Zm00001eb086460T001:272	zma-miRX13-nb	Zm00001eb086460	262	281	272	-31.1	-23.6	0.758842	4.5	2-17,280-265;19-20,263-262	1-1,281-281[UP5];18-18,264-264[SIL]	((.((((((((((((((((.&.)))))))))))))))).))	GAACUGGAGACCAACAAGAU&CUUUUGUUGGUUUCUAGGUC	2	0.946583
Study1	Zm00001eb110300T001:1116	zma-miRX13-nb	Zm00001eb110300	1105	1125	1116	-31.1	-23.3	0.749196	6.5	2-10,1124-1116;11-20,1114-1105	1-1,1125-1125[UP5];x-x,1115-1115[BULt]	((((((((((.(((((((((.&.)))))))))-))))))))))	GACCUGGAAAUUCAACGAGAC&CUUUUGUUGG-UUUCUAGGUC	2	0.974371
Study1	Zm00001eb119330T001:786	zma-miRX13-nb	Zm00001eb119330	778	795	786	-31.1	-21.6	0.694534	6	1-12,795-784;16-20,782-778	13-15,783-783[AILq]	(((((.--((((((((((((&))))))))))))...)))))	GACCUC--AACCAGCAAGGG&CUUUUGUUGGUUUCUAGGUC	2	0.999999
Study1	Zm00001eb121520T001:4142	zma-miRX13-nb	Zm00001eb121520	4132	4151	4142	-31.1	-22.2	0.713826	7	1-8,4151-4144;10-19,4142-4133	9-9,4143-4143[SIL];20-20,4132-4132[UP3]	.((((((((((.((((((((&)))))))).)))))))))).	AACCUGGGAACGGAUGAAAG&CUUUUGUUGGUUUCUAGGUC	2	0.999804
Study1	Zm00001eb144570T001:855	zma-miRX13-nb	Zm00001eb144570	845	864	855	-31.1	-22.1	0.710611	9.5	2-9,863-856;11-19,854-846	1-1,864-864[UP5];10-10,855-855[SIL];20-20,845-845[UP3]	.(((((((((.((((((((.&.)))))))).))))))))).	UGCCUAGAGGGCAGCAGAGC&CUUUUGUUGGUUUCUAGGUC	2	0.999916
Study1	Zm00001eb162370T004:1632	zma-miRX13-nb	Zm00001eb162370	1618	1643	1632	-31.1	-20.9	0.672026	11.5	1-7,1643-1637;8-16,1634-1626;17-20,1621-1618	x-x,1636-1635[BULt];x-x,1625-1622[BULt]	((((....(((((((((..(((((((&)))))))--)))))))))----))))	GGCCGCAGUAGAAGCCGUAGCAAAAG&CUUUUGU--UGGUUUCUA----GGUC	2	1
Study1	Zm00001eb163350T002:1396	zma-miRX13-nb	Zm00001eb163350	1387	1405	1396	-31.1	-20.8	0.66881	8	3-15,1403-1391;17-20,1390-1387	1-2,1405-1404[UP5];16-16,x-x[BULq]	((((-(((((((((((((..&..))))))))))))).))))	GACC-AGAAGCUGACGAAUG&CUUUUGUUGGUUUCUAGGUC	1	0.853425
Study1	Zm00001eb189860T001:308	zma-miRX13-nb	Zm00001eb189860	297	317	308	-31.1	-21.8	0.700965	6.5	1-6,317-312;8-15,310-303;17-20,300-297	7-7,311-311[SIL];16-16,302-301[AILt]	((((..((((((((.((((((&)))))).))))))))-.))))	GACCGCAGGAACCACUAAGAG&CUUUUGUUGGUUUCU-AGGUC	2	0.999997
Study1	Zm00001eb190960T001:158	zma-miRX13-nb	Zm00001eb190960	150	167	158	-31.1	-20.6	0.662379	6.5	2-10,166-158;13-20,157-150	1-1,167-167[UP5];11-12,x-x[BULq]	((((((((--(((((((((.&.)))))))))..))))))))	GACCUGGA--UCAACAAAAA&CUUUUGUUGGUUUCUAGGUC	2	1
Study1	Zm00001eb192490T001:614	zma-miRX13-nb	Zm00001eb192490	603	625	614	-31.1	-22.8	0.733119	9	1-7,625-619;8-16,616-608;17-20,606-603	x-x,618-617[BULt];x-x,607-607[BULt]	((((.(((((((((..(((((((&)))))))--)))))))))-))))	GGCCGUGGAGGCCAUGACAAAGG&CUUUUGU--UGGUUUCUA-GGUC	2	0.996412
Study1	Zm00001eb197890T001:2342	zma-miRX13-nb	Zm00001eb197890	2332	2350	2342	-31.1	-21.4	0.688103	11.5	3-6,2348-2345;9-20,2343-2332	1-2,2350-2349[UP5];7-8,2344-2344[AILq]	((((((((((((.-((((..&..))))..))))))))))))	GACCUGGAGGCCU-CGGACG&CUUUUGUUGGUUUCUAGGUC	2	1
Study1	Zm00001eb202120T001:1997	zma-miRX13-nb	Zm00001eb202120	1987	2006	1997	-31.1	-20.98	0.674598	6.5	1-14,2006-1993;18-20,1989-1987	15-17,1992-1990[SIL]	(((...((((((((((((((&))))))))))))))...)))	GGCACCGAAACCGGCAAGAG&CUUUUGUUGGUUUCUAGGUC	1	0.82748
Study1	Zm00001eb209200T001:1062	zma-miRX13-nb	Zm00001eb209200	1051	1071	1062	-31.1	-20.6	0.662379	8.5	1-6,1071-1066;8-8,1064-1064;10-17,1062-1055;18-20,1053-1051	7-7,1065-1065[SIL];9-9,1063-1063[SIL];x-x,1054-1054[BULt]	(((.((((((((.(.((((((&)))))).).))))))))-)))	GACGCUGGAAACGGUCAGGAG&CUUUUGUUGGUUUCUAG-GUC	2	1
Study1	Zm00001eb211010T001:497	zma-miRX13-nb	Zm00001eb211010	487	506	497	-31.1	-27.7	0.890675	4	2-20,505-487	1-1,506-506[UP5]	(((((((((((((((((((.&.)))))))))))))))))))	GAUCUGGAGACCAACAAGAU&CUUUUGUUGGUUUCUAGGUC	2	0.185606
Study1	Zm00001eb231610T001:377	zma-miRX13-nb	Zm00001eb231610	367	386	377	-31.1	-21.6	0.694534	9	3-5,384-382;7-17,380-370;19-20,368-367	1-2,386-385[UP5];6-6,381-381[SIL];18-18,369-369[SIL]	((.(((((((((((.(((..&..))).))))))))))).))	GAGCUAGAAGCCAAGGAGUU&CUUUUGUUGGUUUCUAGGUC	2	1
Study1	Zm00001eb233890T001:296	zma-miRX13-nb	Zm00001eb233890	286	305	296	-31.1	-28	0.900322	3.5	2-20,304-286	1-1,305-305[UP5]	(((((((((((((((((((.&.)))))))))))))))))))	GAUCUAGAGACCAACAAGAU&CUUUUGUUGGUUUCUAGGUC	2	0.0612186
Study1	Zm00001eb241620T001:1460	zma-miRX13-nb	Zm00001eb241620	1450	1470	1460	-31.1	-22.6	0.726688	10.5	1-4,1470-1467;6-19,1464-1451	5-5,1466-1465[AILt];20-20,1450-1450[UP3]	.((((((((((((((..((((&))))-.)))))))))))))).	UACCUGGAGGCCAAUUUGGAG&CUUU-UGUUGGUUUCUAGGUC	2	0.998565
Study1	Zm00001eb246350T001:1475	zma-miRX13-nb	Zm00001eb246350	1463	1484	1475	-31.1	-21	0.675241	10.5	3-15,1482-1470;17-20,1466-1463	1-2,1484-1483[UP5];16-16,1469-1467[AILt]	((((...(((((((((((((..&..)))))))))))))--.))))	GACCGCAGGAAGCCGACGAGUU&CUUUUGUUGGUUUCU--AGGUC	2	1
Study1	Zm00001eb249940T002:35	zma-miRX13-nb	Zm00001eb249940	25	44	35	-31.1	-21.3	0.684887	9.5	3-11,42-34;13-19,32-26	1-2,44-43[UP5];12-12,33-33[SIL];20-20,25-25[UP3]	.(((((((.(((((((((..&..))))))))).))))))).	CGCCUGGGCGCCAACAAGUU&CUUUUGUUGGUUUCUAGGUC	2	1
Study1	Zm00001eb270250T004:833	zma-miRX13-nb	Zm00001eb270250	822	842	833	-31.1	-20.4	0.655949	9	4-14,839-829;15-20,827-822	1-3,842-840[UP5];x-x,828-828[BULt]	((((((.(((((((((((...&...)))))))))))-))))))	GGCCUAUGGAAUCAACGACGC&CUUUUGUUGGUUUC-UAGGUC	2	1
Study1	Zm00001eb277410T002:3439	zma-miRX13-nb	Zm00001eb277410	3427	3448	3439	-31.1	-22.5	0.723473	6.5	1-11,3448-3438;12-16,3436-3432;17-19,3430-3428	x-x,3437-3437[BULt];x-x,3431-3431[BULt];20-20,3427-3427[UP3]	.(((.(((((.(((((((((((&)))))))))))-)))))-))).	AACCAUGGAGAACCAGCAAAAG&CUUUUGUUGGU-UUCUA-GGUC	2	0.999317
Study1	Zm00001eb286890T002:1488	zma-miRX13-nb	Zm00001eb286890	1477	1497	1488	-31.1	-20.8	0.66881	8	2-12,1496-1486;13-20,1484-1477	1-1,1497-1497[UP5];x-x,1485-1485[BULt]	((((((((.(((((((((((.&.)))))))))))-))))))))	GAUCUGGAGGAUCAACAGAGC&CUUUUGUUGGUU-UCUAGGUC	0	0.643228
Study1	Zm00001eb294990T001:923	zma-miRX13-nb	Zm00001eb294990	912	932	923	-31.1	-20.3	0.652733	9.5	1-11,932-922;12-17,920-915;19-20,913-912	x-x,921-921[BULt];18-18,914-914[SIL]	((.((((((.(((((((((((&)))))))))))-)))))).))	GAGCUGGAGCGCCGAUGGAAG&CUUUUGUUGGU-UUCUAGGUC	2	1
Study1	Zm00001eb297560T002:826	zma-miRX13-nb	Zm00001eb297560	817	835	826	-31.1	-21.32	0.685531	6	1-12,835-824;17-20,820-817	13-16,823-821[AILq]	((((...-((((((((((((&))))))))))))....))))	GACCGUC-AACCAGCAAGAG&CUUUUGUUGGUUUCUAGGUC	1	0.72118
Study1	Zm00001eb308610T001:77	zma-miRX13-nb	Zm00001eb308610	69	86	77	-31.1	-21.8	0.700965	9	2-11,85-76;14-20,75-69	1-1,86-86[UP5];12-13,x-x[BULq]	(((((((--((((((((((.&.))))))))))..)))))))	GGCCUGG--GCCAGCAAGGA&CUUUUGUUGGUUUCUAGGUC	2	0.999995
Study1	Zm00001eb320470T001:707	zma-miRX13-nb	Zm00001eb320470	693	716	707	-31.1	-23.78	0.76463	13.5	1-10,716-707;12-20,701-693	11-11,706-702[AILt]	(((((((((.....((((((((((&))))))))))----.)))))))))	GGCCUGGGACCGGCCCAGCAAGAG&CUUUUGUUGG----UUUCUAGGUC	2	0.919461
Study1	Zm00001eb341120T001:42	zma-miRX13-nb	Zm00001eb341120	31	51	42	-31.1	-23.9	0.768489	9.5	1-11,51-41;12-17,39-34;19-20,32-31	x-x,40-40[BULt];18-18,33-33[SIL]	((.((((((.(((((((((((&)))))))))))-)))))).))	GAGCUGGAGCGCCGGCAGAGG&CUUUUGUUGGU-UUCUAGGUC	2	0.886
Study1	Zm00001eb349200T002:209	zma-miRX13-nb	Zm00001eb349200	199	219	209	-31.1	-20.3	0.652733	9	1-3,219-217;4-15,215-204;18-20,201-199	x-x,216-216[BULt];16-17,203-202[SIL]	(((..((((((((((((.(((&)))-))))))))))))..)))	GGCGAGGAAGCCGAUAGCAAG&CUU-UUGUUGGUUUCUAGGUC	2	1
Study1	Zm00001eb353760T001:203	zma-miRX13-nb	Zm00001eb353760	193	212	203	-31.1	-22.3	0.717042	8.5	4-15,209-198;17-20,196-193	1-3,212-210[UP5];16-16,197-197[SIL]	((((.((((((((((((...&...)))))))))))).))))	GACCAGGAAACCGACGACGU&CUUUUGUUGGUUUCUAGGUC	2	0.999613
Study1	Zm00001eb366430T001:977	zma-miRX13-nb	Zm00001eb366430	964	986	977	-31.1	-20.5	0.659164	13	3-10,984-977;11-20,973-964	1-2,986-985[UP5];x-x,976-974[BULt]	((((((((((...((((((((..&..))))))))---))))))))))	GACCUAGAAGAUCUCAGCAAGCU&CUUUUGUUGG---UUUCUAGGUC	2	1
Study1	Zm00001eb373800T001:1881	zma-miRX13-nb	Zm00001eb373800	1871	1890	1881	-31.1	-21.9	0.70418	9	1-7,1890-1884;9-12,1882-1879;14-20,1877-1871	8-8,1883-1883[SIL];13-13,1878-1878[SIL]	(((((((.((((.(((((((&))))))).)))).)))))))	GGCCUGGUGGCUCACGAGAG&CUUUUGUUGGUUUCUAGGUC	2	0.99999
Study1	Zm00001eb378550T001:1440	zma-miRX13-nb	Zm00001eb378550	1430	1449	1440	-31.1	-21.9	0.70418	9	1-7,1449-1443;9-12,1441-1438;14-20,1436-1430	8-8,1442-1442[SIL];13-13,1437-1437[SIL]	(((((((.((((.(((((((&))))))).)))).)))))))	GGCCUGGUGGCUCACGAGAG&CUUUUGUUGGUUUCUAGGUC	2	0.999976
Study1	Zm00001eb379660T002:6099	zma-miRX13-nb	Zm00001eb379660	6089	6108	6099	-31.1	-21.9	0.70418	9.5	4-19,6105-6090	1-3,6108-6106[UP5];20-20,6089-6089[UP3]	.((((((((((((((((...&...)))))))))))))))).	CACCUGGAAAUCAGCAGCAA&CUUUUGUUGGUUUCUAGGUC	2	0.999982
Study1	Zm00001eb414650T001:162	zma-miRX13-nb	Zm00001eb414650	150	171	162	-31.1	-21.5	0.691318	11	1-11,171-161;12-15,159-156;17-20,153-150	x-x,160-160[BULt];16-16,155-154[AILt]	((((..((((.(((((((((((&)))))))))))-))))-.))))	GGCCGAGGAGCGCCAGCGGGAG&CUUUUGUUGGU-UUCU-AGGUC	2	1
Study1	Zm00001eb417140T001:50	zma-miRX13-nb	Zm00001eb417140	40	59	50	-31.1	-21.5	0.691318	9.5	1-2,59-58;4-9,56-51;11-20,49-40	3-3,57-57[SIL];10-10,50-50[SIL]	((((((((((.((((((.((&)).)))))).))))))))))	GACCUGGAGAGUGGCAACGG&CUUUUGUUGGUUUCUAGGUC	2	1
Study1	Zm00001eb425720T002:128	zma-miRX13-nb	Zm00001eb425720	118	137	128	-31.1	-22.3	0.717042	7.5	2-17,136-121;19-20,119-118	1-1,137-137[UP5];18-18,120-120[SIL]	((.((((((((((((((((.&.)))))))))))))))).))	GAGCUGGAGGCUGACAAAGA&CUUUUGUUGGUUUCUAGGUC	2	0.999749
Study1	Zm00001eb427180T001:40	zma-miRX13-nb	Zm00001eb427180	30	49	40	-31.1	-23.7	0.762058	8.5	1-15,49-35;18-20,32-30	16-17,34-33[SIL]	(((..(((((((((((((((&)))))))))))))))..)))	GGCGAAGAAGCCGGCGGAGG&CUUUUGUUGGUUUCUAGGUC	2	0.923187
Study1	Zm00001eb002220T002:1531	zma-miRX14-nb	Zm00001eb002220	1520	1542	1531	-43.8	-29.7	0.678082	6.5	1-9,1542-1534;10-14,1531-1527;16-21,1525-1520	x-x,1533-1532[BULt];15-15,1526-1526[SIL]	((((((.(((((..(((((((((&)))))))))--))))).))))))	UGGAGGCCUCAUUGCGGGAUUUG&CAAAUCCCG--GUGGGACCUCCA	2	0.937936
Study1	Zm00001eb107970T001:985	zma-miRX14-nb	Zm00001eb107970	974	995	985	-43.8	-34.8	0.794521	11	5-6,991-990;7-20,988-975	1-4,995-992[UP5];x-x,989-989[BULt];21-21,974-974[UP3]	.((((((((((((((.((....&....))-)))))))))))))).	AGGAGGUCCCGCCGGCGAACUC&CAAAUC-CCGGUGGGACCUCCA	2	0.0975622
Study1	Zm00001eb183820T004:1465	zma-miRX14-nb	Zm00001eb183820	1454	1474	1465	-43.8	-31	0.707763	11	5-13,1470-1462;15-21,1460-1454	1-4,1474-1471[UP5];14-14,1461-1461[SIL]	(((((((.(((((((((....&....))))))))).)))))))	UGGAGGUGCUGCCGGGGCAGG&CAAAUCCCGGUGGGACCUCCA	2	0.686764
Study1	Zm00001eb316800T001:1458	zma-miRX14-nb	Zm00001eb316800	1447	1467	1458	-43.8	-28.9	0.659817	10.5	4-7,1464-1461;9-19,1459-1449	1-3,1467-1465[UP5];8-8,1460-1460[SIL];20-21,1448-1447[UP3]	..(((((((((((.((((...&...)))).)))))))))))..	UCGGGGUCCCACCUGGGUACG&CAAAUCCCGGUGGGACCUCCA	2	0.994922
Study1	Zm00001eb058470T005:35	zma-miRX15-nb	Zm00001eb058470	22	44	35	-38.6	-25.42	0.658549	12.5	1-11,44-34;15-20,29-24	12-14,33-30[AILt];21-22,23-22[UP3]	..((((((....(((((((((((&)))))))))))-...))))))..	CGGGCCGCCCUGACUGUGGGGCC&GGUUCCAUAGU-GUAGUGGUUAG	1	0.272131
Study1	Zm00001eb210380T001:1256	zma-miRX15-nb	Zm00001eb210380	1241	1265	1256	-38.6	-30.1	0.779793	8	1-13,1265-1253;14-16,1251-1249;17-22,1246-1241	x-x,1252-1252[BULt];x-x,1248-1247[BULt]	((((((..(((.(((((((((((((&)))))))))))))-)))--))))))	CUAGCUCUGCUGGCGCUGUGGAGCC&GGUUCCAUAGUGU-AGU--GGUUAG	2	0.0537761
Study1	Zm00001eb296120T003:54	zma-miRX15-nb	Zm00001eb296120	44	63	54	-38.6	-26.4	0.683938	4	1-14,63-50;16-19,49-46;21-22,45-44	15-15,x-x[BULq];20-20,x-x[BULq]	((-((((-((((((((((((((&)))))))))))))).)))).))	CU-GCCA-UACGCUAUGGAACU&GGUUCCAUAGUGUAGUGGUUAG	2	0.897122
Study1	Zm00001eb364710T001:242	zma-miRX15-nb	Zm00001eb364710	220	254	242	-38.6	-27.7	0.717617	19	1-3,254-252;4-16,248-236;17-22,225-220	x-x,251-249[BULt];x-x,235-226[BULt]	((((((..........(((((((((((((...(((&)))---)))))))))))))----------))))))	CUAGCCAUCGCCCGAGACUGCACUGUGGACGAGCC&GGU---UCCAUAGUGUAGU----------GGUUAG	2	0.51256
Study1	Zm00001eb022130T001:3463	zma-miRX17-nb	Zm00001eb022130	3452	3472	3463	-30.9	-22	0.711974	11	6-21,3467-3452	1-5,3472-3468[UP5]	((((((((((((((((.....&.....))))))))))))))))	GAAUUGGUGGUCAAGGCAGAG&UGGAACUUUGACCAUUAAUUC	2	0.596713
Study1	Zm00001eb064330T001:557	zma-miRX17-nb	Zm00001eb064330	546	566	557	-30.9	-20.2	0.653722	8.5	2-3,565-564;5-16,562-551;19-21,548-546	1-1,566-566[UP5];4-4,563-563[SIL];17-18,550-549[SIL]	(((..((((((((((((.((.&.)).))))))))))))..)))	GGACCGGUGGUCGGAGUGCCG&UGGAACUUUGACCAUUAAUUC	2	0.973963
Study1	Zm00001eb328400T001:599	zma-miRX17-nb	Zm00001eb328400	587	608	599	-30.9	-21.02	0.680259	8.5	2-14,607-595;18-21,590-587	1-1,608-608[UP5];15-17,594-591[AILt]	((((....(((((((((((((.&.)))))))))))))-...))))	GGAUGGCUUGGUUAGGGUUCCU&UGGAACUUUGACCA-UUAAUUC	2	0.837359
Study1	Zm00001eb409450T001:31	zma-miRX17-nb	Zm00001eb409450	20	40	31	-30.9	-24.5	0.79288	8	2-16,39-25	1-1,40-40[UP5];17-21,24-20[UP3]	.....(((((((((((((((.&.))))))))))))))).....	GUGGGGGUGGUCAGAGUUCCU&UGGAACUUUGACCAUUAAUUC	2	0.125621
Study1	Zm00001eb040560T001:300	zma-miRX18-nb	Zm00001eb040560	289	309	300	-41.4	-31.7	0.7657	13	7-20,303-290	1-6,309-304[UP5];21-21,289-289[UP3]	.((((((((((((((......&......)))))))))))))).	AGGAGGUUCCGCCGGAAAACC&CAAAUCCCGGUGGAACCUCCA	1	0.0148556
Study1	Zm00001eb110980T001:639	zma-miRX18-nb	Zm00001eb110980	628	651	639	-41.4	-27.8	0.671498	15	5-7,647-645;8-20,641-629	1-4,651-648[UP5];x-x,644-642[BULt];21-21,628-628[UP3]	.(((((((((((((...(((....&....)))---))))))))))))).	GGGAGGUUCCACUGCCUGGAGCGG&CAAAUCC---CGGUGGAACCUCCA	2	0.959161
Study1	Zm00001eb116830T001:35	zma-miRX18-nb	Zm00001eb116830	23	44	35	-41.4	-27.9	0.673913	14	7-13,38-32;14-20,30-24	1-6,44-39[UP5];x-x,31-31[BULt];21-21,23-23[UP3]	.(((((((.(((((((......&......)))))))-))))))).	CGGAGGUUGCCGCCGGAGCUCC&CAAAUCCCGGUGG-AACCUCCA	2	0.935945
Study1	Zm00001eb116850T002:35	zma-miRX18-nb	Zm00001eb116850	23	44	35	-41.4	-27.9	0.673913	14	7-13,38-32;14-20,30-24	1-6,44-39[UP5];x-x,31-31[BULt];21-21,23-23[UP3]	.(((((((.(((((((......&......)))))))-))))))).	CGGAGGUUGCCGCCGGAGCUCC&CAAAUCCCGGUGG-AACCUCCA	2	0.934409
Study1	Zm00001eb293450T001:1284	zma-miRX18-nb	Zm00001eb293450	1273	1293	1284	-41.4	-28	0.676329	11	5-10,1289-1284;12-14,1282-1280;16-20,1278-1274	1-4,1293-1290[UP5];11-11,1283-1283[SIL];15-15,1279-1279[SIL];21-21,1273-1273[UP3]	.(((((.(((.((((((....&....)))))).))).))))).	GGGAGGAUCCUCCGGGAGAGG&CAAAUCCCGGUGGAACCUCCA	2	0.914883
Study1	Zm00001eb143360T001:2377	zma-miRX19-nb	Zm00001eb143360	2366	2386	2377	-34	-22.7	0.667647	9	2-13,2385-2374	1-1,2386-2386[UP5];14-21,2373-2366[UP3]	........((((((((((((.&.))))))))))))........	GGCGCCUGUUCGUCAUCGCCG&UGGCGAUGACGAAAAACUAUG	2	0.899531
Study1	Zm00001eb205410T001:73	zma-miRX19-nb	Zm00001eb205410	59	82	73	-34	-23.6	0.694118	12	2-12,81-71;16-21,64-59	1-1,82-82[UP5];13-15,70-65[AILt]	((((((......(((((((((((.&.)))))))))))---...))))))	CGUGGUCGUCCGUCGUCAUCGUCG&UGGCGAUGACGA---AAAACUAUG	2	0.580471
Study1	Zm00001eb403190T001:25	zma-miRX19-nb	Zm00001eb403190	12	34	25	-34	-23.84	0.701176	10	2-12,33-23;17-21,16-12	1-1,34-34[UP5];13-16,22-17[AILt]	(((((......(((((((((((.&.)))))))))))--....)))))	CGUGGAGGACAUCGUCAUCGCCG&UGGCGAUGACGA--AAAACUAUG	2	0.464112
Study1	Zm00001eb258050T001:1483	zma-miRX20-nb	Zm00001eb258050	1473	1491	1483	-27.9	-18.8	0.673835	10.5	2-9,1490-1483;13-20,1480-1473	1-1,1491-1491[UP5];10-12,1482-1481[AILq]	((((((((..-((((((((.&.))))))))...))))))))	GGCGGUGAUG-CUGUCGCUC&AAGUGAUAGAAUUCAUCGUU	2	0.955102
Study1	Zm00001eb426330T001:1279	zma-miRX20-nb	Zm00001eb426330	1269	1288	1279	-27.9	-22.2	0.795699	6	2-17,1287-1272	1-1,1288-1288[UP5];18-20,1271-1269[UP3]	...((((((((((((((((.&.))))))))))))))))...	UAAGAUGAGUUCUAUCAUUG&AAGUGAUAGAAUUCAUCGUU	2	0.146092
Study1	Zm00001eb052260T001:460	zma-miRX21-nb	Zm00001eb052260	449	468	460	-32.2	-21.5	0.667702	7	2-7,467-462;9-17,461-453;19-20,450-449	1-1,468-468[UP5];8-8,x-x[BULq];18-18,452-451[AILt]	((..(((((((((-((((((.&.)))))).)))))))))-.))	UCGCGCUGAUUCC-CAGCCUC&AAGGUUGCGGAAUUAGU-AGA	2	0.999823
Study1	Zm00001eb064450T001:1431	zma-miRX21-nb	Zm00001eb064450	1421	1441	1431	-32.2	-21.3	0.661491	11.5	3-7,1439-1435;8-10,1433-1431;13-20,1428-1421	1-2,1441-1440[UP5];x-x,1434-1434[BULt];11-12,1430-1429[SIL]	((((((((..(((.(((((..&..)))))-)))..))))))))	UCUGCUGGGACCGCCAGCCGG&AAGGUUG-CGGAAUUAGUAGA	2	0.999941
Study1	Zm00001eb079170T001:609	zma-miRX21-nb	Zm00001eb079170	599	618	609	-32.2	-21.5	0.667702	7	3-7,616-612;9-12,610-607;15-20,604-599	1-2,618-617[UP5];8-8,611-611[SIL];13-14,606-605[SIL]	((((((..((((.(((((..&..))))).))))..))))))	UCUACUUCUUCCACAACCAC&AAGGUUGCGGAAUUAGUAGA	2	0.999859
Study1	Zm00001eb148260T001:256	zma-miRX21-nb	Zm00001eb148260	246	265	256	-32.2	-21.6	0.670807	9.5	3-12,263-254;15-17,251-249	1-2,265-264[UP5];13-14,253-252[SIL];18-20,248-246[UP3]	...(((..((((((((((..&..))))))))))..)))...	GGAGCUUCUUCCGCAGCCGG&AAGGUUGCGGAAUUAGUAGA	2	0.99968
Study1	Zm00001eb153230T001:690	zma-miRX21-nb	Zm00001eb153230	680	699	690	-32.2	-21.5	0.667702	9	3-5,697-695;7-11,693-689;13-19,687-681	1-2,699-698[UP5];6-6,694-694[SIL];12-12,688-688[SIL];20-20,680-680[UP3]	.(((((((.(((((.(((..&..))).))))).))))))).	ACUACUGGCUCCGCCACCGC&AAGGUUGCGGAAUUAGUAGA	2	0.999845
Study1	Zm00001eb154690T001:838	zma-miRX21-nb	Zm00001eb154690	828	847	838	-32.2	-20.96	0.650932	10.5	3-11,845-837;16-20,832-828	1-2,847-846[UP5];12-15,836-833[SIL]	(((((....(((((((((..&..)))))))))....)))))	UCUGCGUUCUCUGCAGCCAC&AAGGUUGCGGAAUUAGUAGA	2	0.999999
Study1	Zm00001eb217010T001:1979	zma-miRX21-nb	Zm00001eb217010	1969	1988	1979	-32.2	-21.3	0.661491	10.5	4-8,1985-1981;10-20,1979-1969	1-3,1988-1986[UP5];9-9,1980-1980[SIL]	(((((((((((.(((((...&...))))).)))))))))))	UCUGCUGGUUCAGCGGCGGG&AAGGUUGCGGAAUUAGUAGA	2	0.999956
Study1	Zm00001eb269650T001:189	zma-miRX21-nb	Zm00001eb269650	180	198	189	-32.2	-23.1	0.717391	7	2-3,197-196;5-11,194-188;13-19,187-181	1-1,198-198[UP5];4-4,195-195[SIL];12-12,x-x[BULq];20-20,180-180[UP3]	.(((((((-(((((((.((.&.)).))))))).))))))).	GCUGCUGA-UCCGCAAGCUG&AAGGUUGCGGAAUUAGUAGA	2	0.914883
Study1	Zm00001eb302330T001:429	zma-miRX21-nb	Zm00001eb302330	419	438	429	-32.2	-21.8	0.677019	8.5	2-13,437-426;16-17,423-422	1-1,438-438[UP5];14-15,425-424[SIL];18-20,421-419[UP3]	...((..((((((((((((.&.))))))))))))..))...	GCGACGUGUUCCGCGGCCUA&AAGGUUGCGGAAUUAGUAGA	2	0.999333
Study1	Zm00001eb335640T001:889	zma-miRX21-nb	Zm00001eb335640	881	898	889	-32.2	-21.2	0.658385	5	2-5,897-894;7-13,892-886;16-20,885-881	1-1,898-898[UP5];6-6,893-893[SIL];14-15,x-x[BULq]	(((((--(((((((.((((.&.)))).)))))))..)))))	UCUAC--AUUCCGCUACCUG&AAGGUUGCGGAAUUAGUAGA	2	0.999976
Study1	Zm00001eb354140T002:11	zma-miRX21-nb	Zm00001eb354140	1	20	11	-32.2	-22.6	0.701863	8	3-14,18-7;16-17,5-4	1-2,20-19[UP5];15-15,6-6[SIL];18-20,3-1[UP3]	...((.((((((((((((..&..)))))))))))).))...	AUGGCCGAUUCCGCAACCAA&AAGGUUGCGGAAUUAGUAGA	2	0.978795
Study1	Zm00001eb372220T003:165	zma-miRX21-nb	Zm00001eb372220	154	174	165	-32.2	-21.82	0.67764	9	3-13,172-162;17-20,157-154	1-2,174-173[UP5];14-16,161-158[AILt]	((((....(((((((((((..&..)))))))))))-...))))	UCUGGCCUGUUCCGCGACCCU&AAGGUUGCGGAAU-UAGUAGA	2	0.998725
Study1	Zm00001eb399220T004:1579	zma-miRX21-nb	Zm00001eb399220	1569	1588	1579	-32.2	-21.5	0.667702	12	3-4,1586-1585;7-9,1582-1580;12-20,1577-1569	1-2,1588-1587[UP5];5-6,1584-1583[SIL];10-11,1579-1578[SIL]	(((((((((..(((..((..&..))..)))..)))))))))	UCUGCUAGUGACGCUUCCAC&AAGGUUGCGGAAUUAGUAGA	0	0.26746
Study1	Zm00001eb079330T003:561	zma-miRX22-nb	Zm00001eb079330	550	570	561	-36.6	-24.1	0.65847	12	6-12,565-559;13-19,557-551	1-5,570-566[UP5];x-x,558-558[BULt];20-20,550-550[UP3]	.(((((((.(((((((.....&.....)))))))-))))))).	UUCCUCACUCGAGCUAGGGCA&UUGAAUAGCUCG-GUGAGGAC	2	0.999988
Study1	Zm00001eb123190T002:838	zma-miRX22-nb	Zm00001eb123190	826	847	838	-36.6	-24.2	0.661202	10	3-10,845-838;11-11,836-836;12-14,834-832;16-20,830-826	1-2,847-846[UP5];x-x,837-837[BULt];x-x,835-835[BULt];15-15,831-831[SIL]	(((((.(((.(.((((((((..&..))))))))-)-))).)))))	GUCCUGACCAGCGGCUGUUCGU&UUGAAUAGCU-C-GGUGAGGAC	2	0.999981
Study1	Zm00001eb136290T001:255	zma-miRX22-nb	Zm00001eb136290	245	264	255	-36.6	-27.5	0.751366	14.5	8-20,257-245	1-7,264-258[UP5]	(((((((((((((.......&.......)))))))))))))	GUCCUCGCCGGGCAUAUGAG&UUGAAUAGCUCGGUGAGGAC	2	0.546
Study1	Zm00001eb145570T001:2356	zma-miRX22-nb	Zm00001eb145570	2347	2365	2356	-36.6	-24	0.655738	6.5	3-13,2363-2353;15-20,2352-2347	1-2,2365-2364[UP5];14-14,x-x[BULq]	((((((-(((((((((((..&..))))))))))).))))))	GUCCUU-CUGAGCUAUUUUC&UUGAAUAGCUCGGUGAGGAC	1	0.584645
Study1	Zm00001eb149680T002:197	zma-miRX22-nb	Zm00001eb149680	187	206	197	-36.6	-24.6	0.672131	15	8-18,199-189	1-7,206-200[UP5];19-20,188-187[UP3]	..(((((((((((.......&.......)))))))))))..	GCCCUCACCGAGCACCAGGA&UUGAAUAGCUCGGUGAGGAC	2	0.99955
Study1	Zm00001eb198430T001:401	zma-miRX22-nb	Zm00001eb198430	391	410	401	-36.6	-28.6	0.781421	8	3-7,408-404;9-20,402-391	1-2,410-409[UP5];8-8,403-403[SIL]	((((((((((((.(((((..&..))))).))))))))))))	GUCCUCACUGGGGUGUUCCU&UUGAAUAGCUCGGUGAGGAC	2	0.320863
Study1	Zm00001eb235920T001:1238	zma-miRX22-nb	Zm00001eb235920	1228	1247	1238	-36.6	-25.6	0.699454	5.5	1-15,1247-1233	16-20,1232-1228[UP3]	.....(((((((((((((((&))))))))))))))).....	AGGGACGCCGAGCUAUUCAA&UUGAAUAGCUCGGUGAGGAC	2	0.973127
Study1	Zm00001eb310990T001:147	zma-miRX22-nb	Zm00001eb310990	136	156	147	-36.6	-26.3	0.718579	7	2-11,155-146;12-18,144-138	1-1,156-156[UP5];x-x,145-145[BULt];19-20,137-136[UP3]	..(((((((.((((((((((.&.))))))))))-)))))))..	GCCCUUGCCGGAGCUGUUCAU&UUGAAUAGCUC-GGUGAGGAC	2	0.858909
Study1	Zm00001eb345200T002:384	zma-miRX22-nb	Zm00001eb345200	374	393	384	-36.6	-27.5	0.751366	14.5	8-20,386-374	1-7,393-387[UP5]	(((((((((((((.......&.......)))))))))))))	GUCCUCGCCGGGCAUAUGAG&UUGAAUAGCUCGGUGAGGAC	2	0.538773
Study1	Zm00001eb359400T001:236	zma-miRX22-nb	Zm00001eb359400	227	246	236	-36.6	-24.9	0.680328	6	1-9,246-238;10-15,236-231;17-18,230-229	x-x,237-237[BULt];16-16,x-x[BULq];19-20,228-227[UP3]	..((-((((((.(((((((((&)))))))))-)))))).))..	AGCC-CACCGAGGCUAUUCGA&UUGAAUAGC-UCGGUGAGGAC	2	0.997801
Study1	Zm00001eb395480T002:1562	zma-miRX22-nb	Zm00001eb395480	1551	1571	1562	-36.6	-25.9	0.70765	6.5	1-2,1571-1570;4-4,1568-1568;6-16,1566-1556;17-20,1554-1551	3-3,1569-1569[SIL];5-5,1567-1567[SIL];x-x,1555-1555[BULt]	((((.(((((((((((.(.((&)).).)))))))))))-))))	GUCCAUCGCCGAGCUGAUGAA&UUGAAUAGCUCGGUGA-GGAC	2	0.914883
Study1	Zm00001eb000480T003:720	zma-miRX23-nb	Zm00001eb000480	711	729	720	-36.7	-24.3	0.662125	6	1-8,729-722;10-11,720-719;13-19,718-712	9-9,721-721[SIL];12-12,x-x[BULq];20-20,711-711[UP3]	.(((((((-((.((((((((&)))))))).)).))))))).	UGCCACUG-ACAAUGGAACC&GGUUCCAUGGUGUAGUGGUU	2	1
Study1	Zm00001eb012550T002:180	zma-miRX23-nb	Zm00001eb012550	170	190	180	-36.7	-25.5	0.694823	10.5	3-6,188-185;8-19,182-171	1-2,190-189[UP5];7-7,184-183[AILt];20-20,170-170[UP3]	.((((((((((((..((((..&..))))-.)))))))))))).	CGCCGCUGCACCAGCGGGAGA&GGUUCC-AUGGUGUAGUGGUU	2	1
Study1	Zm00001eb013430T001:1168	zma-miRX23-nb	Zm00001eb013430	1158	1177	1168	-36.7	-25.4	0.692098	9	1-9,1177-1169;11-12,1167-1166;15-20,1163-1158	10-10,1168-1168[SIL];13-14,1165-1164[SIL]	((((((..((.(((((((((&))))))))).))..))))))	GGCCACGUCGGCGUGGGGCC&GGUUCCAUGGUGUAGUGGUU	2	1
Study1	Zm00001eb022000T001:32	zma-miRX23-nb	Zm00001eb022000	22	41	32	-36.7	-24.8	0.675749	9.5	2-6,40-36;8-12,34-30;15-20,27-22	1-1,41-41[UP5];7-7,35-35[SIL];13-14,29-28[SIL]	((((((..(((((.(((((.&.))))).)))))..))))))	GGCCGCCUCGCCGAGGAGCG&GGUUCCAUGGUGUAGUGGUU	2	1
Study1	Zm00001eb047280T003:368	zma-miRX23-nb	Zm00001eb047280	360	381	368	-36.7	-24	0.653951	12.5	1-3,381-379;4-13,374-365;16-20,364-360	x-x,378-375[BULt];14-15,x-x[BULq]	(((((--((((((((((....(((&)))----))))))))))..)))))	GACCG--GCACCAUGGACGGCGCC&GGU----UCCAUGGUGUAGUGGUU	2	1
Study1	Zm00001eb055690T001:65	zma-miRX23-nb	Zm00001eb055690	51	79	65	-36.7	-25.2	0.686649	19.5	1-3,79-77;4-13,71-62;14-19,57-52	x-x,76-72[BULt];x-x,61-58[BULt];20-20,51-51[UP3]	.((((((....((((((((((.....(((&)))-----))))))))))----)))))).	CGCCGCUGAUCGCGCCAUGGGGAUGGGCC&GGU-----UCCAUGGUGU----AGUGGUU	2	1
Study1	Zm00001eb057350T001:413	zma-miRX23-nb	Zm00001eb057350	403	422	413	-36.7	-24.4	0.66485	9.5	2-11,421-412;13-13,410-410;15-18,408-405	1-1,422-422[UP5];12-12,411-411[SIL];14-14,409-409[SIL];19-20,404-403[UP3]	..((((.(.((((((((((.&.)))))))))).).))))..	AUCCGCCAGGCCGUGGAGCG&GGUUCCAUGGUGUAGUGGUU	2	1
Study1	Zm00001eb063070T001:1064	zma-miRX23-nb	Zm00001eb063070	1054	1072	1064	-36.7	-25	0.681199	8.5	2-3,1071-1070;5-13,1069-1061;15-20,1059-1054	1-1,1072-1072[UP5];4-4,x-x[BULq];14-14,1060-1060[SIL]	((((((.(((((((((-((.&.)).))))))))).))))))	GGCCACCGCGCCGUGG-GCG&GGUUCCAUGGUGUAGUGGUU	2	1
Study1	Zm00001eb075250T004:1555	zma-miRX23-nb	Zm00001eb075250	1545	1565	1555	-36.7	-26.2	0.713896	10.5	1-3,1565-1563;5-6,1561-1560;8-16,1557-1549;18-20,1547-1545	4-4,1562-1562[SIL];7-7,1559-1558[AILt];17-17,1548-1548[SIL]	(((.(((((((((..((.(((&))).))-.))))))))).)))	GACGGCUGCGCCAGCGGUGCC&GGUUCC-AUGGUGUAGUGGUU	2	0.999995
Study1	Zm00001eb104790T001:85	zma-miRX23-nb	Zm00001eb104790	74	95	85	-36.7	-24.8	0.675749	11.5	1-6,95-90;8-16,87-79;18-19,76-75	7-7,89-88[AILt];17-17,78-77[AILt];20-20,74-74[UP3]	.((..(((((((((..((((((&))))))-.)))))))))-.)).	UGCAGGCUGCGCCGGCGGAGCC&GGUUCC-AUGGUGUAGU-GGUU	2	1
Study1	Zm00001eb110680T002:104	zma-miRX23-nb	Zm00001eb110680	93	112	104	-36.7	-24	0.653951	9	1-6,112-107;9-17,105-97;18-19,95-94	7-8,106-106[AILq];x-x,96-96[BULt];20-20,93-93[UP3]	.((.(((((((((.-((((((&))))))..)))))))))-)).	CGCGCACUGCGCUC-GGAACC&GGUUCCAUGGUGUAGUG-GUU	0	0.875562
Study1	Zm00001eb121900T001:158	zma-miRX23-nb	Zm00001eb121900	148	168	158	-36.7	-24.2	0.659401	8.5	1-4,168-165;5-13,163-155;15-17,154-152;18-20,150-148	x-x,164-164[BULt];14-14,x-x[BULq];x-x,151-151[BULt]	(((.(((-(((((((((.((((&))))-))))))))).)))-)))	GACGCGC-GCGCCAUGGCGGCC&GGUU-CCAUGGUGUAGUG-GUU	2	1
Study1	Zm00001eb128210T001:530	zma-miRX23-nb	Zm00001eb128210	519	540	530	-36.7	-24.8	0.675749	10	1-3,540-538;4-6,536-534;8-13,532-527;15-20,524-519	x-x,537-537[BULt];7-7,533-533[SIL];14-14,526-525[AILt]	((((((..((((((.(((.(((&)))-))).))))))-.))))))	GGCCGCCGGCACCGAGGACGCC&GGU-UCCAUGGUGU-AGUGGUU	2	1
Study1	Zm00001eb145750T001:567	zma-miRX23-nb	Zm00001eb145750	559	576	567	-36.7	-26	0.708447	8	1-11,576-566;14-20,565-559	12-13,x-x[BULq]	(((((((--(((((((((((&)))))))))))..)))))))	GGCCGCU--GCCGUGGAGCU&GGUUCCAUGGUGUAGUGGUU	2	1
Study1	Zm00001eb155430T001:167	zma-miRX23-nb	Zm00001eb155430	157	176	167	-36.7	-29.3	0.798365	6	1-1,176-176;3-13,174-164;15-20,162-157	2-2,175-175[SIL];14-14,163-163[SIL]	((((((.(((((((((((.(&).))))))))))).))))))	GGCCACGACGCCAUGGAGGC&GGUUCCAUGGUGUAGUGGUU	2	0.752834
Study1	Zm00001eb157650T001:148	zma-miRX23-nb	Zm00001eb157650	133	157	148	-36.7	-25	0.681199	14.5	2-6,156-152;8-10,150-148;11-20,142-133	1-1,157-157[UP5];7-7,151-151[SIL];x-x,147-143[BULt]	((((((((((.....(((.(((((.&.))))).)))-----))))))))))	GACCACUACAACAACCCGCGGAACG&GGUUCCAUGG-----UGUAGUGGUU	2	1
Study1	Zm00001eb158190T002:152	zma-miRX23-nb	Zm00001eb158190	142	162	152	-36.7	-24.3	0.662125	11.5	2-3,161-160;5-13,157-149;15-19,147-143	1-1,162-162[UP5];4-4,159-158[AILt];14-14,148-148[SIL];20-20,142-142[UP3]	.(((((.(((((((((..((.&.))-.))))))))).))))).	CGCCGCCGCGCCGUGGCUGCG&GGU-UCCAUGGUGUAGUGGUU	2	1
Study1	Zm00001eb163240T001:918	zma-miRX23-nb	Zm00001eb163240	909	928	918	-36.7	-24.2	0.659401	8.5	1-2,928-927;5-5,924-924;6-15,922-913;17-19,912-910	3-4,926-925[SIL];x-x,923-923[BULt];16-16,x-x[BULq];20-20,909-909[UP3]	.(((-((((((((((.(..((&))..)-)))))))))).))).	CACC-CUGCACCAUGAGUUCC&GGUUC-CAUGGUGUAGUGGUU	2	1
Study1	Zm00001eb167700T001:221	zma-miRX23-nb	Zm00001eb167700	211	235	221	-36.7	-23.9	0.651226	14	1-5,235-231;6-8,228-226;9-20,222-211	x-x,230-229[BULt];x-x,225-223[BULt]	((((((((((((...(((..(((((&)))))--)))---))))))))))))	GGCCGCUGCAUCCGGGUGACGAACC&GGUUC--CAU---GGUGUAGUGGUU	2	1
Study1	Zm00001eb177290T002:806	zma-miRX23-nb	Zm00001eb177290	795	820	806	-36.7	-24.8	0.675749	14	1-5,820-816;6-15,810-801;16-20,799-795	x-x,815-811[BULt];x-x,800-800[BULt]	(((((.((((((((((.....(((((&)))))-----))))))))))-)))))	GACCAGUUACGCCAUGCACCUGGACC&GGUUC-----CAUGGUGUAG-UGGUU	0	0.685554
Study1	Zm00001eb182380T001:1855	zma-miRX23-nb	Zm00001eb182380	1845	1864	1855	-36.7	-24.3	0.662125	10	2-8,1863-1857;10-20,1855-1845	1-1,1864-1864[UP5];9-9,1856-1856[SIL]	(((((((((((.(((((((.&.))))))).)))))))))))	GGCUGCUAUGCGGUGGGGCA&GGUUCCAUGGUGUAGUGGUU	2	1
Study1	Zm00001eb184100T003:1147	zma-miRX23-nb	Zm00001eb184100	1130	1156	1147	-36.7	-24.5	0.667575	20.5	3-11,1154-1146;12-20,1138-1130	1-2,1156-1155[UP5];x-x,1145-1139[BULt]	(((((((((.......(((((((((..&..)))))))))-------)))))))))	GGCCACUGCCAUCCAAGCCAUGGGAAC&GGUUCCAUGGU-------GUAGUGGUU	1	0.939187
Study1	Zm00001eb192490T001:668	zma-miRX23-nb	Zm00001eb192490	660	677	668	-36.7	-24.2	0.659401	8	1-3,677-675;5-13,673-665;16-20,664-660	4-4,674-674[SIL];14-15,x-x[BULq]	(((((--(((((((((.(((&))).)))))))))..)))))	GGCCA--ACGCCGUGGCGCC&GGUUCCAUGGUGUAGUGGUU	2	1
Study1	Zm00001eb199950T001:1422	zma-miRX23-nb	Zm00001eb199950	1412	1437	1422	-36.7	-26.8	0.730245	16.5	1-7,1437-1431;8-18,1424-1414	x-x,1430-1425[BULt];19-20,1413-1412[UP3]	..(((((((((((......(((((((&)))))))------)))))))))))..	UCCCACUGCAUCACGAUGCUGGAGCC&GGUUCCA------UGGUGUAGUGGUU	2	0.999763
Study1	Zm00001eb202800T001:2360	zma-miRX23-nb	Zm00001eb202800	2351	2369	2360	-36.7	-24.8	0.675749	8	1-6,2369-2364;8-13,2362-2357;15-19,2356-2352	7-7,2363-2363[SIL];14-14,x-x[BULq];20-20,2351-2351[UP3]	.(((((-((((((.((((((&)))))).)))))).))))).	CGCCGC-GCGCCAAGGAGCU&GGUUCCAUGGUGUAGUGGUU	2	1
Study1	Zm00001eb231850T002:212	zma-miRX23-nb	Zm00001eb231850	203	220	212	-36.7	-24.4	0.66485	7	2-6,219-215;8-12,214-210;14-19,209-204	1-1,220-220[UP5];7-7,x-x[BULq];13-13,x-x[BULq];20-20,203-203[UP3]	.((((((-(((((-(((((.&.))))).))))).)))))).	CGCCGCU-CGCCA-GGAACG&GGUUCCAUGGUGUAGUGGUU	0	0.788294
Study1	Zm00001eb252720T002:1007	zma-miRX23-nb	Zm00001eb252720	997	1017	1007	-36.7	-26.7	0.72752	6.5	1-3,1017-1015;4-13,1013-1004;15-19,1002-998	x-x,1014-1014[BULt];14-14,1003-1003[SIL];20-20,997-997[UP3]	.(((((.((((((((((.(((&)))-)))))))))).))))).	CACUACCACGCCAUGGAGGCC&GGU-UCCAUGGUGUAGUGGUU	2	0.999915
Study1	Zm00001eb258770T001:164	zma-miRX23-nb	Zm00001eb258770	154	172	164	-36.7	-31.1	0.847411	4.5	2-7,171-166;9-20,165-154	1-1,172-172[UP5];8-8,x-x[BULq]	((((((((((((-((((((.&.)))))).))))))))))))	GACCACUACACC-UGGAGCG&GGUUCCAUGGUGUAGUGGUU	2	0.259234
Study1	Zm00001eb258970T002:99	zma-miRX23-nb	Zm00001eb258970	90	108	99	-36.7	-26.7	0.72752	5.5	1-13,108-96;16-18,94-92	14-15,95-95[AILq];19-20,91-90[UP3]	..(((.-(((((((((((((&)))))))))))))..)))..	CUCCAA-GCACCAUGGGACC&GGUUCCAUGGUGUAGUGGUU	2	0.999914
Study1	Zm00001eb285360T001:38	zma-miRX23-nb	Zm00001eb285360	28	46	38	-36.7	-24.2	0.659401	8.5	1-3,46-44;5-6,43-42;8-13,40-35;15-20,33-28	4-4,x-x[BULq];7-7,41-41[SIL];14-14,34-34[SIL]	((((((.((((((.((-(((&))).)).)))))).))))))	GGCCACGGCGCCACGG-GCC&GGUUCCAUGGUGUAGUGGUU	2	1
Study1	Zm00001eb291470T002:652	zma-miRX23-nb	Zm00001eb291470	642	662	652	-36.7	-25	0.681199	9	1-3,662-660;5-7,659-657;8-9,654-653;11-20,651-642	4-4,x-x[BULq];x-x,656-655[BULt];10-10,652-652[SIL]	((((((((((.((..(((-(((&))).)))--)).))))))))))	AGCCACUGCAGCACCUGG-ACC&GGUUCCA--UGGUGUAGUGGUU	2	1
Study1	Zm00001eb298600T001:5273	zma-miRX23-nb	Zm00001eb298600	5263	5281	5273	-36.7	-23.9	0.651226	9	1-6,5281-5276;8-11,5275-5272;13-16,5270-5267;18-20,5265-5263	7-7,x-x[BULq];12-12,5271-5271[SIL];17-17,5266-5266[SIL]	(((.((((.((((-((((((&)))))).)))).)))).)))	GACGACUGGACCG-GGGGCC&GGUUCCAUGGUGUAGUGGUU	2	1
Study1	Zm00001eb301030T001:128	zma-miRX23-nb	Zm00001eb301030	117	140	128	-36.7	-24.1	0.656676	15.5	1-3,140-138;4-6,134-132;8-12,130-126;13-19,124-118	x-x,137-135[BULt];7-7,131-131[SIL];x-x,125-125[BULt];20-20,117-117[UP3]	.(((((((.(((((.(((...(((&)))---))).)))))-))))))).	UGCCGCUGUCGCCGAGGACAAGCC&GGU---UCCAUGGUG-UAGUGGUU	2	1
Study1	Zm00001eb304520T002:1193	zma-miRX23-nb	Zm00001eb304520	1182	1203	1193	-36.7	-24.1	0.656676	9	1-4,1203-1200;5-13,1198-1190;15-17,1187-1185	x-x,1199-1199[BULt];14-14,1189-1188[AILt];18-20,1184-1182[UP3]	...(((..(((((((((.((((&))))-)))))))))-.)))...	CAACGCGAGCACCAUGGCGACC&GGUU-CCAUGGUGU-AGUGGUU	2	1
Study1	Zm00001eb325340T001:437	zma-miRX23-nb	Zm00001eb325340	427	446	437	-36.7	-24.8	0.675749	11	4-17,443-430	1-3,446-444[UP5];18-20,429-427[UP3]	...((((((((((((((...&...))))))))))))))...	CCGCGCUGCGCCGUGGACGU&GGUUCCAUGGUGUAGUGGUU	2	1
Study1	Zm00001eb329830T001:684	zma-miRX23-nb	Zm00001eb329830	674	696	684	-36.7	-25.3	0.689373	13	1-5,696-692;6-17,688-677	x-x,691-689[BULt];18-20,676-674[UP3]	...((((((((((((...(((((&)))))---))))))))))))...	UCGCGCUGCGCCAUGUGCGGGCC&GGUUC---CAUGGUGUAGUGGUU	2	1
Study1	Zm00001eb337690T001:152	zma-miRX23-nb	Zm00001eb337690	142	162	152	-36.7	-24.2	0.659401	8.5	1-4,162-159;5-13,157-149;15-17,148-146;18-20,144-142	x-x,158-158[BULt];14-14,x-x[BULq];x-x,145-145[BULt]	(((.(((-(((((((((.((((&))))-))))))))).)))-)))	GACGCGC-GCGCCAUGGCGGCC&GGUU-CCAUGGUGUAGUG-GUU	2	1
Study1	Zm00001eb356520T001:344	zma-miRX23-nb	Zm00001eb356520	334	352	344	-36.7	-26.5	0.722071	7.5	2-6,351-347;8-16,346-338;18-20,336-334	1-1,352-352[UP5];7-7,x-x[BULq];17-17,337-337[SIL]	(((.(((((((((-(((((.&.))))).))))))))).)))	GGCGGCUACGCCA-GGAGCG&GGUUCCAUGGUGUAGUGGUU	2	0.999978
Study1	Zm00001eb376710T001:893	zma-miRX23-nb	Zm00001eb376710	882	906	893	-36.7	-24.2	0.659401	12	2-7,905-900;8-13,895-890;15-20,887-882	1-1,906-906[UP5];x-x,899-896[BULt];14-14,889-888[AILt]	((((((..((((((....((((((.&.))))))----))))))-.))))))	AACCACCGACACCACGUAUGGGACG&GGUUCCA----UGGUGU-AGUGGUU	2	1
Study1	Zm00001eb390050T001:243	zma-miRX23-nb	Zm00001eb390050	233	252	243	-36.7	-24.3	0.662125	6	1-6,252-247;8-13,245-240;15-16,239-238;17-20,236-233	7-7,246-246[SIL];14-14,x-x[BULq];x-x,237-237[BULt]	((((.((-((((((.((((((&)))))).)))))).))-))))	AGCCUGC-ACGCCAGGGAACC&GGUUCCAUGGUGUAGU-GGUU	1	0.963156
Study1	Zm00001eb417220T002:773	zma-miRX23-nb	Zm00001eb417220	762	782	773	-36.7	-24.7	0.673025	10	1-6,782-777;9-17,774-766;18-19,764-763	7-8,776-775[SIL];x-x,765-765[BULt];20-20,762-762[UP3]	.((.(((((((((..((((((&))))))..)))))))))-)).	CGCGCGCUGCGCCCGGGAGCU&GGUUCCAUGGUGUAGUG-GUU	2	1
Study1	Zm00001eb011080T002:1908	zma-miRX24-nb	Zm00001eb011080	1899	1917	1908	-31.6	-20.7	0.655063	6.5	1-13,1917-1905;15-16,1904-1903;19-20,1900-1899	14-14,x-x[BULq];17-18,1902-1901[SIL]	((..((-(((((((((((((&))))))))))))).))..))	GCUCGG-CGGGCUCUUCAAG&CUUGAAGAGUUUGAUCAUGC	2	0.999465
Study1	Zm00001eb036020T002:48	zma-miRX24-nb	Zm00001eb036020	39	57	48	-31.6	-20.7	0.655063	7	1-6,57-52;9-16,49-42;18-20,41-39	7-8,51-50[SIL];17-17,x-x[BULq]	(((-((((((((..((((((&))))))..)))))))).)))	GCG-GGUCAAGCAGUUCAAG&CUUGAAGAGUUUGAUCAUGC	2	0.999502
Study1	Zm00001eb158190T001:871	zma-miRX24-nb	Zm00001eb158190	860	882	871	-31.6	-20.9	0.661392	10.5	1-5,882-878;6-10,875-871;11-12,869-868;14-20,866-860	x-x,877-876[BULt];x-x,870-870[BULt];13-13,867-867[SIL]	(((((((.((.(((((..(((((&)))))--)))))-)).)))))))	GCAUGGUGGAGGCUCUUUUCAGG&CUUGA--AGAGU-UUGAUCAUGC	2	0.997984
Study1	Zm00001eb173410T005:1046	zma-miRX24-nb	Zm00001eb173410	1037	1056	1046	-31.6	-20.8	0.658228	7.5	2-8,1055-1049;9-16,1047-1040;18-20,1039-1037	1-1,1056-1056[UP5];x-x,1048-1048[BULt];17-17,x-x[BULq]	(((-((((((((.(((((((.&.)))))))-)))))))).)))	GCA-GGUCGAGCAUCUUCGAC&CUUGAAGA-GUUUGAUCAUGC	2	0.99853
Study1	Zm00001eb218530T001:287	zma-miRX24-nb	Zm00001eb218530	277	296	287	-31.6	-23.2	0.734177	7	1-3,296-294;6-16,291-281;18-20,279-277	4-5,293-292[SIL];17-17,280-280[SIL]	(((.(((((((((((..(((&)))..))))))))))).)))	GCAAGAUCAAGCUCUAAGAG&CUUGAAGAGUUUGAUCAUGC	2	0.644579
Study1	Zm00001eb270370T004:940	zma-miRX24-nb	Zm00001eb270370	930	949	940	-31.6	-21.9	0.693038	7.5	1-5,949-945;7-12,943-938;14-20,936-930	6-6,944-944[SIL];13-13,937-937[SIL]	(((((((.((((((.(((((&))))).)))))).)))))))	GCAUGGUGGAACUCAUUGGG&CUUGAAGAGUUUGAUCAUGC	0	0.0921426
Study1	Zm00001eb303040T001:597	zma-miRX24-nb	Zm00001eb303040	587	606	597	-31.6	-24.7	0.781646	7.5	1-5,606-602;7-19,600-588	6-6,601-601[SIL];20-20,587-587[UP3]	.(((((((((((((.(((((&))))).))))))))))))).	ACGUGAUCGAGCUCAUCGGG&CUUGAAGAGUUUGAUCAUGC	2	0.217134
Study1	Zm00001eb366640T001:846	zma-miRX24-nb	Zm00001eb366640	837	855	846	-31.6	-23	0.727848	4.5	1-14,855-842;16-18,841-839	15-15,x-x[BULq];19-20,838-837[UP3]	..(((-((((((((((((((&)))))))))))))).)))..	UUGUG-UCAAGCUCUUCAAG&CUUGAAGAGUUUGAUCAUGC	2	0.719547
Study1	Zm00001eb004470T001:575	zma-miRX25-nb	Zm00001eb004470	563	584	575	-41.3	-27.3	0.661017	10.5	4-9,581-576;11-17,574-568;18-20,565-563	1-3,584-582[UP5];10-10,575-575[SIL];x-x,567-566[BULt]	(((..(((((((.((((((...&...)))))).)))))))--)))	CCAUCCAGGCGGCGGAGGCGCG&AUGGCCUCCACUGUCUG--UGG	2	1
Study1	Zm00001eb005250T001:767	zma-miRX25-nb	Zm00001eb005250	757	776	767	-41.3	-28	0.677966	9	4-16,773-761;18-18,759-759;20-20,757-757	1-3,776-774[UP5];17-17,760-760[SIL];19-19,758-758[SIL]	(.(.(((((((((((((...&...))))))))))))).).)	UGGGAGACGGUGGAGGCGGC&AUGGCCUCCACUGUCUGUGG	2	1
Study1	Zm00001eb034050T001:574	zma-miRX25-nb	Zm00001eb034050	564	590	574	-41.3	-27.1	0.656174	20	2-9,589-582;11-20,573-564	1-1,590-590[UP5];10-10,581-574[AILt]	((((((((((........((((((((.&.))))))))-------.))))))))))	CCACGGGCGGACGCCGUGGGAGGUCAG&AUGGCCUCC-------ACUGUCUGUGG	2	1
Study1	Zm00001eb035860T001:681	zma-miRX25-nb	Zm00001eb035860	671	691	681	-41.3	-29.2	0.707022	9.5	3-9,689-683;11-16,680-675;18-20,673-671	1-2,691-690[UP5];10-10,682-681[AILt];17-17,674-674[SIL]	(((.((((((..(((((((..&..)))))))-.)))))).)))	UCAGGGGCAGGAGGAGGCCGC&AUGGCCUCC-ACUGUCUGUGG	2	0.999907
Study1	Zm00001eb053890T001:416	zma-miRX25-nb	Zm00001eb053890	405	425	416	-41.3	-29.9	0.723971	8	3-9,423-417;11-15,415-411;16-20,409-405	1-2,425-424[UP5];10-10,416-416[SIL];x-x,410-410[BULt]	(((((.(((((.(((((((..&..))))))).)))))-)))))	CCGCAGGAUGGCGGAGGCCGC&AUGGCCUCCACUGUC-UGUGG	2	0.995417
Study1	Zm00001eb055260T001:219	zma-miRX25-nb	Zm00001eb055260	209	229	219	-41.3	-27.5	0.66586	11.5	3-7,227-223;8-9,221-220;12-20,217-209	1-2,229-228[UP5];x-x,222-222[BULt];10-11,219-218[SIL]	(((((((((..((.(((((..&..)))))-))..)))))))))	CCGCGGGCAAGGGCGGGCCGG&AUGGCCU-CCACUGUCUGUGG	2	1
Study1	Zm00001eb071160T001:603	zma-miRX25-nb	Zm00001eb071160	593	617	603	-41.3	-29.72	0.719613	14	2-9,616-609;11-20,602-593	1-1,617-617[UP5];10-10,608-603[AILt]	((((((((((......((((((((.&.))))))))-----.))))))))))	CCAUGGACAGGGCCGGGGAGGCCAA&AUGGCCUCC-----ACUGUCUGUGG	2	0.998108
Study1	Zm00001eb081390T001:461	zma-miRX25-nb	Zm00001eb081390	451	470	461	-41.3	-28.9	0.699758	7	2-6,469-465;8-15,463-456;17-20,454-451	1-1,470-470[UP5];7-7,464-464[SIL];16-16,455-455[SIL]	((((.((((((((.(((((.&.))))).)))))))).))))	CCGCCGGCGGUGGCGGCUAA&AUGGCCUCCACUGUCUGUGG	0	0.339772
Study1	Zm00001eb094000T003:1145	zma-miRX25-nb	Zm00001eb094000	1136	1154	1145	-41.3	-27.7	0.670702	8	4-11,1151-1144;13-20,1143-1136	1-3,1154-1152[UP5];12-12,x-x[BULq]	((((((((-((((((((...&...)))))))).))))))))	CUACAGAU-GUGGAGGCGGC&AUGGCCUCCACUGUCUGUGG	2	1
Study1	Zm00001eb115110T001:419	zma-miRX25-nb	Zm00001eb115110	405	429	419	-41.3	-29.2	0.707022	11	2-9,428-421;11-16,418-413;17-20,408-405	1-1,429-429[UP5];10-10,420-419[AILt];x-x,412-409[BULt]	((((....((((((..((((((((.&.))))))))-.))))))----))))	CCACGCCGAGACGGGAGGGGGCCAG&AUGGCCUCC-ACUGUCU----GUGG	2	0.999889
Study1	Zm00001eb116270T001:1728	zma-miRX25-nb	Zm00001eb116270	1719	1737	1728	-41.3	-27	0.653753	7	1-2,1737-1736;4-12,1734-1726;14-20,1725-1719	3-3,1735-1735[SIL];13-13,x-x[BULq]	(((((((-(((((((((.((&)).))))))))).)))))))	CUACGGA-GGUGGAGGUGGU&AUGGCCUCCACUGUCUGUGG	2	1
Study1	Zm00001eb127770T001:133	zma-miRX25-nb	Zm00001eb127770	122	146	133	-41.3	-27.08	0.65569	16.5	3-9,144-138;11-12,132-131;13-20,129-122	1-2,146-145[UP5];10-10,137-133[AILt];x-x,130-130[BULt]	((((((((.((.....(((((((..&..)))))))----.))-))))))))	CCGCGGGCGAGGCCAAGGAGGCCGG&AUGGCCUCC----ACU-GUCUGUGG	2	1
Study1	Zm00001eb152920T001:210	zma-miRX25-nb	Zm00001eb152920	200	219	210	-41.3	-27.1	0.656174	9	3-6,217-214;8-9,212-211;11-15,209-205;17-20,203-200	1-2,219-218[UP5];7-7,213-213[SIL];10-10,210-210[SIL];16-16,204-204[SIL]	((((.(((((.((.((((..&..)))).)).))))).))))	CCGCCGGCAGCGGCGGCCGC&AUGGCCUCCACUGUCUGUGG	2	1
Study1	Zm00001eb154440T001:24	zma-miRX25-nb	Zm00001eb154440	14	36	24	-41.3	-28.9	0.699758	10.5	3-5,34-32;6-9,30-27;10-20,24-14	1-2,36-35[UP5];x-x,31-31[BULt];x-x,26-25[BULt]	(((((((((((..((((.(((..&..)))-))))--)))))))))))	CCAUAGACAGUUUGGGGAGCCUU&AUGGC-CUCC--ACUGUCUGUGG	2	0.999984
Study1	Zm00001eb166190T002:289	zma-miRX25-nb	Zm00001eb166190	276	298	289	-41.3	-27.6	0.668281	12	1-5,298-294;7-12,292-287;13-20,283-276	6-6,293-293[SIL];x-x,286-284[BULt]	((((((((...((((((.(((((&))))).))))))---))))))))	CCGCAGGCCGUGGUGGGCGCCGU&AUGGCCUCCACU---GUCUGUGG	2	1
Study1	Zm00001eb171810T001:184	zma-miRX25-nb	Zm00001eb171810	173	194	184	-41.3	-27.8	0.673123	10.5	4-6,191-189;7-14,187-180;15-20,178-173	1-3,194-192[UP5];x-x,188-188[BULt];x-x,179-179[BULt]	((((((.((((((((.(((...&...)))-))))))))-))))))	CCGCGGCGCAGUGGGCGGCGUC&AUGGCC-UCCACUGU-CUGUGG	2	1
Study1	Zm00001eb174980T001:161	zma-miRX25-nb	Zm00001eb174980	148	170	161	-41.3	-27.5	0.66586	14.5	4-12,167-159;13-19,155-149	1-3,170-168[UP5];x-x,158-156[BULt];20-20,148-148[UP3]	.(((((((...(((((((((...&...)))))))))---))))))).	GCGCGGGCUCGGGUGGAGGCGUA&AUGGCCUCCACU---GUCUGUGG	2	1
Study1	Zm00001eb191600T001:842	zma-miRX25-nb	Zm00001eb191600	833	851	842	-41.3	-29.6	0.716707	7	2-2,850-850;4-11,848-841;13-20,840-833	1-1,851-851[UP5];3-3,849-849[SIL];12-12,x-x[BULq]	((((((((-((((((((.(.&.).)))))))).))))))))	CCGCGGAC-GUGGAGGUGAC&AUGGCCUCCACUGUCUGUGG	2	0.999063
Study1	Zm00001eb240020T002:657	zma-miRX25-nb	Zm00001eb240020	648	666	657	-41.3	-27.3	0.661017	8.5	1-2,666-665;4-13,663-654;15-18,653-650;20-20,648-648	3-3,664-664[SIL];14-14,x-x[BULq];19-19,649-649[SIL]	(.((((-((((((((((.((&)).)))))))))).)))).)	CGGCAG-CGGUGGGGGUGGU&AUGGCCUCCACUGUCUGUGG	2	1
Study1	Zm00001eb242720T001:2252	zma-miRX25-nb	Zm00001eb242720	2242	2261	2252	-41.3	-28.4	0.687651	9	4-9,2258-2253;11-16,2251-2246;18-20,2244-2242	1-3,2261-2259[UP5];10-10,2252-2252[SIL];17-17,2245-2245[SIL]	(((.((((((.((((((...&...)))))).)))))).)))	CCAGGGGCAGAGGAGGCACG&AUGGCCUCCACUGUCUGUGG	2	1
Study1	Zm00001eb263830T001:142	zma-miRX25-nb	Zm00001eb263830	129	151	142	-41.3	-29.3	0.709443	12.5	3-12,149-140;13-16,136-133;18-20,131-129	1-2,151-150[UP5];x-x,139-137[BULt];17-17,132-132[SIL]	(((.((((...((((((((((..&..))))))))))---)))).)))	CCGGAGACGCCGGUGGGGGCCUC&AUGGCCUCCACU---GUCUGUGG	2	0.999716
Study1	Zm00001eb279760T002:254	zma-miRX25-nb	Zm00001eb279760	245	263	254	-41.3	-27.1	0.656174	6.5	2-9,262-255;11-12,253-252;14-16,251-249;18-20,247-245	1-1,263-263[UP5];10-10,254-254[SIL];13-13,x-x[BULq];17-17,248-248[SIL]	(((.(((-((.((((((((.&.)))))))).)).))).)))	CCAGGGA-GGCGGAGGCCAA&AUGGCCUCCACUGUCUGUGG	2	1
Study1	Zm00001eb290330T001:20	zma-miRX25-nb	Zm00001eb290330	10	28	20	-41.3	-29.2	0.707022	8.5	4-6,25-23;8-19,22-11	1-3,28-26[UP5];7-7,x-x[BULq];20-20,10-10[UP3]	.((((((((((((-(((...&...))).)))))))))))).	GCACAGGCAGUGG-GGCAAG&AUGGCCUCCACUGUCUGUGG	2	0.999864
Study1	Zm00001eb293780T001:1190	zma-miRX25-nb	Zm00001eb293780	1178	1202	1190	-41.3	-27.8	0.673123	14.5	3-6,1200-1197;7-12,1193-1188;13-20,1185-1178	1-2,1202-1201[UP5];x-x,1196-1194[BULt];x-x,1187-1186[BULt]	((((((((..((((((...((((..&..))))---))))))--))))))))	CCAUAGACCUGGUGGACGAGGCCUG&AUGGCC---UCCACU--GUCUGUGG	2	1
Study1	Zm00001eb298350T001:888	zma-miRX25-nb	Zm00001eb298350	875	896	888	-41.3	-27.2	0.658596	8	1-9,896-888;11-13,887-885;14-19,881-876	10-10,x-x[BULq];x-x,884-882[BULt];20-20,875-875[UP3]	.((((((...(((-(((((((((&))))))))).)))---)))))).	GCACGGGGCUCGG-GGAGGCCAU&AUGGCCUCCACUG---UCUGUGG	2	1
Study1	Zm00001eb307340T001:113	zma-miRX25-nb	Zm00001eb307340	103	122	113	-41.3	-29.2	0.707022	9.5	4-18,119-105	1-3,122-120[UP5];19-20,104-103[UP3]	..(((((((((((((((...&...)))))))))))))))..	GUGCAGACGGUGGAGGUGCG&AUGGCCUCCACUGUCUGUGG	2	0.999887
Study1	Zm00001eb351690T001:75	zma-miRX25-nb	Zm00001eb351690	59	84	75	-41.3	-27.9	0.675545	18	1-2,84-83;4-12,81-73;13-16,66-63;18-20,61-59	3-3,82-82[SIL];x-x,72-67[BULt];17-17,62-62[SIL]	(((.((((......(((((((((.((&)).)))))))))------)))).)))	CCAGGGGCGGCGGAGGUGGAGGCGGU&AUGGCCUCCACU------GUCUGUGG	1	0.789143
Study1	Zm00001eb375430T003:1158	zma-miRX25-nb	Zm00001eb375430	1147	1167	1158	-41.3	-27.1	0.656174	8	4-7,1164-1161;9-15,1159-1153;16-20,1151-1147	1-3,1167-1165[UP5];8-8,1160-1160[SIL];x-x,1152-1152[BULt]	(((((.(((((((.((((...&...)))).)))))))-)))))	CCACAUGACAGUGAAGGCAAA&AUGGCCUCCACUGUC-UGUGG	2	1
Study1	Zm00001eb398430T001:1448	zma-miRX25-nb	Zm00001eb398430	1438	1458	1448	-41.3	-27.4	0.663438	10.5	4-5,1455-1454;6-18,1452-1440	1-3,1458-1456[UP5];x-x,1453-1453[BULt];19-20,1439-1438[UP3]	..(((((((((((((.((...&...))-)))))))))))))..	GGGCAGACGGUGGAGAGCAUC&AUGGC-CUCCACUGUCUGUGG	2	1
Study1	Zm00001eb403230T001:2024	zma-miRX25-nb	Zm00001eb403230	2015	2033	2024	-41.3	-27.8	0.673123	8	1-5,2033-2029;8-13,2026-2021;15-20,2020-2015	6-7,2028-2027[SIL];14-14,x-x[BULq]	((((((-((((((..(((((&)))))..)))))).))))))	CCGCGG-CGGUGGUAGCCGU&AUGGCCUCCACUGUCUGUGG	2	1
Study1	Zm00001eb413050T001:193	zma-miRX25-nb	Zm00001eb413050	182	203	193	-41.3	-27.8	0.673123	10.5	4-6,200-198;7-14,196-189;15-20,187-182	1-3,203-201[UP5];x-x,197-197[BULt];x-x,188-188[BULt]	((((((.((((((((.(((...&...)))-))))))))-))))))	CCGCGGCGCAGUGGGCGGCGUC&AUGGCC-UCCACUGU-CUGUGG	2	1
Study1	Zm00001eb414310T002:117	zma-miRX25-nb	Zm00001eb414310	107	128	117	-41.3	-27.4	0.663438	12	4-9,125-120;11-20,116-107	1-3,128-126[UP5];10-10,119-117[AILt]	((((((((((...((((((...&...))))))--.))))))))))	UCGCAGACAGGAAGGAGGCGCU&AUGGCCUCC--ACUGUCUGUGG	1	0.881331
Study1	Zm00001eb211970T003:66	zma-miRX26-nb	Zm00001eb211970	55	75	66	-33.5	-22.7	0.677612	14.5	7-10,69-66;12-21,64-55	1-6,75-70[UP5];11-11,65-65[SIL]	((((((((((.((((......&......)))).))))))))))	GGCGCUCGCUCAGCUCAUCGA&ACAAAAAGUUAAGCGAGCGUC	2	0.304582
Study1	Zm00001eb022230T003:1138	zma-miRX27-nb	Zm00001eb022230	1126	1147	1138	-26.8	-18.2	0.679104	10	1-12,1147-1136;14-19,1132-1127	13-13,1135-1133[AILt];20-20,1126-1126[UP3]	.((((((...((((((((((((&))))))))))))--.)))))).	CGUCAGGCAACAAGUGUGGAAG&UUUCUAUAUUUG--AUCUGACU	2	0.900321
Study1	Zm00001eb385450T002:1752	zma-miRX27-nb	Zm00001eb385450	1741	1761	1752	-26.8	-18.4	0.686567	6.5	1-5,1761-1757;7-12,1755-1750;13-19,1748-1742	6-6,1756-1756[SIL];x-x,1749-1749[BULt];20-20,1741-1741[UP3]	.(((((((.((((((.(((((&))))).))))))-))))))).	CGUCAGGUACAAGUACAGAAA&UUUCUAUAUUUG-AUCUGACU	2	0.839908
Study1	Zm00001eb000200T001:301	zma-miRX28-nb	Zm00001eb000200	289	316	301	-34.6	-23.26	0.672254	20.5	1-5,316-312;7-20,304-291	6-6,311-305[AILt];21-22,290-289[UP3]	..((((((((((((((.......(((((&)))))------.))))))))))))))..	CCGGCGGCCAUCACGGUGGCGCUGCUCA&UGAGU------UUUGUGAUGGUUGUCAA	2	0.999804
Study1	Zm00001eb008520T002:638	zma-miRX28-nb	Zm00001eb008520	626	647	638	-34.6	-23	0.66474	7.5	2-10,646-638;13-14,635-634;16-22,632-626	1-1,647-647[UP5];11-12,637-636[SIL];15-15,633-633[SIL]	(((((((.((..(((((((((.&.)))))))))..)).)))))))	UUGACAGGCAAAACAAAGCUCU&UGAGUUUUGUGAUGGUUGUCAA	2	0.999975
Study1	Zm00001eb043470T001:1843	zma-miRX28-nb	Zm00001eb043470	1831	1852	1843	-34.6	-23.7	0.684971	10	2-4,1851-1849;6-7,1847-1846;9-20,1844-1833	1-1,1852-1852[UP5];5-5,1848-1848[SIL];8-8,1845-1845[SIL];21-22,1832-1831[UP3]	..((((((((((((.((.(((.&.))).)).))))))))))))..	GAGGCAGCCAUCGCUGACCUCC&UGAGUUUUGUGAUGGUUGUCAA	2	0.997731
Study1	Zm00001eb054040T002:2050	zma-miRX28-nb	Zm00001eb054040	2039	2059	2050	-34.6	-22.7	0.656069	9.5	1-11,2059-2049;13-16,2047-2044;18-21,2043-2040	12-12,2048-2048[SIL];17-17,x-x[BULq];22-22,2039-2039[UP3]	.((((-((((.(((((((((((&))))))))))).)))).)))).	GUGGC-GCCGCCGCAGGGCUCA&UGAGUUUUGUGAUGGUUGUCAA	2	0.999998
Study1	Zm00001eb196610T002:571	zma-miRX28-nb	Zm00001eb196610	560	580	571	-34.6	-23.2	0.67052	10	2-2,579-579;4-16,577-565;18-20,564-562	1-1,580-580[UP5];3-3,578-578[SIL];17-17,x-x[BULq];21-22,561-560[UP3]	..(((-(((((((((((((.(.&.).))))))))))))).)))..	GAGAC-ACCAUCGCGGAGCGCG&UGAGUUUUGUGAUGGUUGUCAA	2	0.999869
Study1	Zm00001eb199470T001:652	zma-miRX28-nb	Zm00001eb199470	640	661	652	-34.6	-23.3	0.67341	9	1-8,661-654;10-16,652-646;18-19,644-643	9-9,653-653[SIL];17-17,645-645[SIL];20-22,642-640[UP3]	...((.(((((((.((((((((&)))))))).))))))).))...	UCCGCCGCCAUCAGGGAACUCA&UGAGUUUUGUGAUGGUUGUCAA	2	0.999737
Study1	Zm00001eb234160T001:2887	zma-miRX28-nb	Zm00001eb234160	2875	2899	2887	-34.6	-22.9	0.66185	13.5	2-6,2898-2894;7-13,2890-2884;15-20,2882-2877	1-1,2899-2899[UP5];x-x,2893-2891[BULt];14-14,2883-2883[SIL];21-22,2876-2875[UP3]	..((((((.(((((((...(((((.&.)))))---))))))).))))))..	UCGGCGGCGAUCGCAAAAGGACUCG&UGAGUU---UUGUGAUGGUUGUCAA	2	0.999987
Study1	Zm00001eb260050T001:334	zma-miRX28-nb	Zm00001eb260050	321	343	334	-34.6	-23.6	0.682081	11.5	1-1,343-343;3-16,341-328;17-20,326-323	2-2,342-342[SIL];x-x,327-327[BULt];21-22,322-321[UP3]	..((((.((((((((((((((.(&).))))))))))))))-))))..	CCGGCGCGCCGUCGCGGAGCUGG&UGAGUUUUGUGAUGGU-UGUCAA	2	0.998642
Study1	Zm00001eb339150T001:757	zma-miRX28-nb	Zm00001eb339150	746	766	757	-34.6	-23	0.66474	11	3-16,764-751;18-20,750-748	1-2,766-765[UP5];17-17,x-x[BULq];21-22,747-746[UP3]	..(((-((((((((((((((..&..)))))))))))))).)))..	UGGAC-GCCGUCACGGGGCUGG&UGAGUUUUGUGAUGGUUGUCAA	2	0.999981
Study1	Zm00001eb355540T001:407	zma-miRX28-nb	Zm00001eb355540	395	416	407	-34.6	-24.4	0.705202	6.5	1-9,416-408;11-20,406-397	10-10,407-407[SIL];21-22,396-395[UP3]	..((((((((((.(((((((((&))))))))).))))))))))..	UGGAUGAUCAUCUCAAAGCUCA&UGAGUUUUGUGAUGGUUGUCAA	2	0.968529
Study1	Zm00001eb369890T001:1642	zma-miRX28-nb	Zm00001eb369890	1632	1651	1642	-34.6	-24.8	0.716763	9	1-11,1651-1641;14-20,1640-1634	12-13,x-x[BULq];21-22,1633-1632[UP3]	..(((((((--(((((((((((&)))))))))))..)))))))..	CCGACGGCC--CGCAGAGCUCA&UGAGUUUUGUGAUGGUUGUCAA	0	0.0832215
Study1	Zm00001eb390240T001:217	zma-miRX28-nb	Zm00001eb390240	206	225	217	-34.6	-22.9	0.66185	10	2-2,224-224;4-16,223-211;18-21,210-207	1-1,225-225[UP5];3-3,x-x[BULq];17-17,x-x[BULq];22-22,206-206[UP3]	.((((-(((((((((((((-(.&.).))))))))))))).)))).	CUGAC-GCCGUCGCGGAGC-CG&UGAGUUUUGUGAUGGUUGUCAA	2	0.999984
Study1	Zm00001eb415970T001:460	zma-miRX28-nb	Zm00001eb415970	448	469	460	-34.6	-23.4	0.676301	10.5	1-3,469-467;5-8,465-462;10-17,460-453;19-20,451-450	4-4,466-466[SIL];9-9,461-461[SIL];18-18,452-452[SIL];21-22,449-448[UP3]	..((.((((((((.((((.(((&))).)))).)))))))).))..	GAGAGGACCAUCAGGGAGGUCA&UGAGUUUUGUGAUGGUUGUCAA	2	0.999513
Study1	Zm00001eb431060T001:290	zma-miRX28-nb	Zm00001eb431060	278	299	290	-34.6	-22.6	0.653179	8	2-15,298-285;18-21,282-279	1-1,299-299[UP5];16-17,284-283[SIL];22-22,278-278[UP3]	.((((..((((((((((((((.&.))))))))))))))..)))).	CUGAUUUCUAUCACAGAGCUUC&UGAGUUUUGUGAUGGUUGUCAA	2	1
Study1	Zm00001eb069160T001:593	zma-miRX29-nb	Zm00001eb069160	582	602	593	-31.7	-21.48	0.677603	9	1-7,602-596;11-20,592-583	8-10,595-593[SIL];21-21,582-582[UP3]	.((((((((((...(((((((&)))))))...)))))))))).	UGAAGAUUCUCCAGCUGUUGA&UUAACGGAUAGAGAAUCUUCU	2	0.542401
Study1	Zm00001eb124070T001:285	zma-miRX29-nb	Zm00001eb124070	269	294	285	-31.7	-21.4	0.675079	19	5-12,290-283;13-21,277-269	1-4,294-291[UP5];x-x,282-278[BULt]	(((((((((.....((((((((....&....))))))))-----)))))))))	GGGAGAUUCAAACCUCUGUCCGCCUU&UUAACGGAUAGA-----GAAUCUUCU	2	0.553114
Study1	Zm00001eb223190T002:710	zma-miRX29-nb	Zm00001eb223190	696	719	710	-31.7	-21.1	0.665615	7	1-14,719-706;16-18,704-702;19-21,698-696	15-15,705-705[SIL];x-x,701-699[BULt]	(((...(((.((((((((((((((&)))))))))))))).)))---)))	GGAAUUGGACUCUCUGUUCGUUAA&UUAACGGAUAGAGAAUCU---UCU	1	0.0767215
Study1	Zm00001eb228660T001:3367	zma-miRX30-nb	Zm00001eb228660	3355	3382	3367	-34.5	-22.6	0.655072	16	1-8,3382-3375;9-15,3368-3362;16-19,3360-3357	x-x,3374-3369[BULt];x-x,3361-3361[BULt];20-21,3356-3355[UP3]	..((((.(((((((......((((((((&))))))))------)))))))-))))..	AACAGCUUCAUGAGGUACGAUUCCAUGA&UUAUGGAA------CUCAUGA-GCUGAA	2	0.967262
Study1	Zm00001eb287550T002:314	zma-miRX30-nb	Zm00001eb287550	303	323	314	-34.5	-23.2	0.672464	10	4-7,320-317;9-18,315-306	1-3,323-321[UP5];8-8,316-316[SIL];19-21,305-303[UP3]	...((((((((((.((((...&...)))).))))))))))...	AAAAGCUCAUGAGAUCCAGGC&UUAUGGAACUCAUGAGCUGAA	2	0.880469
Study1	Zm00001eb296100T004:824	zma-miRX30-nb	Zm00001eb296100	813	833	824	-34.5	-24.4	0.707246	7	1-4,833-830;6-12,828-822;14-20,820-814	5-5,829-829[SIL];13-13,821-821[SIL];21-21,813-813[UP3]	.(((((((.(((((((.((((&)))).))))))).))))))).	AUCAGCUCUUGGGUUUGAUGA&UUAUGGAACUCAUGAGCUGAA	2	0.500875
Study1	Zm00001eb399780T001:214	zma-miRX30-nb	Zm00001eb399780	203	223	214	-34.5	-23.5	0.681159	8	2-7,222-217;9-11,215-213;13-19,211-205	1-1,223-223[UP5];8-8,216-216[SIL];12-12,212-212[SIL];20-21,204-203[UP3]	..(((((((.(((.((((((.&.)))))).))).)))))))..	AGCAGCUCAGGAGGUCCAUGU&UUAUGGAACUCAUGAGCUGAA	2	0.809534
Study1	Zm00001eb172650T004:2333	zma-miRX31-nb	Zm00001eb172650	2324	2342	2333	-35.6	-24.5	0.688202	6	1-4,2342-2339;7-14,2336-2329;16-20,2328-2324	5-6,2338-2337[SIL];15-15,x-x[BULq]	(((((-((((((((..((((&))))..)))))))).)))))	CACAU-GAGUCCCAGAUGAC&GUUAAGUGGGACUCGAUGUG	2	0.809534
Study1	Zm00001eb171440T001:1789	zma-miRX32-nb	Zm00001eb171440	1777	1798	1789	-32.4	-21.48	0.662963	9.5	1-9,1798-1790;13-16,1786-1783;18-22,1781-1777	10-12,1789-1787[SIL];17-17,1782-1782[SIL]	(((((.((((...(((((((((&)))))))))...)))).)))))	GGCUGUACCACUUGCAUUGGAA&UUCUAAUGUUAUUGGUUCAGUC	2	0.828116
Study1	Zm00001eb034760T001:471	zma-miRX33-nb	Zm00001eb034760	461	480	471	-47.9	-33.1	0.691023	7.5	1-4,480-477;6-6,475-475;8-13,473-468;15-20,467-462	5-5,476-476[SIL];7-7,474-474[SIL];14-14,x-x[BULq];21-21,461-461[UP3]	.((((((-((((((.(.((((&)))).).)))))).)))))).	GGGCCGC-CGGCCGCGACGCC&GGCGACAUGGCCGAGCGGUCG	2	0.999983
Study1	Zm00001eb079330T001:20	zma-miRX33-nb	Zm00001eb079330	5	29	20	-47.9	-32.64	0.68142	12.5	1-12,29-18;16-16,10-10;18-21,8-5	13-15,17-11[AILt];17-17,9-9[SIL]	((((.(.......((((((((((((&))))))))))))----...).))))	CGGCGGAGGAGGGGGCCAUGUCGCC&GGCGACAUGGCC----GAGCGGUCG	2	1
Study1	Zm00001eb146880T004:170	zma-miRX33-nb	Zm00001eb146880	159	180	170	-47.9	-32	0.668058	6	1-6,180-175;7-11,173-169;13-15,167-165;18-21,162-159	x-x,174-174[BULt];12-12,168-168[SIL];16-17,164-163[SIL]	((((..(((.(((((.((((((&))))))-))))).)))..))))	CGACAACUCCGCCAUCGUCGCC&GGCGAC-AUGGCCGAGCGGUCG	2	1
Study1	Zm00001eb156540T001:564	zma-miRX33-nb	Zm00001eb156540	553	573	564	-47.9	-31.16	0.650522	9.5	1-4,573-570;9-21,565-553	5-8,569-566[SIL]	(((((((((((((....((((&))))....)))))))))))))	UGGUCGCUCGGCCUGCGCGCC&GGCGACAUGGCCGAGCGGUCG	2	1
Study1	Zm00001eb157950T001:818	zma-miRX33-nb	Zm00001eb157950	806	827	818	-47.9	-33.7	0.703549	6	1-6,827-822;8-12,820-816;14-16,814-812;17-18,810-809;20-21,807-806	7-7,821-821[SIL];13-13,815-815[SIL];x-x,811-811[BULt];19-19,808-808[SIL]	((.((.(((.(((((.((((((&)))))).))))).)))-)).))	CGCCCAGCUGGGCCGCGUCGCC&GGCGACAUGGCCGAGC-GGUCG	2	0.999141
Study1	Zm00001eb229030T001:840	zma-miRX33-nb	Zm00001eb229030	829	848	840	-47.9	-33.1	0.691023	6	2-9,847-840;11-20,839-830	1-1,848-848[UP5];10-10,x-x[BULq];21-21,829-829[UP3]	.((((((((((-((((((((.&.)))))))).)))))))))).	AGGCCGCUUGG-CAUGUUGCA&GGCGACAUGGCCGAGCGGUCG	0	0.306689
Study1	Zm00001eb238780T002:134	zma-miRX33-nb	Zm00001eb238780	123	143	134	-47.9	-31.4	0.655532	5	2-12,142-132;15-17,129-127;20-21,124-123	1-1,143-143[UP5];13-14,131-130[SIL];18-19,126-125[SIL]	((..(((..(((((((((((.&.)))))))))))..)))..))	CGUGCGCCAGGCCAUGUCGCA&GGCGACAUGGCCGAGCGGUCG	0	0.673923
Study1	Zm00001eb252850T001:41	zma-miRX33-nb	Zm00001eb252850	29	54	41	-47.9	-33.8	0.705637	12.5	1-5,54-50;6-13,45-38;15-21,35-29	x-x,49-46[BULt];14-14,37-36[AILt]	(((((((..((((((((....(((((&)))))----))))))))-.)))))))	UGGCCGUGGCGGCCGUGCUGUUCGCC&GGCGA----CAUGGCCG-AGCGGUCG	2	0.998062
Study1	Zm00001eb255880T001:1605	zma-miRX33-nb	Zm00001eb255880	1593	1614	1605	-47.9	-31.18	0.650939	10	1-6,1614-1609;10-13,1605-1602;15-20,1599-1594	7-9,1608-1606[SIL];14-14,1601-1600[AILt];21-21,1593-1593[UP3]	.((((((..((((...((((((&))))))...))))-.)))))).	GGACCGCGACGGCAAGGUCGUC&GGCGACAUGGCCG-AGCGGUCG	2	1
Study1	Zm00001eb265040T001:1518	zma-miRX33-nb	Zm00001eb265040	1506	1526	1518	-47.9	-34.8	0.726514	7	1-4,1526-1523;6-6,1522-1522;8-13,1520-1515;15-21,1512-1506	5-5,x-x[BULq];7-7,1521-1521[SIL];14-14,1514-1513[AILt]	(((((((..((((((.(-((((&)))).).))))))-.)))))))	CGACCGCGGCGGCCGCG-CGCC&GGCGACAUGGCCG-AGCGGUCG	2	0.957516
Study1	Zm00001eb302760T001:315	zma-miRX33-nb	Zm00001eb302760	300	324	315	-47.9	-31.16	0.650522	12	1-4,324-321;9-17,316-308;18-21,303-300	5-8,320-317[SIL];x-x,307-304[BULt]	((((....(((((((((....((((&))))....)))))))))----))))	CGACAAGGCGCUCGGCCUCCCCGCC&GGCGACAUGGCCGAGCG----GUCG	2	1
Study1	Zm00001eb333010T001:183	zma-miRX33-nb	Zm00001eb333010	171	192	183	-47.9	-34.2	0.713987	7	1-5,192-188;8-16,185-177;18-21,174-171	6-7,187-186[SIL];17-17,176-175[AILt]	((((..(((((((((..(((((&)))))..)))))))))-.))))	CGACGGGCUCGGCCGCUUCGCC&GGCGACAUGGCCGAGC-GGUCG	2	0.991312
Study1	Zm00001eb359500T001:830	zma-miRX33-nb	Zm00001eb359500	818	839	830	-47.9	-33.7	0.703549	6	1-6,839-834;8-12,832-828;14-16,826-824;17-18,822-821;20-21,819-818	7-7,833-833[SIL];13-13,827-827[SIL];x-x,823-823[BULt];19-19,820-820[SIL]	((.((.(((.(((((.((((((&)))))).))))).)))-)).))	CGCCCAGCUGGGCCGCGUCGCC&GGCGACAUGGCCGAGC-GGUCG	2	0.998831
Study1	Zm00001eb415660T002:986	zma-miRX33-nb	Zm00001eb415660	974	993	986	-47.9	-32.7	0.682672	6	1-5,993-989;8-17,988-979;19-19,977-977;20-21,975-974	6-7,x-x[BULq];18-18,978-978[SIL];x-x,976-976[BULt]	((.(.((((((((((--(((((&)))))..)))))))))).)-))	CGCAGCGCUCGGCCA--UCGCC&GGCGACAUGGCCGAGCGGU-CG	2	0.999999
Study1	Zm00001eb424960T001:720	zma-miRX33-nb	Zm00001eb424960	708	729	720	-47.9	-33.4	0.697286	7	1-4,729-726;6-10,724-720;11-12,718-717;14-21,715-708	5-5,725-725[SIL];x-x,719-719[BULt];13-13,716-716[SIL]	((((((((.((.(((((.((((&)))).)))))-)).))))))))	UGACCGUUGGGUCCGUGGCGCC&GGCGACAUGG-CCGAGCGGUCG	2	0.999811
Study1	Zm00001eb000900T001:610	zma-miRX34-nb	Zm00001eb000900	599	619	610	-34.4	-26.4	0.767442	7	1-5,619-615;7-19,613-601	6-6,614-614[SIL];20-21,600-599[UP3]	..(((((((((((((.(((((&))))).)))))))))))))..	AGCAGGAGGUCGAGAUGGAGA&UCUCUUUCUUGAUCUUCUGGA	2	0.78217
Study1	Zm00001eb004170T001:2128	zma-miRX34-nb	Zm00001eb004170	2114	2137	2128	-34.4	-24.7	0.718023	7	1-13,2137-2125;14-18,2121-2117;20-21,2115-2114	x-x,2124-2122[BULt];19-19,2116-2116[SIL]	((.(((((...(((((((((((((&)))))))))))))---))))).))	UCGAGAAGGAUAUCGAGAGGGAGA&UCUCUUUCUUGAU---CUUCUGGA	2	0.997766
Study1	Zm00001eb004660T001:25	zma-miRX34-nb	Zm00001eb004660	14	34	25	-34.4	-22.66	0.658721	8	1-11,34-24;16-21,19-14	12-15,23-20[SIL]	((((((....(((((((((((&)))))))))))....))))))	UCCAGGUUGGCAAGGAGGAGG&UCUCUUUCUUGAUCUUCUGGA	2	1
Study1	Zm00001eb010950T001:103	zma-miRX34-nb	Zm00001eb010950	92	112	103	-34.4	-23.6	0.686047	6.5	2-12,111-101;14-19,99-94	1-1,112-112[UP5];13-13,100-100[SIL];20-21,93-92[UP3]	..((((((.(((((((((((.&.))))))))))).))))))..	GGCAGAGGCUCAAGGAGGAGU&UCUCUUUCUUGAUCUUCUGGA	2	0.999999
Study1	Zm00001eb013750T002:25	zma-miRX34-nb	Zm00001eb013750	14	34	25	-34.4	-24	0.697674	6	1-9,34-26;11-18,24-17	10-10,25-25[SIL];19-21,16-14[UP3]	...((((((((.(((((((((&))))))))).))))))))...	GGAAGAAGAUCCAGAAGGAGA&UCUCUUUCUUGAUCUUCUGGA	2	0.999986
Study1	Zm00001eb026940T001:679	zma-miRX34-nb	Zm00001eb026940	668	687	679	-34.4	-24.9	0.723837	5.5	1-2,687-686;4-11,685-678;13-21,676-668	3-3,x-x[BULq];12-12,677-677[SIL]	(((((((((.((((((((-((&)).)))))))).)))))))))	UCCAGGAGAACAAGGAAG-GA&UCUCUUUCUUGAUCUUCUGGA	2	0.995118
Study1	Zm00001eb049200T001:67	zma-miRX34-nb	Zm00001eb049200	51	76	67	-34.4	-24.4	0.709302	9.5	1-15,76-62;16-21,56-51	x-x,61-57[BULt]	((((((.....(((((((((((((((&)))))))))))))))-----))))))	UCCAGAACCUGAGAUUGAGGAAGGGG&UCUCUUUCUUGAUCU-----UCUGGA	2	0.999755
Study1	Zm00001eb049610T002:145	zma-miRX34-nb	Zm00001eb049610	134	154	145	-34.4	-22.7	0.659884	8.5	3-18,152-137	1-2,154-153[UP5];19-21,136-134[UP3]	...((((((((((((((((..&..))))))))))))))))...	GGAAGAAGGUCGAGAAGGACC&UCUCUUUCUUGAUCUUCUGGA	1	0.840628
Study1	Zm00001eb050370T001:817	zma-miRX34-nb	Zm00001eb050370	806	826	817	-34.4	-23.7	0.688953	7.5	1-10,826-817;12-18,815-809	11-11,816-816[SIL];19-21,808-806[UP3]	...(((((((.((((((((((&)))))))))).)))))))...	GGAAGAAGAUGGAGAAGGAGG&UCUCUUUCUUGAUCUUCUGGA	1	0.599789
Study1	Zm00001eb064770T001:68	zma-miRX34-nb	Zm00001eb064770	58	77	68	-34.4	-24.3	0.706395	7.5	1-11,77-67;13-15,66-64;17-21,62-58	12-12,x-x[BULq];16-16,63-63[SIL]	(((((.(((-(((((((((((&))))))))))).))).)))))	UCCAGCGGA-CGGGAGGGAGA&UCUCUUUCUUGAUCUUCUGGA	1	0.461621
Study1	Zm00001eb066960T006:226	zma-miRX34-nb	Zm00001eb066960	214	235	226	-34.4	-22.6	0.656977	6.5	1-11,235-225;13-18,223-218;19-20,216-215	12-12,224-224[SIL];x-x,217-217[BULt];21-21,214-214[UP3]	.((.((((((.(((((((((((&))))))))))).))))))-)).	GCCAAGGAGGACAAGAAGGAGG&UCUCUUUCUUGAUCUUCU-GGA	2	1
Study1	Zm00001eb074620T003:25	zma-miRX34-nb	Zm00001eb074620	14	34	25	-34.4	-24	0.697674	6	1-9,34-26;11-18,24-17	10-10,25-25[SIL];19-21,16-14[UP3]	...((((((((.(((((((((&))))))))).))))))))...	GGAAGAAGAUCCAGAAGGAGA&UCUCUUUCUUGAUCUUCUGGA	2	0.999985
Study1	Zm00001eb089620T001:669	zma-miRX34-nb	Zm00001eb089620	660	678	669	-34.4	-24.9	0.723837	6	1-14,678-665;17-20,664-661	15-16,x-x[BULq];21-21,660-660[UP3]	.((((--((((((((((((((&))))))))))))))..)))).	CCCAG--GAUCAAGGGGGAGA&UCUCUUUCUUGAUCUUCUGGA	2	0.995629
Study1	Zm00001eb095770T001:1717	zma-miRX34-nb	Zm00001eb095770	1705	1726	1717	-34.4	-23.3	0.677326	7.5	1-7,1726-1720;9-17,1718-1710;18-20,1708-1706	8-8,1719-1719[SIL];x-x,1709-1709[BULt];21-21,1705-1705[UP3]	.(((.(((((((((.(((((((&))))))).)))))))))-))).	ACCAUGGAGAUCGAUGAGGAGA&UCUCUUUCUUGAUCUUC-UGGA	2	1
Study1	Zm00001eb098380T001:461	zma-miRX34-nb	Zm00001eb098380	449	470	461	-34.4	-22.6	0.656977	8.5	2-11,469-460;12-18,458-452;20-21,450-449	1-1,470-470[UP5];x-x,459-459[BULt];19-19,451-451[SIL]	((.(((((((.((((((((((.&.))))))))))-))))))).))	UCGAGGGGGUGCGAGAAGGGGU&UCUCUUUCUUG-AUCUUCUGGA	1	0.863162
Study1	Zm00001eb108720T002:283	zma-miRX34-nb	Zm00001eb108720	272	293	283	-34.4	-22.5	0.65407	7.5	1-7,293-287;8-10,285-283;12-17,281-276;19-20,274-273	x-x,286-286[BULt];11-11,282-282[SIL];18-18,275-275[SIL];21-21,272-272[UP3]	.((.((((((.(((.(((((((&)))))))-))).)))))).)).	CCCUGGAGAUGGAGCAAAGAGA&UCUCUUU-CUUGAUCUUCUGGA	0	0.64223
Study1	Zm00001eb119790T002:427	zma-miRX34-nb	Zm00001eb119790	416	436	427	-34.4	-23.3	0.677326	6	3-18,434-419;20-21,417-416	1-2,436-435[UP5];19-19,418-418[SIL]	((.((((((((((((((((..&..)))))))))))))))).))	UUGAGAGGAUUAAGAAAGAAA&UCUCUUUCUUGAUCUUCUGGA	2	1
Study1	Zm00001eb125930T002:493	zma-miRX34-nb	Zm00001eb125930	479	502	493	-34.4	-23	0.668605	9	1-2,502-501;4-15,499-488;16-20,484-480	3-3,500-500[SIL];x-x,487-485[BULt];21-21,479-479[UP3]	.(((((...((((((((((((.((&)).))))))))))))---))))).	ACCAGGGCGGGAUCAAGGAGGUGA&UCUCUUUCUUGAUCU---UCUGGA	2	1
Study1	Zm00001eb138680T003:688	zma-miRX34-nb	Zm00001eb138680	678	697	688	-34.4	-22.7	0.659884	8	1-7,697-691;10-15,688-683;17-21,682-678	8-9,690-689[SIL];16-16,x-x[BULq]	(((((-((((((..(((((((&)))))))..)))))).)))))	UCCGG-AGGUCAUCGGAGAGA&UCUCUUUCUUGAUCUUCUGGA	2	1
Study1	Zm00001eb140640T001:559	zma-miRX34-nb	Zm00001eb140640	547	568	559	-34.4	-23.4	0.680233	8.5	1-11,568-558;13-19,555-549	12-12,557-556[AILt];20-21,548-547[UP3]	..(((((((..(((((((((((&)))))))))))-.)))))))..	AUCAGGGGAGGCAGGAAAGAGG&UCUCUUUCUUG-AUCUUCUGGA	2	1
Study1	Zm00001eb146500T003:1021	zma-miRX34-nb	Zm00001eb146500	1008	1030	1021	-34.4	-23.28	0.676744	12.5	2-10,1029-1021;13-20,1016-1009	1-1,1030-1030[UP5];11-12,1020-1017[AILt];21-21,1008-1008[UP3]	.((((((((....(((((((((.&.)))))))))--..)))))))).	ACCAGAGGAGCAUGAGGAAGAGG&UCUCUUUCUU--GAUCUUCUGGA	2	1
Study1	Zm00001eb147720T001:1097	zma-miRX34-nb	Zm00001eb147720	1085	1106	1097	-34.4	-23	0.668605	8	2-11,1105-1096;13-18,1094-1089;19-20,1087-1086	1-1,1106-1106[UP5];12-12,1095-1095[SIL];x-x,1088-1088[BULt];21-21,1085-1085[UP3]	.((.((((((.((((((((((.&.)))))))))).))))))-)).	GCCAAGAAGAGCAGGGAGGAGU&UCUCUUUCUUGAUCUUCU-GGA	2	1
Study1	Zm00001eb153780T001:265	zma-miRX34-nb	Zm00001eb153780	249	274	265	-34.4	-24.4	0.709302	12	1-10,274-265;11-20,259-250	x-x,264-260[BULt];21-21,249-249[UP3]	.((((((((((.....((((((((((&))))))))))-----)))))))))).	CCUGGAAGAUCUGCGCAAGAAAGAGA&UCUCUUUCUU-----GAUCUUCUGGA	2	0.999651
Study1	Zm00001eb187280T002:571	zma-miRX34-nb	Zm00001eb187280	563	580	571	-34.4	-23.9	0.694767	8	1-10,580-571;14-21,570-563	11-13,x-x[BULq]	((((((((---((((((((((&))))))))))...))))))))	UCCAGAAG---GAGAGGGAGA&UCUCUUUCUUGAUCUUCUGGA	2	0.999991
Study1	Zm00001eb192900T002:124	zma-miRX34-nb	Zm00001eb192900	113	133	124	-34.4	-27.1	0.787791	5.5	1-18,133-116	19-21,115-113[UP3]	...((((((((((((((((((&))))))))))))))))))...	UUAAGAAGGUCGAGAAGGAGA&UCUCUUUCUUGAUCUUCUGGA	2	0.599885
Study1	Zm00001eb204710T002:1891	zma-miRX34-nb	Zm00001eb204710	1880	1900	1891	-34.4	-22.8	0.662791	8.5	1-10,1900-1891;12-17,1889-1884	11-11,1890-1890[SIL];18-21,1883-1880[UP3]	....((((((.((((((((((&)))))))))).))))))....	GGAUGGAGAUGGAGAAGGAGA&UCUCUUUCUUGAUCUUCUGGA	2	1
Study1	Zm00001eb209000T001:580	zma-miRX34-nb	Zm00001eb209000	570	589	580	-34.4	-22.5	0.65407	6	3-16,587-574;19-21,572-570	1-2,589-588[UP5];17-18,573-573[AILq]	(((.-((((((((((((((..&..))))))))))))))..)))	UCCU-AAGAUCGAGAAAGAAC&UCUCUUUCUUGAUCUUCUGGA	2	1
Study1	Zm00001eb212150T001:312	zma-miRX34-nb	Zm00001eb212150	298	321	312	-34.4	-23.12	0.672093	14.5	1-10,321-312;13-21,306-298	11-12,311-307[AILt]	(((((((((.....((((((((((&))))))))))---..)))))))))	UCCAGGAGGAGGCGGAGGAGGAGG&UCUCUUUCUU---GAUCUUCUGGA	2	1
Study1	Zm00001eb229990T001:1447	zma-miRX34-nb	Zm00001eb229990	1433	1456	1447	-34.4	-22.5	0.65407	9.5	2-10,1455-1447;11-12,1445-1444;13-20,1441-1434	1-1,1456-1456[UP5];x-x,1446-1446[BULt];x-x,1443-1442[BULt];21-21,1433-1433[UP3]	.((((((((..((.(((((((((.&.)))))))))-))--)))))))).	ACCAGGAGAUGUCGAAGGAAGAGC&UCUCUUUCUU-GA--UCUUCUGGA	2	1
Study1	Zm00001eb230820T001:607	zma-miRX34-nb	Zm00001eb230820	596	617	607	-34.4	-22.7	0.659884	9.5	2-8,616-610;10-19,607-598	1-1,617-617[UP5];9-9,609-608[AILt];20-21,597-596[UP3]	..((((((((((..(((((((.&.)))))))-.))))))))))..	CGCAGGAGAUCAUCGAGAGGGC&UCUCUUUC-UUGAUCUUCUGGA	2	1
Study1	Zm00001eb232670T002:1120	zma-miRX34-nb	Zm00001eb232670	1109	1129	1120	-34.4	-23.4	0.680233	8	2-10,1128-1120;12-17,1118-1113;19-21,1111-1109	1-1,1129-1129[UP5];11-11,1119-1119[SIL];18-18,1112-1112[SIL]	(((.((((((.(((((((((.&.))))))))).)))))).)))	UCUUGAAGGUGGAGGAGGAGG&UCUCUUUCUUGAUCUUCUGGA	2	1
Study1	Zm00001eb234310T001:118	zma-miRX34-nb	Zm00001eb234310	107	130	118	-34.4	-26.34	0.765698	10	1-4,130-127;6-21,122-107	5-5,126-123[AILt]	((((((((((((((((....((((&))))---.))))))))))))))))	UCCGGAAGGUCAAGGACAACGAGA&UCUC---UUUCUUGAUCUUCUGGA	2	0.783883
Study1	Zm00001eb242800T001:169	zma-miRX34-nb	Zm00001eb242800	158	178	169	-34.4	-23.3	0.677326	9	1-6,178-173;8-10,171-169;12-19,167-160	7-7,172-172[SIL];11-11,168-168[SIL];20-21,159-158[UP3]	..((((((((.(((.((((((&)))))).))).))))))))..	UACAGAAGAUGGAGCGGGAGA&UCUCUUUCUUGAUCUUCUGGA	2	1
Study1	Zm00001eb244170T003:393	zma-miRX34-nb	Zm00001eb244170	377	402	393	-34.4	-23.7	0.688953	15.5	2-11,401-392;12-20,386-378	1-1,402-402[UP5];x-x,391-387[BULt];21-21,377-377[UP3]	.(((((((((.....((((((((((.&.))))))))))-----))))))))).	ACCAGAAGGUUGGUGCAGGGGAGAGU&UCUCUUUCUUG-----AUCUUCUGGA	2	0.999998
Study1	Zm00001eb257200T002:124	zma-miRX34-nb	Zm00001eb257200	113	133	124	-34.4	-27.1	0.787791	5.5	1-18,133-116	19-21,115-113[UP3]	...((((((((((((((((((&))))))))))))))))))...	UUAAGAAGGUCGAGAAGGAGA&UCUCUUUCUUGAUCUUCUGGA	2	0.590293
Study1	Zm00001eb268660T003:418	zma-miRX34-nb	Zm00001eb268660	406	427	418	-34.4	-24.6	0.715116	5.5	2-4,426-424;6-18,422-410;19-21,408-406	1-1,427-427[UP5];5-5,423-423[SIL];x-x,409-409[BULt]	(((.(((((((((((((.(((.&.))).)))))))))))))-)))	UCCGAGAAGGUCAAGGACGAGC&UCUCUUUCUUGAUCUUCU-GGA	2	0.998812
Study1	Zm00001eb271500T001:995	zma-miRX34-nb	Zm00001eb271500	984	1006	995	-34.4	-22.4	0.651163	9	2-4,1005-1003;5-18,1000-987;20-20,985-985	1-1,1006-1006[UP5];x-x,1002-1001[BULt];19-19,986-986[SIL];21-21,984-984[UP3]	.(.((((((((((((((..(((.&.)))--)))))))))))))).).	CCGAGAAGAUCAGGGAACUGAGC&UCUC--UUUCUUGAUCUUCUGGA	2	1
Study1	Zm00001eb286210T001:22	zma-miRX34-nb	Zm00001eb286210	6	31	22	-34.4	-23.5	0.68314	10.5	1-15,31-17;16-20,11-7	x-x,16-12[BULt];21-21,6-6[UP3]	.(((((.....(((((((((((((((&)))))))))))))))-----))))).	GUCGGACGAUGAGGUCAGGGAGGAGA&UCUCUUUCUUGAUCU-----UCUGGA	2	0.999999
Study1	Zm00001eb287280T002:337	zma-miRX34-nb	Zm00001eb287280	326	346	337	-34.4	-26.5	0.770349	7	1-10,346-337;12-20,335-327	11-11,336-336[SIL];21-21,326-326[UP3]	.(((((((((.((((((((((&)))))))))).))))))))).	ACCAGGAGGUAGAGGAGGAGA&UCUCUUUCUUGAUCUUCUGGA	2	0.760519
Study1	Zm00001eb291590T004:3663	zma-miRX34-nb	Zm00001eb291590	3652	3672	3663	-34.4	-25.7	0.747093	5.5	1-15,3672-3658;17-21,3656-3652	16-16,3657-3657[SIL]	(((((.(((((((((((((((&))))))))))))))).)))))	UCUGGCAGAUCAGGAGGGAGG&UCUCUUUCUUGAUCUUCUGGA	2	0.949853
Study1	Zm00001eb297970T001:1196	zma-miRX34-nb	Zm00001eb297970	1185	1206	1196	-34.4	-23.5	0.68314	8.5	2-6,1205-1201;7-17,1199-1189;19-20,1187-1186	1-1,1206-1206[UP5];x-x,1200-1200[BULt];18-18,1188-1188[SIL];21-21,1185-1185[UP3]	.((.(((((((((((.(((((.&.)))))-))))))))))).)).	ACCUGAGGAUCAGGAGGGGAGG&UCUCUU-UCUUGAUCUUCUGGA	2	0.999999
Study1	Zm00001eb301030T001:160	zma-miRX34-nb	Zm00001eb301030	149	169	160	-34.4	-26	0.755814	9	5-21,165-149	1-4,169-166[UP5]	(((((((((((((((((....&....)))))))))))))))))	UCCAGAAGAUCGAGGAAUCUG&UCUCUUUCUUGAUCUUCUGGA	2	0.890414
Study1	Zm00001eb323460T001:577	zma-miRX34-nb	Zm00001eb323460	565	592	577	-34.4	-22.4	0.651163	16	1-5,592-588;6-17,581-570;18-20,568-566	x-x,587-582[BULt];x-x,569-569[BULt];21-21,565-565[UP3]	.(((.((((((((((((......(((((&)))))------))))))))))))-))).	GCCGCGAAGAUCAAGAGCACCCCAGAGG&UCUCU------UUCUUGAUCUUC-UGGA	1	0.877386
Study1	Zm00001eb335850T001:470	zma-miRX34-nb	Zm00001eb335850	458	479	470	-34.4	-25.1	0.729651	8.5	1-10,479-470;12-14,468-466;15-20,464-459	11-11,469-469[SIL];x-x,465-465[BULt];21-21,458-458[UP3]	.((((((.(((.((((((((((&)))))))))).)))-)))))).	ACCAGGAUGAUGGGGAGAGGGA&UCUCUUUCUUGAUC-UUCUGGA	2	0.991582
Study1	Zm00001eb336900T001:1105	zma-miRX34-nb	Zm00001eb336900	1093	1115	1105	-34.4	-23.1	0.671512	7	1-3,1115-1113;4-12,1111-1103;13-21,1101-1093	x-x,1112-1112[BULt];x-x,1102-1102[BULt]	(((((((((.(((((((((.(((&)))-)))))))))-)))))))))	UUCGGAGGGCUCAAGGAAGAAGA&UCU-CUUUCUUGA-UCUUCUGGA	0	0.496642
Study1	Zm00001eb339080T002:2295	zma-miRX34-nb	Zm00001eb339080	2285	2304	2295	-34.4	-22.4	0.651163	7.5	3-10,2302-2295;13-21,2293-2285	1-2,2304-2303[UP5];11-12,2294-2294[AILq]	(((((((((.-((((((((..&..))))))))..)))))))))	UCCAGAAGGA-AAGAAAGAAG&UCUCUUUCUUGAUCUUCUGGA	2	1
Study1	Zm00001eb365410T001:142	zma-miRX34-nb	Zm00001eb365410	129	151	142	-34.4	-25.5	0.741279	7	1-10,151-142;11-15,140-136;16-20,134-130	x-x,141-141[BULt];x-x,135-135[BULt];21-21,129-129[UP3]	.(((((.(((((.((((((((((&))))))))))-)))))-))))).	GCCAGAGAGAUCGGAGAAGGGGA&UCUCUUUCUU-GAUCU-UCUGGA	2	0.974772
Study1	Zm00001eb377750T002:1539	zma-miRX34-nb	Zm00001eb377750	1528	1551	1539	-34.4	-23	0.668605	11	1-4,1551-1548;5-20,1544-1529	x-x,1547-1545[BULt];21-21,1528-1528[UP3]	.((((((((((((((((...((((&))))---)))))))))))))))).	GCUGGGAGGUCAAGGGAAUCGAGA&UCUC---UUUCUUGAUCUUCUGGA	2	1
Study1	Zm00001eb377860T002:823	zma-miRX34-nb	Zm00001eb377860	814	832	823	-34.4	-24.2	0.703488	3	1-14,832-819;17-21,818-814	15-16,x-x[BULq]	(((((--((((((((((((((&))))))))))))))..)))))	UCUAG--GAUCAAGAAAGAGG&UCUCUUUCUUGAUCUUCUGGA	2	0.999926
Study1	Zm00001eb377870T002:1258	zma-miRX34-nb	Zm00001eb377870	1241	1267	1258	-34.4	-23.8	0.69186	10.5	2-16,1266-1252;17-20,1245-1242	1-1,1267-1267[UP5];x-x,1251-1246[BULt];21-21,1241-1241[UP3]	.((((......(((((((((((((((.&.)))))))))))))))------)))).	ACCAGCUGCUCAGGAUCGAGGAAGAGC&UCUCUUUCUUGAUCUU------CUGGA	1	0.578382
Study1	Zm00001eb379270T002:418	zma-miRX34-nb	Zm00001eb379270	406	427	418	-34.4	-24.9	0.723837	5.5	2-4,426-424;6-18,422-410;19-21,408-406	1-1,427-427[UP5];5-5,423-423[SIL];x-x,409-409[BULt]	(((.(((((((((((((.(((.&.))).)))))))))))))-)))	UCCGAGAAGGUCAAGGAUGAGC&UCUCUUUCUUGAUCUUCU-GGA	2	0.995307
Study1	Zm00001eb386450T001:433	zma-miRX34-nb	Zm00001eb386450	421	442	433	-34.4	-26.3	0.764535	6.5	3-17,440-426;18-21,424-421	1-2,442-441[UP5];x-x,425-425[BULt]	((((.(((((((((((((((..&..)))))))))))))))-))))	UCCACGGAGAUCGAGAAGGACG&UCUCUUUCUUGAUCUUC-UGGA	1	0.114811
Study1	Zm00001eb394150T004:178	zma-miRX34-nb	Zm00001eb394150	167	193	178	-34.4	-23	0.668605	16.5	1-6,193-188;7-18,181-170;20-20,168-168	x-x,187-182[BULt];19-19,169-169[SIL];21-21,167-167[UP3]	.(.((((((((((((......((((((&))))))------)))))))))))).).	ACGAGGAGAUCAGGAGCAUGAAGGAGA&UCUCUU------UCUUGAUCUUCUGGA	2	1
Study1	Zm00001eb397600T001:1555	zma-miRX34-nb	Zm00001eb397600	1544	1564	1555	-34.4	-22.8	0.662791	6.5	1-11,1564-1554;13-14,1552-1551;17-20,1548-1545	12-12,1553-1553[SIL];15-16,1550-1549[SIL];21-21,1544-1544[UP3]	.((((..((.(((((((((((&))))))))))).))..)))).	GCCGGCUGAGCAAGGAAGAGA&UCUCUUUCUUGAUCUUCUGGA	2	1
Study1	Zm00001eb403700T002:1097	zma-miRX34-nb	Zm00001eb403700	1086	1107	1097	-34.4	-22.7	0.659884	9	1-6,1107-1102;7-18,1100-1089	x-x,1101-1101[BULt];19-21,1088-1086[UP3]	...((((((((((((.((((((&))))))-))))))))))))...	AGAGGAGGAUCAGGAGGAGGGA&UCUCUU-UCUUGAUCUUCUGGA	2	1
Study1	Zm00001eb404870T001:187	zma-miRX34-nb	Zm00001eb404870	176	196	187	-34.4	-27.5	0.799419	5.5	2-18,195-179;20-21,177-176	1-1,196-196[UP5];19-19,178-178[SIL]	((.(((((((((((((((((.&.))))))))))))))))).))	UCGAGGAGAUCAAGGGGGAGC&UCUCUUUCUUGAUCUUCUGGA	2	0.433656
Study1	Zm00001eb410020T001:604	zma-miRX34-nb	Zm00001eb410020	593	613	604	-34.4	-22.4	0.651163	7	1-10,613-604;12-16,602-598;19-21,595-593	11-11,603-603[SIL];17-18,597-596[SIL]	(((..(((((.((((((((((&)))))))))).)))))..)))	UCCCUGAGGUGAAGGAGGAGA&UCUCUUUCUUGAUCUUCUGGA	0	0.657871
Study1	Zm00001eb418170T001:1156	zma-miRX34-nb	Zm00001eb418170	1142	1165	1156	-34.4	-24.4	0.709302	9.5	1-15,1165-1151;16-20,1147-1143	x-x,1150-1148[BULt];21-21,1142-1142[UP3]	.(((((...(((((((((((((((&)))))))))))))))---))))).	ACCAGAAAUGGAUUGAGGGAGGGA&UCUCUUUCUUGAUCU---UCUGGA	2	0.999584
Study1	Zm00001eb421180T004:568	zma-miRX34-nb	Zm00001eb421180	556	576	568	-34.4	-23.6	0.686047	6	2-6,575-571;8-18,570-560;19-20,558-557	1-1,576-576[UP5];7-7,x-x[BULq];x-x,559-559[BULt];21-21,556-556[UP3]	.((.(((((((((((-(((((.&.))))).)))))))))))-)).	GCCGAGGGGAUCAAG-AAGAGG&UCUCUUUCUUGAUCUUCU-GGA	2	0.999999
Study1	Zm00001eb422940T001:169	zma-miRX34-nb	Zm00001eb422940	158	178	169	-34.4	-22.8	0.662791	7.5	2-3,177-176;5-21,174-158	1-1,178-178[UP5];4-4,175-175[SIL]	(((((((((((((((((.((.&.)).)))))))))))))))))	UCCAGAAGGUUGAGGAGCAGC&UCUCUUUCUUGAUCUUCUGGA	2	1
Study1	Zm00001eb430680T001:304	zma-miRX34-nb	Zm00001eb430680	290	313	304	-34.4	-22.6	0.656977	6.5	3-17,311-297;18-21,293-290	1-2,313-312[UP5];x-x,296-294[BULt]	((((...(((((((((((((((..&..)))))))))))))))---))))	UUCAUUUGAAGAUCAAGAAAGACA&UCUCUUUCUUGAUCUUC---UGGA	2	1
Study1	Zm00001eb079170T001:1295	zma-miRX35-nb	Zm00001eb079170	1284	1304	1295	-35	-23.3	0.665714	7.5	1-10,1304-1295;12-13,1293-1292;16-21,1290-1285	11-11,1294-1294[SIL];14-15,1291-1291[AILq];22-22,1284-1284[UP3]	.((((((.-((.((((((((((&)))))))))).))..)))))).	CGGUCUGC-GGCUCAACGUCCG&CGGACGUUGAUUUUCUAGACUU	2	0.870647
Study1	Zm00001eb170440T001:1283	zma-miRX35-nb	Zm00001eb170440	1271	1292	1283	-35	-23.6	0.674286	10.5	3-9,1290-1284;11-22,1282-1271	1-2,1292-1291[UP5];10-10,1283-1283[SIL]	((((((((((((.(((((((..&..))))))).))))))))))))	AGGUCUGGAGGGACGGCGUCGA&CGGACGUUGAUUUUCUAGACUU	2	0.771601
Study1	Zm00001eb244570T002:1262	zma-miRX35-nb	Zm00001eb244570	1250	1271	1262	-35	-31.3	0.894286	7	1-11,1271-1261;13-22,1259-1250	12-12,1260-1260[SIL]	((((((((((.(((((((((((&))))))))))).))))))))))	AGGUCUGGGGUGUCGGCGUCCG&CGGACGUUGAUUUUCUAGACUU	2	0.00786548
Study1	Zm00001eb246440T001:1190	zma-miRX35-nb	Zm00001eb246440	1178	1199	1190	-35	-23.3	0.665714	10.5	3-16,1197-1184;18-20,1182-1180	1-2,1199-1198[UP5];17-17,1183-1183[SIL];21-22,1179-1178[UP3]	..(((.((((((((((((((..&..)))))))))))))).)))..	GCGUCGAGGAGGUCGGCGUCAU&CGGACGUUGAUUUUCUAGACUU	2	0.881409
Study1	Zm00001eb329230T001:2177	zma-miRX35-nb	Zm00001eb329230	2163	2187	2177	-35	-23.6	0.674286	7	1-6,2187-2182;7-16,2180-2171;17-22,2168-2163	x-x,2181-2181[BULt];x-x,2170-2169[BULt]	((((((..((((((((((.((((((&))))))-))))))))))--))))))	AAGUCUUGGGGAAAUCGAUCGUUCG&CGGACG-UUGAUUUUCU--AGACUU	2	0.764271
Study1	Zm00001eb368920T003:982	zma-miRX35-nb	Zm00001eb368920	970	991	982	-35	-24.8	0.708571	7	3-21,989-971	1-2,991-990[UP5];22-22,970-970[UP3]	.(((((((((((((((((((..&..))))))))))))))))))).	CAGUUUGGGGAAUCAAUGUCAG&CGGACGUUGAUUUUCUAGACUU	1	0.0316401
Study1	Zm00001eb080950T002:1659	zma-miRX36-nb	Zm00001eb080950	1648	1668	1659	-37.5	-24.6	0.656	4.5	1-12,1668-1657;14-15,1655-1654;18-20,1650-1648	13-13,1656-1656[SIL];16-17,1653-1651[AILt]	(((...((.((((((((((((&)))))))))))).))-..)))	ACCAUAAGCCAGCUUGUGGUG&UACCACAAGCUGACU-GAGGU	0	0.0778269
Study1	Zm00001eb167230T001:1743	zma-miRX36-nb	Zm00001eb167230	1724	1752	1743	-37.5	-26.3	0.701333	23	3-11,1750-1742;12-20,1732-1724	1-2,1752-1751[UP5];x-x,1741-1733[BULt]	(((((((((.........(((((((((..&..)))))))))---------)))))))))	ACCUCAGUUACCAAGUGAGGCUUGUGGCG&UACCACAAGCU---------GACUGAGGU	2	0.480774
Study1	Zm00001eb187110T001:408	zma-miRX36-nb	Zm00001eb187110	397	417	408	-37.5	-26.2	0.698667	6.5	2-10,416-408;13-17,405-401;18-20,399-397	1-1,417-417[UP5];11-12,407-406[SIL];x-x,400-400[BULt]	(((.(((((..(((((((((.&.)))))))))..)))))-)))	GCCGUCAGUGUGCUUGUGGUC&UACCACAAGCUGACUGA-GGU	2	0.504801
Study1	Zm00001eb312360T001:3720	zma-miRX36-nb	Zm00001eb312360	3708	3730	3720	-37.5	-26.1	0.696	7	1-4,3730-3727;6-16,3724-3714;17-20,3711-3708	5-5,3726-3725[AILt];x-x,3713-3712[BULt]	((((..(((((((((((..((((&))))-.)))))))))))--))))	GCCUGGCAGUCAGCUUGAAGGUG&UACC-ACAAGCUGACUG--AGGU	2	0.535116
Study1	Zm00001eb322370T001:294	zma-miRX36-nb	Zm00001eb322370	285	303	294	-37.5	-25	0.666667	5	1-7,303-297;9-10,295-294;12-12,292-292;14-20,291-285	8-8,296-296[SIL];11-11,293-293[SIL];13-13,x-x[BULq]	(((((((-(.((.(((((((&))))))).)).).)))))))	ACCUCAG-CCGCAUGUGGUA&UACCACAAGCUGACUGAGGU	2	0.813993
Study1	Zm00001eb001700T001:241	zma-miRX37-nb	Zm00001eb001700	231	249	241	-31.5	-20.6	0.653968	8.5	1-4,249-246;7-18,244-233;20-20,231-231	5-6,245-245[AILq];19-19,232-232[SIL]	(.((((((((((((.-((((&))))..)))))))))))).)	CGGGAAGGUGGUGGC-GAGC&GCUCUUUCAUCAUCUUUUGG	2	1
Study1	Zm00001eb002450T001:301	zma-miRX37-nb	Zm00001eb002450	291	309	301	-31.5	-27.1	0.860317	5.5	1-8,309-302;10-20,301-291	9-9,x-x[BULq]	(((((((((((-((((((((&)))))))).)))))))))))	CCGAGAGGUGA-GAGAGGGC&GCUCUUUCAUCAUCUUUUGG	2	0.331504
Study1	Zm00001eb005190T001:1043	zma-miRX37-nb	Zm00001eb005190	1034	1054	1043	-31.5	-20.7	0.657143	10.5	1-8,1054-1047;9-11,1044-1042;13-20,1041-1034	x-x,1046-1045[BULt];12-12,x-x[BULq]	((((((((-(((..((((((((&))))))))--))).))))))))	CCGGAGGA-GGUCAGGAGGAGC&GCUCUUUC--AUCAUCUUUUGG	2	1
Study1	Zm00001eb009430T001:73	zma-miRX37-nb	Zm00001eb009430	63	81	73	-31.5	-21.1	0.669841	6.5	2-8,80-74;10-19,73-64	1-1,81-81[UP5];9-9,x-x[BULq];20-20,63-63[UP3]	.((((((((((-(((((((.&.))))))).)))))))))).	GCAGGGGAUGA-GGAAGAGG&GCUCUUUCAUCAUCUUUUGG	0	0.612253
Study1	Zm00001eb009580T002:211	zma-miRX37-nb	Zm00001eb009580	200	220	211	-31.5	-23.2	0.736508	4	2-16,219-205;17-19,203-201	1-1,220-220[UP5];x-x,204-204[BULt];20-20,200-200[UP3]	.(((.(((((((((((((((.&.)))))))))))))))-))).	ACAAUGGGAUGAUGAAAGAGA&GCUCUUUCAUCAUCUU-UUGG	1	0.366676
Study1	Zm00001eb015440T003:1669	zma-miRX37-nb	Zm00001eb015440	1656	1680	1669	-31.5	-21.1	0.669841	14	1-6,1680-1675;7-11,1672-1668;12-20,1664-1656	x-x,1674-1673[BULt];x-x,1667-1665[BULt]	(((((((((...(((((..((((((&))))))--)))))---)))))))))	CCAGAGGAUCCAGAUGGACGAGGGC&GCUCUU--UCAUC---AUCUUUUGG	2	1
Study1	Zm00001eb019140T001:782	zma-miRX37-nb	Zm00001eb019140	771	792	782	-31.5	-21.4	0.679365	8	1-6,792-787;7-14,785-778;15-20,776-771	x-x,786-786[BULt];x-x,777-777[BULt]	((((((.((((((((.((((((&))))))-))))))))-))))))	CCAAGGUGGUGGUGGUAGGAGU&GCUCUU-UCAUCAUC-UUUUGG	2	1
Study1	Zm00001eb024450T002:1526	zma-miRX37-nb	Zm00001eb024450	1516	1535	1526	-31.5	-22	0.698413	7	2-17,1534-1519	1-1,1535-1535[UP5];18-20,1518-1516[UP3]	...((((((((((((((((.&.))))))))))))))))...	AAUGAGGAUGAUGAAGGGGA&GCUCUUUCAUCAUCUUUUGG	2	1
Study1	Zm00001eb033200T001:253	zma-miRX37-nb	Zm00001eb033200	242	262	253	-31.5	-20.8	0.660317	7	2-9,261-254;11-16,252-247;17-20,245-242	1-1,262-262[UP5];10-10,253-253[SIL];x-x,246-246[BULt]	((((.((((((.((((((((.&.)))))))).))))))-))))	CCAAGGAGGUGCUGGAGGAGG&GCUCUUUCAUCAUCUU-UUGG	2	1
Study1	Zm00001eb038880T002:802	zma-miRX37-nb	Zm00001eb038880	794	811	802	-31.5	-20.6	0.653968	8	2-11,810-801;14-20,800-794	1-1,811-811[UP5];12-13,x-x[BULq]	(((((((--((((((((((.&.))))))))))..)))))))	CCGAGAG--GGUGGAGGAGG&GCUCUUUCAUCAUCUUUUGG	2	1
Study1	Zm00001eb044060T001:22	zma-miRX37-nb	Zm00001eb044060	12	32	22	-31.5	-21	0.666667	9.5	1-5,32-28;7-19,25-13	6-6,27-26[AILt];20-20,12-12[UP3]	.(((((((((((((..(((((&)))))-.))))))))))))).	GCAGAAGGUGGUGGUCAGGGU&GCUCU-UUCAUCAUCUUUUGG	2	1
Study1	Zm00001eb045910T001:40	zma-miRX37-nb	Zm00001eb045910	30	48	40	-31.5	-23	0.730159	7.5	1-5,48-44;8-19,42-31	6-7,43-43[AILq];20-20,30-30[UP3]	.((((((((((((.-(((((&)))))..)))))))))))).	GCGAGAGGUGAUGC-GGAGC&GCUCUUUCAUCAUCUUUUGG	2	0.999564
Study1	Zm00001eb046920T002:316	zma-miRX37-nb	Zm00001eb046920	305	325	316	-31.5	-21.8	0.692063	7.5	3-17,323-309;18-20,307-305	1-2,325-324[UP5];x-x,308-308[BULt]	(((.(((((((((((((((..&..)))))))))))))))-)))	CCAUGGAGGUGGUGAAGGAUA&GCUCUUUCAUCAUCUUU-UGG	2	1
Study1	Zm00001eb054210T001:1040	zma-miRX37-nb	Zm00001eb054210	1029	1048	1040	-31.5	-21.3	0.67619	6.5	1-4,1048-1045;7-17,1043-1033;19-20,1030-1029	5-6,1044-1044[AILq];18-18,1032-1031[AILt]	((..(((((((((((.-((((&))))..)))))))))))-.))	CCUUGAAGAUGAUGAC-GAGC&GCUCUUUCAUCAUCUUU-UGG	2	1
Study1	Zm00001eb066420T001:239	zma-miRX37-nb	Zm00001eb066420	229	248	239	-31.5	-23	0.730159	4.5	1-12,248-237;14-20,235-229	13-13,236-236[SIL]	(((((((.((((((((((((&)))))))))))).)))))))	CUGAAAGCUGGUGGAAGAGU&GCUCUUUCAUCAUCUUUUGG	2	0.999648
Study1	Zm00001eb066470T001:239	zma-miRX37-nb	Zm00001eb066470	229	248	239	-31.5	-23	0.730159	4.5	1-12,248-237;14-20,235-229	13-13,236-236[SIL]	(((((((.((((((((((((&)))))))))))).)))))))	CUGAAAGCUGGUGGAAGAGU&GCUCUUUCAUCAUCUUUUGG	2	0.99951
Study1	Zm00001eb074330T001:1261	zma-miRX37-nb	Zm00001eb074330	1251	1270	1261	-31.5	-23.1	0.733333	5.5	2-7,1269-1264;9-20,1262-1251	1-1,1270-1270[UP5];8-8,1263-1263[SIL]	((((((((((((.((((((.&.)))))).))))))))))))	CCAAAAGGUGAUCGAGGAGG&GCUCUUUCAUCAUCUUUUGG	2	0.9992
Study1	Zm00001eb075060T001:202	zma-miRX37-nb	Zm00001eb075060	192	211	202	-31.5	-25.7	0.815873	5.5	1-17,211-195;19-20,193-192	18-18,194-194[SIL]	((.(((((((((((((((((&))))))))))))))))).))	CUCGAAGGUGGUGGAGGAGC&GCUCUUUCAUCAUCUUUUGG	2	0.567008
Study1	Zm00001eb078350T001:266	zma-miRX37-nb	Zm00001eb078350	255	274	266	-31.5	-20.5	0.650794	7.5	1-5,274-270;8-12,268-264;13-19,262-256	6-7,269-269[AILq];x-x,263-263[BULt];20-20,255-255[UP3]	.(((((((.(((((.-(((((&)))))..)))))-))))))).	GCAAGAGAUUGAUGU-AGAGC&GCUCUUUCAUCA-UCUUUUGG	2	1
Study1	Zm00001eb078730T001:297	zma-miRX37-nb	Zm00001eb078730	287	306	297	-31.5	-20.9	0.663492	9.5	1-6,306-301;8-11,299-296;14-20,293-287	7-7,300-300[SIL];12-13,295-294[SIL]	(((((((..((((.((((((&)))))).))))..)))))))	CCGGGAGCGGGUGCGAGGGC&GCUCUUUCAUCAUCUUUUGG	2	1
Study1	Zm00001eb082760T002:545	zma-miRX37-nb	Zm00001eb082760	535	554	545	-31.5	-22	0.698413	8	1-5,554-550;7-17,548-538	6-6,549-549[SIL];18-20,537-535[UP3]	...(((((((((((.(((((&))))).)))))))))))...	GAUGAGGAUGAUGAUGGGGC&GCUCUUUCAUCAUCUUUUGG	2	1
Study1	Zm00001eb109890T001:463	zma-miRX37-nb	Zm00001eb109890	453	475	463	-31.5	-25.3	0.803175	7.5	1-2,475-474;3-19,470-454	x-x,473-471[BULt];20-20,453-453[UP3]	.(((((((((((((((((...((&))---))))))))))))))))).	GCAGAAGAUGAUGAAAGAAAAGC&GC---UCUUUCAUCAUCUUUUGG	2	0.681777
Study1	Zm00001eb120260T001:511	zma-miRX37-nb	Zm00001eb120260	499	520	511	-31.5	-20.8	0.660317	9.5	1-11,520-510;12-18,507-501	x-x,509-508[BULt];19-20,500-499[UP3]	..(((((((..(((((((((((&)))))))))))--)))))))..	GGAGGGGAUAAGGUGAAGGAGC&GCUCUUUCAUC--AUCUUUUGG	2	1
Study1	Zm00001eb126070T001:3617	zma-miRX37-nb	Zm00001eb126070	3607	3623	3617	-31.5	-20.8	0.660317	9	1-4,3623-3620;8-19,3619-3608	5-7,x-x[BULq];20-20,3607-3607[UP3]	.((((((((((((---((((&))))...)))))))))))).	ACAGGAGAUGGUG---GAGC&GCUCUUUCAUCAUCUUUUGG	2	1
Study1	Zm00001eb133480T002:1966	zma-miRX37-nb	Zm00001eb133480	1956	1977	1966	-31.5	-20.6	0.653968	9.5	1-3,1977-1975;5-7,1972-1970;8-20,1968-1956	4-4,1974-1973[AILt];x-x,1969-1969[BULt]	(((((((((((((.(((..(((&)))-.)))-)))))))))))))	CCAGGAGGUGAUGCAGAUUGGC&GCU-CUUU-CAUCAUCUUUUGG	2	1
Study1	Zm00001eb143690T001:1561	zma-miRX37-nb	Zm00001eb143690	1551	1572	1561	-31.5	-21.1	0.669841	8	1-5,1572-1568;6-9,1565-1562;11-19,1560-1552	x-x,1567-1566[BULt];10-10,1561-1561[SIL];20-20,1551-1551[UP3]	.(((((((((.((((..(((((&)))))--)))).))))))))).	GCAGAAGGUGCUGAAGCAGAGC&GCUCU--UUCAUCAUCUUUUGG	2	1
Study1	Zm00001eb150470T001:1279	zma-miRX37-nb	Zm00001eb150470	1269	1289	1279	-31.5	-20.5	0.650794	9.5	1-7,1289-1283;10-17,1279-1272;19-20,1270-1269	8-9,1282-1280[AILt];18-18,1271-1271[SIL]	((.((((((((...(((((((&)))))))-..)))))))).))	CCUAGAGAUGAGAAGAAGGGC&GCUCUUU-CAUCAUCUUUUGG	1	0.943321
Study1	Zm00001eb154580T001:676	zma-miRX37-nb	Zm00001eb154580	667	685	676	-31.5	-20.6	0.653968	6	1-10,685-676;13-20,674-667	11-12,675-675[AILq]	((((((((.-((((((((((&))))))))))..))))))))	CUGAAAGAA-AUGGAAGAGC&GCUCUUUCAUCAUCUUUUGG	2	1
Study1	Zm00001eb156870T001:571	zma-miRX37-nb	Zm00001eb156870	560	580	571	-31.5	-21.4	0.679365	9.5	1-10,580-571;11-11,569-569;14-20,566-560	x-x,570-570[BULt];12-13,568-567[SIL]	(((((((..(.((((((((((&))))))))))-)..)))))))	CCGAGGGCGGCGUGGAGGAGC&GCUCUUUCAU-CAUCUUUUGG	2	1
Study1	Zm00001eb158190T001:725	zma-miRX37-nb	Zm00001eb158190	714	734	725	-31.5	-24.2	0.768254	5	1-12,734-723;14-14,721-721;15-20,719-714	13-13,722-722[SIL];x-x,720-720[BULt]	((((((.(.((((((((((((&)))))))))))).)-))))))	CCAGGAUGUUGAUGGAAGGGC&GCUCUUUCAUCAUC-UUUUGG	2	0.947003
Study1	Zm00001eb163570T002:514	zma-miRX37-nb	Zm00001eb163570	503	523	514	-31.5	-21	0.666667	6	1-8,523-516;10-16,514-508;17-18,506-505;20-20,503-503	9-9,515-515[SIL];x-x,507-507[BULt];19-19,504-504[SIL]	(.((.(((((((.((((((((&)))))))).)))))))-)).)	CGAACAAGAUGAAGGAGGAGC&GCUCUUUCAUCAUCUU-UUGG	2	1
Study1	Zm00001eb194510T002:448	zma-miRX37-nb	Zm00001eb194510	438	457	448	-31.5	-23.1	0.733333	6	2-18,456-440	1-1,457-457[UP5];19-20,439-438[UP3]	..(((((((((((((((((.&.)))))))))))))))))..	GAAGGAGAUGAUGAAGGGGA&GCUCUUUCAUCAUCUUUUGG	2	0.999378
Study1	Zm00001eb205600T001:710	zma-miRX37-nb	Zm00001eb205600	700	719	710	-31.5	-21.2	0.673016	5.5	1-6,719-714;8-13,712-707;15-20,705-700	7-7,713-713[SIL];14-14,706-706[SIL]	((((((.((((((.((((((&)))))).)))))).))))))	CCGGAACGUGAUGCAGGAGC&GCUCUUUCAUCAUCUUUUGG	2	1
Study1	Zm00001eb206370T001:91	zma-miRX37-nb	Zm00001eb206370	80	100	91	-31.5	-24.1	0.765079	6	1-14,100-87;15-18,85-82;20-20,80-80	x-x,86-86[BULt];19-19,81-81[SIL]	(.((((.((((((((((((((&))))))))))))))-)))).)	CGGGAGCGGUGAUGGAGGAGC&GCUCUUUCAUCAUC-UUUUGG	1	0.21383
Study1	Zm00001eb209550T001:1681	zma-miRX37-nb	Zm00001eb209550	1671	1690	1681	-31.5	-20.5	0.650794	8	1-11,1690-1680;13-16,1678-1675	12-12,1679-1679[SIL];17-20,1674-1671[UP3]	....((((.(((((((((((&))))))))))).))))....	GGACAAGAAGGUGAAGGAGC&GCUCUUUCAUCAUCUUUUGG	2	1
Study1	Zm00001eb220140T001:1681	zma-miRX37-nb	Zm00001eb220140	1671	1691	1681	-31.5	-24.2	0.768254	5.5	1-3,1691-1689;4-6,1687-1685;8-20,1683-1671	x-x,1688-1688[BULt];7-7,1684-1684[SIL]	(((((((((((((.(((.(((&)))-))).)))))))))))))	CCAGAAGAUGGUGCAAGAAGC&GCU-CUUUCAUCAUCUUUUGG	2	0.954746
Study1	Zm00001eb227460T001:18	zma-miRX37-nb	Zm00001eb227460	7	27	18	-31.5	-23.1	0.733333	8	1-8,27-20;10-15,18-13;16-20,11-7	9-9,19-19[SIL];x-x,12-12[BULt]	(((((.((((((.((((((((&)))))))).))))))-)))))	CCGAGCGGGUGGAGGAGGAGC&GCUCUUUCAUCAUCU-UUUGG	2	0.998858
Study1	Zm00001eb227770T001:1450	zma-miRX37-nb	Zm00001eb227770	1441	1459	1450	-31.5	-20.5	0.650794	6	1-11,1459-1449;13-18,1448-1443	12-12,x-x[BULq];19-20,1442-1441[UP3]	..((((((-(((((((((((&))))))))))).))))))..	GAGAAAGA-GAUGGAAGAGU&GCUCUUUCAUCAUCUUUUGG	2	1
Study1	Zm00001eb229900T004:2305	zma-miRX37-nb	Zm00001eb229900	2295	2314	2305	-31.5	-24.7	0.784127	6.5	2-5,2313-2310;7-20,2308-2295	1-1,2314-2314[UP5];6-6,2309-2309[SIL]	((((((((((((((.((((.&.)))).))))))))))))))	CCAGGAGGUGAUGGUGGAGA&GCUCUUUCAUCAUCUUUUGG	2	0.854381
Study1	Zm00001eb229930T001:1648	zma-miRX37-nb	Zm00001eb229930	1638	1657	1648	-31.5	-20.5	0.650794	8	1-11,1657-1647;13-16,1645-1642	12-12,1646-1646[SIL];17-20,1641-1638[UP3]	....((((.(((((((((((&))))))))))).))))....	GGACAAGAAGGUGAAGGAGC&GCUCUUUCAUCAUCUUUUGG	2	1
Study1	Zm00001eb244570T002:1342	zma-miRX37-nb	Zm00001eb244570	1332	1350	1342	-31.5	-21.3	0.67619	7	1-8,1350-1343;11-18,1341-1334;20-20,1332-1332	9-10,1342-1342[AILq];19-19,1333-1333[SIL]	(.((((((((.-((((((((&))))))))..)))))))).)	CGAGGAGAUGC-GGAAGAGC&GCUCUUUCAUCAUCUUUUGG	2	1
Study1	Zm00001eb244720T001:1151	zma-miRX37-nb	Zm00001eb244720	1140	1161	1151	-31.5	-22.3	0.707937	10	1-7,1161-1155;8-11,1153-1150;13-20,1147-1140	x-x,1154-1154[BULt];12-12,1149-1148[AILt]	((((((((..((((.(((((((&)))))))-))))-.))))))))	CCGGGAGGAGGAUGAAGAGGGC&GCUCUUU-CAUC-AUCUUUUGG	1	0.600896
Study1	Zm00001eb245600T001:106	zma-miRX37-nb	Zm00001eb245600	96	117	106	-31.5	-23.9	0.75873	8.5	1-7,117-111;8-18,108-98;20-20,96-96	x-x,110-109[BULt];19-19,97-97[SIL]	(.(((((((((((..(((((((&)))))))--))))))))))).)	CGAGAAGAUGGUGGCGAGGAGC&GCUCUUU--CAUCAUCUUUUGG	2	0.977412
Study1	Zm00001eb258670T001:676	zma-miRX37-nb	Zm00001eb258670	666	685	676	-31.5	-24.7	0.784127	5	1-18,685-668	19-20,667-666[UP3]	..((((((((((((((((((&))))))))))))))))))..	GGAGGAGGUGAUGAAGGAGU&GCUCUUUCAUCAUCUUUUGG	2	0.846106
Study1	Zm00001eb262130T001:53	zma-miRX37-nb	Zm00001eb262130	43	74	53	-31.5	-23.1	0.733333	27.5	1-5,74-70;6-20,57-43	x-x,69-58[BULt]	(((((((((((((((............(((((&)))))------------)))))))))))))))	CCGAAAGAUGGUGAACUAUGCCUGAGCGGGGC&GCUCU------------UUCAUCAUCUUUUGG	2	0.999353
Study1	Zm00001eb292250T001:4190	zma-miRX37-nb	Zm00001eb292250	4180	4203	4190	-31.5	-20.58	0.653333	15.5	1-5,4203-4199;7-20,4193-4180	6-6,4198-4194[AILt]	((((((((((((((.....(((((&)))))----.))))))))))))))	UCAGGAGAUGGUGGCAGCUGGGGC&GCUCU----UUCAUCAUCUUUUGG	2	1
Study1	Zm00001eb294240T001:796	zma-miRX37-nb	Zm00001eb294240	786	805	796	-31.5	-21.28	0.675556	8	1-3,805-803;7-20,799-786	4-6,802-800[SIL]	((((((((((((((...(((&)))...))))))))))))))	CCGGAGGAUGAUGAUGCAGU&GCUCUUUCAUCAUCUUUUGG	2	1
Study1	Zm00001eb295600T001:1258	zma-miRX37-nb	Zm00001eb295600	1248	1268	1258	-31.5	-20.5	0.650794	8.5	1-2,1268-1267;4-17,1264-1251	3-3,1266-1265[AILt];18-20,1250-1248[UP3]	...((((((((((((((..((&))-.))))))))))))))...	AAUGAAGAUGAUGGAAGCUGC&GC-UCUUUCAUCAUCUUUUGG	2	1
Study1	Zm00001eb295770T001:955	zma-miRX37-nb	Zm00001eb295770	945	969	955	-31.5	-20.7	0.657143	16.5	1-7,969-963;8-18,957-947;20-20,945-945	x-x,962-958[BULt];19-19,946-946[SIL]	(.(((((((((((.....(((((((&)))))))-----))))))))))).)	CGAGGAGGUGGUGCGAGGGGAGGGC&GCUCUUU-----CAUCAUCUUUUGG	2	1
Study1	Zm00001eb304980T001:70	zma-miRX37-nb	Zm00001eb304980	60	79	70	-31.5	-23.7	0.752381	6.5	1-5,79-75;7-18,73-62	6-6,74-74[SIL];19-20,61-60[UP3]	..((((((((((((.(((((&))))).))))))))))))..	GGAGAAGAUGAUGGCGGAGC&GCUCUUUCAUCAUCUUUUGG	0	0.148646
Study1	Zm00001eb313780T003:591	zma-miRX37-nb	Zm00001eb313780	581	601	591	-31.5	-21.1	0.669841	7.5	2-9,600-593;11-20,590-581	1-1,601-601[UP5];10-10,592-591[AILt]	((((((((((..((((((((.&.))))))))-.))))))))))	UCAAGAGGUGCUUGGAAGAGG&GCUCUUUCA-UCAUCUUUUGG	2	1
Study1	Zm00001eb318400T002:473	zma-miRX37-nb	Zm00001eb318400	463	481	473	-31.5	-23.2	0.736508	4.5	1-3,481-479;5-20,478-463	4-4,x-x[BULq]	((((((((((((((((-(((&))).))))))))))))))))	CCAAAGGGUGAUGAGA-AGU&GCUCUUUCAUCAUCUUUUGG	2	0.998371
Study1	Zm00001eb319790T003:395	zma-miRX37-nb	Zm00001eb319790	385	404	395	-31.5	-21	0.666667	7	2-14,403-391;16-20,389-385	1-1,404-404[UP5];15-15,390-390[SIL]	(((((.(((((((((((((.&.))))))))))))).)))))	UCGGGCGAUGGUGAGGGAGA&GCUCUUUCAUCAUCUUUUGG	2	1
Study1	Zm00001eb334600T001:1045	zma-miRX37-nb	Zm00001eb334600	1037	1056	1045	-31.5	-20.6	0.653968	8.5	1-3,1056-1054;4-16,1051-1039;19-20,1038-1037	x-x,1053-1052[BULt];17-18,x-x[BULq]	((--(((((((((((((..(((&)))--)))))))))))))..))	CC--GAGAUGGUGAAGGUCAGC&GCU--CUUUCAUCAUCUUUUGG	2	1
Study1	Zm00001eb345020T007:100	zma-miRX37-nb	Zm00001eb345020	89	111	100	-31.5	-22.4	0.711111	10.5	1-6,111-106;7-15,103-95;16-20,93-89	x-x,105-104[BULt];x-x,94-94[BULt]	(((((.(((((((((..((((((&))))))--)))))))))-)))))	CCGAGCAGGUGGUGGUGGGGAGC&GCUCUU--UCAUCAUCU-UUUGG	2	0.999992
Study1	Zm00001eb350740T002:860	zma-miRX37-nb	Zm00001eb350740	850	869	860	-31.5	-20.6	0.653968	11.5	7-20,863-850	1-6,869-864[UP5]	((((((((((((((......&......))))))))))))))	CCAGAAGAUGAUGAUCUGAU&GCUCUUUCAUCAUCUUUUGG	2	1
Study1	Zm00001eb363630T001:715	zma-miRX37-nb	Zm00001eb363630	704	724	715	-31.5	-20.8	0.660317	6	3-17,722-708;18-20,706-704	1-2,724-723[UP5];x-x,707-707[BULt]	(((.(((((((((((((((..&..)))))))))))))))-)))	CUAUGAAGAUGGUGAAAGAUU&GCUCUUUCAUCAUCUUU-UGG	1	0.898617
Study1	Zm00001eb367250T001:1249	zma-miRX37-nb	Zm00001eb367250	1239	1258	1249	-31.5	-23.1	0.733333	5.5	2-7,1257-1252;9-20,1250-1239	1-1,1258-1258[UP5];8-8,1251-1251[SIL]	((((((((((((.((((((.&.)))))).))))))))))))	CCAAAAGGUGAUCGAGGAGG&GCUCUUUCAUCAUCUUUUGG	2	0.99897
Study1	Zm00001eb368000T001:1570	zma-miRX37-nb	Zm00001eb368000	1560	1579	1570	-31.5	-20.7	0.657143	6.5	2-6,1578-1574;8-18,1572-1562;20-20,1560-1560	1-1,1579-1579[UP5];7-7,1573-1573[SIL];19-19,1561-1561[SIL]	(.(((((((((((.(((((.&.))))).))))))))))).)	CGAGAAGAUGGUGCAGGAGG&GCUCUUUCAUCAUCUUUUGG	2	1
Study1	Zm00001eb376650T001:694	zma-miRX37-nb	Zm00001eb376650	684	703	694	-31.5	-21.2	0.673016	7	2-8,702-696;10-14,694-690;16-20,688-684	1-1,703-703[UP5];9-9,695-695[SIL];15-15,689-689[SIL]	(((((.(((((.(((((((.&.))))))).))))).)))))	CCAAAUGAUGGAGGAGGAGA&GCUCUUUCAUCAUCUUUUGG	2	1
Study1	Zm00001eb378370T005:112	zma-miRX37-nb	Zm00001eb378370	100	121	112	-31.5	-22.08	0.700952	9.5	1-14,121-108;17-20,103-100	15-16,107-104[AILt]	((((....((((((((((((((&))))))))))))))--..))))	CCGGCGGCGGUGGUGGGGGAGC&GCUCUUUCAUCAUC--UUUUGG	2	1
Study1	Zm00001eb381960T002:737	zma-miRX37-nb	Zm00001eb381960	727	745	737	-31.5	-20.7	0.657143	6	1-8,745-738;10-18,737-729	9-9,x-x[BULq];19-20,728-727[UP3]	..(((((((((-((((((((&)))))))).)))))))))..	AGAAAGGAUGA-GAAGGAGU&GCUCUUUCAUCAUCUUUUGG	2	1
Study1	Zm00001eb383950T002:713	zma-miRX37-nb	Zm00001eb383950	700	722	713	-31.5	-21.3	0.67619	9	2-13,721-710;14-20,706-700	1-1,722-722[UP5];x-x,709-707[BULt]	(((((((...((((((((((((.&.))))))))))))---)))))))	CCAGGAGGGUAUGGUGGGGGAGG&GCUCUUUCAUCAU---CUUUUGG	2	1
Study1	Zm00001eb394840T002:283	zma-miRX37-nb	Zm00001eb394840	273	292	283	-31.5	-25.1	0.796825	6	1-11,292-282;13-19,280-274	12-12,281-281[SIL];20-20,273-273[UP3]	.(((((((.(((((((((((&))))))))))).))))))).	UCAAGAGGCGGUGAAGGAGC&GCUCUUUCAUCAUCUUUUGG	2	0.762402
Study1	Zm00001eb406310T003:596	zma-miRX37-nb	Zm00001eb406310	586	609	596	-31.5	-23.5	0.746032	12.5	1-4,609-606;5-20,601-586	x-x,605-602[BULt]	((((((((((((((((....((((&))))----))))))))))))))))	UCAGGAGAUGGUGAGGGCUUGAGC&GCUC----UUUCAUCAUCUUUUGG	2	0.993715
Study1	Zm00001eb416540T002:1000	zma-miRX37-nb	Zm00001eb416540	990	1009	1000	-31.5	-22.7	0.720635	7.5	1-5,1009-1005;7-18,1003-992	6-6,1004-1004[SIL];19-20,991-990[UP3]	..((((((((((((.(((((&))))).))))))))))))..	AGAGAAGAUGGUGACGGGGC&GCUCUUUCAUCAUCUUUUGG	2	0.999936
Study1	Zm00001eb421240T001:40	zma-miRX37-nb	Zm00001eb421240	31	49	40	-31.5	-24.9	0.790476	5	1-11,49-39;13-19,38-32	12-12,x-x[BULq];20-20,31-31[UP3]	.(((((((-(((((((((((&))))))))))).))))))).	GCGGAAGA-GAUGGAAGAGC&GCUCUUUCAUCAUCUUUUGG	2	0.803422
Study1	Zm00001eb424620T001:1131	zma-miRX37-nb	Zm00001eb424620	1115	1140	1131	-31.5	-22	0.698413	10	2-15,1139-1126;16-20,1119-1115	1-1,1140-1140[UP5];x-x,1125-1120[BULt]	(((((......((((((((((((((.&.))))))))))))))------)))))	CCGAGCUGGGCAGAUGGUGGAAGAGG&GCUCUUUCAUCAUCU------UUUGG	2	1
Study1	Zm00001eb425600T001:300	zma-miRX37-nb	Zm00001eb425600	290	309	300	-31.5	-20.9	0.663492	9.5	1-6,309-304;8-11,302-299;14-20,296-290	7-7,303-303[SIL];12-13,298-297[SIL]	(((((((..((((.((((((&)))))).))))..)))))))	CCGGGAGCGGGUGCGAGGGC&GCUCUUUCAUCAUCUUUUGG	2	1
Study1	Zm00001eb019830T001:419	zma-miRX38-nb	Zm00001eb019830	407	428	419	-29.6	-20.4	0.689189	11	1-11,428-418;12-17,415-410	x-x,417-416[BULt];18-20,409-407[UP3]	...((((((..(((((((((((&)))))))))))--))))))...	CCGCUGGGAUCGCCGCCAAGAU&AUUUUGGUGGU--UUCUAGAAC	2	0.999981
Study1	Zm00001eb021550T004:355	zma-miRX38-nb	Zm00001eb021550	345	364	355	-29.6	-19.5	0.658784	9.5	1-5,364-360;7-9,358-356;11-20,354-345	6-6,359-359[SIL];10-10,355-355[SIL]	((((((((((.(((.(((((&))))).))).))))))))))	GUUCUGGAAGGCGCAGAGGU&AUUUUGGUGGUUUCUAGAAC	2	1
Study1	Zm00001eb036130T001:1446	zma-miRX38-nb	Zm00001eb036130	1432	1455	1446	-29.6	-19.7	0.665541	12.5	1-8,1455-1448;10-12,1446-1444;13-20,1439-1432	9-9,1447-1447[SIL];x-x,1443-1440[BULt]	((((((((....(((.((((((((&)))))))).)))----))))))))	GUUCUGGAACUAGACAGCCAAAAU&AUUUUGGUGGUU----UCUAGAAC	2	1
Study1	Zm00001eb073830T004:1452	zma-miRX38-nb	Zm00001eb073830	1442	1461	1452	-29.6	-20.5	0.692568	8.5	2-15,1460-1447	1-1,1461-1461[UP5];16-20,1446-1442[UP3]	.....((((((((((((((.&.)))))))))))))).....	CUAGAGGAGACCACCAAAGC&AUUUUGGUGGUUUCUAGAAC	2	0.999933
Study1	Zm00001eb074070T003:335	zma-miRX38-nb	Zm00001eb074070	325	344	335	-29.6	-20	0.675676	10	2-15,343-330	1-1,344-344[UP5];16-20,329-325[UP3]	.....((((((((((((((.&.)))))))))))))).....	GAGGCAGAGGCCGCCAAGAA&AUUUUGGUGGUUUCUAGAAC	2	1
Study1	Zm00001eb083700T001:248	zma-miRX38-nb	Zm00001eb083700	236	257	248	-29.6	-20.9	0.706081	12.5	4-12,254-246;13-20,243-236	1-3,257-255[UP5];x-x,245-244[BULt]	((((((((..(((((((((...&...)))))))))--))))))))	GUUCUGGAGAGACCAUCAGCGA&AUUUUGGUGGUU--UCUAGAAC	1	0.381936
Study1	Zm00001eb096940T001:1101	zma-miRX38-nb	Zm00001eb096940	1092	1110	1101	-29.6	-19.3	0.652027	12.5	6-12,1105-1099;14-20,1098-1092	1-5,1110-1106[UP5];13-13,x-x[BULq]	(((((((-(((((((.....&.....))))))).)))))))	GUUCUGG-AGCCACUGCGGG&AUUUUGGUGGUUUCUAGAAC	2	1
Study1	Zm00001eb123690T001:542	zma-miRX38-nb	Zm00001eb123690	532	551	542	-29.6	-20.6	0.695946	15	6-17,546-535	1-5,551-547[UP5];18-20,534-532[UP3]	...((((((((((((.....&.....))))))))))))...	CACCUAGAGGCCGCCUGUGA&AUUUUGGUGGUUUCUAGAAC	2	0.999873
Study1	Zm00001eb127670T001:219	zma-miRX38-nb	Zm00001eb127670	204	228	219	-29.6	-21.3	0.719595	12	3-16,226-213;17-20,207-204	1-2,228-227[UP5];x-x,212-208[BULt]	((((.....((((((((((((((..&..))))))))))))))-----))))	GUUCGACCUUGGGGGCCACCAGAUC&AUUUUGGUGGUUUCUA-----GAAC	2	0.991243
Study1	Zm00001eb158370T003:565	zma-miRX38-nb	Zm00001eb158370	556	574	565	-29.6	-21.7	0.733108	6	2-14,573-561;16-18,560-558	1-1,574-574[UP5];15-15,x-x[BULq];19-20,557-556[UP3]	..(((-(((((((((((((.&.))))))))))))).)))..	GCUCU-GAAGCCACCAGAAG&AUUUUGGUGGUUUCUAGAAC	2	0.97594
Study1	Zm00001eb158640T001:128	zma-miRX38-nb	Zm00001eb158640	118	137	128	-29.6	-19.4	0.655405	16	6-17,132-121	1-5,137-133[UP5];18-20,120-118[UP3]	...((((((((((((.....&.....))))))))))))...	CCGCUGGGGGCCGCCGUGUA&AUUUUGGUGGUUUCUAGAAC	2	1
Study1	Zm00001eb162920T002:2490	zma-miRX38-nb	Zm00001eb162920	2480	2499	2490	-29.6	-19.9	0.672297	10	2-15,2498-2485	1-1,2499-2499[UP5];16-20,2484-2480[UP3]	.....((((((((((((((.&.)))))))))))))).....	AAGAAAGAGACCACCGGGAG&AUUUUGGUGGUUUCUAGAAC	2	1
Study1	Zm00001eb178540T001:660	zma-miRX38-nb	Zm00001eb178540	650	669	660	-29.6	-19.6	0.662162	9.5	2-15,668-655;17-18,653-652	1-1,669-669[UP5];16-16,654-654[SIL];19-20,651-650[UP3]	..((.((((((((((((((.&.)))))))))))))).))..	GCUCAAGGGACCGCCGGAGG&AUUUUGGUGGUUUCUAGAAC	2	1
Study1	Zm00001eb194200T001:265	zma-miRX38-nb	Zm00001eb194200	255	274	265	-29.6	-20.2	0.682432	8.5	3-14,272-261;16-18,259-257	1-2,274-273[UP5];15-15,260-260[SIL];19-20,256-255[UP3]	..(((.((((((((((((..&..)))))))))))).)))..	UGUCUCGGGACCACCAGAUU&AUUUUGGUGGUUUCUAGAAC	2	0.999996
Study1	Zm00001eb199300T001:1339	zma-miRX38-nb	Zm00001eb199300	1329	1348	1339	-29.6	-20	0.675676	11	3-15,1346-1334	1-2,1348-1347[UP5];16-20,1333-1329[UP3]	.....(((((((((((((..&..))))))))))))).....	GAAAGAGAGGCCACCAGAGA&AUUUUGGUGGUUUCUAGAAC	2	1
Study1	Zm00001eb252720T004:1016	zma-miRX38-nb	Zm00001eb252720	1006	1025	1016	-29.6	-20.4	0.689189	9.5	2-16,1024-1010	1-1,1025-1025[UP5];17-20,1009-1006[UP3]	....(((((((((((((((.&.)))))))))))))))....	GCCAUGGAGGCCACCAAGGC&AUUUUGGUGGUUUCUAGAAC	2	0.999986
Study1	Zm00001eb294480T001:326	zma-miRX38-nb	Zm00001eb294480	316	335	326	-29.6	-19.6	0.662162	11.5	3-16,333-320	1-2,335-334[UP5];17-20,319-316[UP3]	....((((((((((((((..&..))))))))))))))....	GCCAUGGAGGCCGCCAAGCA&AUUUUGGUGGUUUCUAGAAC	2	1
Study1	Zm00001eb298300T001:1778	zma-miRX38-nb	Zm00001eb298300	1768	1787	1778	-29.6	-20.1	0.679054	10	4-18,1784-1770	1-3,1787-1785[UP5];19-20,1769-1768[UP3]	..(((((((((((((((...&...)))))))))))))))..	UCUCUAGAAGCCAUUAACCU&AUUUUGGUGGUUUCUAGAAC	2	0.999999
Study1	Zm00001eb300940T001:523	zma-miRX38-nb	Zm00001eb300940	512	532	523	-29.6	-20.2	0.682432	7	2-15,531-518;17-20,515-512	1-1,532-532[UP5];16-16,517-516[AILt]	((((..((((((((((((((.&.))))))))))))))-.))))	GUUCCGAGAAACUACUAGGAG&AUUUUGGUGGUUUCU-AGAAC	2	0.999998
Study1	Zm00001eb306760T004:1277	zma-miRX38-nb	Zm00001eb306760	1267	1287	1277	-29.6	-19.7	0.665541	10	2-9,1286-1279;10-17,1277-1270	1-1,1287-1287[UP5];x-x,1278-1278[BULt];18-20,1269-1267[UP3]	...((((((((.((((((((.&.))))))))-))))))))...	GAACUGGGGACACACCGAGAA&AUUUUGGUG-GUUUCUAGAAC	0	0.491128
Study1	Zm00001eb325220T001:826	zma-miRX38-nb	Zm00001eb325220	816	835	826	-29.6	-19.6	0.662162	10	2-15,834-821	1-1,835-835[UP5];16-20,820-816[UP3]	.....((((((((((((((.&.)))))))))))))).....	ACGGAAGAGGCCACCAAGGC&AUUUUGGUGGUUUCUAGAAC	2	1
Study1	Zm00001eb327530T001:1469	zma-miRX38-nb	Zm00001eb327530	1459	1478	1469	-29.6	-21.8	0.736486	7.5	1-17,1478-1462	18-20,1461-1459[UP3]	...(((((((((((((((((&)))))))))))))))))...	CUACUGGAAGCCACUGGAAU&AUUUUGGUGGUUUCUAGAAC	2	0.964008
Study1	Zm00001eb328770T001:641	zma-miRX38-nb	Zm00001eb328770	633	650	641	-29.6	-19.5	0.658784	10	4-14,647-637;17-20,636-633	1-3,650-648[UP5];15-16,x-x[BULq]	((((--(((((((((((...&...)))))))))))..))))	GUUC--GAGACCGCCGACCU&AUUUUGGUGGUUUCUAGAAC	2	1
Study1	Zm00001eb333220T001:1145	zma-miRX38-nb	Zm00001eb333220	1135	1154	1145	-29.6	-19.6	0.662162	8.5	3-16,1152-1139;18-20,1137-1135	1-2,1154-1153[UP5];17-17,1138-1138[SIL]	(((.((((((((((((((..&..)))))))))))))).)))	GUUGUGGAGACCAUUGAAUU&AUUUUGGUGGUUUCUAGAAC	2	1
Study1	Zm00001eb333520T001:1475	zma-miRX38-nb	Zm00001eb333520	1465	1484	1475	-29.6	-19.9	0.672297	7.5	2-15,1483-1470;18-20,1467-1465	1-1,1484-1484[UP5];16-17,1469-1468[SIL]	(((..((((((((((((((.&.))))))))))))))..)))	GUUGAGGAAGCCACUGAAGC&AUUUUGGUGGUUUCUAGAAC	2	1
Study1	Zm00001eb386900T003:2552	zma-miRX38-nb	Zm00001eb386900	2542	2561	2552	-29.6	-20.8	0.702703	5.5	2-10,2560-2552;11-15,2550-2546;17-20,2545-2542	1-1,2561-2561[UP5];x-x,2551-2551[BULt];16-16,x-x[BULq]	((((-(((((.(((((((((.&.)))))))))-))))).))))	GUUC-AGGAACCCACCAGAAA&AUUUUGGUGG-UUUCUAGAAC	2	0.999591
Study1	Zm00001eb390450T002:1797	zma-miRX38-nb	Zm00001eb390450	1784	1806	1797	-29.6	-19.54	0.660135	8	2-14,1805-1793;16-20,1788-1784	1-1,1806-1806[UP5];15-15,1792-1789[AILt]	(((((....(((((((((((((.&.)))))))))))))---.)))))	GUUCUUCACGAAGCCAUCGAAAG&AUUUUGGUGGUUUC---UAGAAC	2	1
Study1	Zm00001eb396950T001:248	zma-miRX38-nb	Zm00001eb396950	238	257	248	-29.6	-21	0.709459	9.5	1-15,257-243	16-20,242-238[UP3]	.....(((((((((((((((&))))))))))))))).....	CACAAGGAGACCGCCAAGGU&AUUUUGGUGGUUUCUAGAAC	2	0.998542
Study1	Zm00001eb403260T001:1749	zma-miRX38-nb	Zm00001eb403260	1737	1758	1749	-29.6	-19.5	0.658784	8	2-10,1757-1749;11-14,1747-1744;15-19,1742-1738	1-1,1758-1758[UP5];x-x,1748-1748[BULt];x-x,1743-1743[BULt];20-20,1737-1737[UP3]	.(((((.((((.(((((((((.&.)))))))))-))))-))))).	CUUCUACGAGAGCCGCCAGAAG&AUUUUGGUGG-UUUC-UAGAAC	2	1
Study1	Zm00001eb417410T002:137	zma-miRX38-nb	Zm00001eb417410	126	146	137	-29.6	-20.22	0.683108	9	1-11,146-136;15-20,131-126	12-14,135-132[AILt]	((((((....(((((((((((&)))))))))))-...))))))	GUUCUACUCCACCGCCGAGAU&AUUUUGGUGGU-UUCUAGAAC	2	0.999995
Study1	Zm00001eb421600T001:776	zma-miRX38-nb	Zm00001eb421600	766	785	776	-29.6	-19.6	0.662162	10.5	3-15,783-771	1-2,785-784[UP5];16-20,770-766[UP3]	.....(((((((((((((..&..))))))))))))).....	GAUGAGGAAGCCACCAAGCC&AUUUUGGUGGUUUCUAGAAC	2	1
Study1	Zm00001eb430680T001:89	zma-miRX38-nb	Zm00001eb430680	69	98	89	-29.6	-20	0.675676	17.5	3-15,96-84;16-20,73-69	1-2,98-97[UP5];x-x,83-74[BULt]	(((((..........(((((((((((((..&..)))))))))))))----------)))))	GUUCUACGACAAGAAGGAGGCCGCCAAGCU&AUUUUGGUGGUUUCU----------AGAAC	2	1
Study1	Zm00001eb442340T001:89	zma-miRX38-nb	Zm00001eb442340	69	98	89	-29.6	-20	0.675676	17.5	3-15,96-84;16-20,73-69	1-2,98-97[UP5];x-x,83-74[BULt]	(((((..........(((((((((((((..&..)))))))))))))----------)))))	GUUCUACGACAAGAAGGAGGCCGCCAAGCU&AUUUUGGUGGUUUCU----------AGAAC	2	1
Study1	Zm00001eb004470T001:693	zma-miRX40-nb	Zm00001eb004470	681	704	693	-42.7	-32.3	0.75644	9	1-9,704-696;10-16,693-687;17-20,684-681	x-x,695-694[BULt];x-x,686-685[BULt]	((((..(((((((..(((((((((&)))))))))--)))))))--))))	GGCCACGCUCGGCGACGUCCUGGC&GUCAGGAUG--GCCGAGU--GGUC	2	0.476658
Study1	Zm00001eb016800T001:911	zma-miRX40-nb	Zm00001eb016800	901	921	911	-42.7	-28.1	0.65808	7	1-8,921-914;9-12,912-909;15-19,906-902	x-x,913-913[BULt];13-14,908-907[SIL];20-20,901-901[UP3]	.(((((..((((.((((((((&))))))))-))))..))))).	AACCACCAGGCUAAUCCUGGC&GUCAGGAU-GGCCGAGUGGUC	2	1
Study1	Zm00001eb021470T001:169	zma-miRX40-nb	Zm00001eb021470	159	177	169	-42.7	-29.2	0.683841	7	1-3,177-175;5-5,174-174;7-13,172-166;15-20,164-159	4-4,x-x[BULq];6-6,173-173[SIL];14-14,165-165[SIL]	((((((.(((((((.(-(((&))).).))))))).))))))	GGCCGCGCGGCCGUGC-GAC&GUCAGGAUGGCCGAGUGGUC	2	0.999353
Study1	Zm00001eb125930T001:1457	zma-miRX40-nb	Zm00001eb125930	1447	1467	1457	-42.7	-30.3	0.709602	8	1-3,1467-1465;6-13,1461-1454;15-20,1452-1447	4-5,1464-1462[AILt];14-14,1453-1453[SIL]	((((((.((((((((...(((&)))-..)))))))).))))))	GACCACCCGGCCGUCAAGGAC&GUC-AGGAUGGCCGAGUGGUC	2	0.967262
Study1	Zm00001eb128640T001:188	zma-miRX40-nb	Zm00001eb128640	176	200	188	-42.7	-28.3	0.662763	10	1-3,200-198;4-7,196-193;8-14,190-184;15-20,181-176	x-x,197-197[BULt];x-x,192-191[BULt];x-x,183-182[BULt]	((((((..(((((((..((((.(((&)))-))))--)))))))--))))))	GGCCAUGGUCGGCCACGUCCUCGGC&GUC-AGGA--UGGCCGA--GUGGUC	2	1
Study1	Zm00001eb169490T004:317	zma-miRX40-nb	Zm00001eb169490	307	326	317	-42.7	-29.9	0.700234	9.5	5-12,322-315;15-20,312-307	1-4,326-323[UP5];13-14,314-313[SIL]	((((((..((((((((....&....))))))))..))))))	GACCGCGAGGCCAUCCACCG&GUCAGGAUGGCCGAGUGGUC	2	0.99022
Study1	Zm00001eb212760T001:152	zma-miRX40-nb	Zm00001eb212760	142	160	152	-42.7	-29.7	0.69555	5.5	2-7,159-154;9-15,153-147;17-20,145-142	1-1,160-160[UP5];8-8,x-x[BULq];16-16,146-146[SIL]	((((.(((((((-((((((.&.)))))).))))))).))))	GACUUCUCGGCC-UCCUGGU&GUCAGGAUGGCCGAGUGGUC	2	0.995417
Study1	Zm00001eb260630T001:1298	zma-miRX40-nb	Zm00001eb260630	1289	1308	1298	-42.7	-28.8	0.674473	10	1-2,1308-1307;5-12,1303-1296;14-20,1295-1289	3-4,1306-1304[AILt];13-13,x-x[BULq]	(((((((-((((((((...((&))-..)))))))).)))))))	GGCCGCU-GGCCGUCCGCAGC&GU-CAGGAUGGCCGAGUGGUC	2	0.999951
Study1	Zm00001eb278890T002:200	zma-miRX40-nb	Zm00001eb278890	190	210	200	-42.7	-32.3	0.75644	7	1-3,210-208;6-16,204-194;18-20,192-190	4-5,207-205[AILt];17-17,193-193[SIL]	(((.(((((((((((...(((&)))-..))))))))))).)))	GACGACUCGGCCAUCGAGGAC&GUC-AGGAUGGCCGAGUGGUC	2	0.446915
Study1	Zm00001eb322180T001:1550	zma-miRX40-nb	Zm00001eb322180	1541	1559	1550	-42.7	-29.8	0.697892	6	3-12,1557-1548;14-19,1547-1542	1-2,1559-1558[UP5];13-13,x-x[BULq];20-20,1541-1541[UP3]	.((((((-((((((((((..&..)))))))))).)))))).	UGCCGCU-GGCCAUCCUGUU&GUCAGGAUGGCCGAGUGGUC	2	0.99216
Study1	Zm00001eb368000T001:1325	zma-miRX40-nb	Zm00001eb368000	1315	1334	1325	-42.7	-28.1	0.65808	6.5	1-9,1334-1326;11-13,1324-1322;16-19,1319-1316	10-10,1325-1325[SIL];14-15,1321-1320[SIL];20-20,1315-1315[UP3]	.((((..(((.(((((((((&))))))))).)))..)))).	AACCAGCCGGGCGUCCUGAU&GUCAGGAUGGCCGAGUGGUC	2	1
Study1	Zm00001eb385900T002:75	zma-miRX40-nb	Zm00001eb385900	63	83	75	-42.7	-28.5	0.667447	6	1-6,83-78;8-13,77-72;15-20,68-63	7-7,x-x[BULq];14-14,71-69[AILt]	((((((...((((((-((((((&)))))).))))))--.))))))	GACCACCACUGGCCA-CCUGAU&GUCAGGAUGGCCG--AGUGGUC	2	0.999997
Study1	Zm00001eb425660T002:2681	zma-miRX40-nb	Zm00001eb425660	2671	2690	2681	-42.7	-27.9	0.653396	7	1-8,2690-2683;10-12,2681-2679;14-14,2677-2677;16-16,2675-2675;18-20,2673-2671	9-9,2682-2682[SIL];13-13,2678-2678[SIL];15-15,2676-2676[SIL];17-17,2674-2674[SIL]	(((.(.(.(((.((((((((&)))))))).))).).).)))	GACGAGUGGGUGAUCCUGGC&GUCAGGAUGGCCGAGUGGUC	2	1
Study1	Zm00001eb437360T001:36	zma-miRX40-nb	Zm00001eb437360	22	45	36	-42.7	-29.18	0.683372	9	1-3,45-43;5-13,41-33;15-20,27-22	4-4,42-42[SIL];14-14,32-28[AILt]	((((((.....(((((((((.(((&))).)))))))))----.))))))	GACCACAGCCGCGGCCAUCUGGGC&GUCAGGAUGGCCG----AGUGGUC	2	0.999502
Study1	Zm00001eb003360T001:302	zma-miRX41-nb	Zm00001eb003360	291	311	302	-46.4	-30.7	0.661638	10	2-8,310-304;10-11,302-301;13-21,299-291	1-1,311-311[UP5];9-9,303-303[SIL];12-12,300-300[SIL]	(((((((((.((.(((((((.&.))))))).)).)))))))))	CCCCGGCCGUGCACUUCGCCG&UGGUGGGGAGUUUGGCUGGGG	2	1
Study1	Zm00001eb005430T001:956	zma-miRX41-nb	Zm00001eb005430	945	966	956	-46.4	-31.2	0.672414	8.5	2-6,965-961;8-15,958-951;17-21,949-945	1-1,966-966[UP5];7-7,960-959[AILt];16-16,950-950[SIL]	(((((.((((((((..(((((.&.)))))-.)))))))).)))))	CCCCGCCCAAGCUCGGCCGCCC&UGGUGG-GGAGUUUGGCUGGGG	2	1
Study1	Zm00001eb011040T002:301	zma-miRX41-nb	Zm00001eb011040	285	309	301	-46.4	-30.3	0.653017	17.5	2-8,308-302;10-11,301-300;12-13,294-293;15-21,291-285	1-1,309-309[UP5];9-9,x-x[BULq];x-x,299-295[BULt];14-14,292-292[SIL]	(((((((.((.....((-(((((((.&.))))))).))-----)).)))))))	CCCCGGCGAGUUCCCGC-CCCCGCCC&UGGUGGGGAGU-----UUGGCUGGGG	2	1
Study1	Zm00001eb015960T003:1272	zma-miRX41-nb	Zm00001eb015960	1261	1281	1272	-46.4	-30.7	0.661638	8.5	2-4,1280-1278;6-17,1276-1265;19-20,1263-1262	1-1,1281-1281[UP5];5-5,1277-1277[SIL];18-18,1264-1264[SIL];21-21,1261-1261[UP3]	.((.((((((((((((.(((.&.))).)))))))))))).)).	AUCGAGCCAAGCUUCCGGCCG&UGGUGGGGAGUUUGGCUGGGG	2	1
Study1	Zm00001eb018180T001:843	zma-miRX41-nb	Zm00001eb018180	828	853	843	-46.4	-31.8	0.685345	14.5	1-8,853-846;9-12,844-841;13-17,836-832;19-21,830-828	x-x,845-845[BULt];x-x,840-837[BULt];18-18,831-831[SIL]	(((.(((((....((((.((((((((&))))))))-))))----))))).)))	CCCGGGCCACGCCGACUGCUCCGCCA&UGGUGGGG-AGUU----UGGCUGGGG	2	1
Study1	Zm00001eb028270T001:329	zma-miRX41-nb	Zm00001eb028270	318	344	329	-46.4	-36.3	0.782328	16	2-9,343-336;10-21,329-318	1-1,344-344[UP5];x-x,335-330[BULt]	((((((((((((......((((((((.&.))))))))------))))))))))))	CCCUAGCCGAGCUCGCUCUCCCCGCCC&UGGUGGGGA------GUUUGGCUGGGG	2	0.726113
Study1	Zm00001eb035630T002:162	zma-miRX41-nb	Zm00001eb035630	151	171	162	-46.4	-30.4	0.655172	6	1-16,171-156;18-18,154-154;20-20,152-152	17-17,155-155[SIL];19-19,153-153[SIL];21-21,151-151[UP3]	.(.(.((((((((((((((((&)))))))))))))))).).).	ACGCUGCUGAGCUUCCCACCA&UGGUGGGGAGUUUGGCUGGGG	2	1
Study1	Zm00001eb057470T003:631	zma-miRX41-nb	Zm00001eb057470	620	639	631	-46.4	-35.3	0.760776	7	1-8,639-632;10-11,631-630;14-21,627-620	9-9,x-x[BULq];12-13,629-628[SIL]	((((((((..((-((((((((&)))))))).))..))))))))	CCCCGGCCCCAC-CCCCGCCG&UGGUGGGGAGUUUGGCUGGGG	2	0.934925
Study1	Zm00001eb059650T001:114	zma-miRX41-nb	Zm00001eb059650	99	124	114	-46.4	-30.7	0.661638	16	2-9,123-116;10-12,114-112;13-17,107-103;19-21,101-99	1-1,124-124[UP5];x-x,115-115[BULt];x-x,111-108[BULt];18-18,102-102[SIL]	(((.(((((....(((.((((((((.&.))))))))-)))----))))).)))	CCCGGGCUACAUCGGCUUCCCCGCCG&UGGUGGGGA-GUU----UGGCUGGGG	2	1
Study1	Zm00001eb062480T001:1623	zma-miRX41-nb	Zm00001eb062480	1612	1633	1623	-46.4	-31.9	0.6875	9.5	2-9,1632-1625;12-21,1621-1612	1-1,1633-1633[UP5];10-11,1624-1622[AILt]	((((((((((...((((((((.&.))))))))-..))))))))))	CUCCAGCUGGCGAUCCCCACCG&UGGUGGGGA-GUUUGGCUGGGG	2	1
Study1	Zm00001eb068400T001:1025	zma-miRX41-nb	Zm00001eb068400	1014	1036	1025	-46.4	-32	0.689655	12	2-4,1035-1033;5-9,1031-1027;14-21,1021-1014	1-1,1036-1036[UP5];x-x,1032-1032[BULt];10-13,1026-1022[AILt]	((((((((.....(((((.(((.&.)))-)))))-....))))))))	CCCCAGCCCGCCGUCCCCGACCC&UGGU-GGGGA-GUUUGGCUGGGG	2	1
Study1	Zm00001eb079410T001:100	zma-miRX41-nb	Zm00001eb079410	90	111	100	-46.4	-30.4	0.655172	9	1-9,111-103;10-13,100-97;15-15,95-95;17-21,94-90	x-x,102-101[BULt];14-14,96-96[SIL];16-16,x-x[BULq]	(((((-(.((((..(((((((((&)))))))))--)))).).)))))	CCCCA-CGAGGCCUUCCCCGCCA&UGGUGGGGA--GUUUGGCUGGGG	2	1
Study1	Zm00001eb081350T001:265	zma-miRX41-nb	Zm00001eb081350	253	275	265	-46.4	-31.7	0.68319	10	3-6,273-270;7-13,268-262;15-18,260-257;19-21,255-253	1-2,275-274[UP5];x-x,269-269[BULt];14-14,261-261[SIL];x-x,256-256[BULt]	(((.((((.(((((((.((((..&..))))-))))))).))))-)))	CCCACGGCGGAGCUCCGCCGCAU&UGGUGG-GGAGUUUGGCUG-GGG	2	1
Study1	Zm00001eb084450T001:267	zma-miRX41-nb	Zm00001eb084450	255	277	267	-46.4	-32	0.689655	8	2-6,276-272;7-12,270-265;14-14,263-263;15-21,261-255	1-1,277-277[UP5];x-x,271-271[BULt];13-13,264-264[SIL];x-x,262-262[BULt]	(((((((.(.((((((.(((((.&.)))))-)))))).)-)))))))	CCCCAGCGCCGACUUCGCCGCCC&UGGUGG-GGAGUUUG-GCUGGGG	1	0.871755
Study1	Zm00001eb090980T005:1435	zma-miRX41-nb	Zm00001eb090980	1425	1445	1435	-46.4	-30.6	0.659483	8.5	3-8,1443-1438;9-12,1436-1433;14-19,1432-1427;21-21,1425-1425	1-2,1445-1444[UP5];x-x,1437-1437[BULt];13-13,x-x[BULq];20-20,1426-1426[SIL]	(.((((((-((((.((((((..&..))))))-)))).)))))).)	CGCCGGCC-AGCUCCCCCACGA&UGGUGGGG-AGUUUGGCUGGGG	1	0.989249
Study1	Zm00001eb092840T001:325	zma-miRX41-nb	Zm00001eb092840	315	334	325	-46.4	-30.7	0.661638	8	2-6,333-329;8-16,327-319;18-19,318-317	1-1,334-334[UP5];7-7,328-328[SIL];17-17,x-x[BULq];20-21,316-315[UP3]	..((-(((((((((.(((((.&.))))).))))))))).))..	GGCC-GCCAAGCUCGCCGCCG&UGGUGGGGAGUUUGGCUGGGG	2	1
Study1	Zm00001eb122210T001:1693	zma-miRX41-nb	Zm00001eb122210	1683	1701	1693	-46.4	-31.68	0.682759	9.5	2-9,1700-1693;14-21,1690-1683	1-1,1701-1701[UP5];10-13,1692-1691[AILq]	((((((((..--((((((((.&.))))))))....))))))))	CCCCGGCCCA--UUCCCACCC&UGGUGGGGAGUUUGGCUGGGG	2	1
Study1	Zm00001eb126070T002:3415	zma-miRX41-nb	Zm00001eb126070	3404	3430	3415	-46.4	-31.96	0.688793	19	2-8,3429-3423;10-17,3415-3408;19-21,3406-3404	1-1,3430-3430[UP5];9-9,3422-3416[AILt];18-18,3407-3407[SIL]	(((.((((((((.......(((((((.&.)))))))------.)))))))).)))	CCCGGGCCGGGCACAGCAACCCCACCU&UGGUGGGG------AGUUUGGCUGGGG	2	1
Study1	Zm00001eb130220T001:359	zma-miRX41-nb	Zm00001eb130220	348	367	359	-46.4	-31	0.668103	6	1-8,367-360;10-16,359-353;18-19,352-351;20-21,349-348	9-9,x-x[BULq];17-17,x-x[BULq];x-x,350-350[BULt]	((.((-(((((((-((((((((&)))))))).))))))).))-))	CCACC-GCCAGAC-CUCCACCA&UGGUGGGGAGUUUGGCUGG-GG	2	1
Study1	Zm00001eb152680T002:82	zma-miRX41-nb	Zm00001eb152680	67	91	82	-46.4	-30.8	0.663793	9.5	1-10,91-82;11-15,79-75;16-16,73-73;17-21,71-67	x-x,81-80[BULt];x-x,74-74[BULt];x-x,72-72[BULt]	(((((.(.(((((..((((((((((&))))))))))--)))))-)-)))))	CCCCGCGUCCAGAUCCUCCUCGCCA&UGGUGGGGAG--UUUGG-C-UGGGG	2	1
Study1	Zm00001eb153230T001:568	zma-miRX41-nb	Zm00001eb153230	557	578	568	-46.4	-30.7	0.661638	9.5	2-4,577-575;5-8,573-570;10-11,568-567;13-18,565-560;20-21,558-557	1-1,578-578[UP5];x-x,574-574[BULt];9-9,569-569[SIL];12-12,566-566[SIL];19-19,559-559[SIL]	((.((((((.((.((((.(((.&.)))-)))).)).)))))).))	CCGCAGCCGUGCGCCCCGACCU&UGGU-GGGGAGUUUGGCUGGGG	2	1
Study1	Zm00001eb160340T002:265	zma-miRX41-nb	Zm00001eb160340	251	274	265	-46.4	-34.12	0.735345	8	1-17,274-258;20-21,252-251	18-19,257-253[AILt]	((.....(((((((((((((((((&)))))))))))))))))---..))	CCAGGGAGGCUAGGCUCCCCACCA&UGGUGGGGAGUUUGGCU---GGGG	2	0.997425
Study1	Zm00001eb162530T001:418	zma-miRX41-nb	Zm00001eb162530	399	427	418	-46.4	-30.6	0.659483	12.5	2-16,426-412;17-19,403-401;21-21,399-399	1-1,427-427[UP5];x-x,411-404[BULt];20-20,400-400[SIL]	(.(((........(((((((((((((((.&.)))))))))))))))--------))).)	CGCCGCUGUCGACGCCAAGCUCUCCACCU&UGGUGGGGAGUUUGGC--------UGGGG	2	1
Study1	Zm00001eb164590T001:753	zma-miRX41-nb	Zm00001eb164590	742	765	753	-46.4	-30.8	0.663793	13.5	2-6,764-760;7-9,756-754;12-21,751-742	1-1,765-765[UP5];x-x,759-757[BULt];10-11,753-752[SIL]	((((((((((..(((...(((((.&.)))))---)))..))))))))))	CCCCGGCCAGCGUCCAUGUCACCU&UGGUGG---GGAGUUUGGCUGGGG	2	1
Study1	Zm00001eb166930T001:108	zma-miRX41-nb	Zm00001eb166930	96	118	108	-46.4	-33.8	0.728448	9.5	2-6,117-113;7-11,111-107;13-16,104-101;18-21,99-96	1-1,118-118[UP5];x-x,112-112[BULt];12-12,106-105[AILt];17-17,100-100[SIL]	((((.((((..(((((.(((((.&.)))))-)))))-.)))).))))	CCCCUGCCGCUGCUCCUCCACCG&UGGUGG-GGAGU-UUGGCUGGGG	1	0.430934
Study1	Zm00001eb171340T002:199	zma-miRX41-nb	Zm00001eb171340	188	207	199	-46.4	-30.8	0.663793	8.5	2-8,206-200;10-18,199-191;20-21,189-188	1-1,207-207[UP5];9-9,x-x[BULq];19-19,190-190[SIL]	((.(((((((((-(((((((.&.))))))).))))))))).))	UCGCGGCCGAGC-CCUCGCCG&UGGUGGGGAGUUUGGCUGGGG	1	0.98114
Study1	Zm00001eb194200T001:166	zma-miRX41-nb	Zm00001eb194200	157	176	166	-46.4	-32.8	0.706897	7	2-6,175-171;7-15,169-161;18-21,160-157	1-1,176-176[UP5];x-x,170-170[BULt];16-17,x-x[BULq]	((((--(((((((((.(((((.&.)))))-)))))))))..))))	CCCC--CCAAGCUCCGCCGCCG&UGGUGG-GGAGUUUGGCUGGGG	2	1
Study1	Zm00001eb202700T002:81	zma-miRX41-nb	Zm00001eb202700	69	90	81	-46.4	-30.5	0.657328	9	2-8,89-83;10-12,81-79;14-19,76-71;21-21,69-69	1-1,90-90[UP5];9-9,82-82[SIL];13-13,78-77[AILt];20-20,70-70[SIL]	(.((((((..(((.(((((((.&.))))))).)))-.)))))).)	CGCCAGCCCCAACGUCCCGCCG&UGGUGGGGAGUU-UGGCUGGGG	2	1
Study1	Zm00001eb207530T002:94	zma-miRX41-nb	Zm00001eb207530	84	103	94	-46.4	-33	0.711207	7	1-11,103-93;14-21,91-84	12-13,92-92[AILq]	((((((((.-(((((((((((&)))))))))))..))))))))	CCUCGGCCU-GCUCUUCACCA&UGGUGGGGAGUUUGGCUGGGG	2	1
Study1	Zm00001eb212540T001:22	zma-miRX41-nb	Zm00001eb212540	11	34	22	-46.4	-30.66	0.660776	15	2-6,33-29;7-9,27-25;13-21,19-11	1-1,34-34[UP5];x-x,28-28[BULt];10-12,24-20[AILt]	(((((((((.....(((.(((((.&.)))))-)))--...)))))))))	CCCUAGCCGUCGAAUCCGCCGCCG&UGGUGG-GGA--GUUUGGCUGGGG	2	1
Study1	Zm00001eb279060T001:184	zma-miRX41-nb	Zm00001eb279060	174	193	184	-46.4	-32	0.689655	8.5	2-8,192-186;10-11,184-183;14-21,181-174	1-1,193-193[UP5];9-9,185-185[SIL];12-13,182-182[AILq]	((((((((.-((.(((((((.&.))))))).))..))))))))	CCCCAGCUC-GCAUCCCACCG&UGGUGGGGAGUUUGGCUGGGG	2	1
Study1	Zm00001eb283340T001:75	zma-miRX41-nb	Zm00001eb283340	65	85	75	-46.4	-32.1	0.69181	8.5	2-6,84-80;7-8,78-77;10-12,75-73;14-21,72-65	1-1,85-85[UP5];x-x,79-79[BULt];9-9,76-76[SIL];13-13,x-x[BULq]	((((((((-(((.((.(((((.&.)))))-)).))).))))))))	CCCCGGCC-AGCGCCGCCGCCC&UGGUGG-GGAGUUUGGCUGGGG	2	1
Study1	Zm00001eb285520T002:660	zma-miRX41-nb	Zm00001eb285520	648	669	660	-46.4	-40.7	0.877155	7.5	1-11,669-659;13-21,656-648	12-12,658-657[AILt]	(((((((((..(((((((((((&)))))))))))-.)))))))))	CCCCGGCCGCUGCUCCCCGCCG&UGGUGGGGAGU-UUGGCUGGGG	2	0.0537761
Study1	Zm00001eb292420T001:78	zma-miRX41-nb	Zm00001eb292420	68	88	78	-46.4	-32.2	0.693966	9.5	2-5,87-84;6-10,82-78;13-21,76-68	1-1,88-88[UP5];x-x,83-83[BULt];11-12,77-77[AILq]	(((((((((.-(((((.((((.&.))))-)))))..)))))))))	CCCCGGUCGU-CUCCCGCGCCU&UGGUG-GGGAGUUUGGCUGGGG	2	1
Study1	Zm00001eb296580T001:46	zma-miRX41-nb	Zm00001eb296580	33	55	46	-46.4	-31.7	0.68319	8	2-6,54-50;8-14,48-42;15-21,39-33	1-1,55-55[UP5];7-7,49-49[SIL];x-x,41-40[BULt]	(((((((..(((((((.(((((.&.))))).)))))))--)))))))	CCCCAGCUUCAAGCUCGUCAUCG&UGGUGGGGAGUUUG--GCUGGGG	2	1
Study1	Zm00001eb301680T001:495	zma-miRX41-nb	Zm00001eb301680	482	505	495	-46.4	-30.6	0.659483	9.5	1-8,505-498;9-10,496-495;11-16,492-487;18-21,485-482	x-x,497-497[BULt];x-x,494-493[BULt];17-17,486-486[SIL]	((((.((((((..((.((((((((&))))))))-))--)))))).))))	CCUCCGCCAAGGCCUCCCCCGCCA&UGGUGGGG-AG--UUUGGCUGGGG	2	1
Study1	Zm00001eb302680T001:115	zma-miRX41-nb	Zm00001eb302680	97	124	115	-46.4	-32.9	0.709052	10	1-13,124-112;14-16,106-104;17-20,101-98	x-x,111-107[BULt];x-x,103-102[BULt];21-21,97-97[UP3]	.((((..(((.....(((((((((((((&)))))))))))))-----)))--)))).	GCCCAGUGCCUGCAGAAGCUCCCCGCCA&UGGUGGGGAGUUU-----GGC--UGGGG	2	1
Study1	Zm00001eb316800T001:1631	zma-miRX41-nb	Zm00001eb316800	1622	1641	1631	-46.4	-30.3	0.653017	8	2-6,1640-1636;7-11,1634-1630;14-19,1629-1624	1-1,1641-1641[UP5];x-x,1635-1635[BULt];12-13,x-x[BULq];20-21,1623-1622[UP3]	..((((((--(((((.(((((.&.)))))-)))))..))))))..	CACCAGCC--ACUCCGCCACCG&UGGUGG-GGAGUUUGGCUGGGG	2	1
Study1	Zm00001eb317110T001:913	zma-miRX41-nb	Zm00001eb317110	901	922	913	-46.4	-33.2	0.715517	8.5	2-4,921-919;6-12,917-911;13-18,909-904;20-21,902-901	1-1,922-922[UP5];5-5,918-918[SIL];x-x,910-910[BULt];19-19,903-903[SIL]	((.((((((.(((((((.(((.&.))).)))))))-)))))).))	CCGCAGCUACAGCUCCCGGCCG&UGGUGGGGAGUU-UGGCUGGGG	2	0.999999
Study1	Zm00001eb319250T001:202	zma-miRX41-nb	Zm00001eb319250	189	211	202	-46.4	-30.38	0.654741	11.5	2-11,210-201;14-19,196-191;21-21,189-189	1-1,211-211[UP5];12-13,200-197[AILt];20-20,190-190[SIL]	(.((((((....((((((((((.&.))))))))))--..)))))).)	CGCCGGCCCCGCGCUCUCCACCC&UGGUGGGGAGU--UUGGCUGGGG	2	1
Study1	Zm00001eb324590T001:779	zma-miRX41-nb	Zm00001eb324590	768	790	779	-46.4	-30.4	0.655172	9.5	2-5,789-786;6-6,784-784;7-11,782-778;14-21,775-768	1-1,790-790[UP5];x-x,785-785[BULt];x-x,783-783[BULt];12-13,777-776[SIL]	((((((((..(((((.(.((((.&.))))-)-)))))..))))))))	CCCCGGCCUCACUUCUCUCACCC&UGGUG-G-GGAGUUUGGCUGGGG	1	0.993804
Study1	Zm00001eb337030T001:457	zma-miRX41-nb	Zm00001eb337030	446	466	457	-46.4	-32.8	0.706897	6.5	1-6,466-461;8-21,459-446	7-7,460-460[SIL]	((((((((((((((.((((((&)))))).))))))))))))))	CCCCAGCCGAACUUGCUGUCA&UGGUGGGGAGUUUGGCUGGGG	2	1
Study1	Zm00001eb345270T001:247	zma-miRX41-nb	Zm00001eb345270	233	256	247	-46.4	-33.9	0.730603	11.5	2-11,255-246;12-16,242-238;18-21,236-233	1-1,256-256[UP5];x-x,245-243[BULt];17-17,237-237[SIL]	((((.(((((...((((((((((.&.))))))))))---))))).))))	CCUCCGCCAGCUCGCUCCCCGCCU&UGGUGGGGAGU---UUGGCUGGGG	2	0.999457
Study1	Zm00001eb347150T001:680	zma-miRX41-nb	Zm00001eb347150	660	689	680	-46.4	-31.7	0.68319	14	2-10,688-680;11-14,678-675;15-21,666-660	1-1,689-689[UP5];x-x,679-679[BULt];x-x,674-667[BULt]	(((((((........((((.(((((((((.&.)))))))))-))))--------)))))))	CCCCAGCAAAUUUGACAAGUCUCCUCGCCG&UGGUGGGGAG-UUUG--------GCUGGGG	2	1
Study1	Zm00001eb354140T003:601	zma-miRX41-nb	Zm00001eb354140	585	610	601	-46.4	-30.2	0.650862	12.5	1-12,610-599;13-16,595-592;17-21,589-585	x-x,598-596[BULt];x-x,591-590[BULt]	(((((..((((...((((((((((((&))))))))))))---))))--)))))	CCCCACUGCCGCACAGCUCUCUGCCA&UGGUGGGGAGUU---UGGC--UGGGG	2	1
Study1	Zm00001eb368000T001:1699	zma-miRX41-nb	Zm00001eb368000	1689	1708	1699	-46.4	-30.5	0.657328	7	2-15,1707-1694;18-19,1692-1691;21-21,1689-1689	1-1,1708-1708[UP5];16-17,1693-1693[AILq];20-20,1690-1690[SIL]	(.((.-((((((((((((((.&.))))))))))))))..)).)	CGCCU-CCAAGCUCCCCGCUG&UGGUGGGGAGUUUGGCUGGGG	2	1
Study1	Zm00001eb369650T003:211	zma-miRX41-nb	Zm00001eb369650	198	220	211	-46.4	-30.3	0.653017	13.5	2-4,219-217;6-11,215-210;12-16,206-202;18-21,201-198	1-1,220-220[UP5];5-5,216-216[SIL];x-x,209-207[BULt];17-17,x-x[BULq]	((((-(((((...((((((.(((.&.))).))))))---))))).))))	CCCC-GCCGACCUGCUCCCGGCUU&UGGUGGGGAGU---UUGGCUGGGG	2	1
Study1	Zm00001eb381490T002:315	zma-miRX41-nb	Zm00001eb381490	297	325	315	-46.4	-31.1	0.670259	11	1-8,325-318;9-14,316-311;15-17,309-307;18-21,300-297	x-x,317-317[BULt];x-x,310-310[BULt];x-x,306-301[BULt]	((((......(((.((((((.((((((((&))))))))-))))))-)))------))))	CCCCUACACAAGCACAGACUACCCUACCA&UGGUGGGG-AGUUUG-GCU------GGGG	2	1
Study1	Zm00001eb394840T001:270	zma-miRX41-nb	Zm00001eb394840	259	279	270	-46.4	-32	0.689655	9.5	2-8,278-272;11-16,269-264;19-21,261-259	1-1,279-279[UP5];9-10,271-270[SIL];17-18,263-262[SIL]	(((..((((((..(((((((.&.)))))))..))))))..)))	CCCGCGCCGGAGGCCCCGCCG&UGGUGGGGAGUUUGGCUGGGG	2	1
Study1	Zm00001eb402740T001:187	zma-miRX41-nb	Zm00001eb402740	177	196	187	-46.4	-30.5	0.657328	7	2-16,195-181;18-19,180-179;21-21,177-177	1-1,196-196[UP5];17-17,x-x[BULq];20-20,178-178[SIL]	(.((-(((((((((((((((.&.))))))))))))))).)).)	CGCC-GCCAAGCUUCUCGCCG&UGGUGGGGAGUUUGGCUGGGG	2	1
Study1	Zm00001eb403700T003:553	zma-miRX41-nb	Zm00001eb403700	539	562	553	-46.4	-32.22	0.694397	14	2-10,561-553;13-21,547-539	1-1,562-562[UP5];11-12,552-548[AILt]	(((((((((.....(((((((((.&.)))))))))---..)))))))))	UCCCGGCCAUGUCCCUCCUCGCCU&UGGUGGGGAG---UUUGGCUGGGG	2	1
Study1	Zm00001eb411460T003:75	zma-miRX41-nb	Zm00001eb411460	62	84	75	-46.4	-32.5	0.700431	8	1-6,84-79;7-8,77-76;10-16,75-69;17-21,66-62	x-x,78-78[BULt];9-9,x-x[BULq];x-x,68-67[BULt]	(((((..(((((((-((.((((((&))))))-)).)))))))--)))))	CCCCGCCGCCGAGC-CCGCCACCA&UGGUGG-GGAGUUUGGC--UGGGG	1	0.779826
Study1	Zm00001eb420380T003:254	zma-miRX41-nb	Zm00001eb420380	240	263	254	-46.4	-31.7	0.68319	10	3-10,261-254;12-16,251-247;17-21,244-240	1-2,263-262[UP5];11-11,253-252[AILt];x-x,246-245[BULt]	(((((..(((((..((((((((..&..))))))))-.)))))--)))))	CCCCGCUGCCGAUUCUCCCCACAG&UGGUGGGGAG-UUUGGC--UGGGG	1	0.906395
Study1	Zm00001eb428470T002:565	zma-miRX41-nb	Zm00001eb428470	551	574	565	-46.4	-30.62	0.659914	14.5	2-10,573-565;13-19,559-553;21-21,551-551	1-1,574-574[UP5];11-12,564-560[AILt];20-20,552-552[SIL]	(.(((((((.....(((((((((.&.)))))))))---..))))))).)	CGCCGGCCAUCUCCCUCCUCGCCU&UGGUGGGGAG---UUUGGCUGGGG	2	1
Study1	Zm00001eb041930T001:1377	zma-miR160-nb	Zm00001eb041930	1366	1385	1377	-45.4	-30.1	0.662996	10	3-4,1383-1382;8-16,1379-1371;18-21,1369-1366	1-2,1385-1384[UP5];5-7,1381-1380[AILq];17-17,1370-1370[SIL]	((((.(((((((((..-((..&..))...))))))))).))))	UGCCAGGCUCCCUGGG-GCGG&UGGCAUACAGGGAGCCAGGCA	2	0.931768
Study1	Zm00001eb267570T001:222	zma-miR160-nb	Zm00001eb267570	211	232	222	-45.4	-29.98	0.660352	13	1-5,232-228;11-21,221-211	6-10,227-222[AILt]	(((((((((((......(((((&)))))-.....)))))))))))	UGCCUGGCUCUGUCAGCUGCCA&UGGCA-UACAGGGAGCCAGGCA	2	0.95255
Study1	Zm00001eb003360T002:653	zma-miR319-nb	Zm00001eb003360	641	661	653	-43.2	-29.4	0.680556	7.5	1-4,661-658;6-11,657-652;12-12,650-650;14-20,648-642	5-5,x-x[BULq];x-x,651-651[BULt];13-13,649-649[SIL];21-21,641-641[UP3]	.(((((((.(.((((((-((((&)))).))))))-).))))))).	CGGGAGCUGCGCUUCGG-CCAG&UUGGACUGAAG-GGAGCUCCCU	2	0.874669
Study1	Zm00001eb087280T001:119	zma-miR319-nb	Zm00001eb087280	108	127	119	-43.2	-28.3	0.655093	10	2-4,126-124;6-8,123-121;11-11,118-118;13-21,116-108	1-1,127-127[UP5];5-5,x-x[BULq];9-10,120-119[SIL];12-12,117-117[SIL]	(((((((((.(..(((-(((.&.))).)))..).)))))))))	GGGGGGCUCGCGGCAG-CCAU&UUGGACUGAAGGGAGCUCCCU	2	0.989499
Study1	Zm00001eb260630T001:1250	zma-miR319-nb	Zm00001eb260630	1239	1259	1250	-43.2	-33.5	0.775463	8	1-8,1259-1252;11-20,1249-1240	9-10,1251-1250[SIL];21-21,1239-1239[UP3]	.((((((((((..((((((((&))))))))..)))))))))).	CGGGAGCUCCCCGCGGUUCGA&UUGGACUGAAGGGAGCUCCCU	2	0.125621
Study1	Zm00001eb168760T005:209	zma-miR159-nb	Zm00001eb168760	197	218	209	-36.5	-27.5	0.753425	7	1-10,218-209;12-17,207-202;18-19,200-199	11-11,208-208[SIL];x-x,201-201[BULt];20-21,198-197[UP3]	..((.((((((.((((((((((&)))))))))).))))))-))..	UCGACGCUCCCGUCGAUCCAGA&UUUGGAUUGAAGGGAGC-UCUA	2	0.331504
Study1	Zm00001eb188660T003:1937	zma-miR159-nb	Zm00001eb188660	1926	1946	1937	-36.5	-24.1	0.660274	8.5	3-6,1944-1941;8-9,1939-1938;11-21,1936-1926	1-2,1946-1945[UP5];7-7,1940-1940[SIL];10-10,1937-1937[SIL]	(((((((((((.((.((((..&..)))).)).)))))))))))	UGGGGCUUCCUGCAUUCCACC&UUUGGAUUGAAGGGAGCUCUA	2	0.997639
Study1	Zm00001eb198620T002:775	zma-miR159-nb	Zm00001eb198620	764	784	775	-36.5	-27.9	0.764384	10	4-17,781-768	1-3,784-782[UP5];18-21,767-764[UP3]	....((((((((((((((...&...))))))))))))))....	CUCCGCUCCCUUCGAUCCUGG&UUUGGAUUGAAGGGAGCUCUA	2	0.229401
Study1	Zm00001eb055860T002:150	zma-miR159b-3p-nb	Zm00001eb055860	139	159	150	-36.1	-24.8	0.686981	5	1-5,159-155;7-9,153-151;11-21,149-139	6-6,154-154[SIL];10-10,150-150[SIL]	(((((((((((.(((.(((((&))))).))).)))))))))))	AAGAGCUUCCUCCAACCCAAG&UUUGGAUUGAAGGGAGCUCUU	2	0.973338
Study1	Zm00001eb294310T004:1411	zma-miR159b-3p-nb	Zm00001eb294310	1400	1425	1411	-36.1	-25.3	0.700831	18	1-7,1425-1419;8-9,1413-1412;12-19,1409-1402	x-x,1418-1414[BULt];10-11,1411-1410[SIL];20-21,1401-1400[UP3]	..((((((((..((.....(((((((&)))))))-----))..))))))))..	CCGAGCUCCCGGCAACCAAGUCCAGA&UUUGGAU-----UGAAGGGAGCUCUU	2	0.908614
Study1	Zm00001eb102850T003:717	zma-miRf159c-3p-nb	Zm00001eb102850	705	726	717	-38.5	-28.7	0.745455	4	1-16,726-711;17-21,709-705	x-x,710-710[BULt]	(((((.((((((((((((((((&))))))))))))))))-)))))	AGGGGACUUCCUUCGAUUCAAA&UUUGGAUUGAAGGGAG-CUCCU	2	0.455581
Study1	Zm00001eb273620T001:1010	zma-miRf159c-3p-nb	Zm00001eb273620	999	1019	1010	-38.5	-25.2	0.654545	8.5	1-9,1019-1011;12-14,1008-1006;16-20,1004-1000	10-11,1010-1009[SIL];15-15,1005-1005[SIL];21-21,999-999[UP3]	.(((((.(((..(((((((((&)))))))))..))).))))).	CGGAGCAUCCGCCGAUCCGAA&UUUGGAUUGAAGGGAGCUCCU	2	0.999554
Study1	Zm00001eb042640T001:2908	zma-miR167d-5p-nb	Zm00001eb042640	2897	2917	2908	-43.5	-31.6	0.726437	3	1-14,2917-2904;16-17,2902-2901;20-22,2899-2897	15-15,2903-2903[SIL];18-19,2900-2900[AILq]	(((.-((.((((((((((((((&)))))))))))))).))..)))	CCAU-UCCUGCUGGCAGCUUCA&UGAAGCUGCCAGCAUGAUCUGG	0	0.00862361
Study1	Zm00001eb355970T002:1006	zma-miR167d-5p-nb	Zm00001eb355970	993	1015	1006	-43.5	-36.8	0.845977	2.5	1-15,1015-1001;16-22,999-993	x-x,1000-1000[BULt]	(((((((.(((((((((((((((&)))))))))))))))-)))))))	CCAGAUUAAUGCUGGCAGUUUCA&UGAAGCUGCCAGCAU-GAUCUGG	2	0.0156691
Study1	Zm00001eb000420T001:283	zma-miR858-nb	Zm00001eb000420	274	292	283	-34.4	-22.9	0.665698	8	3-10,290-283;12-16,282-278;18-21,277-274	1-2,292-291[UP5];11-11,x-x[BULq];17-17,x-x[BULq]	((((-(((((-((((((((..&..)))))))).))))).))))	GAGG-CGGAC-GACGACGACG&UUUCGUUGUCUGUUCGACCUU	2	1
Study1	Zm00001eb004470T001:711	zma-miR858-nb	Zm00001eb004470	700	720	711	-34.4	-22.6	0.656977	9.5	1-10,720-711;11-16,709-704;18-19,703-702	x-x,710-710[BULt];17-17,x-x[BULq];20-21,701-700[UP3]	..((-((((((.((((((((((&))))))))))-)))))).))..	CUGG-CGAACGCGACGGCGAGG&UUUCGUUGUC-UGUUCGACCUU	2	1
Study1	Zm00001eb004550T002:1792	zma-miR858-nb	Zm00001eb004550	1780	1801	1792	-34.4	-22.7	0.659884	11	1-11,1801-1791;12-16,1788-1784;18-19,1783-1782	x-x,1790-1789[BULt];17-17,x-x[BULq];20-21,1781-1780[UP3]	..((-(((((..(((((((((((&)))))))))))--))))).))..	CUGG-CGAACCCGGGCAGCGAGA&UUUCGUUGUCU--GUUCGACCUU	2	1
Study1	Zm00001eb006550T001:186	zma-miR858-nb	Zm00001eb006550	175	195	186	-34.4	-23.8	0.69186	7.5	1-11,195-185;13-15,183-181;17-21,179-175	12-12,184-184[SIL];16-16,180-180[SIL]	(((((.(((.(((((((((((&))))))))))).))).)))))	AGGGUAGAGGAGACGGCGGAG&UUUCGUUGUCUGUUCGACCUU	2	0.999993
Study1	Zm00001eb011930T001:250	zma-miR858-nb	Zm00001eb011930	238	259	250	-34.4	-24.1	0.700581	11	4-10,256-250;11-11,248-248;13-21,246-238	1-3,259-257[UP5];x-x,249-249[BULt];12-12,247-247[SIL]	(((((((((.(.(((((((...&...)))))))-).)))))))))	GAGGUCGAGGACGGCAACGUCC&UUUCGUUGUC-UGUUCGACCUU	2	0.999924
Study1	Zm00001eb015980T001:225	zma-miR858-nb	Zm00001eb015980	214	234	225	-34.4	-23	0.668605	9.5	1-4,234-231;6-12,229-223;14-19,221-216	5-5,230-230[SIL];13-13,222-222[SIL];20-21,215-214[UP3]	..((((((.(((((((.((((&)))).))))))).))))))..	GCGGUCGAUCAGGCGGAGGAG&UUUCGUUGUCUGUUCGACCUU	2	1
Study1	Zm00001eb035720T001:331	zma-miR858-nb	Zm00001eb035720	319	340	331	-34.4	-26.4	0.767442	9	2-10,339-331;11-11,329-329;13-21,327-319	1-1,340-340[UP5];x-x,330-330[BULt];12-12,328-328[SIL]	(((((((((.(.(((((((((.&.)))))))))-).)))))))))	GAGGUCGAGGAUGACAGCGGGG&UUUCGUUGUC-UGUUCGACCUU	2	0.829468
Study1	Zm00001eb035780T001:1029	zma-miR858-nb	Zm00001eb035780	1018	1038	1029	-34.4	-25.8	0.75	8.5	1-11,1038-1028;13-15,1026-1024;17-20,1022-1019	12-12,1027-1027[SIL];16-16,1023-1023[SIL];21-21,1018-1018[UP3]	.((((.(((.(((((((((((&))))))))))).))).)))).	CGGGUGGAGGAGACGGCGAGG&UUUCGUUGUCUGUUCGACCUU	0	0.0939164
Study1	Zm00001eb040070T001:301	zma-miR858-nb	Zm00001eb040070	291	310	301	-34.4	-29	0.843023	4.5	1-16,310-295;18-21,294-291	17-17,x-x[BULq]	((((-((((((((((((((((&)))))))))))))))).))))	GGGG-CGGACGGACAACGAGA&UUUCGUUGUCUGUUCGACCUU	2	0.198367
Study1	Zm00001eb057120T002:477	zma-miR858-nb	Zm00001eb057120	466	487	477	-34.4	-25.9	0.752907	10.5	4-8,484-480;9-19,478-468	1-3,487-485[UP5];x-x,479-479[BULt];20-21,467-466[UP3]	..(((((((((((.(((((...&...)))))-)))))))))))..	CCGGUCGAGCAGAGCGACGCGG&UUUCGUUG-UCUGUUCGACCUU	2	0.923187
Study1	Zm00001eb063430T001:1300	zma-miR858-nb	Zm00001eb063430	1288	1309	1300	-34.4	-22.9	0.665698	5.5	1-11,1309-1299;13-13,1297-1297;15-15,1295-1295;16-21,1293-1288	12-12,1298-1298[SIL];14-14,1296-1296[SIL];x-x,1294-1294[BULt]	((((((.(.(.(((((((((((&))))))))))).).)-))))))	AAGGUCUGCAGAGACAACGGAG&UUUCGUUGUCUGUUC-GACCUU	2	1
Study1	Zm00001eb063680T001:855	zma-miR858-nb	Zm00001eb063680	844	864	855	-34.4	-22.9	0.665698	7	1-4,864-861;6-12,859-853;14-20,851-845	5-5,860-860[SIL];13-13,852-852[SIL];21-21,844-844[UP3]	.(((((((.(((((((.((((&)))).))))))).))))))).	CAGGUUGGUCAGACGGGGAAA&UUUCGUUGUCUGUUCGACCUU	2	1
Study1	Zm00001eb066510T001:493	zma-miR858-nb	Zm00001eb066510	482	502	493	-34.4	-24.2	0.703488	11	4-19,499-484	1-3,502-500[UP5];20-21,483-482[UP3]	..((((((((((((((((...&...))))))))))))))))..	UUGGUCGAAUGGGCAAUGCUA&UUUCGUUGUCUGUUCGACCUU	2	0.999819
Study1	Zm00001eb104040T001:1710	zma-miR858-nb	Zm00001eb104040	1699	1723	1710	-34.4	-22.6	0.656977	15	1-9,1723-1715;10-11,1710-1709;13-21,1707-1699	x-x,1714-1711[BULt];12-12,1708-1708[SIL]	(((((((((.((....(((((((((&)))))))))----)).)))))))))	GAGGUCGGAGAGGAGCACGAUGGGA&UUUCGUUGU----CUGUUCGACCUU	2	1
Study1	Zm00001eb106720T003:609	zma-miR858-nb	Zm00001eb106720	598	619	609	-34.4	-22.5	0.65407	14	5-8,615-612;9-11,610-608;13-21,606-598	1-4,619-616[UP5];x-x,611-611[BULt];12-12,607-607[SIL]	(((((((((.(((.((((....&....))))-))).)))))))))	GAGGUCGGAGGGAGCAGCCCAG&UUUCGUUG-UCUGUUCGACCUU	0	0.66534
Study1	Zm00001eb112900T001:975	zma-miR858-nb	Zm00001eb112900	964	988	975	-34.4	-24.3	0.706395	14	2-8,987-981;9-21,976-964	1-1,988-988[UP5];x-x,980-977[BULt]	(((((((((((((....(((((((.&.)))))))----)))))))))))))	GAGGUCGAGCAGAAGAUUGAUGAGC&UUUCGUUG----UCUGUUCGACCUU	2	0.999739
Study1	Zm00001eb115250T001:1443	zma-miR858-nb	Zm00001eb115250	1432	1451	1443	-34.4	-22.4	0.651163	8.5	1-6,1451-1446;8-8,1444-1444;10-15,1443-1438;17-21,1436-1432	7-7,1445-1445[SIL];9-9,x-x[BULq];16-16,1437-1437[SIL]	(((((.((((((-(.((((((&)))))).).)))))).)))))	AAGGUGGAGCGG-CUGCGGAA&UUUCGUUGUCUGUUCGACCUU	2	1
Study1	Zm00001eb147240T001:1083	zma-miR858-nb	Zm00001eb147240	1072	1092	1083	-34.4	-25.4	0.738372	8.5	2-4,1091-1089;6-15,1087-1078;17-19,1076-1074	1-1,1092-1092[UP5];5-5,1088-1088[SIL];16-16,1077-1077[SIL];20-21,1073-1072[UP3]	..(((.((((((((((.(((.&.))).)))))))))).)))..	AUGGUGGAGCAGGCAAGGGAG&UUUCGUUGUCUGUUCGACCUU	2	0.969508
Study1	Zm00001eb174750T001:601	zma-miR858-nb	Zm00001eb174750	589	610	601	-34.4	-22.4	0.651163	8.5	2-13,609-598;14-15,596-595;18-21,592-589	1-1,610-610[UP5];x-x,597-597[BULt];16-17,594-593[SIL]	((((..((.((((((((((((.&.))))))))))))-))..))))	GAGGAGGGCGCGGACGACGAGG&UUUCGUUGUCUGU-UCGACCUU	2	1
Study1	Zm00001eb189920T002:1183	zma-miR858-nb	Zm00001eb189920	1159	1192	1183	-34.4	-23.4	0.680233	31	2-10,1191-1183;11-21,1169-1159	1-1,1192-1192[UP5];x-x,1182-1170[BULt]	(((((((((((.............(((((((((.&.)))))))))-------------)))))))))))	GGGGUCGAACAGGGGCCUCAGAUCGACGGCGAGC&UUUCGUUGUC-------------UGUUCGACCUU	2	1
Study1	Zm00001eb197620T001:422	zma-miR858-nb	Zm00001eb197620	410	431	422	-34.4	-27.3	0.793605	7	1-7,431-425;9-13,423-419;14-21,417-410	8-8,424-424[SIL];x-x,418-418[BULt]	((((((((.(((((.(((((((&))))))).)))))-))))))))	GGGGUCGAGGCAGAGGACGAGG&UUUCGUUGUCUGU-UCGACCUU	2	0.6529
Study1	Zm00001eb198120T001:687	zma-miR858-nb	Zm00001eb198120	676	696	687	-34.4	-26.2	0.761628	6.5	1-4,696-693;6-20,691-677	5-5,692-692[SIL];21-21,676-676[UP3]	.(((((((((((((((.((((&)))).))))))))))))))).	CAGGUUGAGCAGAUGAGGAAG&UUUCGUUGUCUGUUCGACCUU	2	0.891275
Study1	Zm00001eb200480T001:108	zma-miR858-nb	Zm00001eb200480	97	121	108	-34.4	-22.7	0.659884	16	2-4,120-118;6-9,116-113;10-19,108-99	1-1,121-121[UP5];5-5,117-117[SIL];x-x,112-109[BULt];20-21,98-97[UP3]	..((((((((((....((((.(((.&.))).))))----))))))))))..	GUGGUCGAACGGGACCGCAAGGAGG&UUUCGUUGU----CUGUUCGACCUU	2	1
Study1	Zm00001eb204690T001:94	zma-miR858-nb	Zm00001eb204690	82	103	94	-34.4	-22.4	0.651163	9	1-7,103-97;9-15,95-89;16-19,87-84	8-8,96-96[SIL];x-x,88-88[BULt];20-21,83-82[UP3]	..((((.(((((((.(((((((&))))))).)))))))-))))..	CCGGUCGGGAUGGAGAGCGAAG&UUUCGUUGUCUGUUC-GACCUU	0	0.688614
Study1	Zm00001eb206010T001:1671	zma-miR858-nb	Zm00001eb206010	1656	1680	1671	-34.4	-25.8	0.75	11	2-17,1679-1664;18-20,1659-1657	1-1,1680-1680[UP5];x-x,1663-1660[BULt];21-21,1656-1656[UP3]	.(((....((((((((((((((((.&.))))))))))))))))----))).	CGGGAUACUCGAGCAGGCGGCGAGC&UUUCGUUGUCUGUUCGA----CCUU	2	0.936948
Study1	Zm00001eb213850T001:435	zma-miR858-nb	Zm00001eb213850	424	445	435	-34.4	-22.5	0.65407	11.5	4-8,442-438;9-15,436-430;17-19,428-426	1-3,445-443[UP5];x-x,437-437[BULt];16-16,429-429[SIL];20-21,425-424[UP3]	..(((.(((((((.(((((...&...)))))-))))))).)))..	CCGGUGGAGCAGAGCGACGCGG&UUUCGUUG-UCUGUUCGACCUU	2	1
Study1	Zm00001eb228120T002:2173	zma-miR858-nb	Zm00001eb228120	2161	2182	2173	-34.4	-25.5	0.741279	5	1-10,2182-2173;11-12,2171-2170;15-21,2167-2161	x-x,2172-2172[BULt];13-14,2169-2168[SIL]	(((((((..((.((((((((((&))))))))))-))..)))))))	AAGGUCGCCCAGGACAACGAGA&UUUCGUUGUC-UGUUCGACCUU	2	0.965674
Study1	Zm00001eb249580T001:707	zma-miR858-nb	Zm00001eb249580	696	718	707	-34.4	-22.7	0.659884	9	1-5,718-714;6-16,711-701;18-21,699-696	x-x,713-712[BULt];17-17,700-700[SIL]	((((.(((((((((((..(((((&)))))--))))))))))).))))	GAGGACGGACGGACGGACCGAAA&UUUCG--UUGUCUGUUCGACCUU	2	1
Study1	Zm00001eb298660T001:100	zma-miR858-nb	Zm00001eb298660	88	109	100	-34.4	-24	0.697674	8	3-13,107-97;14-16,95-93;18-21,91-88	1-2,109-108[UP5];x-x,96-96[BULt];17-17,92-92[SIL]	((((.(((.(((((((((((..&..)))))))))))-))).))))	GAGGACGAUGCGGACGACGACG&UUUCGUUGUCUGU-UCGACCUU	2	0.999967
Study1	Zm00001eb318200T002:670	zma-miR858-nb	Zm00001eb318200	659	679	670	-34.4	-27.4	0.796512	6.5	3-4,677-676;6-15,674-665;17-21,663-659	1-2,679-678[UP5];5-5,675-675[SIL];16-16,664-664[SIL]	(((((.((((((((((.((..&..)).)))))))))).)))))	AAGGUGGAGCAGACAAGGAUG&UUUCGUUGUCUGUUCGACCUU	1	0.0659107
Study1	Zm00001eb329400T001:757	zma-miR858-nb	Zm00001eb329400	748	766	757	-34.4	-24	0.697674	7.5	2-10,765-757;14-21,755-748	1-1,766-766[UP5];11-13,756-756[AILq]	((((((((.--(((((((((.&.)))))))))...))))))))	GAGGUCGAU--GACGACGAAG&UUUCGUUGUCUGUUCGACCUU	2	0.999973
Study1	Zm00001eb334050T001:18	zma-miR858-nb	Zm00001eb334050	7	27	18	-34.4	-22.5	0.65407	8	2-4,26-24;5-8,22-19;10-15,18-13;17-21,11-7	1-1,27-27[UP5];x-x,23-23[BULt];9-9,x-x[BULq];16-16,12-12[SIL]	(((((.((((((-((((.(((.&.)))-)))).)))))).)))))	GAGGUGGAGCAG-CAACAGGAC&UUUC-GUUGUCUGUUCGACCUU	2	1
Study1	Zm00001eb374380T001:334	zma-miR858-nb	Zm00001eb374380	326	343	334	-34.4	-22.4	0.651163	7.5	1-12,343-332;16-21,331-326	13-15,x-x[BULq]	((((((---((((((((((((&))))))))))))...))))))	GAGGUC---UAGGCAGCGGAA&UUUCGUUGUCUGUUCGACCUU	2	1
Study1	Zm00001eb381840T001:139	zma-miR858-nb	Zm00001eb381840	127	148	139	-34.4	-24.8	0.72093	10	2-4,147-145;6-11,143-138;13-21,135-127	1-1,148-148[UP5];5-5,144-144[SIL];12-12,137-136[AILt]	(((((((((..((((((.(((.&.))).))))))-.)))))))))	GAGGUCGAGGAGGACAAGGAGG&UUUCGUUGUCU-GUUCGACCUU	2	0.995344
Study1	Zm00001eb389820T001:306	zma-miR858-nb	Zm00001eb389820	295	315	306	-34.4	-23.1	0.671512	8.5	2-4,314-312;6-12,310-304;14-20,302-296	1-1,315-315[UP5];5-5,311-311[SIL];13-13,303-303[SIL];21-21,295-295[UP3]	.(((((((.(((((((.(((.&.))).))))))).))))))).	UGGGUCGAUCAGAUGGGGAAU&UUUCGUUGUCUGUUCGACCUU	2	1
Study1	Zm00001eb396330T001:1575	zma-miR858-nb	Zm00001eb396330	1563	1584	1575	-34.4	-25.1	0.729651	12	4-11,1581-1574;12-20,1572-1564	1-3,1584-1582[UP5];x-x,1573-1573[BULt];21-21,1563-1563[UP3]	.(((((((((.((((((((...&...))))))))-))))))))).	CGGGUCGGACGAGGCGGCGCUG&UUUCGUUGUCU-GUUCGACCUU	2	0.985825
Study1	Zm00001eb405200T001:436	zma-miR858-nb	Zm00001eb405200	425	448	436	-34.4	-24.3	0.706395	11	1-6,448-443;7-15,439-431;17-19,429-427	x-x,442-440[BULt];16-16,430-430[SIL];20-21,426-425[UP3]	..(((.(((((((((...((((((&))))))---))))))))).)))..	CCGGUGGAGCAGACGAGUACGAAG&UUUCGU---UGUCUGUUCGACCUU	2	0.999597
Study1	Zm00001eb411490T001:2463	zma-miR858-nb	Zm00001eb411490	2452	2472	2463	-34.4	-22.8	0.662791	8	2-11,2471-2462;13-14,2460-2459;16-21,2457-2452	1-1,2472-2472[UP5];12-12,2461-2461[SIL];15-15,2458-2458[SIL]	((((((.((.((((((((((.&.)))))))))).)).))))))	GAGGUCAAGGAGAUAGCGGAC&UUUCGUUGUCUGUUCGACCUU	2	1
Study1	Zm00001eb296550T001:918	zma-miR166l	Zm00001eb296550	901	927	918	-42	-28.3	0.67381	11	2-13,926-915;14-21,908-901	1-1,927-927[UP5];x-x,914-909[BULt]	((((((((......((((((((((((.&.))))))))))))------))))))))	GGAGUGGAGGAAGUGCUUGGUCUGGGU&UCUCGGACCAGGC------UUCAUUCC	2	0.853227
Study1	Zm00001eb187040T002:40	zma-miR166b-nb	Zm00001eb187040	29	50	40	-40.3	-29	0.719603	7	2-7,49-44;8-9,42-41;11-21,39-29	1-1,50-50[UP5];x-x,43-43[BULt];10-10,40-40[SIL]	(((((((((((.((.((((((.&.))))))-)).)))))))))))	AGGAUGAGGCCAGGCUCCGGGC&UCUCGGA-CCAGGCUUCAUUCU	2	0.484858
Study1	Zm00001eb210530T001:1212	zma-miR166b-nb	Zm00001eb210530	1201	1222	1212	-40.3	-28.1	0.69727	6.5	2-4,1221-1219;5-13,1217-1209;15-19,1207-1203	1-1,1222-1222[UP5];x-x,1218-1218[BULt];14-14,1208-1208[SIL];20-21,1202-1201[UP3]	..(((((.(((((((((.(((.&.)))-))))))))).)))))..	GAGAUGAUGCCUGGUCCUGAGU&UCUC-GGACCAGGCUUCAUUCU	2	0.69889
Study1	Zm00001eb227710T004:531	zma-miR166b-nb	Zm00001eb227710	520	541	531	-40.3	-26.6	0.66005	7	1-5,541-537;7-8,534-533;10-21,531-520	6-6,536-535[AILt];9-9,532-532[SIL]	((((((((((((.((..(((((&)))))-.)).))))))))))))	AGGAUGGAGCCUCGUGGCGAGA&UCUCG-GACCAGGCUUCAUUCU	2	0.975557
Study1	Zm00001eb327790T005:372	zma-miR166b-nb	Zm00001eb327790	359	381	372	-40.3	-28.1	0.69727	7	3-13,379-369;15-21,365-359	1-2,381-380[UP5];14-14,368-366[AILt]	(((((((...(((((((((((..&..)))))))))))--.)))))))	AGAAUGAUCUGCCUGGUCUGACU&UCUCGGACCAGGC--UUCAUUCU	2	0.674149
Study1	Zm00001eb031640T003:579	zma-miR167e	Zm00001eb031640	566	588	579	-42.1	-28.9	0.686461	7	2-3,587-586;5-11,584-578;12-13,576-575;15-22,573-566	1-1,588-588[UP5];4-4,585-585[SIL];x-x,577-577[BULt];14-14,574-574[SIL]	((((((((.((.(((((((.((.&.)).)))))))-)).))))))))	UCAGGUCGAGCGUGGCAGCCUCC&UGAAGCUGCCA-GCAUGAUCUGA	2	0.663692
Study1	Zm00001eb001700T001:165	zma-miR170a	Zm00001eb001700	153	174	165	-39.2	-26.2	0.668367	11.5	5-9,170-166;11-15,164-160;16-21,158-153	1-4,174-171[UP5];10-10,165-165[SIL];x-x,159-159[BULt]	((((((.(((((.(((((....&....))))).)))))-))))))	GGGGGUAGUUGAGGCGGCAGUA&UUGAGCCGCGUCAAU-AUCUCC	2	0.993252
Study1	Zm00001eb038880T001:662	zma-miR170a	Zm00001eb038880	651	671	662	-39.2	-26.5	0.67602	9	2-2,670-670;4-7,668-665;9-12,663-660;15-21,657-651	1-1,671-671[UP5];3-3,669-669[SIL];8-8,664-664[SIL];13-14,659-658[SIL]	(((((((..((((.((((.(.&.).)))).))))..)))))))	GGGGAUGGGGACGGGGCUGGC&UUGAGCCGCGUCAAUAUCUCC	2	0.985137
Study1	Zm00001eb060050T001:1172	zma-miR170a	Zm00001eb060050	1161	1181	1172	-39.2	-25.8	0.658163	11.5	5-9,1177-1173;11-12,1171-1170;15-21,1167-1161	1-4,1181-1178[UP5];10-10,1172-1172[SIL];13-14,1169-1168[SIL]	(((((((..((.(((((....&....))))).))..)))))))	GGAGAUGCGGAGGCGGCAGCA&UUGAGCCGCGUCAAUAUCUCC	2	0.999369
Study1	Zm00001eb183820T004:1442	zma-miR170a	Zm00001eb183820	1431	1451	1442	-39.2	-26.2	0.668367	8	3-13,1449-1439;15-18,1437-1434;20-21,1432-1431	1-2,1451-1450[UP5];14-14,1438-1438[SIL];19-19,1433-1433[SIL]	((.((((.(((((((((((..&..))))))))))).)))).))	GGCGGUGCUGGCGCGGUUCCG&UUGAGCCGCGUCAAUAUCUCC	2	0.993615
Study1	Zm00001eb227770T001:1502	zma-miR170a	Zm00001eb227770	1489	1511	1502	-39.2	-25.6	0.653061	8	1-8,1511-1504;10-12,1502-1500;14-21,1496-1489	9-9,1503-1503[SIL];13-13,1499-1497[AILt]	((((((((...(((.((((((((&)))))))).)))--.))))))))	GGAGAUAUCAAGACUCGGUUCAA&UUGAGCCGCGUC--AAUAUCUCC	2	0.999733
Study1	Zm00001eb421340T002:1510	zma-miRf393a-nb	Zm00001eb421340	1498	1519	1510	-38.4	-33.5	0.872396	2	1-18,1519-1502;21-22,1499-1498	19-20,1501-1500[SIL]	((..((((((((((((((((((&))))))))))))))))))..))	GACACAAUGCGAUCCCUUUGGA&UCCAAAGGGAUCGCAUUGAUUC	0	0.0019538
Study1	Zm00001eb045250T001:2573	zma-miR5139a-nb	Zm00001eb045250	2563	2582	2573	-37.1	-24.7	0.665768	7	1-14,2582-2569	15-20,2568-2563[UP3]	......((((((((((((((&))))))))))))))......	GAGCAGCGGAGCCAGGUUUU&GAAACCUGGCUCUGAUACCA	2	0.978287
Study1	Zm00001eb048310T001:822	zma-miR5139a-nb	Zm00001eb048310	811	831	822	-37.1	-27	0.727763	10.5	5-15,827-817;16-19,815-812	1-4,831-828[UP5];x-x,816-816[BULt];20-20,811-811[UP3]	.((((.(((((((((((....&....)))))))))))-)))).	AGGUGCUCAGGGCCAGGCGCC&GAAACCUGGCUCUGA-UACCA	2	0.500875
Study1	Zm00001eb232360T001:146	zma-miR5139a-nb	Zm00001eb232360	136	155	146	-37.1	-25.9	0.698113	10.5	5-14,151-142;16-20,140-136	1-4,155-152[UP5];15-15,141-141[SIL]	(((((.((((((((((....&....)))))))))).)))))	UGGUGCCAGGGCCGGGAGGG&GAAACCUGGCUCUGAUACCA	2	0.816908
Study1	Zm00001eb000200T001:233	zma-miR536-nb	Zm00001eb000200	222	243	233	-44.5	-31.8	0.714607	9.5	3-8,241-236;9-16,234-227;18-21,225-222	1-2,243-242[UP5];x-x,235-235[BULt];17-17,226-226[SIL]	((((.((((((((.((((((..&..))))))-)))))))).))))	GACGGGCACGGUGCUGGCGCUC&UCGUGCCA-CGCUGUGUGCGUC	2	0.999933
Study1	Zm00001eb001600T001:657	zma-miR536-nb	Zm00001eb001600	646	674	657	-44.5	-33.7	0.757303	19	1-6,674-669;7-20,660-647	x-x,668-661[BULt];21-21,646-646[UP3]	.((((((((((((((........((((((&))))))--------)))))))))))))).	CGCGCGCACGGCGUGAAGGAGGUGCACGA&UCGUGC--------CACGCUGUGUGCGUC	2	0.939866
Study1	Zm00001eb003480T001:1212	zma-miR536-nb	Zm00001eb003480	1200	1220	1212	-44.5	-29	0.651685	8	1-4,1220-1217;6-7,1215-1214;9-15,1213-1207;16-19,1205-1202	5-5,1216-1216[SIL];8-8,x-x[BULq];x-x,1206-1206[BULt];20-21,1201-1200[UP3]	..((((.(((((((-((.((((&)))).)).)))))))-))))..	CUCGCAGCACAGCG-GGGGCGA&UCGUGCCACGCUGUG-UGCGUC	2	1
Study1	Zm00001eb004210T001:243	zma-miR536-nb	Zm00001eb004210	231	254	243	-44.5	-29.2	0.65618	11.5	1-7,254-248;8-12,245-241;13-19,239-233	x-x,247-246[BULt];x-x,240-240[BULt];20-21,232-231[UP3]	..(((((((.(((((..(((((((&)))))))--)))))-)))))))..	CUCGCGCGCGGGCGUCCGGCGCGG&UCGUGCC--ACGCU-GUGUGCGUC	1	0.968418
Study1	Zm00001eb008010T001:1564	zma-miR536-nb	Zm00001eb008010	1548	1573	1564	-44.5	-31	0.696629	11.5	2-12,1572-1562;13-16,1559-1556;17-21,1552-1548	1-1,1573-1573[UP5];x-x,1561-1560[BULt];x-x,1555-1553[BULt]	(((((...((((..(((((((((((.&.)))))))))))--))))---)))))	GACGUUCGGCGCCGGGCGUGGCGCGC&UCGUGCCACGCU--GUGU---GCGUC	2	1
Study1	Zm00001eb019650T001:823	zma-miR536-nb	Zm00001eb019650	811	834	823	-44.5	-34.8	0.782022	7.5	1-8,834-827;9-17,824-816;18-21,814-811	x-x,826-825[BULt];x-x,815-815[BULt]	((((.(((((((((..((((((((&))))))))--)))))))))-))))	GACGCCGCGCAGCGGCUGGCGCGG&UCGUGCCA--CGCUGUGUG-CGUC	2	0.710547
Study1	Zm00001eb019900T001:1781	zma-miR536-nb	Zm00001eb019900	1771	1791	1781	-44.5	-30.7	0.689888	7.5	3-8,1789-1784;9-14,1782-1777;16-21,1776-1771	1-2,1791-1790[UP5];x-x,1783-1783[BULt];15-15,x-x[BULq]	((((((-((((((.((((((..&..))))))-)))))).))))))	GGCGCA-ACAGCGAUGGCGCAG&UCGUGCCA-CGCUGUGUGCGUC	2	1
Study1	Zm00001eb030220T001:158	zma-miR536-nb	Zm00001eb030220	146	167	158	-44.5	-30	0.674157	8.5	3-14,165-154;15-17,152-150;19-21,148-146	1-2,167-166[UP5];x-x,153-153[BULt];18-18,149-149[SIL]	(((.(((.((((((((((((..&..))))))))))))-))).)))	GGCUCGCUGCGGCGUGGCGCCG&UCGUGCCACGCUGU-GUGCGUC	2	1
Study1	Zm00001eb037110T001:664	zma-miR536-nb	Zm00001eb037110	652	673	664	-44.5	-31.3	0.703371	9.5	3-7,671-667;9-18,665-656;19-21,654-652	1-2,673-672[UP5];8-8,666-666[SIL];x-x,655-655[BULt]	(((.((((((((((.(((((..&..))))).))))))))))-)))	GACGGCACGCGGUGCGGCGCCG&UCGUGCCACGCUGUGUGC-GUC	2	0.999998
Study1	Zm00001eb044080T002:1110	zma-miR536-nb	Zm00001eb044080	1099	1120	1110	-44.5	-34.5	0.775281	5.5	2-4,1119-1117;5-7,1115-1113;9-21,1111-1099	1-1,1120-1120[UP5];x-x,1116-1116[BULt];8-8,1112-1112[SIL]	(((((((((((((.(((.(((.&.)))-))).)))))))))))))	GGCGCACACAGCGAGGCGACGC&UCGU-GCCACGCUGUGUGCGUC	2	0.776948
Study1	Zm00001eb054880T001:635	zma-miR536-nb	Zm00001eb054880	625	649	635	-44.5	-30.2	0.678652	13	1-4,649-646;5-7,641-639;8-13,637-632;15-21,631-625	x-x,645-642[BULt];x-x,638-638[BULt];14-14,x-x[BULq]	(((((((-((((((.(((....((((&))))----)))-)))))).)))))))	GGCGCAC-CAGCGUCGGCCAAGGCGG&UCGU----GCC-ACGCUGUGUGCGUC	2	1
Study1	Zm00001eb057130T001:295	zma-miR536-nb	Zm00001eb057130	283	304	295	-44.5	-30.9	0.694382	8.5	1-4,304-301;6-12,299-293;14-17,291-288;18-20,286-284	5-5,300-300[SIL];13-13,292-292[SIL];x-x,287-287[BULt];21-21,283-283[UP3]	.(((.((((.(((((((.((((&)))).))))))).))))-))).	AGCGCCGCGGGGCGUGGGGCGA&UCGUGCCACGCUGUGUG-CGUC	2	1
Study1	Zm00001eb064860T001:128	zma-miR536-nb	Zm00001eb064860	117	139	128	-44.5	-30.1	0.676404	10.5	1-4,139-136;5-7,134-132;9-11,129-127;13-21,125-117	x-x,135-135[BULt];8-8,131-130[AILt];12-12,126-126[SIL]	(((((((((.(((..(((.((((&))))-)))-.))).)))))))))	GGCGCACGCUGCGGCGGCGGCGG&UCGU-GCC-ACGCUGUGUGCGUC	2	1
Study1	Zm00001eb077670T001:173	zma-miR536-nb	Zm00001eb077670	163	182	173	-44.5	-32.8	0.737079	6	1-3,182-180;5-11,178-172;13-21,171-163	4-4,179-179[SIL];12-12,x-x[BULq]	(((((((((-(((((((.(((&))).))))))).)))))))))	GACGCGCAC-GCGUGGCCUGG&UCGUGCCACGCUGUGUGCGUC	1	0.293988
Study1	Zm00001eb087050T001:398	zma-miR536-nb	Zm00001eb087050	387	407	398	-44.5	-29.2	0.65618	9.5	1-2,407-406;4-7,405-402;9-16,399-392;18-21,390-387	3-3,x-x[BULq];8-8,401-400[AILt];17-17,391-391[SIL]	((((.((((((((..((((-((&)).))))-.)))))))).))))	GGCGGGCGCAGCGGCGGCG-GA&UCGUGCC-ACGCUGUGUGCGUC	2	1
Study1	Zm00001eb119990T001:192	zma-miR536-nb	Zm00001eb119990	180	202	192	-44.5	-30.1	0.676404	11.5	2-7,201-196;9-12,193-190;13-16,188-185;18-21,183-180	1-1,202-202[UP5];8-8,195-194[AILt];x-x,189-189[BULt];17-17,184-184[SIL]	((((.((((.((((..((((((.&.))))))-.))))-)))).))))	GGCGGGCGCGGGCGCGGGCGCGG&UCGUGCC-ACGCU-GUGUGCGUC	2	1
Study1	Zm00001eb120910T001:133	zma-miR536-nb	Zm00001eb120910	123	143	133	-44.5	-32.5	0.730337	7.5	1-8,143-136;10-13,133-130;15-21,129-123	9-9,135-134[AILt];14-14,x-x[BULq]	(((((((-((((..((((((((&))))))))-.)))).)))))))	GACGCGC-CGGCCCUGGCGCGA&UCGUGCCA-CGCUGUGUGCGUC	1	0.351398
Study1	Zm00001eb155620T001:638	zma-miR536-nb	Zm00001eb155620	627	650	638	-44.5	-32.72	0.735281	11	1-6,650-645;9-21,639-627	7-8,644-640[AILt]	(((((((((((((.....((((((&))))))---..)))))))))))))	GACGCAUGCAGCGGGGACGCACGA&UCGUGC---CACGCUGUGUGCGUC	2	0.993715
Study1	Zm00001eb161090T001:590	zma-miR536-nb	Zm00001eb161090	579	601	590	-44.5	-30	0.674157	10.5	1-4,601-598;5-6,596-595;7-7,593-593;9-21,591-579	x-x,597-597[BULt];x-x,594-594[BULt];8-8,592-592[SIL]	(((((((((((((.(.((.((((&))))-))-).)))))))))))))	GACGCGCGCGGUGCGAGCGGCGG&UCGU-GC-CACGCUGUGUGCGUC	2	1
Study1	Zm00001eb165430T001:1316	zma-miR536-nb	Zm00001eb165430	1305	1325	1316	-44.5	-29.9	0.67191	10	3-11,1323-1315;13-19,1313-1307	1-2,1325-1324[UP5];12-12,1314-1314[SIL];20-21,1306-1305[UP3]	..(((((((.(((((((((..&..))))))))).)))))))..	CCCGCGCGCCGUGUGGCGCCA&UCGUGCCACGCUGUGUGCGUC	2	1
Study1	Zm00001eb190330T001:35	zma-miR536-nb	Zm00001eb190330	25	43	35	-44.5	-29.6	0.665169	7.5	2-7,42-37;9-17,36-28;19-21,27-25	1-1,43-43[UP5];8-8,x-x[BULq];18-18,x-x[BULq]	(((-(((((((((-((((((.&.)))))).))))))))).)))	GGC-UACGCGGCG-GGCGCGG&UCGUGCCACGCUGUGUGCGUC	2	1
Study1	Zm00001eb191250T001:241	zma-miR536-nb	Zm00001eb191250	229	250	241	-44.5	-30.02	0.674607	7	1-14,250-237;18-21,232-229	15-17,236-233[AILt]	((((....((((((((((((((&))))))))))))))-...))))	GGCGAGGAACAGCGUGGUGCGG&UCGUGCCACGCUGU-GUGCGUC	0	0.651699
Study1	Zm00001eb200300T001:157	zma-miR536-nb	Zm00001eb200300	146	170	157	-44.5	-32.38	0.72764	14	1-7,170-164;9-20,158-147	8-8,163-159[AILt];21-21,146-146[UP3]	.((((((((((((.....(((((((&)))))))----.)))))))))))).	CGCGCGCGCAGCGGAAGCGGCGCGG&UCGUGCC----ACGCUGUGUGCGUC	2	0.998684
Study1	Zm00001eb212040T002:109	zma-miR536-nb	Zm00001eb212040	97	119	109	-44.5	-31.5	0.707865	10	1-6,119-114;9-14,110-105;15-21,103-97	7-8,113-111[AILt];x-x,104-104[BULt]	(((((((.((((((...((((((&))))))-..))))))-)))))))	GACGCGCUGCGGCGGCUGCGCGA&UCGUGC-CACGCUGU-GUGCGUC	2	0.999993
Study1	Zm00001eb220700T001:1104	zma-miR536-nb	Zm00001eb220700	1093	1113	1104	-44.5	-33.5	0.752809	7.5	4-7,1110-1107;9-21,1105-1093	1-3,1113-1111[UP5];8-8,1106-1106[SIL]	(((((((((((((.((((...&...)))).)))))))))))))	GGCGCACACAGCGAGGCAAUG&UCGUGCCACGCUGUGUGCGUC	2	0.958511
Study1	Zm00001eb222310T002:324	zma-miR536-nb	Zm00001eb222310	313	333	324	-44.5	-45.3	1	1	1-21,333-313	NA	(((((((((((((((((((((&)))))))))))))))))))))	GACGCGCGCAGCGUGGCACGA&UCGUGCCACGCUGUGUGCGUC	0	0.000279348
Study1	Zm00001eb233250T001:552	zma-miR536-nb	Zm00001eb233250	541	562	552	-44.5	-29.6	0.665169	8	1-5,562-558;6-8,556-554;10-21,552-541	x-x,557-557[BULt];9-9,553-553[SIL]	((((((((((((.(((.(((((&)))))-))).))))))))))))	GGCGUGCACGGCAUGGCCAUGG&UCGUG-CCACGCUGUGUGCGUC	2	1
Study1	Zm00001eb253800T001:35	zma-miR536-nb	Zm00001eb253800	25	43	35	-44.5	-29.6	0.665169	7.5	2-7,42-37;9-17,36-28;19-21,27-25	1-1,43-43[UP5];8-8,x-x[BULq];18-18,x-x[BULq]	(((-(((((((((-((((((.&.)))))).))))))))).)))	GGC-UACGCGGCG-GGCGCGG&UCGUGCCACGCUGUGUGCGUC	2	1
Study1	Zm00001eb271520T001:435	zma-miR536-nb	Zm00001eb271520	418	445	435	-44.5	-29.2	0.65618	15	3-7,443-439;9-14,436-431;15-21,424-418	1-2,445-444[UP5];8-8,438-437[AILt];x-x,430-425[BULt]	(((((((......((((((..(((((..&..)))))-.))))))------)))))))	GACGCGCUCCACUGCGGCGGCGGCACCU&UCGUGCC-ACGCUGU------GUGCGUC	2	1
Study1	Zm00001eb283960T001:395	zma-miR536-nb	Zm00001eb283960	384	404	395	-44.5	-29.2	0.65618	9.5	2-2,403-403;4-6,401-399;9-21,396-384	1-1,404-404[UP5];3-3,402-402[SIL];7-8,398-397[SIL]	(((((((((((((..(((.(.&.).)))..)))))))))))))	GGCGUACGCGGCGGCGCAGGU&UCGUGCCACGCUGUGUGCGUC	2	1
Study1	Zm00001eb286740T001:1671	zma-miR536-nb	Zm00001eb286740	1654	1679	1671	-44.5	-29.3	0.658427	9.5	1-2,1679-1678;4-14,1677-1667;15-18,1661-1658;19-21,1656-1654	3-3,x-x[BULq];x-x,1666-1662[BULt];x-x,1657-1657[BULt]	(((.((((.....(((((((((((-((&)).)))))))))))-----))))-)))	GACAGCACUAAUGGCGGCGUGGCA-GA&UCGUGCCACGCUGU-----GUGC-GUC	2	1
Study1	Zm00001eb287100T002:159	zma-miR536-nb	Zm00001eb287100	141	169	159	-44.5	-29	0.651685	17	1-6,169-164;7-11,162-158;12-16,151-147;17-21,145-141	x-x,163-163[BULt];x-x,157-152[BULt];x-x,146-146[BULt]	(((((.(((((......(((((.((((((&))))))-)))))------)))))-)))))	GGCGCUGCGCAAGGAGCGCGUGUGCACGG&UCGUGC-CACGC------UGUGU-GCGUC	2	1
Study1	Zm00001eb294120T001:24	zma-miR536-nb	Zm00001eb294120	13	31	24	-44.5	-29.1	0.653933	9	3-7,29-25;10-21,24-13	1-2,31-30[UP5];8-9,x-x[BULq]	((((((((((((--(((((..&..)))))..))))))))))))	GGCGCACAUGGC--GGCACCA&UCGUGCCACGCUGUGUGCGUC	2	1
Study1	Zm00001eb294390T001:580	zma-miR536-nb	Zm00001eb294390	565	589	580	-44.5	-32.4	0.72809	8	1-15,589-575;16-19,570-567	x-x,574-571[BULt];20-21,566-565[UP3]	..((((....(((((((((((((((&)))))))))))))))----))))..	GUUGCAGCCCCGCGGCGUGGCACGA&UCGUGCCACGCUGUG----UGCGUC	2	0.998459
Study1	Zm00001eb302760T001:474	zma-miR536-nb	Zm00001eb302760	464	484	474	-44.5	-31	0.696629	6.5	1-4,484-481;5-7,479-477;9-14,475-470;16-21,469-464	x-x,480-480[BULt];8-8,476-476[SIL];15-15,x-x[BULq]	((((((-((((((.(((.((((&))))-))).)))))).))))))	GACGCA-GCAGCGCGGCGGCGA&UCGU-GCCACGCUGUGUGCGUC	2	1
Study1	Zm00001eb315750T001:618	zma-miR536-nb	Zm00001eb315750	607	631	618	-44.5	-30.3	0.680899	11.5	1-4,631-628;5-9,626-622;10-13,618-615;15-21,613-607	x-x,627-627[BULt];x-x,621-619[BULt];14-14,614-614[SIL]	(((((((.((((...(((((.((((&))))-)))))---)))).)))))))	GACGCGCCCGGCGCCGUGGCGGCGA&UCGU-GCCAC---GCUGUGUGCGUC	2	1
Study1	Zm00001eb320010T001:479	zma-miR536-nb	Zm00001eb320010	468	488	479	-44.5	-30.2	0.678652	9	2-3,487-486;5-7,484-482;9-9,480-480;11-21,478-468	1-1,488-488[UP5];4-4,485-485[SIL];8-8,481-481[SIL];10-10,479-479[SIL]	(((((((((((.(.(((.((.&.)).))).).)))))))))))	GGCGCGCACGGGGCGGCCCGU&UCGUGCCACGCUGUGUGCGUC	2	1
Study1	Zm00001eb351340T002:1653	zma-miR536-nb	Zm00001eb351340	1641	1663	1653	-44.5	-29.7	0.667416	8	2-8,1662-1656;9-12,1654-1651;14-15,1649-1648;16-21,1646-1641	1-1,1663-1663[UP5];x-x,1655-1655[BULt];13-13,1650-1650[SIL];x-x,1647-1647[BULt]	((((((.((.((((.(((((((.&.)))))))-)))).))-))))))	GAUGUACCAGGGCGCUGGCGCGG&UCGUGCCA-CGCUGUG-UGCGUC	2	1
Study1	Zm00001eb389190T001:576	zma-miR536-nb	Zm00001eb389190	564	584	576	-44.5	-30.4	0.683146	10	1-2,584-583;4-7,581-578;9-11,577-575;12-21,573-564	3-3,582-582[SIL];8-8,x-x[BULq];x-x,574-574[BULt]	((((((((((.(((-((((.((&)).)))).)))-))))))))))	GGCGCGCGCGCGCG-GGCGGGG&UCGUGCCACGC-UGUGUGCGUC	2	1
Study1	Zm00001eb428350T001:267	zma-miR536-nb	Zm00001eb428350	256	277	267	-44.5	-29.7	0.667416	7	1-8,277-270;9-15,268-262;16-17,260-259;19-21,258-256	x-x,269-269[BULt];x-x,261-261[BULt];18-18,x-x[BULq]	(((-((.(((((((.((((((((&))))))))-)))))))-)).)))	GGC-CACCACGGCGCUGGCGCGG&UCGUGCCA-CGCUGUG-UGCGUC	2	1
Study1	Zm00001eb142170T001:509	zma-miR1432	Zm00001eb142170	498	519	509	-41.5	-28	0.674699	8	4-8,516-512;9-16,510-503;18-21,501-498	1-3,519-517[UP5];x-x,511-511[BULt];17-17,502-502[SIL]	((((.((((((((.(((((...&...)))))-)))))))).))))	CGUCAGUGUCAUCGUCUCCACU&UCAGGAGA-GAUGACACCGACG	2	0.630265
Study1	Zm00001eb147400T001:422	zma-miR1432	Zm00001eb147400	411	430	422	-41.5	-28	0.674699	5.5	1-9,430-422;11-12,421-420;13-14,418-417;16-21,416-411	10-10,x-x[BULq];x-x,419-419[BULt];15-15,x-x[BULq]	((((((-((.((-(((((((((&))))))))).))-)).))))))	CGUCGG-GUGCA-CUCUCCUGG&UCAGGAGAGAUG-ACACCGACG	2	0.633173
Study1	Zm00001eb295700T001:688	zma-miR1432	Zm00001eb295700	676	698	688	-41.5	-27.8	0.66988	7	2-4,697-695;5-7,693-691;9-19,689-679;20-21,677-676	1-1,698-698[UP5];x-x,694-694[BULt];8-8,690-690[SIL];x-x,678-678[BULt]	((.(((((((((((.(((.(((.&.)))-))).)))))))))))-))	CGCUCGGUGUCGUCACUCUCUGC&UCAG-GAGAGAUGACACCGA-CG	2	0.69889
Study1	Zm00001eb019530T001:1500	zma-miRf167f-3p-nb	Zm00001eb019530	1489	1509	1500	-38	-25.9	0.681579	6	1-3,1509-1507;5-11,1505-1499;13-19,1497-1491	4-4,1506-1506[SIL];12-12,1498-1498[SIL];20-21,1490-1489[UP3]	..(((((((.(((((((.(((&))).))))))).)))))))..	CAGAAGCUGAAGCAUGAGCUG&CAGAUCAUGCUGCAGCUUCAU	2	0.992523
Study1	Zm00001eb038490T001:1074	zma-miRf167f-3p-nb	Zm00001eb038490	1062	1083	1074	-38	-25.8	0.678947	8	1-8,1083-1076;11-16,1073-1068;17-19,1066-1064	9-10,1075-1074[SIL];x-x,1067-1067[BULt];20-21,1063-1062[UP3]	..(((.((((((..((((((((&))))))))..))))))-)))..	GAGAAGGCUGCAAAGUGAUCUG&CAGAUCAUGCUGCAGC-UUCAU	2	0.996148
Study1	Zm00001eb046980T001:376	zma-miRf167f-3p-nb	Zm00001eb046980	365	386	376	-38	-26.7	0.702632	9.5	4-7,383-380;8-19,378-367	1-3,386-384[UP5];x-x,379-379[BULt];20-21,366-365[UP3]	..((((((((((((.((((...&...))))-))))))))))))..	GGGAGGCUGCAGCACUGAUGAU&CAGAUCA-UGCUGCAGCUUCAU	2	0.920723
Study1	Zm00001eb060670T001:743	zma-miRf167f-3p-nb	Zm00001eb060670	731	754	743	-38	-25.9	0.681579	9	1-3,754-752;5-13,748-740;14-21,738-731	4-4,751-749[AILt];x-x,739-739[BULt]	((((((((.(((((((((...(((&)))--.)))))))))-))))))))	AUGAAGCUGGUAGCAUGGGCACUG&CAG--AUCAUGCUGC-AGCUUCAU	2	0.99298
Study1	Zm00001eb072310T001:1743	zma-miRf167f-3p-nb	Zm00001eb072310	1732	1756	1743	-38	-25.7	0.676316	11	2-4,1755-1753;5-7,1751-1749;8-19,1745-1734	1-1,1756-1756[UP5];x-x,1752-1752[BULt];x-x,1748-1746[BULt];20-21,1733-1732[UP3]	..((((((((((((...(((.(((.&.)))-)))---))))))))))))..	GAGAAGCUGCAGCAGCUUGAGUCUC&CAGA-UCA---UGCUGCAGCUUCAU	2	0.996961
Study1	Zm00001eb123690T001:500	zma-miRf167f-3p-nb	Zm00001eb123690	488	507	500	-38	-26.3	0.692105	7.5	1-6,507-502;9-16,501-494;17-21,492-488	7-8,x-x[BULq];x-x,493-493[BULt]	(((((.((((((((--((((((&))))))..))))))))-)))))	GUGGGUGCUGCGGC--GAUCUG&CAGAUCAUGCUGCAGC-UUCAU	2	0.969748
Study1	Zm00001eb128860T002:1236	zma-miRf167f-3p-nb	Zm00001eb128860	1223	1245	1236	-38	-25.2	0.663158	10.5	1-10,1245-1236;12-18,1232-1226	11-11,1235-1233[AILt];19-21,1225-1223[UP3]	...(((((((...((((((((((&))))))))))--.)))))))...	GGAGAGCUGCCAUGUAUGAUCUG&CAGAUCAUGC--UGCAGCUUCAU	1	0.456222
Study1	Zm00001eb145430T001:187	zma-miRf167f-3p-nb	Zm00001eb145430	176	196	187	-38	-25.9	0.681579	9.5	1-2,196-195;4-6,193-191;9-11,188-186;13-20,184-177	3-3,194-194[SIL];7-8,190-189[SIL];12-12,185-185[SIL];21-21,176-176[UP3]	.((((((((.(((..(((.((&)).)))..))).)))))))).	UUGGAGCUGGAGCUGGAUGUG&CAGAUCAUGCUGCAGCUUCAU	2	0.993564
Study1	Zm00001eb195010T002:585	zma-miRf167f-3p-nb	Zm00001eb195010	568	594	585	-38	-26.8	0.705263	17	1-2,594-593;4-10,591-585;11-19,578-570	3-3,592-592[SIL];x-x,584-579[BULt];20-21,569-568[UP3]	..(((((((((......(((((((.((&)).)))))))------)))))))))..	GAGAAGCUGCACAACCUGCAUGGUGUG&CAGAUCAUGC------UGCAGCUUCAU	2	0.871665
Study1	Zm00001eb206930T001:1576	zma-miRf167f-3p-nb	Zm00001eb206930	1564	1585	1576	-38	-24.8	0.652632	8	1-3,1585-1583;4-7,1581-1578;9-13,1577-1573;15-21,1570-1564	x-x,1582-1582[BULt];8-8,x-x[BULq];14-14,1572-1571[AILt]	(((((((..(((((-((((.(((&)))-)))).)))))-.)))))))	GUGGAGCGGGCAGC-UGGUACUG&CAG-AUCAUGCUGC-AGCUUCAU	2	0.999996
Study1	Zm00001eb210150T001:637	zma-miRf167f-3p-nb	Zm00001eb210150	626	645	637	-38	-28.1	0.739474	6	1-9,645-637;12-19,635-628	10-11,636-636[AILq];20-21,627-626[UP3]	..((((((((.-(((((((((&)))))))))..))))))))..	AGGAAGCUGCU-CAUGAUCUG&CAGAUCAUGCUGCAGCUUCAU	2	0.520198
Study1	Zm00001eb219750T002:1163	zma-miRf167f-3p-nb	Zm00001eb219750	1152	1172	1163	-38	-28.5	0.75	6.5	1-5,1172-1168;8-20,1165-1153	6-7,1167-1166[SIL];21-21,1152-1152[UP3]	.(((((((((((((..(((((&)))))..))))))))))))).	CUGGAGCUGCAGCGGCAUCUG&CAGAUCAUGCUGCAGCUUCAU	2	0.420079
Study1	Zm00001eb224360T004:745	zma-miRf167f-3p-nb	Zm00001eb224360	734	756	745	-38	-25.6	0.673684	8.5	3-7,754-750;8-9,748-747;10-21,745-734	1-2,756-755[UP5];x-x,749-749[BULt];x-x,746-746[BULt]	((((((((((((.((.(((((..&..)))))-))-))))))))))))	AUGAGGCUGUAGACAUUGAUCCA&CAGAUCA-UG-CUGCAGCUUCAU	2	0.997713
Study1	Zm00001eb228790T001:3060	zma-miRf167f-3p-nb	Zm00001eb228790	3049	3069	3060	-38	-28	0.736842	7	1-18,3069-3052	19-21,3051-3049[UP3]	...((((((((((((((((((&))))))))))))))))))...	UUUGAGUUGCAGUGUGGUCUG&CAGAUCAUGCUGCAGCUUCAU	2	0.587045
Study1	Zm00001eb293260T002:1180	zma-miRf167f-3p-nb	Zm00001eb293260	1169	1195	1180	-38	-25.4	0.668421	16	1-6,1195-1190;7-18,1183-1172	x-x,1189-1184[BULt];19-21,1171-1169[UP3]	...((((((((((((......((((((&))))))------))))))))))))...	CACAAGCUGUAGCAUGGAAGAGAUCUG&CAGAUC------AUGCUGCAGCUUCAU	2	0.999306
Study1	Zm00001eb295790T001:34	zma-miRf167f-3p-nb	Zm00001eb295790	23	43	34	-38	-26.08	0.686316	9	1-5,43-39;9-19,35-25	6-8,38-36[SIL];20-21,24-23[UP3]	..(((((((((((...(((((&)))))...)))))))))))..	CAGAAGCUGCGGCCCCAUCUG&CAGAUCAUGCUGCAGCUUCAU	2	0.983268
Study1	Zm00001eb337030T001:429	zma-miRf167f-3p-nb	Zm00001eb337030	419	438	429	-38	-26.1	0.686842	6.5	1-2,438-437;5-11,434-428;13-21,427-419	3-4,436-435[SIL];12-12,x-x[BULq]	(((((((((-(((((((..((&))..))))))).)))))))))	AUGGAGCUG-AGCAUGAAGUG&CAGAUCAUGCUGCAGCUUCAU	2	0.981312
Study1	Zm00001eb343430T001:1532	zma-miRf167f-3p-nb	Zm00001eb343430	1516	1543	1532	-38	-25.08	0.66	13.5	1-3,1543-1541;6-14,1536-1528;15-21,1522-1516	4-5,1540-1537[AILt];x-x,1527-1523[BULt]	(((((((.....(((((((((....(((&)))--..)))))))))-----)))))))	GUGAAGCUCCACUGCAGCAUGCUCGCUG&CAG--AUCAUGCUGCA-----GCUUCAU	2	0.999932
Study1	Zm00001eb364520T002:468	zma-miRf167f-3p-nb	Zm00001eb364520	457	478	468	-38	-27.2	0.715789	10.5	1-6,478-473;9-19,469-459	7-8,472-470[AILt];20-21,458-457[UP3]	..(((((((((((...((((((&))))))-..)))))))))))..	CAGGAGCUGCAGUUGCGGUCUG&CAGAUC-AUGCUGCAGCUUCAU	2	0.776948
Study1	Zm00001eb383930T001:723	zma-miRf167f-3p-nb	Zm00001eb383930	712	731	723	-38	-24.9	0.655263	9	3-5,729-727;8-20,725-713	1-2,731-730[UP5];6-7,726-726[AILq];21-21,712-712[UP3]	.(((((((((((((.-(((..&..)))..))))))))))))).	CUGAAGCUGCAGCGC-AUCGA&CAGAUCAUGCUGCAGCUUCAU	2	0.99998
Study1	Zm00001eb422690T001:293	zma-miRf167f-3p-nb	Zm00001eb422690	281	302	293	-38	-24.8	0.652632	8.5	2-11,301-292;13-13,290-290;15-21,287-281	1-1,302-302[UP5];12-12,291-291[SIL];14-14,289-288[AILt]	(((((((..(.((((((((((.&.)))))))))).)-.)))))))	AUGAGGCCAGGGGCGUGGUCUC&CAGAUCAUGCUGC-AGCUUCAU	2	0.999994
Study1	Zm00001eb228010T001:651	zma-miR167f-5p-nb	Zm00001eb228010	639	660	651	-43.6	-33.1	0.759174	9	4-6,657-655;9-22,652-639	1-3,660-658[UP5];7-8,654-653[SIL]	((((((((((((((..(((...&...)))..))))))))))))))	GCAGAUCAUGCUGGGCGCUGCG&UGAAGCUGCCAGCAUGAUCUGC	2	0.0462746
Study1	Zm00001eb262430T001:106	zma-miR167f-5p-nb	Zm00001eb262430	94	115	106	-43.6	-28.4	0.651376	9	1-2,115-114;5-11,111-105;13-14,103-102;16-22,100-94	3-4,113-112[SIL];12-12,104-104[SIL];15-15,101-101[SIL]	(((((((.((.(((((((..((&))..))))))).)).)))))))	GCAGAUCUUGGUGGUAGUAGCA&UGAAGCUGCCAGCAUGAUCUGC	2	0.992404
Study1	Zm00001eb357750T001:246	zma-miR167f-5p-nb	Zm00001eb357750	234	256	246	-43.6	-30.8	0.706422	4	1-7,256-250;8-14,248-242;16-18,240-238;20-22,236-234	x-x,249-249[BULt];15-15,241-241[SIL];19-19,237-237[SIL]	(((.(((.(((((((.(((((((&)))))))-))))))).))).)))	GCACAUCCUGCUGGCAAGCUUCA&UGAAGCU-GCCAGCAUGAUCUGC	0	0.0310776
Study1	Zm00001eb376630T001:1194	zma-miR167f-5p-nb	Zm00001eb376630	1182	1207	1194	-43.6	-30.8	0.706422	11	2-3,1206-1205;4-7,1203-1200;8-15,1196-1189;17-22,1187-1182	1-1,1207-1207[UP5];x-x,1204-1204[BULt];x-x,1199-1197[BULt];16-16,1188-1188[SIL]	((((((.((((((((...((((.((.&.))-))))---)))))))).))))))	GCAGAUGAUGCUGGCCAUGGCUCUCU&UGA-AGCU---GCCAGCAUGAUCUGC	2	0.609252
Study1	Zm00001eb005250T001:780	zma-miRf169i-3p-nb	Zm00001eb005250	772	789	780	-39.9	-29.6	0.741855	5.5	1-3,789-787;6-16,784-774;18-19,773-772	4-5,786-785[SIL];17-17,x-x[BULq]	((-(((((((((((..(((&)))..))))))))))).))	GC-GGCCAAGGAGAAGGCC&GGCAGUCUCCUUGGCUAGC	2	0.991381
Study1	Zm00001eb014860T001:99	zma-miRf169i-3p-nb	Zm00001eb014860	90	108	99	-39.9	-26.4	0.661654	8	1-3,108-106;5-7,104-102;9-12,100-97;14-19,95-90	4-4,105-105[SIL];8-8,101-101[SIL];13-13,96-96[SIL]	((((((.((((.(((.(((&))).))).)))).))))))	GCUGGUGGAGGCGGCGGCC&GGCAGUCUCCUUGGCUAGC	2	1
Study1	Zm00001eb018990T001:213	zma-miRf169i-3p-nb	Zm00001eb018990	201	222	213	-39.9	-26.84	0.672682	10.5	1-11,222-212;13-15,207-205;17-19,203-201	12-12,211-208[AILt];16-16,204-204[SIL]	(((.(((....(((((((((((&)))))))))))---.))).)))	GCUUGCCCUCCAGGAGGCUGCU&GGCAGUCUCCU---UGGCUAGC	2	1
Study1	Zm00001eb023820T001:393	zma-miRf169i-3p-nb	Zm00001eb023820	385	402	393	-39.9	-26.7	0.669173	3.5	1-13,402-390;16-19,388-385	14-15,389-389[AILq]	((((.-(((((((((((((&)))))))))))))..))))	GCUAA-UAAGGAGAUUGCC&GGCAGUCUCCUUGGCUAGC	2	1
Study1	Zm00001eb057350T001:396	zma-miRf169i-3p-nb	Zm00001eb057350	386	409	396	-39.9	-26.18	0.65614	14	1-3,409-407;5-15,401-391;18-19,387-386	4-4,406-402[AILt];16-17,390-388[AILt]	((...(((((((((((.....(((&)))----.)))))))))))-..))	GCGACGCCAAGGAGGCCAUCCGCC&GGC----AGUCUCCUUGGC-UAGC	2	1
Study1	Zm00001eb119920T001:814	zma-miRf169i-3p-nb	Zm00001eb119920	802	825	814	-39.9	-25.94	0.650125	15	1-6,825-820;7-10,817-814;12-19,809-802	x-x,819-818[BULt];11-11,813-810[AILt]	((((((((....((((..((((((&))))))--))))---.))))))))	GCUGGCCGUCGUGGAGAAGCUGCU&GGCAGU--CUCC---UUGGCUAGC	2	1
Study1	Zm00001eb133480T002:534	zma-miRf169i-3p-nb	Zm00001eb133480	526	546	534	-39.9	-27.7	0.694236	9	2-5,545-542;6-15,538-529;17-19,528-526	1-1,546-546[UP5];x-x,541-539[BULt];16-16,x-x[BULq]	(((-((((((((((...((((.&.))))---)))))))))).)))	GCU-GCCGAGGAGAUCUCUGCG&GGCAG---UCUCCUUGGCUAGC	2	1
Study1	Zm00001eb137760T002:1428	zma-miRf169i-3p-nb	Zm00001eb137760	1419	1437	1428	-39.9	-28.8	0.721805	4	1-5,1437-1433;7-14,1431-1424;17-19,1421-1419	6-6,1432-1432[SIL];15-16,1423-1422[SIL]	(((..((((((((.(((((&))))).))))))))..)))	GCUCCCCAAGGAGCCUGCC&GGCAGUCUCCUUGGCUAGC	2	0.999735
Study1	Zm00001eb142200T002:648	zma-miRf169i-3p-nb	Zm00001eb142200	639	659	648	-39.9	-27.1	0.679198	9.5	1-3,659-657;5-8,654-651;9-16,649-642;18-19,640-639	4-4,656-655[AILt];x-x,650-650[BULt];17-17,641-641[SIL]	((.((((((((.((((..(((&)))-.))))-)))))))).))	GCCGGCCAAGGCGGGCGAGCC&GGC-AGUCU-CCUUGGCUAGC	2	1
Study1	Zm00001eb172010T001:180	zma-miRf169i-3p-nb	Zm00001eb172010	166	188	180	-39.9	-26.3	0.659148	13	2-4,187-185;6-11,184-179;12-19,173-166	1-1,188-188[UP5];5-5,x-x[BULq];x-x,178-174[BULt]	((((((((.....((((((-(((.&.))).))))))-----))))))))	GCUAGCCAUGAGGAGGAGA-UGCG&GGCAGUCUCCU-----UGGCUAGC	2	1
Study1	Zm00001eb180950T001:178	zma-miRf169i-3p-nb	Zm00001eb180950	167	193	178	-39.9	-26.3	0.659148	17.5	1-8,193-186;9-10,179-178;11-14,176-173;15-19,171-167	x-x,185-180[BULt];x-x,177-177[BULt];x-x,172-172[BULt]	(((((.((((.((......((((((((&))))))))------))-))))-)))))	GCUGGUCCGAUGGCGACUCAGGCUGCC&GGCAGUCU------CC-UUGG-CUAGC	2	1
Study1	Zm00001eb188160T003:1960	zma-miRf169i-3p-nb	Zm00001eb188160	1948	1974	1960	-39.9	-26.4	0.661654	16.5	1-8,1974-1967;9-11,1961-1959;12-17,1956-1951;18-19,1949-1948	x-x,1966-1962[BULt];x-x,1958-1957[BULt];x-x,1950-1950[BULt]	((.((((((..(((.....((((((((&))))))))-----)))--))))))-))	GCUUGGCCAACAGGUAGAAGGACUGCC&GGCAGUCU-----CCU--UGGCUA-GC	1	0.931603
Study1	Zm00001eb192670T001:1269	zma-miRf169i-3p-nb	Zm00001eb192670	1260	1277	1269	-39.9	-29.6	0.741855	6.5	1-3,1277-1275;6-12,1273-1267;14-19,1265-1260	4-5,1274-1274[AILq];13-13,1266-1266[SIL]	((((((.(((((((.-(((&)))..))))))).))))))	GCUGGCGGAGGAGAG-GCC&GGCAGUCUCCUUGGCUAGC	2	0.99216
Study1	Zm00001eb244680T005:219	zma-miRf169i-3p-nb	Zm00001eb244680	210	228	219	-39.9	-26.9	0.674185	5	1-12,228-217;14-15,215-214;17-19,212-210	13-13,216-216[SIL];16-16,213-213[SIL]	(((.((.((((((((((((&)))))))))))).)).)))	GCUUGUGAGGGAGAUUGCU&GGCAGUCUCCUUGGCUAGC	0	0.625665
Study1	Zm00001eb265760T002:352	zma-miRf169i-3p-nb	Zm00001eb265760	345	363	352	-39.9	-27.1	0.679198	9	1-6,363-358;7-11,355-351;14-19,350-345	x-x,357-356[BULt];12-13,x-x[BULq]	((((((--(((((..((((((&))))))--)))))..))))))	GCUAGC--GGGAGGUGCUGCC&GGCAGU--CUCCUUGGCUAGC	2	1
Study1	Zm00001eb287860T001:2064	zma-miRf169i-3p-nb	Zm00001eb287860	2055	2078	2064	-39.9	-29.6	0.741855	13.5	1-3,2078-2076;4-8,2072-2068;9-19,2065-2055	x-x,2075-2073[BULt];x-x,2067-2066[BULt]	(((((((((((..(((((...(((&)))---)))))--)))))))))))	GCUGGCCGAGGCUGGGCUGACGCC&GGC---AGUCU--CCUUGGCUAGC	2	0.992925
Study1	Zm00001eb293030T004:150	zma-miRf169i-3p-nb	Zm00001eb293030	141	161	150	-39.9	-27	0.676692	6	1-7,161-155;8-16,152-144;18-19,142-141	x-x,154-153[BULt];17-17,143-143[SIL]	((.(((((((((..(((((((&)))))))--))))))))).))	GCAAGUCAAGGAUGGACUGCU&GGCAGUC--UCCUUGGCUAGC	2	1
Study1	Zm00001eb293530T001:1078	zma-miRf169i-3p-nb	Zm00001eb293530	1069	1090	1078	-39.9	-26.34	0.66015	11	1-8,1090-1083;10-19,1078-1069	9-9,1082-1079[AILt]	((((((((((....((((((((&))))))))---.))))))))))	GCUAGUCGAGAUGUGGACUGCU&GGCAGUCU---CCUUGGCUAGC	2	1
Study1	Zm00001eb296120T003:997	zma-miRf169i-3p-nb	Zm00001eb296120	988	1008	997	-39.9	-27.4	0.686717	7.5	1-7,1008-1002;8-12,999-995;14-19,993-988	x-x,1001-1000[BULt];13-13,994-994[SIL]	((((((.(((((..(((((((&)))))))--))))).))))))	GUUGGUGAAGGACAGGCUGCC&GGCAGUC--UCCUUGGCUAGC	2	1
Study1	Zm00001eb301420T001:1101	zma-miRf169i-3p-nb	Zm00001eb301420	1092	1110	1101	-39.9	-28	0.701754	6	1-10,1110-1101;13-14,1098-1097;17-19,1094-1092	11-12,1100-1099[SIL];15-16,1096-1095[SIL]	(((..((..((((((((((&))))))))))..))..)))	GCUUACCCCGGAGACUGCC&GGCAGUCUCCUUGGCUAGC	2	0.999999
Study1	Zm00001eb313960T001:2925	zma-miRf169i-3p-nb	Zm00001eb313960	2916	2933	2925	-39.9	-26	0.651629	6	3-5,2931-2929;7-15,2928-2920;17-19,2918-2916	1-2,2933-2932[UP5];6-6,x-x[BULq];16-16,2919-2919[SIL]	(((.(((((((((-(((..&..))).))))))))).)))	GCUUGCCAAGGAG-CUGAA&GGCAGUCUCCUUGGCUAGC	2	1
Study1	Zm00001eb332560T001:678	zma-miRf169i-3p-nb	Zm00001eb332560	669	690	678	-39.9	-26.6	0.666667	11.5	1-4,690-687;6-7,685-684;9-9,680-680;10-19,678-669	5-5,686-686[SIL];8-8,683-681[AILt];x-x,679-679[BULt]	((((((((((.(...((.((((&)))).))--.)-))))))))))	GCUGGCCGAGAGUUCGAGUGCC&GGCAGUC--UC-CUUGGCUAGC	2	1
Study1	Zm00001eb409280T002:660	zma-miRf169i-3p-nb	Zm00001eb409280	652	672	660	-39.9	-26.6	0.666667	10.5	1-7,672-666;8-15,662-655;17-19,654-652	x-x,665-663[BULt];16-16,x-x[BULq]	(((-((((((((...(((((((&)))))))---)))))))).)))	GCU-GUCAGGGGCCUGGCUGCC&GGCAGUC---UCCUUGGCUAGC	2	1
Study1	Zm00001eb417470T001:30	zma-miRf169i-3p-nb	Zm00001eb417470	22	39	30	-39.9	-27.1	0.679198	6	1-3,39-37;6-16,34-24;18-19,23-22	4-5,36-35[SIL];17-17,x-x[BULq]	((-(((((((((((..(((&)))..))))))))))).))	GC-AGCCAAGGAGAAGGUC&GGCAGUCUCCUUGGCUAGC	2	1
Study1	Zm00001eb059030T001:2193	zma-miRf171b-5p-nb	Zm00001eb059030	2183	2202	2193	-35.9	-24.6	0.685237	7	2-13,2201-2190;17-19,2187-2185	1-1,2202-2202[UP5];14-16,2189-2188[AILq];20-21,2184-2183[UP3]	..(((..-((((((((((((.&.))))))))))))...)))..	GCUGGGA-GGCCAUGCCAACG&UGUUGGCAUGGCUCAAUCAAA	1	0.141867
Study1	Zm00001eb244650T002:1513	zma-miRf171b-5p-nb	Zm00001eb244650	1502	1522	1513	-35.9	-24	0.668524	11	1-4,1522-1519;6-8,1517-1515;11-18,1512-1505	5-5,1518-1518[SIL];9-10,1514-1513[SIL];19-21,1504-1502[UP3]	...((((((((..(((.((((&)))).)))..))))))))...	AUGGAUUGAGCAUUGCGGGCA&UGUUGGCAUGGCUCAAUCAAA	2	0.978115
Study1	Zm00001eb281920T002:170	zma-miRf171b-5p-nb	Zm00001eb281920	158	179	170	-35.9	-24.4	0.679666	11	5-15,175-165;16-19,163-160	1-4,179-176[UP5];x-x,164-164[BULt];20-21,159-158[UP3]	..((((.(((((((((((....&....)))))))))))-))))..	CCUGGUGUGGGCCAUGCCGUGU&UGUUGGCAUGGCUCA-AUCAAA	2	0.931227
Study1	Zm00001eb295390T001:923	zma-miRf171b-5p-nb	Zm00001eb295390	911	932	923	-35.9	-24.2	0.674095	9	1-15,932-918;17-18,915-914	16-16,917-916[AILt];19-21,913-911[UP3]	...((..(((((((((((((((&)))))))))))))))-.))...	CUGGAGCUGAGUUGUGCCAGCA&UGUUGGCAUGGCUCA-AUCAAA	2	0.947834
Study1	Zm00001eb252590T001:1501	zma-miR394-3p-nb	Zm00001eb252590	1484	1510	1501	-42.2	-28.1	0.665877	12	2-17,1509-1494;18-21,1487-1484	1-1,1510-1510[UP5];x-x,1493-1488[BULt]	((((......((((((((((((((((.&.))))))))))))))))------))))	CCAUUGUCGCUGGCAGUGUGCUUGCUG&AGGUGGGCAUACUGCCA------AUGG	1	0.197093
Study1	Zm00001eb265810T001:714	zma-miR394-3p-nb	Zm00001eb265810	700	723	714	-42.2	-27.8	0.658768	9.5	2-8,722-716;10-13,714-711;14-16,707-705;19-21,702-700	1-1,723-723[UP5];9-9,715-715[SIL];x-x,710-708[BULt];17-18,704-703[SIL]	(((..(((...((((.(((((((.&.))))))).))))---)))..)))	CCAAGGGCUGAGGUGAGCCCACCA&AGGUGGGCAUACU---GCCAAUGG	2	0.979776
Study1	Zm00001eb285480T001:1006	zma-miR394-3p-nb	Zm00001eb285480	995	1020	1006	-42.2	-28.6	0.677725	16	2-4,1019-1017;5-16,1011-1000;19-21,997-995	1-1,1020-1020[UP5];x-x,1016-1012[BULt];17-18,999-998[SIL]	(((..((((((((((((.....(((.&.)))-----))))))))))))..)))	CCGCCGGCGGUGUGCCCCUGGCGCCG&AGGU-----GGGCAUACUGCCAAUGG	2	0.813993
Study1	Zm00001eb311380T001:1802	zma-miR394-3p-nb	Zm00001eb311380	1791	1811	1802	-42.2	-27.74	0.657346	7	2-14,1810-1798;20-21,1792-1791	1-1,1811-1811[UP5];15-19,1797-1793[SIL]	((.....(((((((((((((.&.))))))))))))).....))	CCUACUCCAGUGUGCCCACCA&AGGUGGGCAUACUGCCAAUGG	2	0.984416
Study1	Zm00001eb394840T001:233	zma-miR394-3p-nb	Zm00001eb394840	223	247	233	-42.2	-29.1	0.689573	15	2-8,246-240;9-17,234-226;20-21,224-223	1-1,247-247[UP5];x-x,239-235[BULt];18-19,225-225[AILq]	((.-(((((((((.....(((((((.&.)))))))-----)))))))))..))	CCC-UGGCAGUGUCACCCGCCCGCCA&AGGUGGGC-----AUACUGCCAAUGG	2	0.686764
Study1	Zm00001eb355670T001:1460	zma-miR5021-nb	Zm00001eb355670	1450	1469	1460	-28.3	-18.4	0.650177	7	2-4,1468-1466;6-17,1464-1453	1-1,1469-1469[UP5];5-5,1465-1465[SIL];18-20,1452-1450[UP3]	...((((((((((((.(((.&.))).))))))))))))...	GGGUCUUCUUCUUUUGCUCC&UGAGAAGAAGAAGAAGAAAA	2	0.98353
Study1	Zm00001eb390490T001:630	zma-miR5021-nb	Zm00001eb390490	620	639	630	-28.3	-19.7	0.696113	9	2-4,638-636;7-16,633-624	1-1,639-639[UP5];5-6,635-634[SIL];17-20,623-620[UP3]	....((((((((((..(((.&.)))..))))))))))....	UCGACUUCUUCUUCGGCUCG&UGAGAAGAAGAAGAAGAAAA	2	0.846106
Study1	Zm00001eb005320T001:142	zma-miR8175-nb	Zm00001eb005320	132	151	142	-45.8	-30.5	0.665939	12	5-10,147-142;13-19,139-133	1-4,151-148[UP5];11-12,141-140[SIL];20-20,132-132[UP3]	.(((((((..((((((....&....))))))..))))))).	CGGCGCCGCCGCCGGGCCAG&GAUCCCCGGCAACGGCGCCA	2	1
Study1	Zm00001eb047280T004:67	zma-miR8175-nb	Zm00001eb047280	56	76	67	-45.8	-31.2	0.681223	11	4-10,73-67;13-17,64-60;18-19,58-57	1-3,76-74[UP5];11-12,66-65[SIL];x-x,59-59[BULt];20-20,56-56[UP3]	.((.(((((..(((((((...&...)))))))..)))))-)).	AGGACGCCGGCGCCGGGGCCG&GAUCCCCGGCAACGGCG-CCA	2	1
Study1	Zm00001eb057480T001:533	zma-miR8175-nb	Zm00001eb057480	523	543	533	-45.8	-30.3	0.661572	11	1-2,543-542;3-8,540-535;10-10,533-533;13-14,530-529;16-19,527-524	x-x,541-541[BULt];9-9,534-534[SIL];11-12,532-531[SIL];15-15,528-528[SIL];20-20,523-523[UP3]	.((((.((..(.((((((.((&))-)))))).)..)).)))).	CGGCGGCGGGGGCGGGGGCUC&GA-UCCCCGGCAACGGCGCCA	2	1
Study1	Zm00001eb060810T001:497	zma-miR8175-nb	Zm00001eb060810	486	506	497	-45.8	-30.32	0.662009	10	1-7,506-500;9-10,498-497;14-20,492-486	8-8,499-499[SIL];11-13,496-493[AILt]	(((((((....((.(((((((&))))))).))-...)))))))	UGGUGCUCCAGGCGGGGGAUC&GAUCCCCGGC-AACGGCGCCA	2	1
Study1	Zm00001eb101080T001:655	zma-miR8175-nb	Zm00001eb101080	645	666	655	-45.8	-30	0.655022	10	1-6,666-661;7-11,658-654;14-19,651-646	x-x,660-659[BULt];12-13,653-652[SIL];20-20,645-645[UP3]	.((((((..(((((..((((((&))))))--)))))..)))))).	GGGCGCCACUGCUGUUGGGGUC&GAUCCC--CGGCAACGGCGCCA	1	0.935898
Study1	Zm00001eb120200T001:466	zma-miR8175-nb	Zm00001eb120200	455	475	466	-45.8	-30.2	0.659389	10	3-10,473-466;13-17,463-459;18-19,457-456	1-2,475-474[UP5];11-12,465-464[SIL];x-x,458-458[BULt];20-20,455-455[UP3]	.((.(((((..((((((((..&..))))))))..)))))-)).	CGGACGCCGACGUCGGGGAGC&GAUCCCCGGCAACGGCG-CCA	1	0.910406
Study1	Zm00001eb147240T001:728	zma-miR8175-nb	Zm00001eb147240	716	737	728	-45.8	-31.6	0.689956	9	1-6,737-732;8-10,730-728;12-17,725-720;18-19,718-717	7-7,731-731[SIL];11-11,727-726[AILt];x-x,719-719[BULt];20-20,716-716[UP3]	.((.((((((..(((.((((((&)))))).)))-.))))))-)).	CGGCCGCCGUGAGCCCGGGGUC&GAUCCCCGGC-AACGGCG-CCA	2	1
Study1	Zm00001eb159530T001:530	zma-miR8175-nb	Zm00001eb159530	521	540	530	-45.8	-30.6	0.668122	5.5	1-4,540-537;5-12,535-528;14-18,527-523	x-x,536-536[BULt];13-13,x-x[BULq];19-20,522-521[UP3]	..(((((-((((((((.((((&))))-)))))))).)))))..	CCGCGCU-UUGCCGGGAGAUC&GAUC-CCCGGCAACGGCGCCA	1	0.852283
Study1	Zm00001eb170210T001:1006	zma-miR8175-nb	Zm00001eb170210	994	1015	1006	-45.8	-32.08	0.700437	12	3-10,1013-1006;13-14,1001-1000;16-20,998-994	1-2,1015-1014[UP5];11-12,1005-1002[AILt];15-15,999-999[SIL]	(((((.((....((((((((..&..))))))))--..)).)))))	UGGCGGCGGAAGGCCGGGGAGG&GAUCCCCGGC--AACGGCGCCA	0	0.353101
Study1	Zm00001eb173440T001:1671	zma-miR8175-nb	Zm00001eb173440	1661	1680	1671	-45.8	-36.4	0.79476	9	3-10,1678-1671;13-19,1668-1662	1-2,1680-1679[UP5];11-12,1670-1669[SIL];20-20,1661-1661[UP3]	.(((((((..((((((((..&..))))))))..))))))).	GGGCGCCGGGGCUGGGGACU&GAUCCCCGGCAACGGCGCCA	2	0.538773
Study1	Zm00001eb192900T002:12	zma-miR8175-nb	Zm00001eb192900	2	22	12	-45.8	-36	0.786026	7	2-5,21-18;6-10,16-12;13-20,9-2	1-1,22-22[UP5];x-x,17-17[BULt];11-12,11-10[SIL]	((((((((..(((((.((((.&.))))-)))))..))))))))	UGGCGCCGGAGCCGGAGGAUG&GAUCC-CCGGCAACGGCGCCA	2	0.6184
Study1	Zm00001eb232960T001:1024	zma-miR8175-nb	Zm00001eb232960	1015	1033	1024	-45.8	-30.4	0.663755	9	3-10,1031-1024;13-14,1022-1021;16-19,1019-1016	1-2,1033-1032[UP5];11-12,1023-1023[AILq];15-15,1020-1020[SIL];20-20,1015-1015[UP3]	.((((.((.-((((((((..&..))))))))..)).)))).	AGGCGGCGC-GCCGGGGACG&GAUCCCCGGCAACGGCGCCA	2	1
Study1	Zm00001eb244080T002:150	zma-miR8175-nb	Zm00001eb244080	143	159	150	-45.8	-29.8	0.650655	9.5	3-10,157-150;14-19,149-144	1-2,159-158[UP5];11-13,x-x[BULq];20-20,143-143[UP3]	.((((((---((((((((..&..))))))))...)))))).	AGGUGCC---GCCGGGGAGC&GAUCCCCGGCAACGGCGCCA	2	1
Study1	Zm00001eb257200T001:12	zma-miR8175-nb	Zm00001eb257200	2	22	12	-45.8	-36	0.786026	7	2-5,21-18;6-10,16-12;13-20,9-2	1-1,22-22[UP5];x-x,17-17[BULt];11-12,11-10[SIL]	((((((((..(((((.((((.&.))))-)))))..))))))))	UGGCGCCGGAGCCGGAGGAUG&GAUCC-CCGGCAACGGCGCCA	2	0.603032
Study1	Zm00001eb269420T001:625	zma-miR8175-nb	Zm00001eb269420	615	635	625	-45.8	-34.9	0.762009	8	2-5,634-631;6-10,629-625;13-19,622-616	1-1,635-635[UP5];x-x,630-630[BULt];11-12,624-623[SIL];20-20,615-615[UP3]	.(((((((..(((((.((((.&.))))-)))))..))))))).	CGGCGCCGGCGCCGGCGGAUG&GAUCC-CCGGCAACGGCGCCA	2	0.876633
Study1	Zm00001eb285590T001:442	zma-miR8175-nb	Zm00001eb285590	431	451	442	-45.8	-32	0.69869	9.5	3-11,449-441;13-19,438-432	1-2,451-450[UP5];12-12,440-439[AILt];20-20,431-431[UP3]	.(((((((..(((((((((..&..)))))))))-.))))))).	GGGCGUCGGAUGUCGGGGAGG&GAUCCCCGGCA-ACGGCGCCA	2	0.999997
Study1	Zm00001eb287100T003:111	zma-miR8175-nb	Zm00001eb287100	101	121	111	-45.8	-30.2	0.659389	8	3-9,119-113;10-14,111-107;17-19,104-102	1-2,121-120[UP5];x-x,112-112[BULt];15-16,106-105[SIL];20-20,101-101[UP3]	.(((..(((((.(((((((..&..)))))))-)))))..))).	CGGCUGCGUUGUCCGGGGAGC&GAUCCCCGG-CAACGGCGCCA	2	1
Study1	Zm00001eb290920T001:33	zma-miR8175-nb	Zm00001eb290920	16	45	33	-45.8	-31.2	0.681223	15	1-7,45-39;8-11,35-32;12-16,29-25;17-20,19-16	x-x,38-36[BULt];x-x,31-30[BULt];x-x,24-20[BULt]	((((.....(((((..((((...(((((((&)))))))---))))--)))))-----))))	UGGCUUGAGGCCGUCCUGCCGCUGGGGAUC&GAUCCCC---GGCA--ACGGC-----GCCA	0	0.499587
Study1	Zm00001eb303690T001:71	zma-miR8175-nb	Zm00001eb303690	59	81	71	-45.8	-30.7	0.670306	11.5	2-4,80-78;5-11,76-70;13-19,66-60	1-1,81-81[UP5];x-x,77-77[BULt];12-12,69-67[AILt];20-20,59-59[UP3]	.(((((((...(((((((.(((.&.)))-)))))))--.))))))).	CGGUGCCGCGGUGCCGGGUGGUG&GAUC-CCCGGCA--ACGGCGCCA	2	1
Study1	Zm00001eb311860T001:246	zma-miR8175-nb	Zm00001eb311860	236	256	246	-45.8	-31.1	0.679039	12	4-5,253-252;6-10,250-246;13-19,243-237	1-3,256-254[UP5];x-x,251-251[BULt];11-12,245-244[SIL];20-20,236-236[UP3]	.(((((((..(((((.((...&...))-)))))..))))))).	GGGCGCCGGCGCCGGCGGCCU&GAUCC-CCGGCAACGGCGCCA	2	1
Study1	Zm00001eb313440T001:292	zma-miR8175-nb	Zm00001eb313440	282	305	292	-45.8	-30.6	0.668122	14	1-2,305-304;4-5,302-301;6-10,296-292;13-20,289-282	3-3,303-303[SIL];x-x,300-297[BULt];11-12,291-290[SIL]	((((((((..(((((....((.((&)).))----)))))..))))))))	UGGCGCCGGCGCCGGCUCUGGCUC&GAUCC----CCGGCAACGGCGCCA	2	1
Study1	Zm00001eb336220T002:382	zma-miR8175-nb	Zm00001eb336220	372	391	382	-45.8	-30.7	0.670306	9.5	1-8,391-384;10-10,382-382;13-14,379-378;16-20,376-372	9-9,383-383[SIL];11-12,381-380[SIL];15-15,377-377[SIL]	(((((.((..(.((((((((&)))))))).)..)).)))))	UGGCGGCGGGGGUGGGGGUU&GAUCCCCGGCAACGGCGCCA	2	1
Study1	Zm00001eb343720T001:313	zma-miR8175-nb	Zm00001eb343720	291	321	313	-45.8	-32.5	0.709607	27	1-2,321-320;4-12,319-311;13-19,298-292	3-3,x-x[BULq];x-x,310-299[BULt];20-20,291-291[UP3]	.(((((((............(((((((((-((&)).)))))))))------------))))))).	CGGCGCCGAGGCGAAGCUUAUUGCCGGGG-UC&GAUCCCCGGCAA------------CGGCGCCA	1	0.474594
Study1	Zm00001eb400320T003:261	zma-miR8175-nb	Zm00001eb400320	245	270	261	-45.8	-30.84	0.673362	17	1-11,270-260;14-19,251-246	12-13,259-252[AILt];20-20,245-245[UP3]	.((((((........(((((((((((&)))))))))))------..)))))).	GGGUGCUCAAGGAUAUGCCGGGGAUC&GAUCCCCGGCA------ACGGCGCCA	2	1
Study1	Zm00001eb401000T001:1311	zma-miR8175-nb	Zm00001eb401000	1301	1320	1311	-45.8	-31.4	0.68559	10.5	4-10,1317-1311;13-20,1308-1301	1-3,1320-1318[UP5];11-12,1310-1309[SIL]	((((((((..(((((((...&...)))))))..))))))))	UGGCGCUGGCGCUGGGGCAG&GAUCCCCGGCAACGGCGCCA	2	1
Study1	Zm00001eb403700T003:612	zma-miR8175-nb	Zm00001eb403700	603	621	612	-45.8	-34.3	0.748908	7	1-10,621-612;13-13,610-610;15-19,608-604	11-12,611-611[AILq];14-14,609-609[SIL];20-20,603-603[UP3]	.(((((.(.-((((((((((&))))))))))..).))))).	CGGCGCGGG-GCUGGGGAUC&GAUCCCCGGCAACGGCGCCA	2	0.958837
Study1	Zm00001eb413770T001:239	zma-miR8175-nb	Zm00001eb413770	229	249	239	-45.8	-32.5	0.709607	9	1-1,249-249;4-5,246-245;6-8,243-241;10-19,239-230	2-3,248-247[SIL];x-x,244-244[BULt];9-9,240-240[SIL];20-20,229-229[UP3]	.((((((((((.(((.((..(&)..))-))).)))))))))).	CGGCGCCGUUGGCGGAGGCGC&GAUCC-CCGGCAACGGCGCCA	2	0.999912
Study1	Zm00001eb321710T001:521	zma-miR845a-nb	Zm00001eb321710	510	531	521	-36.7	-25.2	0.686649	7	1-4,531-528;5-10,526-521;12-14,520-518;16-21,515-510	x-x,527-527[BULt];11-11,x-x[BULq];15-15,517-516[AILt]	((((((..(((-((((((.((((&))))-)))))).)))-.))))))	CGUCGAGAUGG-AUCAGACGCCG&CGGC-UCUGAUACCA-AUUGAUG	2	0.630265
Study1	Zm00001eb371530T001:337	zma-miR845a-nb	Zm00001eb371530	327	346	337	-36.7	-24.7	0.673025	7	1-10,346-337;12-13,336-335;16-17,332-331;19-21,329-327	11-11,x-x[BULq];14-15,334-333[SIL];18-18,330-330[SIL]	(((.((..((-((((((((((&)))))))))).))..)).)))	CGUGGACGGG-AUCAGGGCCG&CGGCUCUGAUACCAAUUGAUG	2	0.74288
Study1	Zm00001eb005250T001:783	zma-miRf10574-nb	Zm00001eb005250	772	790	783	-43	-29.7	0.690698	8.5	1-4,790-787;8-9,784-783;11-21,782-772	5-7,786-785[AILq];10-10,x-x[BULq]	(((((((((((-((..-((((&))))...)).)))))))))))	GCGGCCAAGGA-GAAG-GCCG&CGGCAAGUCAUCCUUGGCUGC	2	0.995157
Study1	Zm00001eb030390T001:566	zma-miRf10574-nb	Zm00001eb030390	552	576	566	-43	-28.9	0.672093	9	1-5,576-572;6-11,570-565;12-16,562-558;17-21,556-552	x-x,571-571[BULt];x-x,564-563[BULt];x-x,557-557[BULt]	(((((.(((((..((((((.(((((&)))))-))))))--)))))-)))))	GCAGCACAAGGGCAUGGCUAUGUCG&CGGCA-AGUCAU--CCUUG-GCUGC	2	0.999935
Study1	Zm00001eb055260T001:207	zma-miRf10574-nb	Zm00001eb055260	196	228	207	-43	-28	0.651163	30.5	1-4,228-225;7-8,222-221;9-21,208-196	5-6,224-223[SIL];x-x,220-209[BULt]	(((((((((((((............((..((((&))))..))------------)))))))))))))	GCGGUCGAGGAUGCCGCGGGCAAGGGCGGGCCG&CGGCAAGU------------CAUCCUUGGCUGC	2	1
Study1	Zm00001eb071540T003:23	zma-miRf10574-nb	Zm00001eb071540	13	33	23	-43	-28.5	0.662791	9	1-5,33-29;7-10,26-23;12-15,22-19;17-21,17-13	6-6,28-27[AILt];11-11,x-x[BULq];16-16,18-18[SIL]	(((((.((((-((((..(((((&)))))-.)))).)))).)))))	GCGGUGAAGG-UGGCGGUGCCG&CGGCA-AGUCAUCCUUGGCUGC	2	0.999996
Study1	Zm00001eb084870T001:198	zma-miRf10574-nb	Zm00001eb084870	187	206	198	-43	-29.3	0.681395	9	1-4,206-203;7-9,200-198;11-15,197-193;17-21,191-187	5-6,202-201[SIL];10-10,x-x[BULq];16-16,192-192[SIL]	(((((.(((((-(((..((((&))))..))).))))).)))))	GCAGCGGGGGA-GGCCGGCCG&CGGCAAGUCAUCCUUGGCUGC	2	0.999266
Study1	Zm00001eb106490T001:1547	zma-miRf10574-nb	Zm00001eb106490	1536	1558	1547	-43	-29.58	0.687907	11.5	1-4,1558-1555;7-10,1550-1547;12-21,1545-1536	5-6,1554-1551[AILt];11-11,1546-1546[SIL]	((((((((((.((((....((((&))))--..)))).))))))))))	GCGGUCGAGGCUGACCAUGGCCG&CGGC--AAGUCAUCCUUGGCUGC	2	0.996268
Study1	Zm00001eb189920T001:383	zma-miRf10574-nb	Zm00001eb189920	372	391	383	-43	-32.1	0.746512	6.5	2-4,390-388;7-21,386-372	1-1,391-391[UP5];5-6,387-387[AILq]	(((((((((((((((.-(((.&.)))..)))))))))))))))	GUGGCCGAGGAUGACC-GCCU&CGGCAAGUCAUCCUUGGCUGC	2	0.51256
Study1	Zm00001eb226740T002:72	zma-miRf10574-nb	Zm00001eb226740	60	82	72	-43	-29.72	0.691163	10.5	1-4,82-79;8-13,74-69;14-21,67-60	5-7,78-75[AILt];x-x,68-68[BULt]	((((((((.((((((....((((&))))-...))))))-))))))))	GCAGCCAGCGGAUGGGAUCGCCG&CGGC-AAGUCAUCC-UUGGCUGC	2	0.993665
Study1	Zm00001eb248630T002:120	zma-miRf10574-nb	Zm00001eb248630	109	129	120	-43	-31	0.72093	7	1-5,129-125;7-9,122-120;11-21,119-109	6-6,124-123[AILt];10-10,x-x[BULq]	(((((((((((-(((..(((((&)))))-.))).)))))))))))	GUGGCCAAGGA-GACCAUGCCG&CGGCA-AGUCAUCCUUGGCUGC	2	0.803422
Study1	Zm00001eb251500T001:293	zma-miRf10574-nb	Zm00001eb251500	280	309	293	-43	-29.5	0.686047	17.5	1-9,309-301;10-16,293-287;17-20,285-282;21-21,280-280	x-x,300-294[BULt];x-x,286-286[BULt];x-x,281-281[BULt]	(.((((.(((((((.......(((((((((&)))))))))-------)))))))-))))-)	GUCAGCACGAGGGUGAGAACAGACUUGCCG&CGGCAAGUC-------AUCCUUG-GCUG-C	2	0.997008
Study1	Zm00001eb272560T001:396	zma-miRf10574-nb	Zm00001eb272560	385	404	396	-43	-29.9	0.695349	7.5	2-4,403-401;7-13,399-393;15-21,391-385	1-1,404-404[UP5];5-6,400-400[AILq];14-14,392-392[SIL]	(((((((.(((((((.-(((.&.)))..))))))).)))))))	GCAGCCGCGGAUGACG-GCUA&CGGCAAGUCAUCCUUGGCUGC	2	0.990373
Study1	Zm00001eb291980T001:598	zma-miRf10574-nb	Zm00001eb291980	587	607	598	-43	-29.36	0.682791	10	2-5,606-603;10-21,598-587	1-1,607-607[UP5];6-9,602-599[SIL]	((((((((((((....((((.&.))))....))))))))))))	GCAGCCGGGGAUUCGGUGCCU&CGGCAAGUCAUCCUUGGCUGC	2	0.99904
Study1	Zm00001eb295650T001:420	zma-miRf10574-nb	Zm00001eb295650	409	429	420	-43	-29.5	0.686047	8.5	1-4,429-426;7-9,423-421;11-21,419-409	5-6,425-424[SIL];10-10,420-420[SIL]	(((((((((((.(((..((((&))))..))).)))))))))))	GUGGCCGAGGAGGACGCGCUG&CGGCAAGUCAUCCUUGGCUGC	2	0.996737
Study1	Zm00001eb327430T002:105	zma-miRf10574-nb	Zm00001eb327430	94	115	105	-43	-30.8	0.716279	5	1-4,115-112;5-17,110-98;20-21,95-94	x-x,111-111[BULt];18-19,97-96[SIL]	((..(((((((((((((.((((&))))-)))))))))))))..))	GCUUCCAAGGAUGACUUGGCUG&CGGC-AAGUCAUCCUUGGCUGC	2	0.873676
Study1	Zm00001eb334840T002:825	zma-miRf10574-nb	Zm00001eb334840	812	834	825	-43	-28.4	0.660465	7	1-2,834-833;4-6,831-829;8-17,827-818;18-21,815-812	3-3,832-832[SIL];7-7,828-828[SIL];x-x,817-816[BULt]	((((..((((((((((.(((.((&)).))).))))))))))--))))	GCAGAACCAAGGAUGAGUUGGUG&CGGCAAGUCAUCCUUGG--CUGC	2	0.999999
Study1	Zm00001eb340350T001:1680	zma-miRf10574-nb	Zm00001eb340350	1669	1691	1680	-43	-28.6	0.665116	8	1-5,1691-1687;6-20,1684-1670	x-x,1686-1685[BULt];21-21,1669-1669[UP3]	.(((((((((((((((..(((((&)))))--))))))))))))))).	UUAGCUAAGGAUGAUUGGUGCUG&CGGCA--AGUCAUCCUUGGCUGC	2	0.999993
Study1	Zm00001eb348650T001:712	zma-miRf10574-nb	Zm00001eb348650	701	721	712	-43	-28.7	0.667442	8.5	2-8,720-714;10-18,712-704	1-1,721-721[UP5];9-9,713-713[SIL];19-21,703-701[UP3]	...(((((((((.(((((((.&.))))))).)))))))))...	UCUGCCAGGGGUUGCUUGCCA&CGGCAAGUCAUCCUUGGCUGC	1	0.537743
Study1	Zm00001eb351570T001:4473	zma-miRf10574-nb	Zm00001eb351570	4462	4480	4473	-43	-28.3	0.65814	6.5	1-5,4480-4476;7-9,4475-4473;11-21,4472-4462	6-6,x-x[BULq];10-10,x-x[BULq]	(((((((((((-(((-(((((&))))).))).)))))))))))	GUAGUCGAGGA-GAC-UGCUG&CGGCAAGUCAUCCUUGGCUGC	2	0.999999
Study1	Zm00001eb357890T001:86	zma-miRf10574-nb	Zm00001eb357890	75	98	86	-43	-28.64	0.666047	11	2-5,97-94;7-14,89-82;16-21,80-75	1-1,98-98[UP5];6-6,93-90[AILt];15-15,81-81[SIL]	((((((.((((((((....((((.&.))))---.)))))))).))))))	GCAGCCCAGGAUGACGUUCUGCUU&CGGCA---AGUCAUCCUUGGCUGC	2	0.999988
Study1	Zm00001eb373100T001:986	zma-miRf10574-nb	Zm00001eb373100	975	1000	986	-43	-28.2	0.655814	17	1-4,1000-997;7-12,989-984;14-21,982-975	5-6,996-990[AILt];13-13,983-983[SIL]	((((((((.((((((.......((((&))))-----..)))))).))))))))	GCAGCCGGCGGUGACGGUCAAGGCCG&CGGC-----AAGUCAUCCUUGGCUGC	2	1
Study1	Zm00001eb421700T001:1434	zma-miRf10574-nb	Zm00001eb421700	1423	1450	1434	-43	-28.7	0.667442	17	1-4,1450-1447;5-8,1441-1438;9-9,1435-1435;11-21,1433-1423	x-x,1446-1442[BULt];x-x,1437-1436[BULt];10-10,1434-1434[SIL]	(((((((((((.(..((((.....((((&))))-----))))--).)))))))))))	GCAGCCAAGGAAGCAGCUUUAACAGCCG&CGGC-----AAGU--CAUCCUUGGCUGC	1	0.535946
Study1	Zm00001eb012690T001:371	zma-miRf156e-3p-nb	Zm00001eb012690	360	382	371	-43.4	-28.4	0.654378	9.5	1-3,382-380;4-4,378-378;6-15,375-366;17-22,365-360	x-x,379-379[BULt];5-5,377-376[AILt];16-16,x-x[BULq]	((((((-((((((((((..(.(((&)))-)-.)))))))))).))))))	GCUGGC-GAGGGAGGAGGCGAAGC&GCU-C-ACUUCUCUCUCUGUCAGC	2	0.999706
Study1	Zm00001eb018570T001:240	zma-miRf156e-3p-nb	Zm00001eb018570	226	250	240	-43.4	-29	0.668203	12	2-4,249-247;5-12,245-238;13-22,235-226	1-1,250-250[UP5];x-x,246-246[BULt];x-x,237-236[BULt]	((((((((((..((((((((.(((.&.)))-))))))))--))))))))))	GCUGGCAGGGCGGGGGAGGUCGGGA&GCUC-ACUUCUCU--CUCUGUCAGC	2	0.996024
Study1	Zm00001eb097180T001:461	zma-miRf156e-3p-nb	Zm00001eb097180	444	471	461	-43.4	-31.9	0.735023	9.5	1-6,471-466;8-17,463-454;18-22,448-444	7-7,465-464[AILt];x-x,453-449[BULt]	(((((.....((((((((((..((((((&))))))-.))))))))))-----)))))	GCUGAUCACACAGAGAGAGACUGUGAGU&GCUCAC-UUCUCUCUCUG-----UCAGC	2	0.615375
Study1	Zm00001eb205130T002:40	zma-miRf156e-3p-nb	Zm00001eb205130	24	49	40	-43.4	-28.4	0.654378	14.5	1-4,49-46;6-10,44-40;11-17,35-29;19-22,27-24	5-5,45-45[SIL];x-x,39-36[BULt];18-18,28-28[SIL]	((((.(((((((....(((((.((((&)))).)))))----))))))).))))	GCUGUCGGAGAGGAUGGGAGGGGGGC&GCUCACUUCU----CUCUCUGUCAGC	2	0.999724
Study1	Zm00001eb215820T001:3588	zma-miRf156e-3p-nb	Zm00001eb215820	3571	3598	3588	-43.4	-29.1	0.670507	8.5	1-9,3598-3590;10-14,3588-3584;15-16,3578-3577;18-22,3575-3571	x-x,3589-3589[BULt];x-x,3583-3579[BULt];17-17,3576-3576[SIL]	(((((.((.....(((((.(((((((((&)))))))))-)))))-----)).)))))	GUUGAGAGGCUCAAGAGACGAAGUGAGC&GCUCACUUC-UCUCU-----CUGUCAGC	2	0.993958
Study1	Zm00001eb279240T002:845	zma-miRf156e-3p-nb	Zm00001eb279240	832	853	845	-43.4	-29	0.668203	7	1-4,853-850;6-7,849-848;10-14,845-841;15-22,839-832	5-5,x-x[BULq];8-9,847-846[SIL];x-x,840-840[BULt]	((((((((.(((((..((-((((&)))).))..)))))-))))))))	GCUGACAGAAGAGAUCAG-GAGC&GCUCACUUCUCUCU-CUGUCAGC	2	0.99527
Study1	Zm00001eb283080T001:260	zma-miRf156e-3p-nb	Zm00001eb283080	249	270	260	-43.4	-28.62	0.659447	10.5	1-2,270-269;6-11,264-259;13-22,258-249	3-5,268-265[AILt];12-12,x-x[BULq]	((((((((((-((((((....((&))-...)))))).))))))))))	GCUGACGGAG-GAGAAGGCCCGC&GC-UCACUUCUCUCUCUGUCAGC	2	0.998978
Study1	Zm00001eb294390T002:896	zma-miRf156e-3p-nb	Zm00001eb294390	885	906	896	-43.4	-30.6	0.705069	6.5	1-7,906-900;8-13,898-893;15-17,891-889;19-22,888-885	x-x,899-899[BULt];14-14,892-892[SIL];18-18,x-x[BULq]	((((-(((.((((((.(((((((&)))))))-)))))).))).))))	GCUG-CGGCGGGAGAGGGUGAGC&GCUCACU-UCUCUCUCUGUCAGC	2	0.874669
Study1	Zm00001eb297160T003:701	zma-miRf156e-3p-nb	Zm00001eb297160	690	709	701	-43.4	-29.4	0.677419	6	1-2,709-708;4-5,706-705;7-11,704-700;13-22,699-690	3-3,707-707[SIL];6-6,x-x[BULq];12-12,x-x[BULq]	((((((((((-(((((-((.((&)).)).))))).))))))))))	GCUGACAGAG-GAGAA-UGUGC&GCUCACUUCUCUCUCUGUCAGC	2	0.985019
Study1	Zm00001eb311620T002:2045	zma-miRf156e-3p-nb	Zm00001eb311620	2034	2055	2045	-43.4	-29.2	0.672811	8.5	1-6,2055-2050;8-9,2048-2047;10-15,2045-2040;17-22,2039-2034	7-7,2049-2049[SIL];x-x,2046-2046[BULt];16-16,x-x[BULq]	((((((-((((((.((.((((((&)))))).))-)))))).))))))	GCUGGC-GAGGGACGGCGUGGGC&GCUCACUUC-UCUCUCUGUCAGC	2	0.991174
Study1	Zm00001eb359440T002:698	zma-miRf156e-3p-nb	Zm00001eb359440	681	706	698	-43.4	-28.3	0.652074	13.5	1-4,706-703;6-11,702-697;12-19,692-685;21-22,682-681	5-5,x-x[BULq];x-x,696-693[BULt];20-20,684-683[AILt]	((..((((((((....((((((-((((&)))).))))))----))))))))-.))	GCGGGACAGGGAGCAUGAGAGG-GAGC&GCUCACUUCUC----UCUCUGUC-AGC	2	0.999813
Study1	Zm00001eb401000T002:1421	zma-miRf156e-3p-nb	Zm00001eb401000	1401	1431	1421	-43.4	-29.4	0.677419	20	2-6,1430-1426;7-11,1424-1420;12-22,1411-1401	1-1,1431-1431[UP5];x-x,1425-1425[BULt];x-x,1419-1412[BULt]	(((((((((((........(((((.(((((.&.)))))-)))))--------)))))))))))	GCUGGCGGAGAAGGACCGGGAGAACGUGAGA&GCUCAC-UUCUC--------UCUCUGUCAGC	2	0.981015
Study1	Zm00001eb442940T001:240	zma-miRf156e-3p-nb	Zm00001eb442940	226	250	240	-43.4	-29	0.668203	12	2-4,249-247;5-12,245-238;13-22,235-226	1-1,250-250[UP5];x-x,246-246[BULt];x-x,237-236[BULt]	((((((((((..((((((((.(((.&.)))-))))))))--))))))))))	GCUGGCAGGGCGGGGGAGGUCGGGA&GCUC-ACUUCUCU--CUCUGUCAGC	2	0.995929
Study1	Zm00001eb005920T003:239	zma-miR159b-5p.3-nb	Zm00001eb005920	220	248	239	-39.8	-26.1	0.655779	16	2-12,247-237;14-17,234-231;18-21,223-220	1-1,248-248[UP5];13-13,236-235[AILt];x-x,230-224[BULt]	((((.......((((..(((((((((((.&.)))))))))))-.))))-------))))	GGGAAGGGCGCGCCGGAGGGCAGGCGGCC&AGCUGCUUGUUC-AUGGU-------UCCC	2	1
Study1	Zm00001eb036780T002:1154	zma-miR159b-5p.3-nb	Zm00001eb036780	1141	1172	1154	-39.8	-26.5	0.665829	22.5	1-8,1172-1165;9-19,1155-1145;20-21,1142-1141	x-x,1164-1156[BULt];x-x,1144-1143[BULt]	((..(((((((((((.........((((((((&))))))))---------)))))))))))--))	GGCAGGACCAUGGACGCGGUGGGGGAGCAGCU&AGCUGCUU---------GUUCAUGGUUC--CC	0	0.550996
Study1	Zm00001eb038010T001:614	zma-miR159b-5p.3-nb	Zm00001eb038010	599	622	614	-39.8	-26.2	0.658291	10.5	2-5,621-618;7-17,617-607;18-21,602-599	1-1,622-622[UP5];6-6,x-x[BULq];x-x,606-603[BULt]	((((....(((((((((((-((((.&.)))).)))))))))))----))))	GGGAUCAGGCCAUGGGCAA-CGGCC&AGCUGCUUGUUCAUGGU----UCCC	2	1
Study1	Zm00001eb067220T001:114	zma-miR159b-5p.3-nb	Zm00001eb067220	95	123	114	-39.8	-28.5	0.71608	18.5	2-10,122-114;11-17,106-100;18-21,98-95	1-1,123-123[UP5];x-x,113-107[BULt];x-x,99-99[BULt]	((((.(((((((.......(((((((((.&.)))))))))-------)))))))-))))	GGGGCACCAUGGCGACGGCACAGGCAGCG&AGCUGCUUGU-------UCAUGGU-UCCC	2	0.995453
Study1	Zm00001eb071160T001:729	zma-miR159b-5p.3-nb	Zm00001eb071160	715	738	729	-39.8	-26	0.653266	14.5	2-10,737-729;11-15,724-720;17-21,719-715	1-1,738-738[UP5];x-x,728-725[BULt];16-16,x-x[BULq]	(((((-(((((....(((((((((.&.)))))))))----))))).)))))	GGGGA-CAUGGCGAAGCAGGCGGCG&AGCUGCUUGU----UCAUGGUUCCC	2	1
Study1	Zm00001eb081200T003:1030	zma-miR159b-5p.3-nb	Zm00001eb081200	1019	1043	1030	-39.8	-27.8	0.698492	15.5	1-7,1043-1037;8-21,1032-1019	x-x,1036-1033[BULt]	((((((((((((((....(((((((&)))))))----))))))))))))))	GGGAGCUGUGGGCGACGGGGUGGCU&AGCUGCU----UGUUCAUGGUUCCC	1	0.471087
Study1	Zm00001eb097310T001:275	zma-miR159b-5p.3-nb	Zm00001eb097310	261	284	275	-39.8	-26.78	0.672864	17	2-10,283-275;15-21,267-261	1-1,284-284[UP5];11-14,274-268[AILt]	(((((((.......(((((((((.&.)))))))))---....)))))))	GGGGGCCUCCACCUGCAGGCGGCG&AGCUGCUUGU---UCAUGGUUCCC	2	1
Study1	Zm00001eb098980T001:260	zma-miR159b-5p.3-nb	Zm00001eb098980	248	269	260	-39.8	-26.98	0.677889	10.5	1-7,269-263;11-15,259-255;16-21,253-248	8-10,262-260[SIL];x-x,254-254[BULt]	((((((.(((((...(((((((&)))))))...)))))-))))))	GGGAGCACAUGGCGUGGCGGCU&AGCUGCUUGUUCAUG-GUUCCC	2	1
Study1	Zm00001eb102610T001:227	zma-miR159b-5p.3-nb	Zm00001eb102610	214	235	227	-39.8	-28.7	0.721106	8	2-7,234-229;9-15,228-222;16-21,219-214	1-1,235-235[UP5];8-8,x-x[BULq];x-x,221-220[BULt]	((((((..(((((((-((((((.&.)))))).)))))))--))))))	GGGAGCGACGUGAGC-GGCAGCG&AGCUGCUUGUUCAUG--GUUCCC	2	0.987703
Study1	Zm00001eb103610T002:279	zma-miR159b-5p.3-nb	Zm00001eb103610	268	289	279	-39.8	-27.6	0.693467	12	2-8,288-282;11-14,278-275;16-21,273-268	1-1,289-289[UP5];9-10,281-279[AILt];15-15,274-274[SIL]	((((((.((((...(((((((.&.)))))))-..)))).))))))	GGGAGCGGUGGCGAGGGCAGCG&AGCUGCUU-GUUCAUGGUUCCC	2	0.999951
Study1	Zm00001eb150560T001:352	zma-miR159b-5p.3-nb	Zm00001eb150560	338	368	352	-39.8	-27.8	0.698492	19.5	1-9,368-360;10-17,352-345;18-21,341-338	x-x,359-353[BULt];x-x,344-342[BULt]	((((...((((((((.......(((((((((&)))))))))-------))))))))---))))	GGGAGAAGCCAUGGGAGAACUUCAAGCAGCU&AGCUGCUUG-------UUCAUGGU---UCCC	2	0.999858
Study1	Zm00001eb153710T001:2024	zma-miR159b-5p.3-nb	Zm00001eb153710	2011	2033	2024	-39.8	-26	0.653266	9	4-10,2030-2024;11-17,2022-2016;18-21,2014-2011	1-3,2033-2031[UP5];x-x,2023-2023[BULt];x-x,2015-2015[BULt]	((((.(((((((.(((((((...&...)))))))-)))))))-))))	GGGAGACCAUGGUACAAGCAUAU&AGCUGCUUGU-UCAUGGU-UCCC	2	1
Study1	Zm00001eb155320T001:185	zma-miR159b-5p.3-nb	Zm00001eb155320	173	194	185	-39.8	-26.3	0.660804	9	2-10,193-185;13-19,182-176;20-21,174-173	1-1,194-194[UP5];11-12,184-183[SIL];x-x,175-175[BULt]	((.(((((((..(((((((((.&.)))))))))..)))))))-))	GGCGGGCCAUCCACGAGCGGCC&AGCUGCUUGUUCAUGGUUC-CC	1	0.82681
Study1	Zm00001eb193840T002:1495	zma-miR159b-5p.3-nb	Zm00001eb193840	1482	1504	1495	-39.8	-27	0.678392	11	2-10,1503-1495;11-20,1492-1483	1-1,1504-1504[UP5];x-x,1494-1493[BULt];21-21,1482-1482[UP3]	.((((((((((..(((((((((.&.)))))))))--)))))))))).	AGGAACCAUGAAGGCGAGUGGUG&AGCUGCUUGU--UCAUGGUUCCC	2	1
Study1	Zm00001eb200480T002:464	zma-miR159b-5p.3-nb	Zm00001eb200480	451	473	464	-39.8	-26.28	0.660302	12	2-8,472-466;10-12,464-462;15-21,457-451	1-1,473-473[UP5];9-9,465-465[SIL];13-14,461-458[AILt]	(((((((....(((.(((((((.&.))))))).)))--..)))))))	GGGGACUGGUGGGAGAGGCAGCG&AGCUGCUUGUUC--AUGGUUCCC	2	1
Study1	Zm00001eb204000T004:17	zma-miR159b-5p.3-nb	Zm00001eb204000	7	26	17	-39.8	-30.1	0.756281	7.5	2-4,25-23;6-12,21-15;14-21,14-7	1-1,26-26[UP5];5-5,22-22[SIL];13-13,x-x[BULq]	((((((((-(((((((.(((.&.))).))))))).))))))))	GGGAGCCA-GAACGGGGGGCC&AGCUGCUUGUUCAUGGUUCCC	0	0.0554012
Study1	Zm00001eb220700T001:995	zma-miR159b-5p.3-nb	Zm00001eb220700	978	1004	995	-39.8	-26.9	0.675879	14	1-10,1004-995;11-13,989-987;14-17,985-982;19-21,980-978	x-x,994-990[BULt];x-x,986-986[BULt];18-18,981-981[SIL]	(((.((((.(((.....((((((((((&))))))))))-----)))-)))).)))	GGGCACCACUGGGUACGGCAAGCAGCU&AGCUGCUUGU-----UCA-UGGUUCCC	2	1
Study1	Zm00001eb239920T005:871	zma-miR159b-5p.3-nb	Zm00001eb239920	856	880	871	-39.8	-26	0.653266	10.5	2-7,879-874;9-13,872-868;14-20,863-857	1-1,880-880[UP5];8-8,873-873[SIL];x-x,867-864[BULt];21-21,856-856[UP3]	.(((((((....(((((.((((((.&.)))))).)))))----))))))).	CGGGACCAGGACUGGGCCAGCAGCG&AGCUGCUUGUUCA----UGGUUCCC	2	1
Study1	Zm00001eb250190T002:194	zma-miR159b-5p.3-nb	Zm00001eb250190	183	204	194	-39.8	-27	0.678392	8	2-6,203-199;7-18,197-186	1-1,204-204[UP5];x-x,198-198[BULt];19-21,185-183[UP3]	...((((((((((((.(((((.&.)))))-))))))))))))...	UGCGACCGUGAGCAAGGCAGCA&AGCUGC-UUGUUCAUGGUUCCC	2	1
Study1	Zm00001eb257420T002:656	zma-miR159b-5p.3-nb	Zm00001eb257420	640	665	656	-39.8	-28.88	0.725628	15.5	1-12,665-654;16-21,645-640	13-15,653-646[AILt]	((((((........((((((((((((&))))))))))))-----...))))))	GGGAGCAGCAGCUGGGGCAAGCAGCU&AGCUGCUUGUUC-----AUGGUUCCC	2	0.977233
Study1	Zm00001eb269420T001:590	zma-miR159b-5p.3-nb	Zm00001eb269420	579	601	590	-39.8	-26.7	0.670854	10.5	2-8,600-594;9-14,591-586;16-20,584-580	1-1,601-601[UP5];x-x,593-592[BULt];15-15,585-585[SIL];21-21,579-579[UP3]	.(((((.((((((..(((((((.&.)))))))--)))))).))))).	CGGGAUGGUGAGCGGGAGCAGCG&AGCUGCUU--GUUCAUGGUUCCC	2	1
Study1	Zm00001eb270540T002:2553	zma-miR159b-5p.3-nb	Zm00001eb270540	2543	2562	2553	-39.8	-26	0.653266	6	1-6,2562-2557;8-8,2555-2555;10-13,2553-2550;15-20,2549-2544	7-7,2556-2556[SIL];9-9,2554-2554[SIL];14-14,x-x[BULq];21-21,2543-2543[UP3]	.((((((-((((.(.((((((&)))))).).)))).)))))).	AGGAACC-UGAAGAUGCAGCU&AGCUGCUUGUUCAUGGUUCCC	1	0.893372
Study1	Zm00001eb286210T001:792	zma-miR159b-5p.3-nb	Zm00001eb286210	781	803	792	-39.8	-26.18	0.657789	11	2-6,802-798;9-19,793-783	1-1,803-803[UP5];7-8,797-794[AILt];20-21,782-781[UP3]	..(((((((((((....(((((.&.)))))--..)))))))))))..	AUGAACCAUGAACUAUUGCAGCC&AGCUGC--UUGUUCAUGGUUCCC	2	1
Study1	Zm00001eb299190T002:114	zma-miR159b-5p.3-nb	Zm00001eb299190	103	123	114	-39.8	-28.7	0.721106	7.5	2-8,122-116;10-14,114-110;16-20,108-104	1-1,123-123[UP5];9-9,115-115[SIL];15-15,109-109[SIL];21-21,103-103[UP3]	.(((((.(((((.(((((((.&.))))))).))))).))))).	CGGGACGAUGAGGAGGCAGCG&AGCUGCUUGUUCAUGGUUCCC	2	0.988272
Study1	Zm00001eb312080T001:905	zma-miR159b-5p.3-nb	Zm00001eb312080	894	913	905	-39.8	-27.7	0.69598	9.5	4-7,910-907;9-21,906-894	1-3,913-911[UP5];8-8,x-x[BULq]	(((((((((((((-((((...&...)))).)))))))))))))	GGGGACCAUGGAC-GGCAUCA&AGCUGCUUGUUCAUGGUUCCC	1	0.48924
Study1	Zm00001eb317910T001:17	zma-miR159b-5p.3-nb	Zm00001eb317910	6	26	17	-39.8	-28.3	0.711055	7	1-8,26-19;10-12,17-15;14-17,13-10;19-21,8-6	9-9,18-18[SIL];13-13,14-14[SIL];18-18,9-9[SIL]	(((.((((.(((.((((((((&)))))))).))).)))).)))	GGGCGCCGCGAGGAGGCAGCU&AGCUGCUUGUUCAUGGUUCCC	2	0.997903
Study1	Zm00001eb319790T002:267	zma-miR159b-5p.3-nb	Zm00001eb319790	256	277	267	-39.8	-26.6	0.668342	12.5	2-8,276-270;11-14,266-263;16-21,261-256	1-1,277-277[UP5];9-10,269-267[AILt];15-15,262-262[SIL]	((((((.((((...(((((((.&.)))))))-..)))).))))))	GGGGGCGGUGGCGAGGGCAGCG&AGCUGCUU-GUUCAUGGUUCCC	2	1
Study1	Zm00001eb322320T002:798	zma-miR159b-5p.3-nb	Zm00001eb322320	787	808	798	-39.8	-26.58	0.667839	9	2-5,807-804;6-12,802-796;16-21,792-787	1-1,808-808[UP5];x-x,803-803[BULt];13-15,795-793[SIL]	((((((...(((((((.((((.&.))))-)))))))...))))))	GGGGGCAAGGAGCGAGACAGCG&AGCUG-CUUGUUCAUGGUUCCC	2	1
Study1	Zm00001eb348210T001:242	zma-miR159b-5p.3-nb	Zm00001eb348210	229	251	242	-39.8	-26.9	0.675879	8	2-10,250-242;11-12,240-239;14-17,237-234;18-21,232-229	1-1,251-251[UP5];x-x,241-241[BULt];13-13,238-238[SIL];x-x,233-233[BULt]	((((.((((.((.(((((((((.&.)))))))))-)).))))-))))	GGGAGGCCGAGAGACGAGCGGCC&AGCUGCUUGU-UCAUGGU-UCCC	1	0.698513
Study1	Zm00001eb348560T001:601	zma-miR159b-5p.3-nb	Zm00001eb348560	590	610	601	-39.8	-26.6	0.668342	7	1-14,610-597;16-17,595-594;19-20,592-591	15-15,596-596[SIL];18-18,593-593[SIL];21-21,590-590[UP3]	.((.((.((((((((((((((&)))))))))))))).)).)).	CGGCGCAGUGGGCAGGCAGCU&AGCUGCUUGUUCAUGGUUCCC	2	1
Study1	Zm00001eb357710T002:1211	zma-miR159b-5p.3-nb	Zm00001eb357710	1199	1225	1211	-39.8	-28.1	0.70603	14.5	2-7,1224-1219;8-15,1213-1206;16-21,1204-1199	1-1,1225-1225[UP5];x-x,1218-1214[BULt];x-x,1205-1205[BULt]	((((((.((((((((.....((((((.&.))))))-----))))))))-))))))	GGGAACUUAUGGACACCAAAGGCAGCG&AGCUGCU-----UGUUCAUG-GUUCCC	2	0.999127
Study1	Zm00001eb359310T001:1712	zma-miR159b-5p.3-nb	Zm00001eb359310	1698	1721	1712	-39.8	-27.1	0.680905	5.5	1-13,1721-1709;14-15,1707-1706;16-19,1704-1701;20-21,1699-1698	x-x,1708-1708[BULt];x-x,1705-1705[BULt];x-x,1700-1700[BULt]	((.((((.((.(((((((((((((&)))))))))))))-))-))))-))	GGCGAGCUCAUUGGACAAGCAGUU&AGCUGCUUGUUCA-UG-GUUC-CC	2	1
Study1	Zm00001eb361110T001:1244	zma-miR159b-5p.3-nb	Zm00001eb361110	1233	1253	1244	-39.8	-26.5	0.665829	8	1-6,1253-1248;8-9,1246-1245;12-17,1242-1237;19-21,1235-1233	7-7,1247-1247[SIL];10-11,1244-1243[SIL];18-18,1236-1236[SIL]	(((.((((((..((.((((((&)))))).))..)))))).)))	GGGCGCCGUGCUCACGCAGCU&AGCUGCUUGUUCAUGGUUCCC	2	1
Study1	Zm00001eb364750T002:366	zma-miR159b-5p.3-nb	Zm00001eb364750	355	376	366	-39.8	-30.22	0.759296	11.5	1-7,376-370;11-21,365-355	8-10,369-366[AILt]	(((((((((((....(((((((&)))))))-...)))))))))))	GGGAACCGUGGUGGUGGCGGCU&AGCUGCU-UGUUCAUGGUUCCC	2	0.730404
Study1	Zm00001eb395160T001:390	zma-miR159b-5p.3-nb	Zm00001eb395160	376	403	390	-39.8	-28.2	0.708543	15.5	2-4,402-400;5-17,395-383;18-21,379-376	1-1,403-403[UP5];x-x,399-396[BULt];x-x,382-380[BULt]	((((...(((((((((((((....(((.&.)))----)))))))))))))---))))	GGGAGCUGCCAUGGACGAGCUCACGGCC&AGCU----GCUUGUUCAUGGU---UCCC	2	0.99862
Study1	Zm00001eb397750T002:420	zma-miR159b-5p.3-nb	Zm00001eb397750	409	429	420	-39.8	-27.2	0.683417	7.5	2-8,428-422;10-14,420-416;16-16,414-414;18-21,412-409	1-1,429-429[UP5];9-9,421-421[SIL];15-15,415-415[SIL];17-17,413-413[SIL]	((((.(.(((((.(((((((.&.))))))).))))).).))))	GGGGCUGGUGAAGGAGCAGCG&AGCUGCUUGUUCAUGGUUCCC	2	0.999999
Study1	Zm00001eb398590T001:155	zma-miR159b-5p.3-nb	Zm00001eb398590	144	164	155	-39.8	-29.1	0.731156	7.5	4-12,161-153;14-21,151-144	1-3,164-162[UP5];13-13,152-152[SIL]	((((((((.(((((((((...&...))))))))).))))))))	GGGAGCCAAGGACAAGCAUUU&AGCUGCUUGUUCAUGGUUCCC	2	0.955805
Study1	Zm00001eb401000T002:1340	zma-miR159b-5p.3-nb	Zm00001eb401000	1322	1349	1340	-39.8	-29.8	0.748744	11	1-3,1349-1347;5-17,1345-1333;18-21,1325-1322	4-4,1346-1346[SIL];x-x,1332-1326[BULt]	((((.......(((((((((((((.(((&))).)))))))))))))-------))))	GGGACCCGACCGCCGUGGACAAGCUGCU&AGCUGCUUGUUCAUGGU-------UCCC	2	0.848517
Study1	Zm00001eb416550T002:257	zma-miR159b-5p.3-nb	Zm00001eb416550	246	266	257	-39.8	-25.9	0.650754	6.5	1-3,266-264;5-7,262-260;9-12,258-255;14-21,253-246	4-4,263-263[SIL];8-8,259-259[SIL];13-13,254-254[SIL]	((((((((.((((.(((.(((&))).))).)))).))))))))	GGGAAUCAAGAACCGGCUGCU&AGCUGCUUGUUCAUGGUUCCC	2	1
Study1	Zm00001eb417220T001:1025	zma-miR159b-5p.3-nb	Zm00001eb417220	1010	1037	1025	-39.8	-26.7	0.670854	13	1-9,1037-1029;10-14,1025-1021;15-21,1016-1010	x-x,1028-1026[BULt];x-x,1020-1017[BULt]	(((((((....(((((...(((((((((&)))))))))---)))))----)))))))	GGGAGCUGGUGAUGGAGGCCAAGCGGCU&AGCUGCUUG---UUCAU----GGUUCCC	2	1
Study1	Zm00001eb423470T002:417	zma-miR159b-5p.3-nb	Zm00001eb423470	403	426	417	-39.8	-27.6	0.693467	9.5	2-10,425-417;11-17,415-409;18-21,406-403	1-1,426-426[UP5];x-x,416-416[BULt];x-x,408-407[BULt]	((((..(((((((.(((((((((.&.)))))))))-)))))))--))))	GGGAAGACCGUGGCACAGGUGGCG&AGCUGCUUGU-UCAUGGU--UCCC	2	0.999967
Study1	Zm00001eb424480T006:68	zma-miR159b-5p.3-nb	Zm00001eb424480	59	77	68	-39.8	-26	0.653266	9	2-10,76-68;14-21,66-59	1-1,77-77[UP5];11-13,67-67[AILq]	((((((((.--(((((((((.&.)))))))))...))))))))	GGGAGCCGC--ACGAGCAGUG&AGCUGCUUGUUCAUGGUUCCC	2	1
Study1	Zm00001eb432530T001:125	zma-miR159b-5p.3-nb	Zm00001eb432530	104	134	125	-39.8	-26.9	0.675879	14	1-8,134-127;10-14,125-121;15-21,110-104	9-9,126-126[SIL];x-x,120-111[BULt]	(((((((..........(((((.((((((((&)))))))).)))))----------)))))))	GGGAGCUCAAAGCUCAGAUGGAGAAGCAGCU&AGCUGCUUGUUCAU----------GGUUCCC	1	0.697676
Study1	Zm00001eb216440T001:254	zma-miR166e-3p-nb	Zm00001eb216440	242	267	254	-43.4	-28.58	0.658525	13.5	1-8,267-260;10-15,254-249;17-21,246-242	9-9,259-255[AILt];16-16,248-247[AILt]	(((((..((((((.....((((((((&))))))))----.))))))-.)))))	GGGAAGGGGAGCCGCUGGGGUUCGAG&CUCGGACC----AGGCUUC-AUUCCC	2	0.980864
Study1	Zm00001eb233430T001:534	zma-miR166e-3p-nb	Zm00001eb233430	522	543	534	-43.4	-28.4	0.654378	5.5	1-5,543-539;7-15,537-529;16-17,527-526;20-21,523-522	6-6,538-538[SIL];x-x,528-528[BULt];18-19,525-524[SIL]	((..((.(((((((((.(((((&))))).)))))))))-))..))	GGCUAUGGAGGCCUGGGCCGAG&CUCGGACCAGGCUUC-AUUCCC	1	0.253332
Study1	Zm00001eb244830T002:690	zma-miR166e-3p-nb	Zm00001eb244830	679	698	690	-43.4	-29.4	0.677419	6.5	1-3,698-696;6-15,694-685;17-21,683-679	4-5,695-695[AILq];16-16,684-684[SIL]	(((((.((((((((((.-(((&)))..)))))))))).)))))	GGGAAGGAGGCCUGGUG-GGG&CUCGGACCAGGCUUCAUUCCC	2	0.888669
Study1	Zm00001eb300870T001:698	zma-miR166e-3p-nb	Zm00001eb300870	687	713	698	-43.4	-29.5	0.679724	16.5	3-6,711-708;7-20,701-688	1-2,713-712[UP5];x-x,707-702[BULt];21-21,687-687[UP3]	.((((((((((((((......((((..&..))))------)))))))))))))).	UGGAAUGAGGCCUGGAAUGCCUCCGCC&CUCGGA------CCAGGCUUCAUUCCC	2	0.879521
Study1	Zm00001eb317680T006:211	zma-miR166e-3p-nb	Zm00001eb317680	190	219	211	-43.4	-31	0.714286	13	1-5,219-215;7-13,214-208;14-21,197-190	6-6,x-x[BULq];x-x,207-198[BULt]	((((((((..........(((((((-(((((&))))).)))))))----------))))))))	GGGGGUGACGCGCGGCCCAGCCUGG-CCGAG&CUCGGACCAGGCU----------UCAUUCCC	2	0.51256
Study1	Zm00001eb344340T002:917	zma-miR166e-3p-nb	Zm00001eb344340	900	926	917	-43.4	-28.3	0.652074	17	1-12,926-915;13-20,908-901	x-x,914-909[BULt];21-21,900-900[UP3]	.((((((((......((((((((((((&))))))))))))------)))))))).	UGGAGUGGAGGAAGUGCUUGGUCUGGG&CUCGGACCAGGC------UUCAUUCCC	2	0.988364
Study1	Zm00001eb427260T001:1171	zma-miR166e-3p-nb	Zm00001eb427260	1155	1179	1171	-43.4	-28.6	0.658986	15	1-5,1179-1175;7-9,1174-1172;11-11,1170-1170;12-21,1164-1155	6-6,x-x[BULq];10-10,1171-1171[SIL];x-x,1169-1165[BULt]	((((((((((.....(.(((-(((((&))))).))).)-----))))))))))	GGGGAUGAGGGAGUUCGUGG-CCGAG&CUCGGACCAGG-----CUUCAUUCCC	2	0.978458
Study1	Zm00001eb316410T002:1953	zma-miR1878-3p-nb	Zm00001eb316410	1939	1963	1953	-34.5	-24	0.695652	11.5	2-6,1962-1958;8-24,1955-1939	1-1,1963-1963[UP5];7-7,1957-1956[AILt]	(((((((((((((((((..(((((.&.)))))-.)))))))))))))))))	AAGCUCGGUCUGAGCAUCGAUGAGG&AUUUGU-AGUGUUCAGAUUGAGUUU	2	0.51256
Study1	Zm00001eb000700T001:450	zma-miR2275a-nb	Zm00001eb000700	438	459	450	-37.1	-25.6	0.690027	10	4-12,456-448;14-21,446-439	1-3,459-457[UP5];13-13,447-447[SIL];22-22,438-438[UP3]	.((((((((.(((((((((...&...))))))))).)))))))).	AGAGACAUUUGAGGAGGCUGCG&UUUGGUUUCCUCCAAUGUCUCA	2	0.999017
Study1	Zm00001eb005250T001:771	zma-miR2275a-nb	Zm00001eb005250	759	780	771	-37.1	-27.9	0.752022	7	1-7,780-774;9-14,772-767;16-21,765-760	8-8,773-773[SIL];15-15,766-766[SIL];22-22,759-759[UP3]	.((((((.((((((.(((((((&))))))).)))))).)))))).	GGAGACGGUGGAGGCGGCCAAG&UUUGGUUUCCUCCAAUGUCUCA	2	0.679254
Study1	Zm00001eb037640T001:757	zma-miR2275a-nb	Zm00001eb037640	745	772	757	-37.1	-24.2	0.652291	21.5	4-7,769-766;8-16,759-751;18-21,749-746	1-3,772-770[UP5];x-x,765-760[BULt];17-17,750-750[SIL];22-22,745-745[UP3]	.((((.(((((((((......((((...&...))))------))))))))).)))).	AGAGAGGUUGGAGGGGAAUUUAGCCUCU&UUUGGUU------UCCUCCAAUGUCUCA	2	1
Study1	Zm00001eb074890T002:756	zma-miR2275a-nb	Zm00001eb074890	742	765	756	-37.1	-25.8	0.695418	8	1-13,765-753;15-16,749-748;18-21,746-743	14-14,752-750[AILt];17-17,747-747[SIL];22-22,742-742[UP3]	.((((.((...(((((((((((((&)))))))))))))--.)).)))).	AGAGAGGUGAAGGAGGAAACCGGG&UUUGGUUUCCUCC--AAUGUCUCA	2	0.997445
Study1	Zm00001eb084870T001:195	zma-miR2275a-nb	Zm00001eb084870	183	204	195	-37.1	-28.4	0.765499	9.5	2-13,203-192;16-21,189-184	1-1,204-204[UP5];14-15,191-190[SIL];22-22,183-183[UP3]	.((((((..((((((((((((.&.))))))))))))..)))))).	GGAGGCAGCGGGGGAGGCCGGC&UUUGGUUUCCUCCAAUGUCUCA	2	0.549571
Study1	Zm00001eb104220T001:228	zma-miR2275a-nb	Zm00001eb104220	216	237	228	-37.1	-24.7	0.665768	8	2-14,236-224;16-20,222-218	1-1,237-237[UP5];15-15,223-223[SIL];21-22,217-216[UP3]	..(((((.(((((((((((((.&.))))))))))))).)))))..	CAAGGCGAUGGAGGAAGCUGAU&UUUGGUUUCCUCCAAUGUCUCA	2	0.999998
Study1	Zm00001eb127790T001:343	zma-miR2275a-nb	Zm00001eb127790	331	352	343	-37.1	-25.7	0.692722	8.5	2-7,351-346;9-9,344-344;11-21,342-332	1-1,352-352[UP5];8-8,345-345[SIL];10-10,343-343[SIL];22-22,331-331[UP3]	.(((((((((((.(.((((((.&.)))))).).))))))))))).	AGAGGCAUUGGACGUGGCCAAG&UUUGGUUUCCUCCAAUGUCUCA	2	0.998507
Study1	Zm00001eb153020T005:503	zma-miR2275a-nb	Zm00001eb153020	491	513	503	-37.1	-27.2	0.733154	6	1-4,513-510;5-14,508-499;17-22,496-491	x-x,509-509[BULt];15-16,498-497[SIL]	((((((..((((((((((.((((&))))-))))))))))..))))))	UGGGACCCUGGAGGAAGCACAAG&UUUG-GUUUCCUCCAAUGUCUCA	2	0.858909
Study1	Zm00001eb168090T002:31	zma-miR2275a-nb	Zm00001eb168090	22	40	31	-37.1	-27.8	0.749326	6.5	1-13,40-28;17-21,27-23	14-16,x-x[BULq];22-22,22-22[UP3]	.(((((---(((((((((((((&)))))))))))))...))))).	GGAGGC---GGAGGAGACCAGA&UUUGGUUUCCUCCAAUGUCUCA	2	0.701258
Study1	Zm00001eb209550T001:1803	zma-miR2275a-nb	Zm00001eb209550	1791	1812	1803	-37.1	-25.78	0.694879	11	4-14,1809-1799;18-21,1795-1792	1-3,1812-1810[UP5];15-17,1798-1796[SIL];22-22,1791-1791[UP3]	.((((...(((((((((((...&...)))))))))))...)))).	GGAGAAGGUGGAGGAGGCCCUC&UUUGGUUUCCUCCAAUGUCUCA	2	0.99787
Study1	Zm00001eb211480T001:24	zma-miR2275a-nb	Zm00001eb211480	11	33	24	-37.1	-24.7	0.665768	10.5	2-4,32-30;6-13,28-21;16-21,17-12	1-1,33-33[UP5];5-5,29-29[SIL];14-15,20-18[AILt];22-22,11-11[UP3]	.((((((...((((((((.(((.&.))).))))))))-..)))))).	AGAGGCAGCCGGAGGAGGGCGAC&UUUGGUUUCCUCC-AAUGUCUCA	2	0.999998
Study1	Zm00001eb212150T001:317	zma-miR2275a-nb	Zm00001eb212150	305	326	317	-37.1	-24.4	0.657682	13	5-13,322-314;16-21,311-306	1-4,326-323[UP5];14-15,313-312[SIL];22-22,305-305[UP3]	.((((((..(((((((((....&....)))))))))..)))))).	GGAGGCGGAGGAGGAGGCGCUC&UUUGGUUUCCUCCAAUGUCUCA	2	1
Study1	Zm00001eb222570T001:2184	zma-miR2275a-nb	Zm00001eb222570	2172	2193	2184	-37.1	-26.6	0.716981	7	1-4,2193-2190;7-14,2187-2180;16-22,2178-2172	5-6,2189-2188[SIL];15-15,2179-2179[SIL]	(((((((.((((((((..((((&))))..)))))))).)))))))	UGAGGCGAUGGAGGAAGACGAA&UUUGGUUUCCUCCAAUGUCUCA	2	0.947003
Study1	Zm00001eb229930T001:1770	zma-miR2275a-nb	Zm00001eb229930	1758	1779	1770	-37.1	-25.78	0.694879	11	4-14,1776-1766;18-21,1762-1759	1-3,1779-1777[UP5];15-17,1765-1763[SIL];22-22,1758-1758[UP3]	.((((...(((((((((((...&...)))))))))))...)))).	GGAGAAGGUGGAGGAGGCCCUC&UUUGGUUUCCUCCAAUGUCUCA	2	0.997801
Study1	Zm00001eb230540T001:441	zma-miR2275a-nb	Zm00001eb230540	430	450	441	-37.1	-25.2	0.679245	7	2-6,449-445;8-17,443-434;19-21,433-431	1-1,450-450[UP5];7-7,444-444[SIL];18-18,x-x[BULq];22-22,430-430[UP3]	.(((-((((((((((.(((((.&.))))).)))))))))).))).	AGAG-CAUUGGAGGGUACUAAU&UUUGGUUUCCUCCAAUGUCUCA	2	0.999911
Study1	Zm00001eb261280T001:1800	zma-miR2275a-nb	Zm00001eb261280	1788	1809	1800	-37.1	-24.9	0.671159	8.5	1-6,1809-1804;8-14,1802-1796;17-20,1793-1790	7-7,1803-1803[SIL];15-16,1795-1794[SIL];21-22,1789-1788[UP3]	..((((..(((((((.((((((&)))))).)))))))..))))..	AUGGGCUGUGGAGGAUGCCAAG&UUUGGUUUCCUCCAAUGUCUCA	2	0.999992
Study1	Zm00001eb264880T002:987	zma-miR2275a-nb	Zm00001eb264880	975	996	987	-37.1	-25.66	0.691644	7.5	2-13,995-984;18-22,979-975	1-1,996-996[UP5];14-17,983-980[SIL]	(((((....((((((((((((.&.))))))))))))....)))))	UGAGGAAGAGGAGGAAGCCAGC&UUUGGUUUCCUCCAAUGUCUCA	2	0.998755
Study1	Zm00001eb275290T001:184	zma-miR2275a-nb	Zm00001eb275290	172	193	184	-37.1	-24.7	0.665768	12	5-13,189-181;16-21,178-173	1-4,193-190[UP5];14-15,180-179[SIL];22-22,172-172[UP3]	.((((((..(((((((((....&....)))))))))..)))))).	GGAGGCGGAGGAGGAGACAGGG&UUUGGUUUCCUCCAAUGUCUCA	2	0.999999
Study1	Zm00001eb279780T004:407	zma-miR2275a-nb	Zm00001eb279780	395	416	407	-37.1	-25.1	0.67655	8	3-13,414-404;15-20,402-397	1-2,416-415[UP5];14-14,403-403[SIL];21-22,396-395[UP3]	..((((((.(((((((((((..&..))))))))))).))))))..	CUGGAUAUGGGAGGAAACCGCA&UUUGGUUUCCUCCAAUGUCUCA	2	0.999944
Study1	Zm00001eb316810T001:849	zma-miR2275a-nb	Zm00001eb316810	836	857	849	-37.1	-25.2	0.679245	7.5	1-7,857-851;9-16,850-843;17-21,841-837	8-8,x-x[BULq];x-x,842-842[BULt];22-22,836-836[UP3]	.(((((.((((((((-(((((((&))))))).))))))))-))))).	AGAGGCAAUUGGAGG-AGCUGAA&UUUGGUUUCCUCCAAU-GUCUCA	2	0.999921
Study1	Zm00001eb320200T002:15	zma-miR2275a-nb	Zm00001eb320200	2	24	15	-37.1	-25.7	0.692722	8	2-13,23-12;16-19,9-6;20-22,4-2	1-1,24-24[UP5];14-15,11-10[SIL];x-x,5-5[BULt]	(((.((((..((((((((((((.&.))))))))))))..))))-)))	UGACGGCGGAGGGGGAGGCCAAG&UUUGGUUUCCUCCAAUGUC-UCA	2	0.99862
Study1	Zm00001eb321560T001:1426	zma-miR2275a-nb	Zm00001eb321560	1413	1435	1426	-37.1	-29.7	0.800539	5.5	1-17,1435-1419;19-22,1416-1413	18-18,1418-1417[AILt]	((((..(((((((((((((((((&)))))))))))))))))-.))))	UGAGCUUAUUGGGGGAAGCCAGA&UUUGGUUUCCUCCAAUG-UCUCA	2	0.276576
Study1	Zm00001eb355990T001:78	zma-miR2275a-nb	Zm00001eb355990	68	87	78	-37.1	-24.3	0.654987	6.5	2-6,86-82;8-14,80-74;16-17,73-72;19-22,71-68	1-1,87-87[UP5];7-7,81-81[SIL];15-15,x-x[BULq];18-18,x-x[BULq]	((((-((-(((((((.(((((.&.))))).))))))).)).))))	UGAG-CG-UGGAGGACGCCAAG&UUUGGUUUCCUCCAAUGUCUCA	2	1
Study1	Zm00001eb387510T001:237	zma-miR2275a-nb	Zm00001eb387510	226	246	237	-37.1	-26.2	0.706199	7.5	1-6,246-241;8-13,239-234;16-21,232-227	7-7,240-240[SIL];14-15,233-233[AILq];22-22,226-226[UP3]	.((((((.-((((((.((((((&)))))).))))))..)))))).	GGAGGCGG-GGAGGAUACCGAG&UUUGGUUUCCUCCAAUGUCUCA	2	0.981015
Study1	Zm00001eb395500T001:483	zma-miR2275a-nb	Zm00001eb395500	471	492	483	-37.1	-24.38	0.657143	8	2-7,491-486;9-13,484-480;17-21,476-472	1-1,492-492[UP5];8-8,485-485[SIL];14-16,479-477[SIL];22-22,471-471[UP3]	.(((((...(((((.((((((.&.)))))).)))))...))))).	CGAGACCGCGGAGGCGACCAAG&UUUGGUUUCCUCCAAUGUCUCA	2	1
Study1	Zm00001eb433670T001:201	zma-miR2275a-nb	Zm00001eb433670	184	210	201	-37.1	-24.6	0.663073	17	2-6,209-205;9-10,202-201;11-22,195-184	1-1,210-210[UP5];7-8,204-203[SIL];x-x,200-196[BULt]	((((((((((((.....((..(((((.&.)))))..))-----))))))))))))	UGGGGCAUUGGAUACAAGGUUGCCAAG&UUUGGUUUCC-----UCCAAUGUCUCA	2	0.999999
Study1	Zm00001eb012790T001:115	zma-miR319b	Zm00001eb012790	103	125	115	-43	-28.2	0.655814	13	4-8,122-118;11-14,114-111;15-21,109-103	1-3,125-123[UP5];9-10,117-115[AILt];x-x,110-110[BULt]	(((((((.((((...(((((...&...)))))-..))))-)))))))	GGGGAGCGGCCCGACCAGUCGCC&UUGGACUG-AAGGGU-GCUCCCU	2	0.994675
Study1	Zm00001eb047610T002:1525	zma-miR319b	Zm00001eb047610	1515	1534	1525	-43	-30.3	0.704651	5.5	1-7,1534-1528;9-15,1526-1520;17-21,1519-1515	8-8,1527-1527[SIL];16-16,x-x[BULq]	(((((-(((((((.(((((((&))))))).))))))).)))))	GGGGA-UGCCCUUGGGUCCAA&UUGGACUGAAGGGUGCUCCCU	2	0.668962
Study1	Zm00001eb215400T001:130	zma-miR319b	Zm00001eb215400	119	138	130	-43	-28.1	0.653488	10.5	2-3,137-136;5-9,134-130;12-21,128-119	1-1,138-138[UP5];4-4,135-135[SIL];10-11,129-129[AILq]	((((((((((.-(((((.((.&.)).)))))..))))))))))	GGGGGGCGCCG-UCGGUGCGC&UUGGACUGAAGGGUGCUCCCU	0	0.1797
Study1	Zm00001eb394840T001:226	zma-miR319b	Zm00001eb394840	215	237	226	-43	-28.5	0.662791	9	2-4,236-234;5-8,232-229;10-21,226-215	1-1,237-237[UP5];x-x,233-233[BULt];9-9,228-227[AILt]	((((((((((((..((((.(((.&.)))-))))-.))))))))))))	AGGGAGUGCCCUGGCAGUGUCAC&UUGG-ACUG-AAGGGUGCUCCCU	2	0.987208
Study1	Zm00001eb018830T002:276	zma-miRf444b-nb	Zm00001eb018830	263	285	276	-40.1	-27.5	0.685786	9	2-6,284-280;8-15,278-271;17-19,267-265	1-1,285-285[UP5];7-7,279-279[SIL];16-16,270-268[AILt];20-21,264-263[UP3]	..(((...((((((((.(((((.&.))))).))))))))--.)))..	ACGCUGGGGAGGCAGCUGCUGCC&UGCAGUUGCUGCCUC--AAGCUU	2	1
Study1	Zm00001eb019800T005:1775	zma-miRf444b-nb	Zm00001eb019800	1764	1784	1775	-40.1	-26.1	0.650873	11	4-15,1781-1770;18-21,1767-1764	1-3,1784-1782[UP5];16-17,1769-1768[SIL]	((((..((((((((((((...&...))))))))))))..))))	GAGUGAGAGGCGGCGGCUUGA&UGCAGUUGCUGCCUCAAGCUU	1	0.922475
Study1	Zm00001eb053410T001:793	zma-miRf444b-nb	Zm00001eb053410	782	803	793	-40.1	-26.8	0.668329	8.5	1-4,803-800;6-9,798-795;10-15,793-788;17-21,786-782	5-5,799-799[SIL];x-x,794-794[BULt];16-16,787-787[SIL]	(((((.((((((.((((.((((&)))).))))-)))))).)))))	GAGCUGGAGGUGUGCAGGUGCA&UGCAGUUGC-UGCCUCAAGCUU	2	1
Study1	Zm00001eb053720T002:228	zma-miRf444b-nb	Zm00001eb053720	217	236	228	-40.1	-26.7	0.665835	9	3-6,234-231;8-15,230-223;18-21,220-217	1-2,236-235[UP5];7-7,x-x[BULq];16-17,222-221[SIL]	((((..((((((((-((((..&..)))).))))))))..))))	AAGCGGGAGGCGGC-GCUGAA&UGCAGUUGCUGCCUCAAGCUU	2	1
Study1	Zm00001eb066470T001:200	zma-miRf444b-nb	Zm00001eb066470	189	209	200	-40.1	-30.8	0.76808	6	3-10,207-200;12-21,198-189	1-2,209-208[UP5];11-11,199-199[SIL]	((((((((((.((((((((..&..)))))))).))))))))))	AAGCUUGAGGGAGCAAUUGGU&UGCAGUUGCUGCCUCAAGCUU	2	0.756707
Study1	Zm00001eb091540T001:602	zma-miRf444b-nb	Zm00001eb091540	591	611	602	-40.1	-32.5	0.810474	6	1-16,611-596	17-21,595-591[UP3]	.....((((((((((((((((&)))))))))))))))).....	GUCACUGAGGCAGCAGCUGCA&UGCAGUUGCUGCCUCAAGCUU	0	0.0116657
Study1	Zm00001eb102050T001:2937	zma-miRf444b-nb	Zm00001eb102050	2926	2944	2937	-40.1	-29.3	0.730673	5	1-3,2944-2942;5-6,2941-2940;8-21,2939-2926	4-4,x-x[BULq];7-7,x-x[BULq]	((((((((((((((-((-(((&))).)).))))))))))))))	AAGCUUGAGGCAGC-AC-GUA&UGCAGUUGCUGCCUCAAGCUU	2	0.979127
Study1	Zm00001eb139650T001:2421	zma-miRf444b-nb	Zm00001eb139650	2411	2430	2421	-40.1	-28.4	0.708229	7	1-5,2430-2426;7-16,2424-2415;18-19,2414-2413	6-6,2425-2425[SIL];17-17,x-x[BULq];20-21,2412-2411[UP3]	..((-((((((((((.(((((&))))).)))))))))).))..	AUGC-UGAGGCAGCGUUUGCA&UGCAGUUGCUGCCUCAAGCUU	2	0.999338
Study1	Zm00001eb152970T001:2889	zma-miRf444b-nb	Zm00001eb152970	2878	2898	2889	-40.1	-27.5	0.685786	8	4-15,2895-2884;18-21,2881-2878	1-3,2898-2896[UP5];16-17,2883-2882[SIL]	((((..((((((((((((...&...))))))))))))..))))	AAGCGGGAGGCAGUAACUAUU&UGCAGUUGCUGCCUCAAGCUU	2	1
Study1	Zm00001eb173190T002:751	zma-miRf444b-nb	Zm00001eb173190	739	760	751	-40.1	-26.6	0.663342	6	1-12,760-749;13-17,747-743;20-21,740-739	x-x,748-748[BULt];18-19,742-741[SIL]	((..(((((.((((((((((((&))))))))))))-)))))..))	GAUGUUGGGAGCAGCAAUUGCA&UGCAGUUGCUGC-CUCAAGCUU	2	1
Study1	Zm00001eb200150T001:270	zma-miRf444b-nb	Zm00001eb200150	259	278	270	-40.1	-27.9	0.695761	9	2-3,277-276;6-19,274-261	1-1,278-278[UP5];4-5,275-275[AILq];20-21,260-259[UP3]	..((((((((((((((.-((.&.))..))))))))))))))..	CUGCUUGAGGCAGUAGA-GCG&UGCAGUUGCUGCCUCAAGCUU	2	0.999985
Study1	Zm00001eb204940T002:1785	zma-miRf444b-nb	Zm00001eb204940	1775	1794	1785	-40.1	-30.6	0.763092	6	1-15,1794-1780;18-20,1778-1776	16-17,1779-1779[AILq];21-21,1775-1775[UP3]	.(((.-(((((((((((((((&)))))))))))))))..))).	UGGUG-GAGGCAGCAGCUGUA&UGCAGUUGCUGCCUCAAGCUU	2	0.800293
Study1	Zm00001eb205630T001:429	zma-miRf444b-nb	Zm00001eb205630	418	438	429	-40.1	-33.2	0.82793	5.5	3-17,436-422;19-21,420-418	1-2,438-437[UP5];18-18,421-421[SIL]	(((.(((((((((((((((..&..))))))))))))))).)))	GAGGUUGAGGCAGCAGCUGAG&UGCAGUUGCUGCCUCAAGCUU	1	0.0104771
Study1	Zm00001eb205660T001:429	zma-miRf444b-nb	Zm00001eb205660	418	438	429	-40.1	-33.2	0.82793	5.5	3-17,436-422;19-21,420-418	1-2,438-437[UP5];18-18,421-421[SIL]	(((.(((((((((((((((..&..))))))))))))))).)))	GAGGUUGAGGCAGCAGCUGAG&UGCAGUUGCUGCCUCAAGCUU	2	0.152808
Study1	Zm00001eb205670T001:429	zma-miRf444b-nb	Zm00001eb205670	418	438	429	-40.1	-33.2	0.82793	5.5	3-17,436-422;19-21,420-418	1-2,438-437[UP5];18-18,421-421[SIL]	(((.(((((((((((((((..&..))))))))))))))).)))	GAGGUUGAGGCAGCAGCUGAG&UGCAGUUGCUGCCUCAAGCUU	0	0.00501635
Study1	Zm00001eb205700T002:408	zma-miRf444b-nb	Zm00001eb205700	397	417	408	-40.1	-33.2	0.82793	5.5	3-17,415-401;19-21,399-397	1-2,417-416[UP5];18-18,400-400[SIL]	(((.(((((((((((((((..&..))))))))))))))).)))	GAGGUUGAGGCAGCAGCUGAG&UGCAGUUGCUGCCUCAAGCUU	2	0.118689
Study1	Zm00001eb205710T002:429	zma-miRf444b-nb	Zm00001eb205710	418	438	429	-40.1	-33.2	0.82793	5.5	3-17,436-422;19-21,420-418	1-2,438-437[UP5];18-18,421-421[SIL]	(((.(((((((((((((((..&..))))))))))))))).)))	GAGGUUGAGGCAGCAGCUGAG&UGCAGUUGCUGCCUCAAGCUU	2	0.146092
Study1	Zm00001eb220140T002:1932	zma-miRf444b-nb	Zm00001eb220140	1921	1947	1932	-40.1	-26.5	0.660848	18	2-7,1946-1941;8-9,1934-1933;11-21,1931-1921	1-1,1947-1947[UP5];x-x,1940-1935[BULt];10-10,1932-1932[SIL]	(((((((((((.((......((((((.&.))))))------)).)))))))))))	AAGCUUGAGGCUGCCAACAAGGCUGUC&UGCAGUU------GCUGCCUCAAGCUU	2	1
Study1	Zm00001eb221690T004:1159	zma-miRf444b-nb	Zm00001eb221690	1148	1168	1159	-40.1	-29.9	0.745636	4.5	1-4,1168-1165;6-13,1163-1156;16-21,1153-1148	5-5,1164-1164[SIL];14-15,1155-1154[SIL]	((((((..((((((((.((((&)))).))))))))..))))))	AGGCUUUUGGCAGCAAGUGCA&UGCAGUUGCUGCCUCAAGCUU	2	0.926742
Study1	Zm00001eb229990T001:3022	zma-miRf444b-nb	Zm00001eb229990	3010	3030	3022	-40.1	-27.5	0.685786	6.5	2-3,3029-3028;5-10,3027-3022;11-16,3020-3015;18-21,3013-3010	1-1,3030-3030[UP5];4-4,x-x[BULq];x-x,3021-3021[BULt];17-17,3014-3014[SIL]	((((.((((((.((((((-((.&.)).))))))-)))))).))))	GAGCGUGAGGCAAGCAAC-GCG&UGCAGUUGCU-GCCUCAAGCUU	2	0.999999
Study1	Zm00001eb240020T002:643	zma-miRf444b-nb	Zm00001eb240020	629	652	643	-40.1	-26.5	0.660848	9.5	1-3,652-650;5-13,648-640;17-21,633-629	4-4,649-649[SIL];14-16,639-634[AILt]	(((((......(((((((((.(((&))).)))))))))---...)))))	GAGCUGGUAGUGGCAGCAGCGGCA&UGCAGUUGCUGCC---UCAAGCUU	2	1
Study1	Zm00001eb251230T004:499	zma-miRf444b-nb	Zm00001eb251230	489	508	499	-40.1	-26.2	0.653367	9.5	1-3,508-506;5-15,504-494;18-20,492-490	4-4,505-505[SIL];16-17,493-493[AILq];21-21,489-489[UP3]	.(((.-(((((((((((.(((&))).)))))))))))..))).	CGGCG-GAGGCGGCGGCGGUA&UGCAGUUGCUGCCUCAAGCUU	2	1
Study1	Zm00001eb258950T002:1240	zma-miRf444b-nb	Zm00001eb258950	1228	1249	1240	-40.1	-28	0.698254	6.5	1-7,1249-1243;9-15,1241-1235;18-21,1231-1228	8-8,1242-1242[SIL];16-17,1234-1232[AILt]	((((...(((((((.(((((((&))))))).)))))))-..))))	AAGCGCCGGGGCAGAGACUGCA&UGCAGUUGCUGCCUC-AAGCUU	2	0.999959
Study1	Zm00001eb287450T001:278	zma-miRf444b-nb	Zm00001eb287450	266	287	278	-40.1	-30	0.74813	6	1-13,287-275;15-15,273-273;18-21,269-266	14-14,274-274[SIL];16-17,272-270[AILt]	((((...(.(((((((((((((&))))))))))))).)-..))))	GGGCGGCGUGGCAGCAGCUGCA&UGCAGUUGCUGCCUC-AAGCUU	2	0.920723
Study1	Zm00001eb292340T001:18	zma-miRf444b-nb	Zm00001eb292340	5	27	18	-40.1	-28.9	0.720698	8.5	2-3,26-25;5-15,23-13;16-20,10-6	1-1,27-27[UP5];4-4,24-24[SIL];x-x,12-11[BULt];21-21,5-5[UP3]	.(((((..(((((((((((.((.&.)).)))))))))))--))))).	CGGCUUCGGAGGCGGCAGCGGCG&UGCAGUUGCUGCCUC--AAGCUU	2	0.994238
Study1	Zm00001eb293240T004:1133	zma-miRf444b-nb	Zm00001eb293240	1122	1143	1133	-40.1	-32.9	0.820449	6.5	1-5,1143-1139;7-20,1136-1123	6-6,1138-1137[AILt];21-21,1122-1122[UP3]	.((((((((((((((..(((((&)))))-.)))))))))))))).	UGGCUUGAGGCAGCAUUUUGCA&UGCAG-UUGCUGCCUCAAGCUU	1	0.0148556
Study1	Zm00001eb296580T001:618	zma-miRf444b-nb	Zm00001eb296580	607	627	618	-40.1	-32.6	0.812968	3.5	1-12,627-616;15-21,613-607	13-14,615-614[SIL]	(((((((..((((((((((((&))))))))))))..)))))))	GAGCUUGCUGCAGCAGCUGCA&UGCAGUUGCUGCCUCAAGCUU	1	0.0197583
Study1	Zm00001eb296740T001:141	zma-miRf444b-nb	Zm00001eb296740	130	149	141	-40.1	-26.6	0.663342	8	2-6,148-144;8-9,142-141;11-15,140-136;17-21,134-130	1-1,149-149[UP5];7-7,143-143[SIL];10-10,x-x[BULq];16-16,135-135[SIL]	(((((.(((((-((.(((((.&.))))).)).))))).)))))	GAGCUGGGGGC-GCUGCUGCG&UGCAGUUGCUGCCUCAAGCUU	2	1
Study1	Zm00001eb318150T002:108	zma-miRf444b-nb	Zm00001eb318150	96	117	108	-40.1	-30.5	0.760599	8	2-15,116-103;18-21,99-96	1-1,117-117[UP5];16-17,102-100[AILt]	((((...((((((((((((((.&.))))))))))))))-..))))	AGGCGGCGGGGCGGCGGCUGCC&UGCAGUUGCUGCCUC-AAGCUU	2	0.828116
Study1	Zm00001eb352190T002:168	zma-miRf444b-nb	Zm00001eb352190	157	177	168	-40.1	-27.1	0.67581	9	2-3,176-175;5-15,173-163;18-20,160-158	1-1,177-177[UP5];4-4,174-174[SIL];16-17,162-161[SIL];21-21,157-157[UP3]	.(((..(((((((((((.((.&.)).)))))))))))..))).	CAGCAGGAGGCGGCGAUCGCG&UGCAGUUGCUGCCUCAAGCUU	2	1
Study1	Zm00001eb387640T001:225	zma-miRf444b-nb	Zm00001eb387640	215	234	225	-40.1	-26.1	0.650873	9.5	2-3,233-232;5-15,230-220;18-20,218-216	1-1,234-234[UP5];4-4,231-231[SIL];16-17,219-219[AILq];21-21,215-215[UP3]	.(((.-(((((((((((.((.&.)).)))))))))))..))).	CGGCC-GAGGCGGCGGCGGCG&UGCAGUUGCUGCCUCAAGCUU	2	1
Study1	Zm00001eb398370T001:218	zma-miRf444b-nb	Zm00001eb398370	205	227	218	-40.1	-31.16	0.777057	6.5	1-14,227-214;18-21,208-205	15-17,213-209[AILt]	((((.....((((((((((((((&))))))))))))))--...))))	GAGCGCCACAGGCAGCAGCUGCA&UGCAGUUGCUGCCU--CAAGCUU	2	0.65563
Study1	Zm00001eb430100T001:76	zma-miRf444b-nb	Zm00001eb430100	65	86	76	-40.1	-27.1	0.67581	8.5	1-3,86-84;5-7,82-80;8-15,78-71;18-21,68-65	4-4,83-83[SIL];x-x,79-79[BULt];16-17,70-69[SIL]	((((..((((((((.(((.(((&))).)))-))))))))..))))	GAGCCGGAGGCGGCAAGCAGCA&UGCAGUU-GCUGCCUCAAGCUU	2	1
Study1	Zm00001eb004470T001:752	zma-miR5054-nb	Zm00001eb004470	743	763	752	-42.1	-27.7	0.657957	7.5	1-6,763-758;7-8,756-755;9-16,753-746;17-17,744-744	x-x,757-757[BULt];x-x,754-754[BULt];x-x,745-745[BULt];18-18,743-743[UP3]	.(.((((((((.((.((((((&))))))-))-))))))))-).	AGAGCGCCGAUGCGUUGGGGG&UCCCCA-CG-GUCGGCGC-CA	2	1
Study1	Zm00001eb014250T001:923	zma-miR5054-nb	Zm00001eb014250	914	938	923	-42.1	-28.6	0.679335	15	1-3,938-936;4-5,934-933;6-10,927-923;11-17,921-915	x-x,935-935[BULt];x-x,932-928[BULt];x-x,922-922[BULt];18-18,914-914[UP3]	.(((((((.(((((.....((.(((&)))-))-----)))))-))))))).	CGGCGCCGAACCGUGCGCAGGCGGA&UCC-CC-----ACGGU-CGGCGCCA	2	1
Study1	Zm00001eb015550T001:127	zma-miR5054-nb	Zm00001eb015550	119	135	127	-42.1	-28.9	0.686461	7	2-5,134-131;7-11,130-126;13-17,124-120	1-1,135-135[UP5];6-6,x-x[BULq];12-12,125-125[SIL];18-18,119-119[UP3]	.(((((.(((((-((((.&.)))).))))).))))).	CGGCGCGGAUCG-GGGGC&UCCCCACGGUCGGCGCCA	2	1
Study1	Zm00001eb016960T001:13	zma-miR5054-nb	Zm00001eb016960	5	23	13	-42.1	-28.9	0.686461	7	1-3,23-21;4-5,19-18;7-11,16-12;13-17,10-6	x-x,20-20[BULt];6-6,17-17[SIL];12-12,11-11[SIL];18-18,5-5[UP3]	.(((((.(((((.((.(((&)))-)).))))).))))).	CGGCGCAGACCGCGGAGGA&UCC-CCACGGUCGGCGCCA	2	1
Study1	Zm00001eb032690T001:281	zma-miR5054-nb	Zm00001eb032690	273	290	281	-42.1	-28.5	0.67696	8	3-7,288-284;9-12,282-279;14-17,277-274	1-2,290-289[UP5];8-8,283-283[SIL];13-13,278-278[SIL];18-18,273-273[UP3]	.((((.((((.(((((..&..))))).)))).)))).	AGGCGGCGGCGGUGGGUA&UCCCCACGGUCGGCGCCA	2	1
Study1	Zm00001eb035970T002:1078	zma-miR5054-nb	Zm00001eb035970	1068	1091	1078	-42.1	-30.5	0.724466	14	1-3,1091-1089;4-10,1084-1078;11-17,1075-1069	x-x,1088-1085[BULt];x-x,1077-1076[BULt];18-18,1068-1068[UP3]	.(((((((..(((((((....(((&)))----)))))))--))))))).	CGGCGCCGUCGCCGUGGCCCUGGA&UCC----CCACGGU--CGGCGCCA	2	1
Study1	Zm00001eb036970T001:812	zma-miR5054-nb	Zm00001eb036970	804	824	812	-42.1	-29.2	0.693587	8	1-2,824-823;3-7,821-817;8-12,814-810;14-17,808-805	x-x,822-822[BULt];x-x,816-815[BULt];13-13,809-809[SIL];18-18,804-804[UP3]	.((((.(((((..(((((.((&))-)))))--))))).)))).	CGGCGGCGACCGGGUGGGUGA&UC-CCCAC--GGUCGGCGCCA	2	1
Study1	Zm00001eb039370T003:2632	zma-miR5054-nb	Zm00001eb039370	2625	2642	2632	-42.1	-28.1	0.667458	5	1-3,2642-2640;4-12,2638-2630;14-16,2629-2627	x-x,2639-2639[BULt];13-13,x-x[BULq];17-18,2626-2625[UP3]	..(((-(((((((((.(((&)))-))))))))).)))..	AAGCG-CGACCGUGGAGGA&UCC-CCACGGUCGGCGCCA	1	0.99427
Study1	Zm00001eb040560T001:334	zma-miR5054-nb	Zm00001eb040560	326	343	334	-42.1	-27.7	0.657957	6	2-4,342-340;6-14,338-330;16-17,328-327	1-1,343-343[UP5];5-5,339-339[SIL];15-15,329-329[SIL];18-18,326-326[UP3]	.((.(((((((((.(((.&.))).))))))))).)).	CGGAGCCGGCCGUCGGGC&UCCCCACGGUCGGCGCCA	2	1
Study1	Zm00001eb042850T001:428	zma-miR5054-nb	Zm00001eb042850	420	438	428	-42.1	-28.6	0.679335	6.5	1-2,438-437;4-8,435-431;9-17,429-421	3-3,436-436[SIL];x-x,430-430[BULt];18-18,420-420[UP3]	.(((((((((.(((((.((&)).)))))-))))))))).	CGGCGUCGGCGCGUGGCGA&UCCCCACG-GUCGGCGCCA	2	1
Study1	Zm00001eb046430T001:164	zma-miR5054-nb	Zm00001eb046430	156	171	164	-42.1	-27.7	0.657957	7	2-8,170-164;11-17,163-157	1-1,171-171[UP5];9-10,x-x[BULq];18-18,156-156[UP3]	.(((((((--(((((((.&.)))))))..))))))).	CGGCGCUG--CGUGGGGC&UCCCCACGGUCGGCGCCA	2	1
Study1	Zm00001eb047200T002:1265	zma-miR5054-nb	Zm00001eb047200	1257	1280	1265	-42.1	-27.4	0.650831	18	1-5,1280-1276;6-8,1268-1266;10-17,1265-1258	x-x,1275-1269[BULt];9-9,x-x[BULq];18-18,1257-1257[UP3]	.((((((((-(((.......(((((&)))))-------))).)))))))).	GGGCGCCGG-CGUCUCCAUCGGGGA&UCCCC-------ACGGUCGGCGCCA	2	1
Study1	Zm00001eb051620T001:630	zma-miR5054-nb	Zm00001eb051620	621	639	630	-42.1	-32.2	0.764846	7	2-5,638-635;7-11,633-629;12-17,627-622	1-1,639-639[UP5];6-6,634-634[SIL];x-x,628-628[BULt];18-18,621-621[UP3]	.((((((.(((((.((((.&.)))).)))))-)))))).	GGGCGCCGGGCCGCGGGGC&UCCCCACGGUC-GGCGCCA	1	0.331319
Study1	Zm00001eb054040T001:2549	zma-miR5054-nb	Zm00001eb054040	2541	2557	2549	-42.1	-27.7	0.657957	7	2-4,2556-2554;7-9,2551-2549;11-18,2548-2541	1-1,2557-2557[UP5];5-6,2553-2552[SIL];10-10,x-x[BULq]	((((((((-(((..(((.&.)))..))).))))))))	UGGCGCCG-CCGCAGGGC&UCCCCACGGUCGGCGCCA	2	1
Study1	Zm00001eb055050T001:569	zma-miR5054-nb	Zm00001eb055050	561	580	569	-42.1	-27.5	0.653207	8.5	2-3,579-578;4-5,575-574;7-18,572-561	1-1,580-580[UP5];x-x,577-576[BULt];6-6,573-573[SIL]	((((((((((((.((..((.&.))--)).))))))))))))	UGGUGCUGACCGCGGUCGGU&UCC--CCACGGUCGGCGCCA	2	1
Study1	Zm00001eb058470T004:34	zma-miR5054-nb	Zm00001eb058470	23	43	34	-42.1	-29.3	0.695962	8	2-11,42-33;12-15,30-27;16-17,25-24	1-1,43-43[UP5];x-x,32-31[BULt];x-x,26-26[BULt];18-18,23-23[UP3]	.((.((((..((((((((((.&.))))))))))--))))-)).	GGGCCGCCCUGACUGUGGGGC&UCCCCACGGUC--GGCG-CCA	1	0.932282
Study1	Zm00001eb062450T001:301	zma-miR5054-nb	Zm00001eb062450	293	310	301	-42.1	-30.2	0.71734	6.5	2-5,309-306;7-17,304-294	1-1,310-310[UP5];6-6,305-305[SIL];18-18,293-293[UP3]	.(((((((((((.((((.&.)))).))))))))))).	AGGUGCUGAUCGCGGGGU&UCCCCACGGUCGGCGCCA	2	1
Study1	Zm00001eb070790T001:998	zma-miR5054-nb	Zm00001eb070790	989	1008	998	-42.1	-28.2	0.669834	8	1-5,1008-1004;8-14,1000-994;15-18,992-989	6-7,1003-1001[AILt];x-x,993-993[BULt]	((((.(((((((...(((((&)))))-..)))))))-))))	UGGCUGCUGACCACCGGGGA&UCCCC-ACGGUCGGC-GCCA	2	1
Study1	Zm00001eb075060T001:103	zma-miR5054-nb	Zm00001eb075060	95	113	103	-42.1	-30.8	0.731591	6	1-3,113-111;4-17,109-96	x-x,110-110[BULt];18-18,95-95[UP3]	.((((((((((((((.(((&)))-)))))))))))))).	CGGCGCCGGUUGUGGAGGA&UCC-CCACGGUCGGCGCCA	2	1
Study1	Zm00001eb076800T001:290	zma-miR5054-nb	Zm00001eb076800	282	305	290	-42.1	-28.56	0.678385	17	1-5,305-301;7-14,293-286;16-17,284-283	6-6,300-294[AILt];15-15,285-285[SIL];18-18,282-282[UP3]	.((.((((((((.......(((((&)))))------.)))))))).)).	GGGGGCCGGCCGCGCCCAGGGGGA&UCCCC------ACGGUCGGCGCCA	2	1
Study1	Zm00001eb084480T002:232	zma-miR5054-nb	Zm00001eb084480	224	241	232	-42.1	-37	0.87886	3	1-14,241-228;16-17,226-225	15-15,227-227[SIL];18-18,224-224[UP3]	.((.((((((((((((((&)))))))))))))).)).	AGGGGCUGACCGUGGGGA&UCCCCACGGUCGGCGCCA	2	0.204672
Study1	Zm00001eb084870T001:203	zma-miR5054-nb	Zm00001eb084870	194	212	203	-42.1	-31.4	0.745843	6	1-5,212-208;7-14,206-199;16-17,196-195	6-6,207-207[SIL];15-15,198-197[AILt];18-18,194-194[UP3]	.((..((((((((.(((((&))))).))))))))-.)).	GGGAGGCCGGCCGCGGGGA&UCCCCACGGUCGGC-GCCA	2	0.999995
Study1	Zm00001eb103030T001:2042	zma-miR5054-nb	Zm00001eb103030	2034	2051	2042	-42.1	-33.7	0.800475	4	1-12,2051-2040;14-18,2038-2034	13-13,2039-2039[SIL]	(((((.((((((((((((&)))))))))))).)))))	UGGUGGUGGCCGUGGGGG&UCCCCACGGUCGGCGCCA	2	0.898734
Study1	Zm00001eb105190T001:1081	zma-miR5054-nb	Zm00001eb105190	1072	1090	1081	-42.1	-31	0.736342	6	2-10,1089-1081;11-13,1079-1077;15-17,1075-1073	1-1,1090-1090[UP5];x-x,1080-1080[BULt];14-14,1076-1076[SIL];18-18,1072-1072[UP3]	.(((.(((.(((((((((.&.)))))))))-))).))).	CGGCACCGCGCCGUGGGGU&UCCCCACGGU-CGGCGCCA	2	1
Study1	Zm00001eb109330T001:722	zma-miR5054-nb	Zm00001eb109330	714	732	722	-42.1	-27.7	0.657957	9	2-6,731-727;9-17,723-715	1-1,732-732[UP5];7-8,726-724[AILt];18-18,714-714[UP3]	.(((((((((...(((((.&.)))))-..))))))))).	AGGCGCUGACAACUGGGGC&UCCCCA-CGGUCGGCGCCA	2	1
Study1	Zm00001eb122670T001:334	zma-miR5054-nb	Zm00001eb122670	326	343	334	-42.1	-29.7	0.705463	7	2-6,342-338;7-9,336-334;11-17,333-327	1-1,343-343[UP5];x-x,337-337[BULt];10-10,x-x[BULq];18-18,326-326[UP3]	.(((((((-(((.(((((.&.)))))-))).))))))).	GGGCGCCG-CUGCUGGGGU&UCCCCA-CGGUCGGCGCCA	2	1
Study1	Zm00001eb123460T002:188	zma-miR5054-nb	Zm00001eb123460	180	198	188	-42.1	-27.7	0.657957	8	2-3,197-196;4-7,194-191;9-12,189-186;14-17,184-181	1-1,198-198[UP5];x-x,195-195[BULt];8-8,190-190[SIL];13-13,185-185[SIL];18-18,180-180[UP3]	.((((.((((.((((.((.&.))-)))).)))).)))).	CGGCGGCGGCGGUGGAGGU&UCC-CCACGGUCGGCGCCA	2	1
Study1	Zm00001eb128830T002:67	zma-miR5054-nb	Zm00001eb128830	59	76	67	-42.1	-28.2	0.669834	8	4-13,73-64;15-17,62-60	1-3,76-74[UP5];14-14,63-63[SIL];18-18,59-59[UP3]	.(((.((((((((((...&...)))))))))).))).	CGGCACCGGCCGUGGCGC&UCCCCACGGUCGGCGCCA	1	0.992654
Study1	Zm00001eb134340T001:266	zma-miR5054-nb	Zm00001eb134340	258	276	266	-42.1	-28.1	0.667458	7	2-3,275-274;4-12,272-264;14-16,262-260	1-1,276-276[UP5];x-x,273-273[BULt];13-13,263-263[SIL];17-18,259-258[UP3]	..(((.(((((((((.((.&.))-))))))))).)))..	CCGCGGCGGCCGUGGAGGC&UCC-CCACGGUCGGCGCCA	2	1
Study1	Zm00001eb135190T001:1168	zma-miR5054-nb	Zm00001eb135190	1160	1178	1168	-42.1	-30.2	0.71734	6.5	1-3,1178-1176;4-11,1174-1167;13-17,1165-1161	x-x,1175-1175[BULt];12-12,1166-1166[SIL];18-18,1160-1160[UP3]	.(((((.((((((((.(((&)))-)))))))).))))).	AGGUGCGGAUCGUGGAGGA&UCC-CCACGGUCGGCGCCA	0	0.563001
Study1	Zm00001eb142250T004:909	zma-miR5054-nb	Zm00001eb142250	899	919	909	-42.1	-33.6	0.7981	8	1-6,919-914;7-10,912-909;11-17,906-900	x-x,913-913[BULt];x-x,908-907[BULt];18-18,899-899[UP3]	.(((((((..((((.((((((&))))))-))))--))))))).	CGGCGCCGAUGCCGAUGGGGA&UCCCCA-CGGU--CGGCGCCA	2	0.907159
Study1	Zm00001eb145580T002:119	zma-miR5054-nb	Zm00001eb145580	111	133	119	-42.1	-28.6	0.679335	15	3-9,131-125;10-17,119-112	1-2,133-132[UP5];x-x,124-120[BULt];18-18,111-111[UP3]	.((((((((.....(((((((..&..)))))))-----)))))))).	CGGCGCUGACAAGCCCGUGGGCA&UCCCCACGG-----UCGGCGCCA	2	1
Study1	Zm00001eb154690T001:542	zma-miR5054-nb	Zm00001eb154690	534	551	542	-42.1	-27.8	0.660333	8	3-8,549-544;10-11,542-541;13-18,539-534	1-2,551-550[UP5];9-9,543-543[SIL];12-12,540-540[SIL]	((((((.((.((((((..&..)))))).)).))))))	UGGCGCAGGGCGUGGGAA&UCCCCACGGUCGGCGCCA	2	1
Study1	Zm00001eb154710T001:542	zma-miR5054-nb	Zm00001eb154710	534	551	542	-42.1	-27.8	0.660333	8	3-8,549-544;10-11,542-541;13-18,539-534	1-2,551-550[UP5];9-9,543-543[SIL];12-12,540-540[SIL]	((((((.((.((((((..&..)))))).)).))))))	UGGCGCAGGGCGUGGGAA&UCCCCACGGUCGGCGCCA	2	1
Study1	Zm00001eb155320T001:1088	zma-miR5054-nb	Zm00001eb155320	1080	1103	1088	-42.1	-31	0.736342	15	1-3,1103-1101;4-9,1094-1089;11-17,1087-1081	x-x,1100-1095[BULt];10-10,1088-1088[SIL];18-18,1080-1080[UP3]	.(((((((.((((((......(((&)))------)))))).))))))).	GGGCGCCGUCCGUGGCGCCAUGGA&UCC------CCACGGUCGGCGCCA	1	0.641589
Study1	Zm00001eb156310T002:540	zma-miR5054-nb	Zm00001eb156310	531	550	540	-42.1	-28.5	0.67696	8	2-3,549-548;4-5,546-545;7-13,543-537;14-17,535-532	1-1,550-550[UP5];x-x,547-547[BULt];6-6,544-544[SIL];x-x,536-536[BULt];18-18,531-531[UP3]	.((((.(((((((.((.((.&.))-)).)))))))-)))).	CGGCGCCCGGCCGCGGCGGC&UCC-CCACGGUCGG-CGCCA	1	0.985674
Study1	Zm00001eb161610T002:443	zma-miR5054-nb	Zm00001eb161610	435	452	443	-42.1	-30.1	0.714964	6	2-7,451-446;9-12,444-441;14-18,439-435	1-1,452-452[UP5];8-8,445-445[SIL];13-13,440-440[SIL]	(((((.((((.((((((.&.)))))).)))).)))))	UGGCGGUGGCGGUGGGGC&UCCCCACGGUCGGCGCCA	2	1
Study1	Zm00001eb177410T001:604	zma-miR5054-nb	Zm00001eb177410	596	613	604	-42.1	-32.1	0.76247	6	1-5,613-609;7-16,607-598	6-6,608-608[SIL];17-18,597-596[UP3]	..((((((((((.(((((&))))).))))))))))..	CUGCGCCGGCUGCGGGGA&UCCCCACGGUCGGCGCCA	2	0.997583
Study1	Zm00001eb192490T001:679	zma-miR5054-nb	Zm00001eb192490	671	691	679	-42.1	-28.1	0.667458	12	4-9,688-683;10-18,679-671	1-3,691-689[UP5];x-x,682-680[BULt]	(((((((((...((((((...&...))))))---)))))))))	UGGCGCCGGGCCCCGUGGCCA&UCCCCACGG---UCGGCGCCA	2	1
Study1	Zm00001eb194700T001:364	zma-miR5054-nb	Zm00001eb194700	357	374	364	-42.1	-29.6	0.703088	7	1-5,374-370;7-12,367-362;14-17,361-358	6-6,369-368[AILt];13-13,x-x[BULq];18-18,357-357[UP3]	.((((-((((((..(((((&)))))-.)))))).)))).	GGGCG-CGGCCGAGGGGGA&UCCCC-ACGGUCGGCGCCA	2	1
Study1	Zm00001eb202840T001:158	zma-miR5054-nb	Zm00001eb202840	150	167	158	-42.1	-29.4	0.698337	7	1-5,167-163;7-7,161-161;9-12,159-156;14-17,154-151	6-6,162-162[SIL];8-8,160-160[SIL];13-13,155-155[SIL];18-18,150-150[UP3]	.((((.((((.(.(((((&))))).).)))).)))).	CGGCGGCGGCGGCGGGGA&UCCCCACGGUCGGCGCCA	2	1
Study1	Zm00001eb205090T001:95	zma-miR5054-nb	Zm00001eb205090	87	105	95	-42.1	-28.5	0.67696	7.5	1-3,105-103;4-7,101-98;9-12,96-93;14-17,91-88	x-x,102-102[BULt];8-8,97-97[SIL];13-13,92-92[SIL];18-18,87-87[UP3]	.((((.((((.((((.(((&)))-)))).)))).)))).	GGGCGGCGGCGGUGGAGGG&UCC-CCACGGUCGGCGCCA	1	0.984249
Study1	Zm00001eb209610T001:209	zma-miR5054-nb	Zm00001eb209610	200	218	209	-42.1	-28	0.665083	5.5	1-3,218-216;4-9,214-209;11-14,208-205;15-18,203-200	x-x,215-215[BULt];10-10,x-x[BULq];x-x,204-204[BULt]	((((.((((-((((((.(((&)))-)))))).))))-))))	UGGCGGUCG-CCGUGGUGGA&UCC-CCACGGUCGGC-GCCA	2	1
Study1	Zm00001eb212470T001:20	zma-miR5054-nb	Zm00001eb212470	12	30	20	-42.1	-30.5	0.724466	6	1-3,30-28;4-8,26-22;10-12,20-18;14-17,16-13	x-x,27-27[BULt];9-9,21-21[SIL];13-13,17-17[SIL];18-18,12-12[UP3]	.((((.(((.(((((.(((&)))-))))).))).)))).	CGGCGGCGAGCGUGGUGGA&UCC-CCACGGUCGGCGCCA	2	1
Study1	Zm00001eb214130T001:376	zma-miR5054-nb	Zm00001eb214130	368	386	376	-42.1	-28.1	0.667458	7	1-3,386-384;4-4,382-382;6-16,380-370	x-x,383-383[BULt];5-5,381-381[SIL];17-18,369-368[UP3]	..(((((((((((.(.(((&)))-).)))))))))))..	CCGCGCCGGCCGUCGAGGA&UCC-CCACGGUCGGCGCCA	2	1
Study1	Zm00001eb218420T001:3028	zma-miR5054-nb	Zm00001eb218420	3020	3037	3028	-42.1	-27.5	0.653207	7.5	1-6,3037-3032;7-9,3030-3028;11-17,3027-3021	x-x,3031-3031[BULt];10-10,x-x[BULq];18-18,3020-3020[UP3]	.(((((((-(((.((((((&))))))-))).))))))).	AGGUGCUG-CUGCUGGGGA&UCCCCA-CGGUCGGCGCCA	2	1
Study1	Zm00001eb219790T002:1271	zma-miR5054-nb	Zm00001eb219790	1263	1279	1271	-42.1	-28.1	0.667458	5.5	2-9,1278-1271;11-14,1270-1267;16-18,1265-1263	1-1,1279-1279[UP5];10-10,x-x[BULq];15-15,1266-1266[SIL]	(((.((((-((((((((.&.)))))))).)))).)))	UGGGGUCG-CUGUGGGGU&UCCCCACGGUCGGCGCCA	2	1
Study1	Zm00001eb219820T002:181	zma-miR5054-nb	Zm00001eb219820	173	192	181	-42.1	-31.9	0.75772	8.5	1-3,192-190;4-5,188-187;7-17,184-174	x-x,189-189[BULt];6-6,186-185[AILt];18-18,173-173[UP3]	.(((((((((((..((.(((&)))-))-.))))))))))).	CGGCGCCGGCCGGCGGCGGG&UCC-CC-ACGGUCGGCGCCA	2	0.999092
Study1	Zm00001eb225200T001:694	zma-miR5054-nb	Zm00001eb225200	686	705	694	-42.1	-28.7	0.68171	8	2-4,704-702;5-6,700-699;7-16,697-688	1-1,705-705[UP5];x-x,701-701[BULt];x-x,698-698[BULt];17-18,687-686[UP3]	..((((((((((.((.(((.&.)))-))-))))))))))..	GCGCGCCGGCCGCUGAGGGC&UCCC-CA-CGGUCGGCGCCA	2	1
Study1	Zm00001eb235800T001:409	zma-miR5054-nb	Zm00001eb235800	399	419	409	-42.1	-28.4	0.674584	8	1-3,419-417;4-12,415-407;13-16,405-402;17-17,400-400	x-x,416-416[BULt];x-x,406-406[BULt];x-x,401-401[BULt];18-18,399-399[UP3]	.(.((((.(((((((((.(((&)))-)))))))))-))))-).	CGUGCGCGUGGCCGUGGAGGA&UCC-CCACGGUCG-GCGC-CA	2	1
Study1	Zm00001eb245850T002:1166	zma-miR5054-nb	Zm00001eb245850	1158	1177	1166	-42.1	-28.7	0.68171	7	1-4,1177-1174;6-8,1172-1170;9-18,1167-1158	5-5,1173-1173[SIL];x-x,1169-1168[BULt]	((((((((((..(((.((((&)))).)))--))))))))))	UGGCGCUGACGUCGUCGGGA&UCCCCACG--GUCGGCGCCA	2	1
Study1	Zm00001eb249680T001:216	zma-miR5054-nb	Zm00001eb249680	203	226	216	-42.1	-28.5	0.67696	16	1-5,226-222;7-8,220-219;9-10,217-216;11-17,210-204	6-6,221-221[SIL];x-x,218-218[BULt];x-x,215-211[BULt];18-18,203-203[UP3]	.(((((((.....((.((.(((((&))))).))-))-----))))))).	AGGCGCCGAAGCGGCGCGCGGGGA&UCCCCACG-GU-----CGGCGCCA	2	1
Study1	Zm00001eb251250T001:511	zma-miR5054-nb	Zm00001eb251250	503	522	511	-42.1	-29.2	0.693587	8.5	1-7,522-516;8-8,514-514;9-11,512-510;13-17,508-504	x-x,515-515[BULt];x-x,513-513[BULt];12-12,509-509[SIL];18-18,503-503[UP3]	.(((((.(((.(.(((((((&)))))))-)-))).))))).	CGGCGCGGGCGCGGUGGGGG&UCCCCAC-G-GUCGGCGCCA	2	1
Study1	Zm00001eb254040T001:380	zma-miR5054-nb	Zm00001eb254040	372	388	380	-42.1	-28.6	0.679335	7	1-5,388-384;7-9,382-380;12-18,378-372	6-6,383-383[SIL];10-11,379-379[AILq]	(((((((.-(((.(((((&))))).)))..)))))))	UGGCGCCU-UCGCGGGGA&UCCCCACGGUCGGCGCCA	2	1
Study1	Zm00001eb264760T001:112	zma-miR5054-nb	Zm00001eb264760	102	122	112	-42.1	-29.1	0.691211	10	2-4,121-119;5-10,117-112;11-17,109-103	1-1,122-122[UP5];x-x,118-118[BULt];x-x,111-110[BULt];18-18,102-102[UP3]	.(((((((..((((((.(((.&.)))-))))))--))))))).	GGGCGCCGUGGCUGUGCGGGC&UCCC-CACGGU--CGGCGCCA	2	1
Study1	Zm00001eb265250T001:175	zma-miR5054-nb	Zm00001eb265250	167	184	175	-42.1	-30.8	0.731591	5.5	1-6,184-179;8-9,177-176;11-17,174-168	7-7,178-178[SIL];10-10,175-175[SIL];18-18,167-167[UP3]	.(((((((.((.((((((&)))))).)).))))))).	AGGCGCCGCCCAUGGGGG&UCCCCACGGUCGGCGCCA	2	1
Study1	Zm00001eb273070T001:478	zma-miR5054-nb	Zm00001eb273070	470	487	478	-42.1	-29.9	0.710214	7.5	3-7,485-481;9-17,479-471	1-2,487-486[UP5];8-8,480-480[SIL];18-18,470-470[UP3]	.(((((((((.(((((..&..))))).))))))))).	CGGCGUCGGCGGUGGGCA&UCCCCACGGUCGGCGCCA	2	1
Study1	Zm00001eb279760T001:208	zma-miR5054-nb	Zm00001eb279760	200	218	208	-42.1	-27.9	0.662708	7	2-4,217-215;6-12,212-206;14-18,204-200	1-1,218-218[UP5];5-5,214-213[AILt];13-13,205-205[SIL]	(((((.(((((((..(((.&.)))-.))))))).)))))	UGGCGGCGGCCGUCAGGGC&UCCC-CACGGUCGGCGCCA	2	1
Study1	Zm00001eb287370T001:580	zma-miR5054-nb	Zm00001eb287370	572	590	580	-42.1	-28.4	0.674584	8.5	1-3,590-588;4-9,585-580;11-17,579-573	x-x,587-586[BULt];10-10,x-x[BULq];18-18,572-572[UP3]	.(((((((-((((((..(((&)))--)))))).))))))).	AGGCGCUG-CCGUGGAAGGG&UCC--CCACGGUCGGCGCCA	2	1
Study1	Zm00001eb294370T001:485	zma-miR5054-nb	Zm00001eb294370	477	493	485	-42.1	-27.6	0.655582	8	3-5,491-489;7-9,487-485;11-17,484-478	1-2,493-492[UP5];6-6,488-488[SIL];10-10,x-x[BULq];18-18,477-477[UP3]	.(((((((-(((.(((..&..))).))).))))))).	AGGCGCCG-CCGAGGGUU&UCCCCACGGUCGGCGCCA	2	1
Study1	Zm00001eb296560T003:10	zma-miR5054-nb	Zm00001eb296560	2	22	10	-42.1	-27.48	0.652732	13	1-5,22-18;7-9,12-10;11-18,9-2	6-6,17-13[AILt];10-10,x-x[BULq]	((((((((-(((.....(((((&)))))----.))).))))))))	UGGCGCUG-CCGAAUCAGGGGA&UCCCC----ACGGUCGGCGCCA	1	0.999365
Study1	Zm00001eb296580T001:10	zma-miR5054-nb	Zm00001eb296580	2	22	10	-42.1	-27.48	0.652732	13	1-5,22-18;7-9,12-10;11-18,9-2	6-6,17-13[AILt];10-10,x-x[BULq]	((((((((-(((.....(((((&)))))----.))).))))))))	UGGCGCUG-CCGAAUCAGGGGA&UCCCC----ACGGUCGGCGCCA	2	1
Study1	Zm00001eb300280T001:735	zma-miR5054-nb	Zm00001eb300280	727	744	735	-42.1	-27.6	0.655582	9	4-16,741-729	1-3,744-742[UP5];17-18,728-727[UP3]	..(((((((((((((...&...)))))))))))))..	GAGCGCCGGCUGUGGCGC&UCCCCACGGUCGGCGCCA	2	1
Study1	Zm00001eb303080T002:89	zma-miR5054-nb	Zm00001eb303080	79	99	89	-42.1	-30.8	0.731591	8	2-3,98-97;4-12,95-87;13-17,84-80	1-1,99-99[UP5];x-x,96-96[BULt];x-x,86-85[BULt];18-18,79-79[UP3]	.(((((..(((((((((.((.&.))-)))))))))--))))).	GGGCGCGGCGACCGUGGUGGU&UCC-CCACGGUCG--GCGCCA	2	1
Study1	Zm00001eb311590T001:1896	zma-miR5054-nb	Zm00001eb311590	1888	1907	1896	-42.1	-28.5	0.67696	7.5	1-7,1907-1901;8-8,1899-1899;9-16,1897-1890	x-x,1900-1900[BULt];x-x,1898-1898[BULt];17-18,1889-1888[UP3]	..((((((((.(.(((((((&)))))))-)-))))))))..	CUGUGCCGGCACGGUGGGGA&UCCCCAC-G-GUCGGCGCCA	2	1
Study1	Zm00001eb321790T002:217	zma-miR5054-nb	Zm00001eb321790	209	227	217	-42.1	-28.3	0.672209	6.5	1-4,227-224;5-7,222-220;9-12,218-215;14-18,213-209	x-x,223-223[BULt];8-8,219-219[SIL];13-13,214-214[SIL]	(((((.((((.(((.((((&))))-))).)))).)))))	UGGUGGCGAUGGUGUGGGA&UCCC-CACGGUCGGCGCCA	2	1
Study1	Zm00001eb328770T001:157	zma-miR5054-nb	Zm00001eb328770	149	166	157	-42.1	-28.1	0.667458	7	2-5,165-162;7-7,160-160;9-12,158-155;14-18,153-149	1-1,166-166[UP5];6-6,161-161[SIL];8-8,159-159[SIL];13-13,154-154[SIL]	(((((.((((.(.((((.&.)))).).)))).)))))	UGGCGGCGAUGGCGGGGU&UCCCCACGGUCGGCGCCA	2	1
Study1	Zm00001eb332780T003:67	zma-miR5054-nb	Zm00001eb332780	59	76	67	-42.1	-29	0.688836	7	4-13,73-64;15-18,62-59	1-3,76-74[UP5];14-14,63-63[SIL]	((((.((((((((((...&...)))))))))).))))	UGGCACCGGCCGUGGCGC&UCCCCACGGUCGGCGCCA	2	1
Study1	Zm00001eb334600T001:1007	zma-miR5054-nb	Zm00001eb334600	999	1017	1007	-42.1	-28.9	0.686461	6	2-3,1016-1015;4-11,1013-1006;14-18,1003-999	1-1,1017-1017[UP5];x-x,1014-1014[BULt];12-13,1005-1004[SIL]	(((((..((((((((.((.&.))-))))))))..)))))	UGGCGAAGACCGUGGCGGC&UCC-CCACGGUCGGCGCCA	2	1
Study1	Zm00001eb336220T001:119	zma-miR5054-nb	Zm00001eb336220	111	129	119	-42.1	-27.8	0.660333	7.5	1-3,129-127;4-7,125-122;9-12,120-117;14-17,115-112	x-x,126-126[BULt];8-8,121-121[SIL];13-13,116-116[SIL];18-18,111-111[UP3]	.((((.((((.((((.(((&)))-)))).)))).)))).	AGGUGGCGGCGGUGGAGGA&UCC-CCACGGUCGGCGCCA	2	1
Study1	Zm00001eb337250T002:121	zma-miR5054-nb	Zm00001eb337250	104	130	121	-42.1	-27.9	0.662708	23	2-7,129-124;9-11,122-120;12-17,110-105	1-1,130-130[UP5];8-8,123-123[SIL];x-x,119-111[BULt];18-18,104-104[UP3]	.((((((.........(((.((((((.&.)))))).)))---------)))))).	AGGCGCCCGCCGAGGCGGCGGUGGGGU&UCCCCACGGUC---------GGCGCCA	2	1
Study1	Zm00001eb352910T002:1982	zma-miR5054-nb	Zm00001eb352910	1974	1997	1982	-42.1	-29.3	0.695962	16.5	1-7,1997-1991;8-17,1984-1975	x-x,1990-1985[BULt];18-18,1974-1974[UP3]	.((((((((((......(((((((&)))))))------)))))))))).	GGGUGCUGGCUCGUCAGGUGGGGA&UCCCCAC------GGUCGGCGCCA	2	1
Study1	Zm00001eb353720T001:34	zma-miR5054-nb	Zm00001eb353720	18	43	34	-42.1	-27.4	0.650831	22	4-11,40-33;12-17,24-19	1-3,43-41[UP5];x-x,32-25[BULt];18-18,18-18[UP3]	.((((((........((((((((...&...))))))))--------)))))).	CGGCGCCACCAUCAUGACCGUGGAAC&UCCCCACGGUC--------GGCGCCA	2	1
Study1	Zm00001eb354100T001:256	zma-miR5054-nb	Zm00001eb354100	248	272	256	-42.1	-29.4	0.698337	16	1-3,272-270;4-9,268-263;10-17,256-249	x-x,269-269[BULt];x-x,262-257[BULt];18-18,248-248[UP3]	.((((((((......((((((.(((&)))-))))))------)))))))).	AGGCGCCGAAGCAGGUCGUGGCGGA&UCC-CCACGG------UCGGCGCCA	2	1
Study1	Zm00001eb361860T001:578	zma-miR5054-nb	Zm00001eb361860	569	598	578	-42.1	-27.4	0.650831	25.5	1-4,598-595;5-12,583-576;13-18,574-569	x-x,594-584[BULt];x-x,575-575[BULt]	((((((.((((((((...........((((&))))-----------))))))))-))))))	UGGUGCGCGGCCGUGACGAGAGGUACGGGA&UCCC-----------CACGGUCG-GCGCCA	2	1
Study1	Zm00001eb375380T002:119	zma-miR5054-nb	Zm00001eb375380	108	128	119	-42.1	-30.1	0.714964	8	1-4,128-125;7-14,122-115;15-17,111-109	5-6,124-123[SIL];x-x,114-112[BULt];18-18,108-108[UP3]	.(((...((((((((..((((&))))..))))))))---))).	AGGCGAUGCCGACCGGAGGGA&UCCCCACGGUCGGC---GCCA	2	1
Study1	Zm00001eb382400T001:443	zma-miR5054-nb	Zm00001eb382400	435	457	443	-42.1	-28.8	0.684086	16	2-7,456-451;8-9,444-443;11-17,442-436	1-1,457-457[UP5];x-x,450-445[BULt];10-10,x-x[BULq];18-18,435-435[UP3]	.(((((((-((......((((((.&.))))))------)).))))))).	AGGCGCCG-CCGCGUUCGUGGGGC&UCCCCAC------GGUCGGCGCCA	2	1
Study1	Zm00001eb384620T001:50	zma-miR5054-nb	Zm00001eb384620	42	60	50	-42.1	-29.3	0.695962	7	1-4,60-57;5-5,55-55;7-7,53-53;9-17,51-43	x-x,56-56[BULt];6-6,54-54[SIL];8-8,52-52[SIL];18-18,42-42[UP3]	.(((((((((.(.(.((((&))))-).).))))))))).	CGGCGCCGACGGAGCGGGA&UCCC-CACGGUCGGCGCCA	2	1
Study1	Zm00001eb386040T001:130	zma-miR5054-nb	Zm00001eb386040	123	139	130	-42.1	-27.9	0.662708	5	1-2,139-138;4-12,136-128;14-17,127-124	3-3,137-137[SIL];13-13,x-x[BULq];18-18,123-123[UP3]	.((((-(((((((((.((&)).))))))))).)))).	GGGCG-CGGCCGUGGAGA&UCCCCACGGUCGGCGCCA	2	1
Study1	Zm00001eb401000T001:1309	zma-miR5054-nb	Zm00001eb401000	1301	1318	1309	-42.1	-30.4	0.72209	7	2-6,1317-1313;9-18,1310-1301	1-1,1318-1318[UP5];7-8,1312-1311[SIL]	((((((((((..(((((.&.)))))..))))))))))	UGGCGCUGGCGCUGGGGC&UCCCCACGGUCGGCGCCA	2	1
Study1	Zm00001eb402600T002:1148	zma-miR5054-nb	Zm00001eb402600	1141	1159	1148	-42.1	-28.6	0.679335	7	2-8,1158-1152;9-14,1149-1144;16-18,1143-1141	1-1,1159-1159[UP5];x-x,1151-1150[BULt];15-15,x-x[BULq]	(((-((((((..(((((((.&.)))))))--)))))).)))	UGG-GCCGAUGUCGUGGGGG&UCCCCACG--GUCGGCGCCA	2	1
Study1	Zm00001eb419890T001:635	zma-miR5054-nb	Zm00001eb419890	624	648	635	-42.1	-28.5	0.67696	16	1-8,648-641;9-12,636-633;13-17,629-625	x-x,640-637[BULt];x-x,632-630[BULt];18-18,624-624[UP3]	.(((((...((((....((((((((&))))))))----))))---))))).	GGGCGCGAUCGGCACGGCGUGGGGA&UCCCCACG----GUCG---GCGCCA	2	1
Study1	Zm00001eb421060T001:143	zma-miR5054-nb	Zm00001eb421060	135	152	143	-42.1	-27.5	0.653207	7	1-7,152-146;10-12,143-141;14-17,139-136	8-9,145-144[SIL];13-13,140-140[SIL];18-18,135-135[UP3]	.((((.(((..(((((((&)))))))..))).)))).	CGGCGGCGGGGGUGGGGA&UCCCCACGGUCGGCGCCA	2	1
Study1	Zm00001eb421990T001:673	zma-miR5054-nb	Zm00001eb421990	662	683	673	-42.1	-27.8	0.660333	8.5	1-3,683-681;4-11,679-672;12-14,670-668;15-17,665-663	x-x,680-680[BULt];x-x,671-671[BULt];x-x,667-666[BULt];18-18,662-662[UP3]	.(((..(((.((((((((.(((&)))-))))))))-)))--))).	AGGUCAGCCUGGCCGUGGAGGA&UCC-CCACGGUC-GGC--GCCA	2	1
Study1	Zm00001eb428660T001:1558	zma-miR5054-nb	Zm00001eb428660	1550	1567	1558	-42.1	-27.4	0.650831	4.5	1-10,1567-1558;12-13,1556-1555;15-18,1553-1550	11-11,1557-1557[SIL];14-14,1554-1554[SIL]	((((.((.((((((((((&)))))))))).)).))))	UGGUCCCUACUGUGGGGA&UCCCCACGGUCGGCGCCA	2	1
Study1	Zm00001eb436730T001:45	zma-miR5054-nb	Zm00001eb436730	37	53	45	-42.1	-31.6	0.750594	5.5	1-5,53-49;7-16,48-39	6-6,x-x[BULq];17-18,38-37[UP3]	..((((((((((-(((((&))))).))))))))))..	GCGUGCCGGCCG-GGGGA&UCCCCACGGUCGGCGCCA	0	0.251739
Study1	Zm00001eb436920T001:45	zma-miR5054-nb	Zm00001eb436920	37	53	45	-42.1	-31.6	0.750594	5.5	1-5,53-49;7-16,48-39	6-6,x-x[BULq];17-18,38-37[UP3]	..((((((((((-(((((&))))).))))))))))..	GCGUGCCGGCCG-GGGGA&UCCCCACGGUCGGCGCCA	0	0.328798
Study1	Zm00001eb055620T001:2602	zma-miR5065-nb	Zm00001eb055620	2591	2611	2602	-32	-20.9	0.653125	9	3-8,2609-2604;10-18,2602-2594	1-2,2611-2610[UP5];9-9,2603-2603[SIL];19-21,2593-2591[UP3]	...(((((((((.((((((..&..)))))).)))))))))...	CUCGUAUGGGUGCAUUGCCGU&UAGGCAAUUCACUUAUACACU	2	0.546
Study1	Zm00001eb005250T001:799	zma-miR845-nb	Zm00001eb005250	788	808	799	-35.5	-23.1	0.650704	8	1-1,808-808;3-6,806-803;8-12,801-797;15-21,794-788	2-2,807-807[SIL];7-7,802-802[SIL];13-14,796-795[SIL]	(((((((..(((((.((((.(&).)))).)))))..)))))))	CCGGCGAAGGGUAUGAGAGGG&UGCUCUGAUACCAAUUGUUGG	2	0.987703
Study1	Zm00001eb273620T001:995	zma-miR845-nb	Zm00001eb273620	980	1005	995	-35.5	-23.3	0.656338	12.5	1-8,1005-998;11-15,994-990;16-21,985-980	9-10,997-995[AILt];x-x,989-986[BULt]	((((((....(((((...((((((((&))))))))-..)))))----))))))	CCAGCGGCCGGUUGGGUCUCGGAGCA&UGCUCUGA-UACCAAU----UGUUGG	2	0.977233
Study1	Zm00001eb287080T002:244	zma-miR845-nb	Zm00001eb287080	233	253	244	-35.5	-23.5	0.661972	8	2-6,252-248;8-12,246-242;15-20,239-234	1-1,253-253[UP5];7-7,247-247[SIL];13-14,241-240[SIL];21-21,233-233[UP3]	.((((((..(((((.(((((.&.))))).)))))..)))))).	ACGACGACGGGUAUGAGGGCG&UGCUCUGAUACCAAUUGUUGG	2	0.962559
Study1	Zm00001eb321320T001:243	zma-miR845-nb	Zm00001eb321320	231	252	243	-35.5	-23.4	0.659155	7.5	1-13,252-240;15-16,237-236;19-21,233-231	14-14,239-238[AILt];17-18,235-234[SIL]	(((..((..(((((((((((((&)))))))))))))-.))..)))	CCGCGGGGCUGGUGUCGGAGCA&UGCUCUGAUACCA-AUUGUUGG	2	0.9716
Study1	Zm00001eb169410T001:765	zma-miR156a-nb	Zm00001eb169410	754	774	765	-38.8	-35.8	0.92268	1	1-13,774-762;15-21,760-754	14-14,761-761[SIL]	(((((((.(((((((((((((&))))))))))))).)))))))	UGUGCUCUCUCUCUUCUGUCA&UGACAGAAGAGAGUGAGCACA	0	0.00834659
Study1	Zm00001eb018700T001:1282	zma-miR168b-5p-nb	Zm00001eb018700	1271	1293	1282	-45.4	-29.9	0.65859	10.5	1-5,1293-1289;7-11,1285-1281;13-18,1280-1275;19-21,1273-1271	6-6,1288-1286[AILt];12-12,x-x[BULq];x-x,1274-1274[BULt]	(((.((((((-(((((...(((((&)))))--.))))).))))))-)))	GUCGCCGACC-GCACCUACGGCGG&UCGCU--UGGUGCAGGUCGG-GAC	2	1
Study1	Zm00001eb021550T001:1492	zma-miR168b-5p-nb	Zm00001eb021550	1482	1502	1492	-45.4	-30.4	0.669604	7.5	1-5,1502-1498;6-6,1496-1496;8-14,1494-1488;16-21,1487-1482	x-x,1497-1497[BULt];7-7,1495-1495[SIL];15-15,x-x[BULq]	((((((-(((((((.(.(((((&)))))-).))))))).))))))	GUUCCG-CCUGCGCGACGGCGA&UCGCU-UGGUGCAGGUCGGGAC	2	0.999984
Study1	Zm00001eb023240T004:363	zma-miR168b-5p-nb	Zm00001eb023240	352	378	363	-45.4	-30	0.660793	17	1-5,378-374;6-9,370-367;10-18,363-355;20-21,353-352	x-x,373-371[BULt];x-x,366-364[BULt];19-19,354-354[SIL]	((.(((((((((...((((...(((((&)))))---))))---))))))))).))	GUGCCGGCCUGCCUGGCCGUCGGGCGG&UCGCU---UGGU---GCAGGUCGGGAC	2	1
Study1	Zm00001eb153230T001:580	zma-miR168b-5p-nb	Zm00001eb153230	569	591	580	-45.4	-29.9	0.65859	10	1-6,591-586;7-8,583-582;11-19,579-571	x-x,585-584[BULt];9-10,581-580[SIL];20-21,570-569[UP3]	..(((((((((..((..((((((&))))))--))..)))))))))..	GCCCCGACCUGGUCCGGAAGCGA&UCGCUU--GGUGCAGGUCGGGAC	2	1
Study1	Zm00001eb161270T001:307	zma-miR168b-5p-nb	Zm00001eb161270	296	315	307	-45.4	-30	0.660793	7.5	1-3,315-313;6-19,311-298	4-5,312-312[AILq];20-21,297-296[UP3]	..((((((((((((((.-(((&)))..))))))))))))))..	GCCUCGACCUGCACCGC-CGA&UCGCUUGGUGCAGGUCGGGAC	2	1
Study1	Zm00001eb162370T004:67	zma-miR168b-5p-nb	Zm00001eb162370	55	75	67	-45.4	-30.1	0.662996	8	3-8,73-68;10-13,67-64;14-19,62-57	1-2,75-74[UP5];9-9,x-x[BULq];x-x,63-63[BULt];20-21,56-55[UP3]	..((((((.((((-((((((..&..)))))).))))-))))))..	GACCCGACGCUGC-CCAAGCCG&UCGCUUGGUGCAG-GUCGGGAC	2	0.999999
Study1	Zm00001eb170520T002:1302	zma-miR168b-5p-nb	Zm00001eb170520	1291	1311	1302	-45.4	-29.9	0.65859	6.5	3-14,1309-1298;16-18,1296-1294;21-21,1291-1291	1-2,1311-1310[UP5];15-15,1297-1297[SIL];19-20,1293-1292[SIL]	(..(((.((((((((((((..&..)))))))))))).)))..)	GCGCUGUCCUGCACCAAGCUA&UCGCUUGGUGCAGGUCGGGAC	2	1
Study1	Zm00001eb198620T001:1018	zma-miR168b-5p-nb	Zm00001eb198620	1007	1029	1018	-45.4	-30.5	0.671806	10	2-5,1028-1025;6-7,1022-1021;9-11,1019-1017;13-21,1015-1007	1-1,1029-1029[UP5];x-x,1024-1023[BULt];8-8,1020-1020[SIL];12-12,1016-1016[SIL]	(((((((((.(((.((..((((.&.))))--)).))).)))))))))	GUCCCGACCAGCAGCGGCAGCGC&UCGCU--UGGUGCAGGUCGGGAC	2	0.999965
Study1	Zm00001eb200300T001:79	zma-miR168b-5p-nb	Zm00001eb200300	66	89	79	-45.4	-31.58	0.695595	11	1-5,89-85;6-11,83-78;14-21,73-66	x-x,84-84[BULt];12-13,77-74[AILt]	((((((((....((((((.(((((&)))))-))))))--..))))))))	GUCCCGGCAGCCGCGCCACAGCGG&UCGCU-UGGUGC--AGGUCGGGAC	2	0.991582
Study1	Zm00001eb213760T002:1104	zma-miR168b-5p-nb	Zm00001eb213760	1094	1113	1104	-45.4	-33.4	0.735683	5	2-10,1112-1104;12-18,1103-1097;20-21,1095-1094	1-1,1113-1113[UP5];11-11,x-x[BULq];19-19,1096-1096[SIL]	((.(((((((-(((((((((.&.))))))))).))))))).))	GUGCCGACCU-CGCCAAGCGC&UCGCUUGGUGCAGGUCGGGAC	2	0.738787
Study1	Zm00001eb240440T002:1684	zma-miR168b-5p-nb	Zm00001eb240440	1671	1702	1684	-45.4	-29.6	0.651982	23	1-5,1702-1698;7-8,1696-1695;9-16,1685-1678;17-21,1675-1671	6-6,1697-1697[SIL];x-x,1694-1686[BULt];x-x,1677-1676[BULt]	(((((..((((((((.........((.(((((&))))).))---------))))))))--)))))	GUCCCUCGACCUGCAGUUCUCUUCCCUGGCGA&UCGCUUGG---------UGCAGGUC--GGGAC	2	1
Study1	Zm00001eb267430T003:334	zma-miR168b-5p-nb	Zm00001eb267430	323	343	334	-45.4	-36.1	0.795154	5	3-13,341-331;15-20,329-324	1-2,343-342[UP5];14-14,330-330[SIL];21-21,323-323[UP3]	.((((((.(((((((((((..&..))))))))))).)))))).	UUCCCGAGCUGCACCAAGCCC&UCGCUUGGUGCAGGUCGGGAC	0	0.00446022
Study1	Zm00001eb288920T001:451	zma-miR168b-5p-nb	Zm00001eb288920	436	461	451	-45.4	-30.2	0.665198	11.5	1-2,461-460;4-15,457-446;16-21,441-436	3-3,459-458[AILt];x-x,445-442[BULt]	((((((....((((((((((((..((&))-.))))))))))))----))))))	GUCCUGCUCCACCUGCGCCGGGAGGA&UC-GCUUGGUGCAGGU----CGGGAC	2	0.999998
Study1	Zm00001eb291190T002:736	zma-miR168b-5p-nb	Zm00001eb291190	724	746	736	-45.4	-31.3	0.689427	8	2-5,745-742;6-11,740-735;13-17,733-729;18-21,727-724	1-1,746-746[UP5];x-x,741-741[BULt];12-12,734-734[SIL];x-x,728-728[BULt]	((((.(((((.((((((.((((.&.))))-)))))).)))))-))))	GUCCUCGACCAGCACCGCGGCGC&UCGCU-UGGUGCAGGUCG-GGAC	2	0.995897
Study1	Zm00001eb328980T004:278	zma-miR168b-5p-nb	Zm00001eb328980	265	288	278	-45.4	-30.4	0.669604	11	3-7,286-282;8-11,280-277;13-18,274-269;19-21,267-265	1-2,288-287[UP5];x-x,281-281[BULt];12-12,276-275[AILt];x-x,268-268[BULt]	(((.((((((..((((.(((((..&..)))))-))))-.))))))-)))	GUCGCCGACCGAGCACUCGAGCUC&UCGCUUG-GUGC-AGGUCGG-GAC	2	0.999989
Study1	Zm00001eb333010T003:426	zma-miR168b-5p-nb	Zm00001eb333010	413	435	426	-45.4	-30.3	0.667401	11	3-11,433-425;12-18,422-416	1-2,435-434[UP5];x-x,424-423[BULt];19-21,415-413[UP3]	...(((((((..(((((((((..&..)))))))))--)))))))...	ACGCCGACCUCGGCGCCAAGCAA&UCGCUUGGUGC--AGGUCGGGAC	2	0.999992
Study1	Zm00001eb169410T002:765	zma-miR156b-nb	Zm00001eb169410	754	774	765	-36.9	-33.9	0.918699	1.5	1-13,774-762;15-21,760-754	14-14,761-761[SIL]	(((((((.(((((((((((((&))))))))))))).)))))))	UGUGCUCUCUCUCUUCUGUCA&UGACAGAAGAGAGUGAGCAUA	0	0.00779232
Study1	Zm00001eb042060T001:1049	zma-miR166i-nb	Zm00001eb042060	1039	1059	1049	-38.7	-28.2	0.728682	6.5	1-4,1059-1056;6-7,1054-1053;9-20,1050-1039	5-5,1055-1055[SIL];8-8,1052-1051[AILt]	((((((((((((..((.((((&)))).))-.))))))))))))	GAGAGUGAAGCCAAGGACCGA&UCGGACC-AGGCUUCAUUCUC	2	0.638921
Study1	Zm00001eb060680T001:619	zma-miR166i-nb	Zm00001eb060680	610	628	619	-38.7	-25.9	0.669251	5.5	1-4,628-625;5-7,623-621;9-16,620-613;18-20,612-610	x-x,624-624[BULt];8-8,x-x[BULq];17-17,x-x[BULq]	(((-((((((((-(((.((((&))))-))).)))))))).)))	GAG-GUGAAGCC-GGUGCCGA&UCGG-ACCAGGCUUCAUUCUC	2	0.992925
Study1	Zm00001eb229020T001:565	zma-miR166i-nb	Zm00001eb229020	556	575	565	-38.7	-25.3	0.653747	7	2-4,574-572;6-14,569-561;16-20,560-556	1-1,575-575[UP5];5-5,571-570[AILt];15-15,x-x[BULq]	(((((-(((((((((..(((.&.)))-.))))))))).)))))	GAGAA-GAAGCCUGGGAUCGU&UCGG-ACCAGGCUUCAUUCUC	2	0.99907
Study1	Zm00001eb316070T001:1789	zma-miR166i-nb	Zm00001eb316070	1779	1797	1789	-38.7	-27.7	0.715762	5.5	2-9,1796-1789;11-12,1788-1787;14-20,1785-1779	1-1,1797-1797[UP5];10-10,x-x[BULq];13-13,1786-1786[SIL]	(((((((.((-((((((((.&.)))))))).)).)))))))	GAGGAUGUGG-CUGGUCCGG&UCGGACCAGGCUUCAUUCUC	2	0.773397
Study1	Zm00001eb343580T002:1633	zma-miR166i-nb	Zm00001eb343580	1623	1641	1633	-38.7	-29.9	0.77261	6	3-7,1639-1635;9-20,1634-1623	1-2,1641-1640[UP5];8-8,x-x[BULq]	((((((((((((-(((((..&..))))).))))))))))))	GAGGAUGGAGCC-GGUCCCG&UCGGACCAGGCUUCAUUCUC	1	0.0251771
Study1	Zm00001eb035020T002:428	zma-miR8155-nb	Zm00001eb035020	419	437	428	-34.6	-24.1	0.696532	12.5	5-6,433-432;8-18,430-420	1-4,437-434[UP5];7-7,431-431[SIL];19-19,419-419[UP3]	.(((((((((((.((....&....)).))))))))))).	AGGUGUCGGAGCGGGAGCG&UAACCUGGCUCUGAUACCA	1	0.246263
Study1	Zm00001eb037460T001:999	zma-miR8155-nb	Zm00001eb037460	988	1008	999	-34.6	-23	0.66474	8.5	3-10,1006-999;11-15,997-993;17-18,990-989	1-2,1008-1007[UP5];x-x,998-998[BULt];16-16,992-991[AILt];19-19,988-988[UP3]	.((..(((((.((((((((..&..))))))))-)))))-.)).	CGGCAGUCAGCAGCCAGGUCA&UAACCUGGCU-CUGAU-ACCA	2	0.999957
Study1	Zm00001eb045250T001:2572	zma-miR8155-nb	Zm00001eb045250	2563	2581	2572	-34.6	-22.5	0.650289	8	2-13,2580-2569	1-1,2581-2581[UP5];14-19,2568-2563[UP3]	......((((((((((((.&.))))))))))))......	GAGCAGCGGAGCCAGGUUU&UAACCUGGCUCUGAUACCA	1	0.662791
Study1	Zm00001eb148830T001:24	zma-miR8155-nb	Zm00001eb148830	15	33	24	-34.6	-27.9	0.806358	8	4-12,30-22;14-19,20-15	1-3,33-31[UP5];13-13,21-21[SIL]	((((((.(((((((((...&...))))))))).))))))	UGGUAUGGGAGCCGGGCGC&UAACCUGGCUCUGAUACCA	2	0.229401
Study1	Zm00001eb150640T001:431	zma-miR8155-nb	Zm00001eb150640	422	440	431	-34.6	-23.3	0.67341	10.5	4-12,437-429;15-18,426-423	1-3,440-438[UP5];13-14,428-427[SIL];19-19,422-422[UP3]	.((((..(((((((((...&...)))))))))..)))).	AGGUGCGGGAGCCGGGCGC&UAACCUGGCUCUGAUACCA	2	0.999645
Study1	Zm00001eb193940T001:332	zma-miR8155-nb	Zm00001eb193940	323	341	332	-34.6	-22.5	0.650289	8.5	3-9,339-333;11-13,331-329;15-18,327-324	1-2,341-340[UP5];10-10,332-332[SIL];14-14,328-328[SIL];19-19,323-323[UP3]	.((((.(((.(((((((..&..))))))).))).)))).	CGGUGGCGGCGCCAGGUCG&UAACCUGGCUCUGAUACCA	2	1
Study1	Zm00001eb211900T001:24	zma-miR8155-nb	Zm00001eb211900	15	33	24	-34.6	-25	0.722543	9	4-12,30-22;14-19,20-15	1-3,33-31[UP5];13-13,21-21[SIL]	((((((.(((((((((...&...))))))))).))))))	UGGUAUGGGAGCUGGGCGC&UAACCUGGCUCUGAUACCA	2	0.907159
Study1	Zm00001eb232360T002:145	zma-miR8155-nb	Zm00001eb232360	136	154	145	-34.6	-25.9	0.748555	8.5	4-13,151-142;15-19,140-136	1-3,154-152[UP5];14-14,141-141[SIL]	(((((.((((((((((...&...)))))))))).)))))	UGGUGCCAGGGCCGGGAGG&UAACCUGGCUCUGAUACCA	2	0.734629
Study1	Zm00001eb249680T002:143	zma-miR8155-nb	Zm00001eb249680	134	152	143	-34.6	-22.7	0.656069	10	4-15,149-138;17-18,136-135	1-3,152-150[UP5];16-16,137-137[SIL];19-19,134-134[UP3]	.((.((((((((((((...&...)))))))))))).)).	AGGCAUCGGGGUCAGGAUC&UAACCUGGCUCUGAUACCA	2	0.999998
Study1	Zm00001eb268050T001:3314	zma-miR8155-nb	Zm00001eb268050	3305	3322	3314	-34.6	-23.8	0.687861	6	1-6,3322-3317;9-18,3315-3306	7-8,3316-3316[AILq];19-19,3305-3305[UP3]	.((((((((((.-((((((&))))))..)))))))))).	AGGUGUCAGAGA-AGGUUG&UAACCUGGCUCUGAUACCA	2	0.995525
Study1	Zm00001eb328760T001:1895	zma-miR8155-nb	Zm00001eb328760	1886	1904	1895	-34.6	-23.3	0.67341	11.5	5-12,1900-1893;14-18,1891-1887	1-4,1904-1901[UP5];13-13,1892-1892[SIL];19-19,1886-1886[UP3]	.(((((.((((((((....&....)))))))).))))).	CGGUGUGGGGGCCAGCAAG&UAACCUGGCUCUGAUACCA	2	0.999651
Study1	Zm00001eb336120T003:507	zma-miR8155-nb	Zm00001eb336120	497	516	507	-34.6	-23.5	0.679191	10	4-14,513-503;17-19,499-497	1-3,516-514[UP5];15-16,502-500[AILt]	(((...(((((((((((...&...)))))))))))-..)))	UGGAGCUCAGGGCCGGGGAG&UAACCUGGCUCUGA-UACCA	0	0.209843
Study1	Zm00001eb398470T002:949	zma-miR8155-nb	Zm00001eb398470	940	964	949	-34.6	-22.7	0.656069	16	2-6,963-959;7-13,952-946;16-19,943-940	1-1,964-964[UP5];x-x,958-953[BULt];14-15,945-944[SIL]	((((..(((((((......(((((.&.)))))------)))))))..))))	UGGUUGCAGAGCCAUAUCAGGGUUC&UAACCU------GGCUCUGAUACCA	2	0.999997
Study1	Zm00001eb423320T005:22	zma-miR8155-nb	Zm00001eb423320	14	31	22	-34.6	-22.9	0.66185	8.5	4-12,28-20;14-15,18-17;17-18,16-15	1-3,31-29[UP5];13-13,19-19[SIL];16-16,x-x[BULq];19-19,14-14[UP3]	.((-((.(((((((((...&...))))))))).)).)).	CGG-GUGAGAGCCAGGGGG&UAACCUGGCUCUGAUACCA	2	0.999988
Study1	Zm00001eb425600T001:283	zma-miR8155-nb	Zm00001eb425600	273	292	283	-34.6	-23.2	0.67052	9	4-12,289-281;13-15,279-277;17-18,275-274	1-3,292-290[UP5];x-x,280-280[BULt];16-16,276-276[SIL];19-19,273-273[UP3]	.((.(((.(((((((((...&...)))))))))-))).)).	CGGCAUCAAGAGCCAGGCCG&UAACCUGGCUCU-GAUACCA	2	0.999834
Study1	Zm00001eb103820T001:988	zma-miRf166a-nb	Zm00001eb103820	976	1000	988	-44.9	-34.6	0.770601	9	1-4,1000-997;5-14,993-984;17-21,981-977	x-x,996-994[BULt];15-16,983-982[SIL];22-22,976-976[UP3]	.(((((..((((((((((...((((&))))---))))))))))..))))).	CCGGGAUGGAAGCCUGGUGACCCGA&UCGG---ACCAGGCUUCAUUCCCGU	1	0.0192147
Study1	Zm00001eb152500T001:1238	zma-miRf166b-nb	Zm00001eb152500	1226	1247	1238	-43.3	-28.7	0.662818	9.5	3-7,1245-1241;10-22,1238-1226	1-2,1247-1246[UP5];8-9,1240-1239[SIL]	(((((((((((((..(((((..&..)))))..)))))))))))))	AAGGGGAUGAAGUGAGGUUCAU&UCGGACCAGGCUUCAUUCCCUU	2	0.961357
Study1	Zm00001eb317680T001:210	zma-miRf166b-nb	Zm00001eb317680	188	218	210	-43.3	-30.9	0.713626	23	1-4,218-215;6-12,214-208;13-22,197-188	5-5,x-x[BULq];x-x,207-198[BULt]	((((((((((..........(((((((-((((&)))).)))))))----------))))))))))	AAGGGGGUGACGCGCGGCCCAGCCUGG-CCGA&UCGGACCAGGCU----------UCAUUCCCUU	2	0.523972
Study1	Zm00001eb056360T001:802	zma-miRf159b-5p-nb	Zm00001eb056360	789	811	802	-37.9	-24.9	0.656992	9.5	2-12,810-800;14-16,796-794;18-21,792-789	1-1,811-811[UP5];13-13,799-797[AILt];17-17,793-793[SIL]	((((.(((...(((((((((((.&.)))))))))))--.))).))))	UGAAGGAGGCAGGGUCGGCGGCG&AGCUGCCGACUC--AUUCAUUCA	2	0.986693
Study1	Zm00001eb128590T001:171	zma-miRf159b-5p-nb	Zm00001eb128590	160	180	171	-37.9	-28.8	0.759894	5.5	2-3,179-178;5-19,176-162	1-1,180-180[UP5];4-4,177-177[SIL];20-21,161-160[UP3]	..(((((((((((((((.((.&.)).)))))))))))))))..	AAAGUGAAUGAGUCGGCCGCC&AGCUGCCGACUCAUUCAUUCA	2	0.132499
Study1	Zm00001eb162070T001:1617	zma-miRf159b-5p-nb	Zm00001eb162070	1606	1627	1617	-37.9	-24.7	0.651715	8	2-8,1626-1620;9-12,1618-1615;14-19,1613-1608	1-1,1627-1627[UP5];x-x,1619-1619[BULt];13-13,1614-1614[SIL];20-21,1607-1606[UP3]	..((((((.((((.(((((((.&.)))))))-)))).))))))..	GUGGUGAACGAGUACGGCGGCG&AGCUGCCG-ACUCAUUCAUUCA	0	0.175104
Study1	Zm00001eb175760T002:1621	zma-miRf159b-5p-nb	Zm00001eb175760	1610	1630	1621	-37.9	-24.9	0.656992	7.5	2-8,1629-1623;10-16,1621-1615;18-21,1613-1610	1-1,1630-1630[UP5];9-9,1622-1622[SIL];17-17,1614-1614[SIL]	((((.(((((((.(((((((.&.))))))).))))))).))))	UGAACGAGUGGGACGGCGGUC&AGCUGCCGACUCAUUCAUUCA	2	0.988179
Study1	Zm00001eb285590T001:529	zma-miRf159b-5p-nb	Zm00001eb285590	518	537	529	-37.9	-25.7	0.6781	7	1-3,537-535;5-12,534-527;15-20,524-519	4-4,x-x[BULq];13-14,526-525[SIL];21-21,518-518[UP3]	.((((((..((((((((-(((&))).))))))))..)))))).	GGAGUGGUGGGGUCGGC-GCU&AGCUGCCGACUCAUUCAUUCA	2	0.875655
Study1	Zm00001eb293260T002:1384	zma-miRf159b-5p-nb	Zm00001eb293260	1373	1393	1384	-37.9	-24.68	0.651187	7.5	1-11,1393-1383;15-20,1379-1374	12-14,1382-1380[SIL];21-21,1373-1373[UP3]	.((((((...(((((((((((&)))))))))))...)))))).	GGAAUGGCCAGGUCGGCAGUU&AGCUGCCGACUCAUUCAUUCA	2	0.996441
Study1	Zm00001eb328100T001:751	zma-miRf159b-5p-nb	Zm00001eb328100	738	760	751	-37.9	-24.7	0.651715	7.5	2-12,759-749;15-17,746-744;18-20,741-739	1-1,760-760[UP5];13-14,748-747[SIL];x-x,743-742[BULt];21-21,738-738[UP3]	.(((..(((..(((((((((((.&.)))))))))))..)))--))).	AGAAGUUGGCGGAGUCGGCGGCC&AGCUGCCGACUCAUUCA--UUCA	2	0.994717
Study1	Zm00001eb385600T001:1138	zma-miRf159b-5p-nb	Zm00001eb385600	1127	1147	1138	-37.9	-24.7	0.651715	7	2-12,1146-1136;14-16,1134-1132;18-20,1130-1128	1-1,1147-1147[UP5];13-13,1135-1135[SIL];17-17,1131-1131[SIL];21-21,1127-1127[UP3]	.(((.(((.(((((((((((.&.))))))))))).))).))).	AGAAGGAAGGGGUUGGCGGCC&AGCUGCCGACUCAUUCAUUCA	2	0.995765
Study1	Zm00001eb053410T001:849	zma-miR160c-5p-nb	Zm00001eb053410	836	858	849	-43	-31.8	0.739535	5.5	2-10,857-849;11-13,847-845;15-16,843-842;17-21,840-836	1-1,858-858[UP5];x-x,848-848[BULt];14-14,844-844[SIL];x-x,841-841[BULt]	(((((.((.(((.(((((((((.&.)))))))))-))).))-)))))	AAGCAGUGGAGGAGAGCCAGGCU&UGCCUGGCUC-CCUGUA-UGCUU	2	0.902655
Study1	Zm00001eb064450T001:1459	zma-miR160c-5p-nb	Zm00001eb064450	1448	1475	1459	-43	-30.9	0.718605	18.5	1-7,1475-1469;8-19,1461-1450	x-x,1468-1462[BULt];20-21,1449-1448[UP3]	..((((((((((((.......(((((((&)))))))-------))))))))))))..	GCGCGUACAGGGAGAGCAGCUUCGGGCA&UGCCUGG-------CUCCCUGUAUGCUU	2	0.986373
Study1	Zm00001eb082060T002:525	zma-miR160c-5p-nb	Zm00001eb082060	513	534	525	-43	-34	0.790698	4	1-15,534-520;17-21,517-513	16-16,519-518[AILt]	(((((..(((((((((((((((&)))))))))))))))-.)))))	AAGUAAAGCAGGGAGUCAGGCA&UGCCUGGCUCCCUGU-AUGCUU	0	0.0163487
Study1	Zm00001eb085040T001:20	zma-miR160c-5p-nb	Zm00001eb085040	9	30	20	-43	-28.5	0.662791	8.5	3-5,28-26;6-7,24-23;9-20,21-10	1-2,30-29[UP5];x-x,25-25[BULt];8-8,22-22[SIL];21-21,9-9[UP3]	.((((((((((((.((.(((..&..)))-)).)))))))))))).	CAGCAUGCAGGGAUCCAAGGAC&UGCCU-GGCUCCCUGUAUGCUU	2	1
Study1	Zm00001eb098980T001:250	zma-miR160c-5p-nb	Zm00001eb098980	237	261	250	-43	-28.28	0.657674	9.5	2-4,260-258;5-6,256-255;7-14,253-246;17-21,241-237	1-1,261-261[UP5];x-x,257-257[BULt];x-x,254-254[BULt];15-16,245-242[AILt]	(((((....((((((((.((.(((.&.)))-))-))))))))--..)))))	GAGCAAGUUCAGGGAGCACAUGGCG&UGCC-UG-GCUCCCUG--UAUGCUU	2	1
Study1	Zm00001eb102760T002:72	zma-miR160c-5p-nb	Zm00001eb102760	62	81	72	-43	-31.5	0.732558	6	2-12,80-70;14-15,69-68;17-19,66-64	1-1,81-81[UP5];13-13,x-x[BULq];16-16,67-67[SIL];20-21,63-62[UP3]	..(((.((-(((((((((((.&.))))))))))).)).)))..	CCGCGGGC-GGGAGCCAGGCG&UGCCUGGCUCCCUGUAUGCUU	2	0.943991
Study1	Zm00001eb110560T002:2392	zma-miR160c-5p-nb	Zm00001eb110560	2368	2401	2392	-43	-28.5	0.662791	29.5	2-11,2400-2391;12-16,2377-2373;18-21,2371-2368	1-1,2401-2401[UP5];x-x,2390-2378[BULt];17-17,2372-2372[SIL]	((((.(((((.............((((((((((.&.))))))))))-------------))))).))))	GAGCUUGCGGCCAAAGAACGUGCGGAGCCAGGCU&UGCCUGGCUCC-------------CUGUAUGCUU	2	1
Study1	Zm00001eb122160T003:1824	zma-miR160c-5p-nb	Zm00001eb122160	1812	1834	1824	-43	-29.2	0.67907	9	2-5,1833-1830;7-7,1828-1828;8-14,1826-1820;15-21,1818-1812	1-1,1834-1834[UP5];6-6,1829-1829[SIL];x-x,1827-1827[BULt];x-x,1819-1819[BULt]	(((((((.(((((((.(.((((.&.)))).)-)))))))-)))))))	GAGCGUGUCGGGGAGACGAGGUG&UGCCUGG-CUCCCUG-UAUGCUU	2	0.99999
Study1	Zm00001eb143690T002:1517	zma-miR160c-5p-nb	Zm00001eb143690	1507	1527	1517	-43	-29	0.674419	7	2-5,1526-1523;6-8,1521-1519;10-15,1517-1512;17-21,1511-1507	1-1,1527-1527[UP5];x-x,1522-1522[BULt];9-9,1518-1518[SIL];16-16,x-x[BULq]	(((((-((((((.(((.((((.&.))))-))).)))))).)))))	AAGCG-GCAGGGCGCCAAGGCG&UGCCU-GGCUCCCUGUAUGCUU	2	0.999998
Study1	Zm00001eb146220T001:1561	zma-miR160c-5p-nb	Zm00001eb146220	1545	1570	1561	-43	-28.36	0.659535	10.5	1-4,1570-1567;6-10,1565-1561;11-15,1559-1555;18-21,1548-1545	5-5,1566-1566[SIL];x-x,1560-1560[BULt];16-17,1554-1549[AILt]	((((......(((((.(((((.((((&)))).)))))-)))))----..))))	AAGCUUCAAGGCAGGCGAGCCUGGCA&UGCCUGGCUC-CCUGU----AUGCUU	2	1
Study1	Zm00001eb147250T001:890	zma-miR160c-5p-nb	Zm00001eb147250	876	901	890	-43	-29.8	0.693023	9.5	1-2,901-900;3-8,898-893;9-15,891-885;16-20,881-877	x-x,899-899[BULt];x-x,892-892[BULt];x-x,884-882[BULt];21-21,876-876[UP3]	.(((((...(((((((.((((((.((&))-))))))-)))))))---))))).	CAGCAUCUGGCAGGGGCGCCAGGACA&UG-CCUGGC-UCCCUGU---AUGCUU	2	0.999735
Study1	Zm00001eb192980T004:621	zma-miR160c-5p-nb	Zm00001eb192980	607	630	621	-43	-28.7	0.667442	12	2-10,629-621;11-17,617-611	1-1,630-630[UP5];x-x,620-618[BULt];18-21,610-607[UP3]	....(((((((...(((((((((.&.)))))))))---)))))))....	UGUGGUGCAGGUCAGAGCCAGGCU&UGCCUGGCUC---CCUGUAUGCUU	2	1
Study1	Zm00001eb205600T001:875	zma-miR160c-5p-nb	Zm00001eb205600	860	884	875	-43	-29.82	0.693488	8.5	2-11,883-874;12-14,872-870;17-21,864-860	1-1,884-884[UP5];x-x,873-873[BULt];15-16,869-865[AILt]	(((((.....(((.((((((((((.&.))))))))))-)))---..)))))	AAGCAACGACCGGCGGAGCCAGGCG&UGCCUGGCUCC-CUG---UAUGCUU	2	0.999637
Study1	Zm00001eb225570T001:1388	zma-miR160c-5p-nb	Zm00001eb225570	1377	1397	1388	-43	-43.9	1	0.5	1-21,1397-1377	NA	(((((((((((((((((((((&)))))))))))))))))))))	AGGCAUACAGGGAGCCAGGCA&UGCCUGGCUCCCUGUAUGCUU	0	0.000558618
Study1	Zm00001eb231030T001:112	zma-miR160c-5p-nb	Zm00001eb231030	100	123	112	-43	-28.4	0.660465	10.5	2-4,122-120;5-9,118-114;10-15,112-107;16-19,105-102	1-1,123-123[UP5];x-x,119-119[BULt];x-x,113-113[BULt];x-x,106-106[BULt];20-21,101-100[UP3]	..((((.((((((.(((((.(((.&.)))-)))))-))))))-))))..	CCGCGUGACAGGGCGGCCGCGGCG&UGCC-UGGCU-CCCUGU-AUGCUU	2	1
Study1	Zm00001eb256520T001:44	zma-miR160c-5p-nb	Zm00001eb256520	33	54	44	-43	-29.1	0.676744	10.5	2-4,53-51;5-9,49-45;11-19,43-35	1-1,54-54[UP5];x-x,50-50[BULt];10-10,44-44[SIL];20-21,34-33[UP3]	..(((((((((.(((((.(((.&.)))-))))).)))))))))..	CUGCGUGCGGGAGGCCGCGGCG&UGCC-UGGCUCCCUGUAUGCUU	2	0.999996
Study1	Zm00001eb320470T001:610	zma-miR160c-5p-nb	Zm00001eb320470	597	620	610	-43	-28	0.651163	10.5	2-6,619-615;8-11,612-609;12-20,606-598	1-1,620-620[UP5];7-7,614-613[AILt];x-x,608-607[BULt];21-21,597-597[UP3]	.(((((((((..((((..(((((.&.)))))-.))))--))))))))).	CAGCAUGCAGAAGGAGAGCAGGCC&UGCCUG-GCUCC--CUGUAUGCUU	2	1
Study1	Zm00001eb331540T002:1588	zma-miR160c-5p-nb	Zm00001eb331540	1577	1597	1588	-43	-30.8	0.716279	7.5	1-5,1597-1593;8-19,1590-1579	6-7,1592-1591[SIL];20-21,1578-1577[UP3]	..((((((((((((..(((((&)))))..))))))))))))..	AUGUAUACAGGGAGAUGGGCA&UGCCUGGCUCCCUGUAUGCUU	2	0.98899
Study1	Zm00001eb335140T001:31	zma-miR160c-5p-nb	Zm00001eb335140	19	40	31	-43	-29.2	0.67907	8.5	2-6,39-35;8-12,33-29;13-15,27-25;17-21,23-19	1-1,40-40[UP5];7-7,34-34[SIL];x-x,28-28[BULt];16-16,24-24[SIL]	(((((.(((.(((((.(((((.&.))))).)))))-))).)))))	AAGCGGGCGCGGGAGGCGGGCG&UGCCUGGCUCCC-UGUAUGCUU	1	0.556322
Study1	Zm00001eb345200T001:510	zma-miR160c-5p-nb	Zm00001eb345200	499	518	510	-43	-28.1	0.653488	7	2-8,517-511;10-13,510-507;15-21,505-499	1-1,518-518[UP5];9-9,x-x[BULq];14-14,506-506[SIL]	(((((((.((((-(((((((.&.))))))).)))).)))))))	AAGCGUGAAGGG-GCUGGGCG&UGCCUGGCUCCCUGUAUGCUU	2	1
Study1	Zm00001eb373300T001:18	zma-miR160c-5p-nb	Zm00001eb373300	7	27	18	-43	-29.7	0.690698	8.5	2-5,26-23;7-15,21-13;18-19,10-9	1-1,27-27[UP5];6-6,22-22[SIL];16-17,12-11[SIL];20-21,8-7[UP3]	..((..(((((((((.((((.&.)))).)))))))))..))..	AUGCCGGCAGGGAGCGGGGCC&UGCCUGGCUCCCUGUAUGCUU	2	0.999779
Study1	Zm00001eb434370T001:518	zma-miR160c-5p-nb	Zm00001eb434370	507	531	518	-43	-34.6	0.804651	12	2-4,530-528;5-20,523-508	1-1,531-531[UP5];x-x,527-524[BULt];21-21,507-507[UP3]	.((((((((((((((((....(((.&.)))----)))))))))))))))).	CAGCGUGCAGGGAGCCGUCGCGGCC&UGCC----UGGCUCCCUGUAUGCUU	2	0.276576
Study1	Zm00001eb055710T001:452	zma-miRf166a-3p-nb	Zm00001eb055710	432	461	452	-47.4	-32.8	0.691983	17.5	1-11,461-451;12-17,444-439;18-22,436-432	x-x,450-445[BULt];x-x,438-437[BULt]	(((((..((((((......(((((((((((&)))))))))))------))))))--)))))	GGGGGUCGGUGGGUGCGGCGCCUGGUCUGA&UCGGACCAGGC------UUCAUU--CCCCC	2	0.455581
Study1	Zm00001eb112330T001:195	zma-miR167c-5p-nb	Zm00001eb112330	180	204	195	-43.5	-29.4	0.675862	8	1-3,204-202;5-14,200-191;15-18,189-186;19-21,183-181	4-4,201-201[SIL];x-x,190-190[BULt];x-x,185-184[BULt];22-22,180-180[UP3]	.(((..((((.((((((((((.(((&))).))))))))))-))))--))).	GGAGCAGUCGCCGCUGGCGGCGUCA&UGAAGCUGCCAGCG-UGAU--CUCA	0	0.127211
Study1	Zm00001eb224680T001:2483	zma-miR167c-5p-nb	Zm00001eb224680	2471	2492	2483	-43.5	-37.7	0.866667	4	3-13,2490-2480;15-22,2478-2471	1-2,2492-2491[UP5];14-14,2479-2479[SIL]	((((((((.(((((((((((..&..))))))))))).))))))))	UGAGAUCAGGCUGGCAGCUUGU&UGAAGCUGCCAGCGUGAUCUCA	0	0.000279348
Study1	Zm00001eb274630T001:328	zma-miR167c-5p-nb	Zm00001eb274630	316	337	328	-43.5	-29	0.666667	7.5	1-4,337-334;6-16,332-322;18-19,320-319	5-5,333-333[SIL];17-17,321-321[SIL];20-22,318-316[UP3]	...((.(((((((((((.((((&)))).))))))))))).))...	AUCGGCCACGCUGGCGGGUUCA&UGAAGCUGCCAGCGUGAUCUCA	1	0.282944
Study1	Zm00001eb408540T001:663	zma-miR167c-5p-nb	Zm00001eb408540	651	673	663	-43.5	-30.1	0.691954	9	2-7,672-667;9-9,665-665;11-22,662-651	1-1,673-673[UP5];8-8,666-666[SIL];10-10,664-663[AILt]	((((((((((((..(.((((((.&.)))))).)-.))))))))))))	UGGGGUCACGCUCUGGGGCUUCG&UGAAGCUGC-CAGCGUGAUCUCA	2	0.904934
Study1	Zm00001eb424480T006:1086	zma-miR167c-5p-nb	Zm00001eb424480	1074	1095	1086	-43.5	-30.4	0.698851	10.5	4-4,1092-1092;6-7,1090-1089;9-21,1087-1075	1-3,1095-1093[UP5];5-5,1091-1091[SIL];8-8,1088-1088[SIL];22-22,1074-1074[UP3]	.(((((((((((((.((.(...&...).)).))))))))))))).	GGAGAUCGCGCUGGGAGGUGGG&UGAAGCUGCCAGCGUGAUCUCA	2	0.815456
Study1	Zm00001eb046260T003:2056	zma-miRf167d-5p-nb	Zm00001eb046260	2042	2065	2056	-38.8	-25.48	0.656701	12	1-12,2065-2054;17-20,2046-2043	13-16,2053-2047[AILt];21-21,2042-2042[UP3]	.((((.......((((((((((((&))))))))))))---....)))).	GCAGAGGGAGGAGUGGCGGCUUCA&UGAAGCUGCCAC---AUGAUCUGA	2	0.954025
Study1	Zm00001eb228660T003:3397	zma-miRf167d-5p-nb	Zm00001eb228660	3385	3412	3397	-38.8	-27.2	0.701031	15	1-8,3412-3405;9-12,3398-3395;14-21,3392-3385	x-x,3404-3399[BULt];13-13,3394-3393[AILt]	((((((((..((((......((((((((&))))))))------))))-.))))))))	UCAGAUCAGGGUGGGGGCAACAGCUUCA&UGAAGCUG------CCAC-AUGAUCUGA	2	0.459863
Study1	Zm00001eb111050T002:2002	zma-miR1511-nb	Zm00001eb111050	1986	2011	2002	-38.4	-25.9	0.674479	11	3-14,2009-1998;15-21,1992-1986	1-2,2011-2010[UP5];x-x,1997-1993[BULt]	(((((((.....((((((((((((..&..))))))))))))-----)))))))	UACAUGGAAUGUUGUCGGAGCUGGAA&ACCUAGCUCUGAUA-----CCAUGUG	2	0.828116
Study1	Zm00001eb296120T003:694	zma-miR1511-nb	Zm00001eb296120	683	703	694	-38.4	-26.8	0.697917	8.5	3-7,701-697;9-19,695-685	1-2,703-702[UP5];8-8,696-696[SIL];20-21,684-683[UP3]	..(((((((((((.(((((..&..))))).)))))))))))..	CCCAUGGUGUCAGCGCUGGAA&ACCUAGCUCUGAUACCAUGUG	2	0.496918
Study1	Zm00001eb398530T001:16	zma-miR1511-nb	Zm00001eb398530	5	25	16	-38.4	-26.2	0.682292	9.5	1-4,25-22;7-11,19-15;13-21,13-5	5-6,21-20[SIL];12-12,14-14[SIL]	(((((((((.(((((..((((&))))..))))).)))))))))	CGCGUGGUGGCGGAGGCGGGU&ACCUAGCUCUGAUACCAUGUG	2	0.746909
Study1	Zm00001eb051780T001:1121	zma-miR156h-nb	Zm00001eb051780	1111	1131	1121	-37.4	-24.5	0.65508	10	4-9,1128-1123;11-20,1120-1111	1-3,1131-1129[UP5];10-10,1122-1121[AILt]	((((((((((..((((((...&...))))))-.))))))))))	GAGCUUGCUCGGCUUCUGCGA&UGACAGAAG-AGAGUGAGCUC	2	0.947834
Study1	Zm00001eb233320T001:750	zma-miR156h-nb	Zm00001eb233320	740	759	750	-37.4	-30.7	0.820856	3	1-13,759-747;15-18,745-742	14-14,746-746[SIL];19-20,741-740[UP3]	..((((.(((((((((((((&))))))))))))).))))..	AUGCUCUCUCUCUUCUGUCA&UGACAGAAGAGAGUGAGCUC	0	0.00640531
Study1	Zm00001eb297250T002:281	zma-miR156h-nb	Zm00001eb297250	271	290	281	-37.4	-25.8	0.68984	10	6-19,285-272	1-5,290-286[UP5];20-20,271-271[UP3]	.((((((((((((((.....&.....)))))))))))))).	AAGCUCACUCUCUUCCCUAC&UGACAGAAGAGAGUGAGCUC	2	0.732525
Study1	Zm00001eb321330T001:479	zma-miR156h-nb	Zm00001eb321330	469	488	479	-37.4	-25.7	0.687166	9.5	5-11,484-478;13-20,476-469	1-4,488-485[UP5];12-12,477-477[SIL]	((((((((.(((((((....&....))))))).))))))))	GAGCUCGCGCUCUUCUACGA&UGACAGAAGAGAGUGAGCUC	2	0.748899
Study1	Zm00001eb003360T001:654	zma-miR159b-nb	Zm00001eb003360	642	662	654	-38.2	-24.9	0.651832	8.5	1-5,662-658;7-12,657-652;13-13,650-650;15-21,648-642	6-6,x-x[BULq];x-x,651-651[BULt];14-14,649-649[SIL]	(((((((.(.((((((-(((((&))))).))))))-).)))))))	GGGAGCUGCGCUUCGG-CCAGU&AUUGGAUUGAAG-GGAGCUCUC	2	0.992869
Study1	Zm00001eb011880T001:77	zma-miR159b-nb	Zm00001eb011880	64	87	77	-38.2	-26.2	0.685864	9.5	2-6,86-82;7-14,80-73;15-21,70-64	1-1,87-87[UP5];x-x,81-81[BULt];x-x,72-71[BULt]	(((((((..((((((((.(((((.&.)))))-))))))))--)))))))	GAGGGCUUCCCCUUCGGCUCCGGC&AUUGGA-UUGAAGGG--AGCUCUC	2	0.83214
Study1	Zm00001eb011900T001:155	zma-miR159b-nb	Zm00001eb011900	142	165	155	-38.2	-26.2	0.685864	9.5	2-6,164-160;7-14,158-151;15-21,148-142	1-1,165-165[UP5];x-x,159-159[BULt];x-x,150-149[BULt]	(((((((..((((((((.(((((.&.)))))-))))))))--)))))))	GAGGGCUUCCCCUUCGGCUCCGGC&AUUGGA-UUGAAGGG--AGCUCUC	2	0.849708
Study1	Zm00001eb294250T003:785	zma-miR159b-nb	Zm00001eb294250	766	794	785	-38.2	-26.3	0.688482	20.5	3-12,792-783;13-21,774-766	1-2,794-793[UP5];x-x,782-775[BULt]	(((((((((........((((((((((..&..))))))))))--------)))))))))	GAGAGCUUCUUCAACUUCUUCAGUCCACC&AUUGGAUUGAAG--------GGAGCUCUC	2	0.812518
Study1	Zm00001eb356410T004:785	zma-miR159b-nb	Zm00001eb356410	766	794	785	-38.2	-26.3	0.688482	20.5	3-12,792-783;13-21,774-766	1-2,794-793[UP5];x-x,782-775[BULt]	(((((((((........((((((((((..&..))))))))))--------)))))))))	GAGAGCUUCUUCAACUUCUUCAGUCCACC&AUUGGAUUGAAG--------GGAGCUCUC	2	0.806502
Study1	Zm00001eb207450T001:2288	zma-miR167d-nb	Zm00001eb207450	2276	2297	2288	-42.1	-35.1	0.833729	4	3-13,2295-2285;15-22,2283-2276	1-2,2297-2296[UP5];14-14,2284-2284[SIL]	((((((((.(((((((((((..&..))))))))))).))))))))	UGAGAUCAGGCUGGCAGCUUGU&UGAAGCUGCCAGCAUGAUCUCA	0	0.000558618
Study1	Zm00001eb224680T002:2483	zma-miR167d-nb	Zm00001eb224680	2471	2492	2483	-42.1	-35.1	0.833729	4	3-13,2490-2480;15-22,2478-2471	1-2,2492-2491[UP5];14-14,2479-2479[SIL]	((((((((.(((((((((((..&..))))))))))).))))))))	UGAGAUCAGGCUGGCAGCUUGU&UGAAGCUGCCAGCAUGAUCUCA	0	0.000837811
Study1	Zm00001eb253200T001:1195	zma-miR167d-nb	Zm00001eb253200	1183	1204	1195	-42.1	-31.4	0.745843	10.5	5-15,1200-1190;17-21,1188-1184	1-4,1204-1201[UP5];16-16,1189-1189[SIL];22-22,1183-1183[UP3]	.(((((.(((((((((((....&....))))))))))).))))).	GGGGGUGGUGCUGGCAGCAAGA&UGAAGCUGCCAGCAUGAUCUCA	2	0.172642
Study1	Zm00001eb366640T001:717	zma-miR167d-nb	Zm00001eb366640	705	726	717	-42.1	-29.1	0.691211	12	5-10,722-717;12-21,715-706	1-4,726-723[UP5];11-11,716-716[SIL];22-22,705-705[UP3]	.((((((((((.((((((....&....)))))).)))))))))).	GGAGGUCGUGCAGGCGGCCCAG&UGAAGCUGCCAGCAUGAUCUCA	2	0.778702
Study1	Zm00001eb410870T001:1962	zma-miR167d-nb	Zm00001eb410870	1950	1972	1962	-42.1	-29.6	0.703088	7	1-4,1972-1969;5-6,1967-1966;8-13,1964-1959;16-21,1956-1951	x-x,1968-1968[BULt];7-7,1965-1965[SIL];14-15,1958-1957[SIL];22-22,1950-1950[UP3]	.((((((..((((((.((.((((&))))-)).))))))..)))))).	AGAGAUCUGGCUGGCUGCAUUCA&UGAA-GCUGCCAGCAUGAUCUCA	2	0.671565
Study1	Zm00001eb226480T001:119	zma-miRf156g-nb	Zm00001eb226480	110	128	119	-35	-26.6	0.76	3	1-16,128-113;18-19,112-111	17-17,x-x[BULq];20-20,110-110[UP3]	.((-((((((((((((((((&)))))))))))))))).)).	GUG-GCUCUCUAUUUUCUGU&ACAGAAGAUAGAGAGCACAG	0	0.0179963
Study1	Zm00001eb345510T002:1966	zma-miRf156g-nb	Zm00001eb345510	1955	1976	1966	-35	-23	0.657143	8	1-4,1976-1973;5-8,1971-1968;11-13,1965-1963;14-20,1961-1955	x-x,1972-1972[BULt];9-10,1967-1966[SIL];x-x,1962-1962[BULt]	(((((((.(((..((((.((((&))))-))))..)))-)))))))	CUGUGCUCCUUGUUCUUCCUGU&ACAG-AAGAUAGAG-AGCACAG	2	0.888669
Study1	Zm00001eb082620T005:3936	zma-miR167k-nb	Zm00001eb082620	3924	3945	3936	-42	-28	0.666667	10.5	5-6,3941-3940;8-15,3938-3931;17-22,3929-3924	1-4,3945-3942[UP5];7-7,3939-3939[SIL];16-16,3930-3930[SIL]	((((((.((((((((.((....&....)).)))))))).))))))	UAAGGUGAGGCUGGCCGCAGUU&UGAAGCUGCCAGCCUGAUCUUA	2	0.989906
Study1	Zm00001eb207450T004:2288	zma-miR167k-nb	Zm00001eb207450	2276	2297	2288	-42	-39.5	0.940476	3.5	3-22,2295-2276	1-2,2297-2296[UP5]	((((((((((((((((((((..&..))))))))))))))))))))	UGAGAUCAGGCUGGCAGCUUGU&UGAAGCUGCCAGCCUGAUCUUA	0	0.000279348
Study1	Zm00001eb270650T001:18	zma-miR167k-nb	Zm00001eb270650	3	27	18	-42	-29.1	0.692857	14	4-11,24-17;12-21,13-4	1-3,27-25[UP5];x-x,16-14[BULt];22-22,3-3[UP3]	.((((((((((...((((((((...&...))))))))---)))))))))).	GGAGGUCAGGCCCAUGGUAGCUCUG&UGAAGCUGCCA---GCCUGAUCUUA	2	0.897931
Study1	Zm00001eb403230T001:2064	zma-miR167k-nb	Zm00001eb403230	2052	2080	2064	-42	-29.8	0.709524	19.5	2-7,2079-2074;8-19,2066-2055	1-1,2080-2080[UP5];x-x,2073-2067[BULt];20-22,2054-2052[UP3]	...((((((((((((.......((((((.&.))))))-------))))))))))))...	UCUGAUCGGGCUGGUGGCGGGGAGCUUCG&UGAAGCU-------GCCAGCCUGAUCUUA	2	0.74288
Study1	Zm00001eb057480T001:858	zma-miR171n-nb	Zm00001eb057480	847	867	858	-35.2	-23	0.653409	11.5	5-14,863-854;16-19,852-849	1-4,867-864[UP5];15-15,853-853[SIL];20-21,848-847[UP3]	..((((.((((((((((....&....)))))))))).))))..	CUGGAUCUUGGCGCGGCAGCG&UUGAGCCGCGUCAAUAUCUUA	2	0.999568
Study1	Zm00001eb337450T002:1047	zma-miR171n-nb	Zm00001eb337450	1035	1055	1047	-35.2	-24.2	0.6875	6.5	1-9,1055-1047;11-12,1046-1045;13-20,1043-1036	10-10,x-x[BULq];x-x,1044-1044[BULt];21-21,1035-1035[UP3]	.((((((((.((-(((((((((&))))))))).))-)))))))).	CAAGGUGUUCGA-GCGGCUCAG&UUGAGCCGCGUC-AAUAUCUUA	2	0.939866
Study1	Zm00001eb071830T001:458	zma-miR396e-nb	Zm00001eb071830	446	468	458	-36.8	-29.7	0.807065	3	1-8,468-461;9-19,459-449;21-22,447-446	x-x,460-460[BULt];20-20,448-448[SIL]	((.(((((((((((.((((((((&))))))))-))))))))))).))	ACCGUUCAAGAAAGCCUGUGGAA&UUCCACAG-CUUUCUUGAACUGU	0	0.00306854
Study1	Zm00001eb250620T001:509	zma-miR396e-nb	Zm00001eb250620	497	519	509	-36.8	-30	0.815217	3.5	1-8,519-512;9-19,510-500;21-22,498-497	x-x,511-511[BULt];20-20,499-499[SIL]	((.(((((((((((.((((((((&))))))))-))))))))))).))	GCCGUUCAAGAAAGCCUGUGGAA&UUCCACAG-CUUUCUUGAACUGU	0	0.00139596
Study1	Zm00001eb378550T001:1639	zma-miR396e-nb	Zm00001eb378550	1628	1648	1639	-36.8	-24.9	0.67663	8	1-6,1648-1643;9-17,1640-1632;19-22,1631-1628	7-8,1642-1641[SIL];18-18,x-x[BULq]	((((-(((((((((..((((((&))))))..))))))))).))))	GCGG-UCGAGGAAGAGGUGGAG&UUCCACAGCUUUCUUGAACUGU	2	0.981459
Study1	Zm00001eb002530T005:1531	zma-miR4995-nb	Zm00001eb002530	1522	1540	1531	-41.8	-28.8	0.688995	8	2-10,1539-1531;13-20,1530-1523	1-1,1540-1540[UP5];11-12,x-x[BULq];21-21,1522-1522[UP3]	.((((((((--(((((((((.&.)))))))))..)))))))).	GCCUUGGCC--GCCACUGCUG&AGGCAGUGGCUUGGUUAAGGG	2	0.997952
Study1	Zm00001eb034990T002:2053	zma-miR4995-nb	Zm00001eb034990	2042	2062	2053	-41.8	-28.6	0.684211	7	3-12,2060-2051;14-16,2049-2047;18-21,2045-2042	1-2,2062-2061[UP5];13-13,2050-2050[SIL];17-17,2046-2046[SIL]	((((.(((.((((((((((..&..)))))))))).))).))))	UCCUCGACGAGGCCACUGCAU&AGGCAGUGGCUUGGUUAAGGG	2	0.999648
Study1	Zm00001eb094960T002:213	zma-miR4995-nb	Zm00001eb094960	202	222	213	-41.8	-29.2	0.698565	9	2-10,221-213;12-16,211-207;19-20,204-203	1-1,222-222[UP5];11-11,212-212[SIL];17-18,206-205[SIL];21-21,202-202[UP3]	.((..(((((.(((((((((.&.))))))))).)))))..)).	GCCGCGGCCGCGCCGCUGCCG&AGGCAGUGGCUUGGUUAAGGG	2	0.987703
Study1	Zm00001eb126980T002:95	zma-miR4995-nb	Zm00001eb126980	84	105	95	-41.8	-28.2	0.674641	9.5	2-8,104-98;9-16,96-89;19-20,86-85	1-1,105-105[UP5];x-x,97-97[BULt];17-18,88-87[SIL];21-21,84-84[UP3]	.((..((((((((.(((((((.&.)))))))-))))))))..)).	GCCGGAGCCAGGCUCGCUGUCA&AGGCAGUG-GCUUGGUUAAGGG	2	0.99996
Study1	Zm00001eb173710T003:81	zma-miR4995-nb	Zm00001eb173710	70	91	81	-41.8	-27.5	0.657895	7	1-9,91-83;10-13,81-78;14-17,76-73;19-20,72-71	x-x,82-82[BULt];x-x,77-77[BULt];18-18,x-x[BULq];21-21,70-70[UP3]	.((-((((.((((.(((((((((&)))))))))-))))-)))).)).	ACC-UGGCUCAAGACCGCUGCCU&AGGCAGUGG-CUUG-GUUAAGGG	2	1
Study1	Zm00001eb224520T001:485	zma-miR4995-nb	Zm00001eb224520	467	494	485	-41.8	-31.1	0.744019	18.5	1-11,494-484;12-16,476-472;19-21,469-467	x-x,483-477[BULt];17-18,471-470[SIL]	(((..(((((.......(((((((((((&)))))))))))-------)))))..)))	CCCGCGACCGCCCCUAUGGCCACUGCCU&AGGCAGUGGCU-------UGGUUAAGGG	2	0.68428
Study1	Zm00001eb228460T001:314	zma-miR4995-nb	Zm00001eb228460	305	323	314	-41.8	-28.28	0.676555	8	2-11,322-313;13-14,311-310;19-21,307-305	1-1,323-323[UP5];12-12,312-312[SIL];15-18,309-308[AILq]	(((..--((.((((((((((.&.)))))))))).))....)))	CCCGC--CCCAGCCGCUGCCA&AGGCAGUGGCUUGGUUAAGGG	1	0.500717
Study1	Zm00001eb230750T001:1104	zma-miR4995-nb	Zm00001eb230750	1091	1114	1104	-41.8	-27.7	0.662679	11.5	2-3,1113-1112;4-6,1110-1108;8-11,1106-1103;12-21,1100-1091	1-1,1114-1114[UP5];x-x,1111-1111[BULt];7-7,1107-1107[SIL];x-x,1102-1101[BULt]	((((((((((..((((.(((.((.&.))-))).))))--))))))))))	CCCUUGACCAGGGGCUCCUGACCA&AGG-CAGUGGCU--UGGUUAAGGG	2	1
Study1	Zm00001eb237520T001:63	zma-miR4995-nb	Zm00001eb237520	52	76	63	-41.8	-27.6	0.660287	13.5	1-4,76-73;5-11,68-62;13-16,60-57;19-21,54-52	x-x,72-69[BULt];12-12,61-61[SIL];17-18,56-55[SIL]	(((..((((.(((((((....((((&))))----))))))).))))..)))	CCCGCGACCCAGCCGCUGGUGGCCU&AGGC----AGUGGCUUGGUUAAGGG	0	0.440419
Study1	Zm00001eb303160T003:310	zma-miR4995-nb	Zm00001eb303160	295	319	310	-41.8	-29.8	0.712919	9	1-11,319-309;12-19,305-298;20-21,296-295	x-x,308-306[BULt];x-x,297-297[BULt]	((.((((((((...(((((((((((&)))))))))))---))))))))-))	CCAUUUAGCCAGCUAGCUACUGCCU&AGGCAGUGGCU---UGGUUAAG-GG	2	0.936948
Study1	Zm00001eb316960T002:1636	zma-miR4995-nb	Zm00001eb316960	1619	1646	1636	-41.8	-28.3	0.677033	11.5	2-4,1645-1643;5-13,1641-1633;14-15,1631-1630;16-21,1624-1619	1-1,1646-1646[UP5];x-x,1642-1642[BULt];x-x,1632-1632[BULt];x-x,1629-1625[BULt]	((((((.....((.(((((((((.(((.&.)))-)))))))))-))-----))))))	CCCUUAUCUCUGCGCAGGCCGCUGGCCA&AGGC-AGUGGCUUG-GU-----UAAGGG	2	0.999938
Study1	Zm00001eb409000T006:412	zma-miR4995-nb	Zm00001eb409000	401	422	412	-41.8	-27.6	0.660287	8.5	1-4,422-419;6-19,416-403	5-5,418-417[AILt];20-21,402-401[UP3]	..((((((((((((((..((((&))))-.))))))))))))))..	AACUUGACCAAGCUGCAAGCCU&AGGC-AGUGGCUUGGUUAAGGG	2	1
Study1	Zm00001eb105730T002:3577	zma-miR5368-nb	Zm00001eb105730	3567	3586	3577	-36.4	-26.2	0.71978	6	1-6,3586-3581;8-11,3579-3576;12-18,3574-3568	7-7,3580-3580[SIL];x-x,3575-3575[BULt];19-19,3567-3567[UP3]	.(((((((.((((.((((((&)))))).))))-))))))).	CGUCUACCAUGAGCUUGUCC&GGACAGUCUCA-GGUAGACA	2	0.424641
Study1	Zm00001eb365450T001:12	zma-miR5368-nb	Zm00001eb365450	2	21	12	-36.4	-27.2	0.747253	4	2-13,20-9;15-19,6-2	1-1,21-21[UP5];14-14,8-7[AILt]	(((((..((((((((((((.&.))))))))))))-.)))))	UGUCUUUCCUGAGACUGUUG&GGACAGUCUCAGG-UAGACA	2	0.247442
Study1	Zm00001eb003440T002:1272	zma-miR6300-nb	Zm00001eb003440	1267	1281	1272	-29.3	-21.9	0.74744	6.5	1-11,1281-1271;15-18,1270-1267	12-14,x-x[BULq]	((((---(((((((((((&)))))))))))...))))	CCGC---GCUACGACGAC&GUCGUUGUAGUAUAGUGG	2	0.999801
Study1	Zm00001eb022410T003:577	zma-miR6300-nb	Zm00001eb022410	570	586	577	-29.3	-20.9	0.713311	7	1-11,586-576;13-14,575-574;16-18,572-570	12-12,x-x[BULq];15-15,573-573[SIL]	(((.((-(((((((((((&))))))))))).)).)))	CCGGUG-GCUACGACGGC&GUCGUUGUAGUAUAGUGG	2	1
Study1	Zm00001eb032290T001:1779	zma-miR6300-nb	Zm00001eb032290	1770	1797	1779	-29.3	-19.4	0.662116	20.5	1-6,1797-1792;7-14,1782-1775;15-18,1773-1770	x-x,1791-1783[BULt];x-x,1774-1774[BULt]	((((.((((((((.........((((((&))))))---------))))))))-))))	CCACAUGUGCUACUCCAACUUCAACGAC&GUCGUU---------GUAGUAUA-GUGG	2	1
Study1	Zm00001eb037110T002:573	zma-miR6300-nb	Zm00001eb037110	564	582	573	-29.3	-23.7	0.808874	7	1-12,582-571;13-17,569-565	x-x,570-570[BULt];18-18,564-564[UP3]	.(((((.((((((((((((&))))))))))))-))))).	GCGCUGCUGCUACGACGGC&GUCGUUGUAGUA-UAGUGG	2	0.783883
Study1	Zm00001eb040100T004:573	zma-miR6300-nb	Zm00001eb040100	563	582	573	-29.3	-20.16	0.688055	10.5	1-12,582-571;16-18,565-563	13-15,570-566[AILt]	(((.....((((((((((((&))))))))))))--...)))	CCGAGUAUUGCUGCAACGGC&GUCGUUGUAGUA--UAGUGG	1	0.886605
Study1	Zm00001eb047550T001:951	zma-miR6300-nb	Zm00001eb047550	937	960	951	-29.3	-19.3	0.658703	16.5	1-4,960-957;6-12,955-949;13-18,942-937	5-5,956-956[SIL];x-x,948-943[BULt]	((((((......(((((((.((((&)))).)))))))------))))))	CCGCUACUUCAAUACUACGCCGGC&GUCGUUGUAGUA------UAGUGG	2	1
Study1	Zm00001eb051990T001:1059	zma-miR6300-nb	Zm00001eb051990	1051	1068	1059	-29.3	-19.6	0.668942	8	4-11,1065-1058;13-18,1056-1051	1-3,1068-1066[UP5];12-12,1057-1057[SIL]	((((((.((((((((...&...)))))))).))))))	CCACUAAACUACGACUCA&GUCGUUGUAGUAUAGUGG	2	1
Study1	Zm00001eb072650T001:108	zma-miR6300-nb	Zm00001eb072650	97	117	108	-29.3	-19.24	0.656655	13	1-8,117-110;10-11,108-107;13-18,102-97	9-9,109-109[SIL];12-12,106-103[AILt]	((((((....((.((((((((&)))))))).))---.))))))	CCGCUGAGCCGCAACAGCGAC&GUCGUUGUAGU---AUAGUGG	2	1
Study1	Zm00001eb078200T001:463	zma-miR6300-nb	Zm00001eb078200	456	472	463	-29.3	-19.5	0.665529	8	1-11,472-462;15-16,459-458;18-18,456-456	12-14,461-460[AILq];17-17,457-457[SIL]	(.((..-(((((((((((&)))))))))))...)).)	CGACGA-GCUGCAGCGAC&GUCGUUGUAGUAUAGUGG	2	1
Study1	Zm00001eb105500T001:71	zma-miR6300-nb	Zm00001eb105500	63	81	71	-29.3	-21.6	0.737201	8	1-8,81-74;9-11,72-70;13-18,68-63	x-x,73-73[BULt];12-12,69-69[SIL]	((((((.(((.((((((((&))))))))-))).))))))	CCGCUGGACUGGCAGCGGC&GUCGUUGU-AGUAUAGUGG	2	0.999973
Study1	Zm00001eb108360T001:416	zma-miR6300-nb	Zm00001eb108360	410	425	416	-29.3	-22.8	0.778157	8.5	1-11,425-415;14-18,414-410	12-13,x-x[BULq]	(((((--(((((((((((&)))))))))))..)))))	CCGCU--GCUGCGGCGGC&GUCGUUGUAGUAUAGUGG	2	0.98466
Study1	Zm00001eb114250T001:680	zma-miR6300-nb	Zm00001eb114250	673	690	680	-29.3	-19.9	0.679181	8	1-7,690-684;9-13,681-677;15-18,676-673	8-8,683-682[AILt];14-14,x-x[BULq]	((((-(((((..(((((((&)))))))-.))))).))))	CCGC-GUGCUCUCGACGAC&GUCGUUG-UAGUAUAGUGG	2	1
Study1	Zm00001eb133900T002:48	zma-miR6300-nb	Zm00001eb133900	41	57	48	-29.3	-21.2	0.723549	5.5	1-8,57-50;10-11,48-47;13-18,46-41	9-9,49-49[SIL];12-12,x-x[BULq]	((((((-((.((((((((&)))))))).)).))))))	CCGCUA-ACGACGACGAC&GUCGUUGUAGUAUAGUGG	2	0.999999
Study1	Zm00001eb147400T001:738	zma-miR6300-nb	Zm00001eb147400	731	747	738	-29.3	-19.9	0.679181	6.5	1-8,747-740;10-13,738-735;15-18,734-731	9-9,739-739[SIL];14-14,x-x[BULq]	((((-((((.((((((((&)))))))).)))).))))	CCAC-GUAUGGCAACGGC&GUCGUUGUAGUAUAGUGG	2	1
Study1	Zm00001eb161610T001:261	zma-miR6300-nb	Zm00001eb161610	253	270	261	-29.3	-21.5	0.733788	6	1-8,270-263;10-11,261-260;13-18,258-253	9-9,262-262[SIL];12-12,259-259[SIL]	((((((.((.((((((((&)))))))).)).))))))	CCGCUGGACGACGACGAC&GUCGUUGUAGUAUAGUGG	2	0.999988
Study1	Zm00001eb188360T001:925	zma-miR6300-nb	Zm00001eb188360	916	939	925	-29.3	-19.9	0.679181	17	1-6,939-934;7-12,928-923;13-18,921-916	x-x,933-929[BULt];x-x,922-922[BULt]	((((((.((((((.....((((((&))))))-----))))))-))))))	CCGCUGCUGCUGCUGUGGGGCGAC&GUCGUU-----GUAGUA-UAGUGG	2	1
Study1	Zm00001eb191600T001:721	zma-miR6300-nb	Zm00001eb191600	713	731	721	-29.3	-19.4	0.662116	6.5	1-8,731-724;9-13,722-718;15-16,716-715;18-18,713-713	x-x,723-723[BULt];14-14,717-717[SIL];17-17,714-714[SIL]	(.((.(((((.((((((((&))))))))-))))).)).)	CGACGGUGCUGACGACGAC&GUCGUUGU-AGUAUAGUGG	2	1
Study1	Zm00001eb198350T001:75	zma-miR6300-nb	Zm00001eb198350	66	84	75	-29.3	-24	0.819113	5	1-12,84-73;13-16,71-68;18-18,66-66	x-x,72-72[BULt];17-17,67-67[SIL]	(.((((.((((((((((((&))))))))))))-)))).)	CGACUACUGCUACAGCGAC&GUCGUUGUAGUA-UAGUGG	2	0.668962
Study1	Zm00001eb211870T002:2499	zma-miR6300-nb	Zm00001eb211870	2490	2508	2499	-29.3	-19.8	0.675768	9.5	1-3,2508-2506;5-13,2504-2496;14-18,2494-2490	4-4,2505-2505[SIL];x-x,2495-2495[BULt]	(((((.(((((((((.(((&))).)))))))))-)))))	CUGCUCGUGCUGCGGGGGC&GUCGUUGUAGUAU-AGUGG	2	1
Study1	Zm00001eb212170T003:479	zma-miR6300-nb	Zm00001eb212170	470	488	479	-29.3	-20.8	0.709898	5.5	2-14,487-475;15-17,473-471	1-1,488-488[UP5];x-x,474-474[BULt];18-18,470-470[UP3]	.(((.(((((((((((((.&.)))))))))))))-))).	GCACUUGUGCUACAACGGG&GUCGUUGUAGUAUA-GUGG	2	1
Study1	Zm00001eb214830T001:436	zma-miR6300-nb	Zm00001eb214830	427	444	436	-29.3	-19.4	0.662116	11	1-4,444-441;7-11,439-435;13-18,432-427	5-6,440-440[AILq];12-12,434-433[AILt]	((((((..(((((.-((((&))))..)))))-.))))))	CCGCUGGCGCUGCU-CGAC&GUCGUUGUAGU-AUAGUGG	2	1
Study1	Zm00001eb216990T001:345	zma-miR6300-nb	Zm00001eb216990	337	354	345	-29.3	-24.8	0.846416	3	1-4,354-351;6-18,349-337	5-5,350-350[SIL]	(((((((((((((.((((&)))).)))))))))))))	UCACUGUACUACAUCGAC&GUCGUUGUAGUAUAGUGG	2	0.331504
Study1	Zm00001eb217900T002:1778	zma-miR6300-nb	Zm00001eb217900	1769	1786	1778	-29.3	-20.1	0.686007	8.5	1-2,1786-1785;4-12,1784-1776;13-18,1774-1769	3-3,x-x[BULq];x-x,1775-1775[BULt]	((((((.(((((((((-((&)).)))))))))-))))))	CCACUGUUGCUGCGGC-AC&GUCGUUGUAGUA-UAGUGG	2	1
Study1	Zm00001eb238330T001:1038	zma-miR6300-nb	Zm00001eb238330	1029	1047	1038	-29.3	-20	0.682594	11	1-6,1047-1042;8-11,1040-1037;13-18,1034-1029	7-7,1041-1041[SIL];12-12,1036-1035[AILt]	((((((..((((.((((((&)))))).))))-.))))))	CCAUUGGAGCUGGGACGGC&GUCGUUGUAGU-AUAGUGG	2	1
Study1	Zm00001eb245600T001:37	zma-miR6300-nb	Zm00001eb245600	29	47	37	-29.3	-20.1	0.686007	7.5	1-6,47-42;7-12,40-35;15-18,32-29	x-x,41-41[BULt];13-14,34-33[SIL]	((((..((((((.((((((&))))))-))))))..))))	CCAUCCUGCUGCUAGCGAC&GUCGUU-GUAGUAUAGUGG	2	1
Study1	Zm00001eb269420T001:570	zma-miR6300-nb	Zm00001eb269420	558	579	570	-29.3	-23.38	0.797952	11	1-12,579-568;14-18,562-558	13-13,567-563[AILt]	(((((.....((((((((((((&))))))))))))----.)))))	CCACUCGUAUUGCUACGACGAC&GUCGUUGUAGUA----UAGUGG	2	0.883267
Study1	Zm00001eb273070T001:81	zma-miR6300-nb	Zm00001eb273070	73	90	81	-29.3	-22.1	0.754266	9	2-8,89-83;10-18,81-73	1-1,90-90[UP5];9-9,82-82[SIL]	(((((((((.(((((((.&.))))))).)))))))))	CCGCUGUGCGGCGGCGGG&GUCGUUGUAGUAUAGUGG	2	0.999435
Study1	Zm00001eb289270T001:1182	zma-miR6300-nb	Zm00001eb289270	1173	1191	1182	-29.3	-20.4	0.696246	8	1-11,1191-1181;13-14,1178-1177;16-18,1175-1173	12-12,1180-1179[AILt];15-15,1176-1176[SIL]	(((.((..(((((((((((&)))))))))))-.)).)))	CCGGUGGCACUACAGCGGC&GUCGUUGUAGU-AUAGUGG	2	1
Study1	Zm00001eb297160T002:647	zma-miR6300-nb	Zm00001eb297160	640	656	647	-29.3	-20.2	0.68942	7	1-10,656-647;13-15,644-642;17-18,641-640	11-12,646-645[SIL];16-16,x-x[BULq]	((-(((..((((((((((&))))))))))..))).))	CC-CUACUCUGCGACGAC&GUCGUUGUAGUAUAGUGG	2	1
Study1	Zm00001eb298350T001:843	zma-miR6300-nb	Zm00001eb298350	836	852	843	-29.3	-19.3	0.658703	5.5	1-11,852-842;15-18,839-836	12-14,841-840[AILq]	((((..-(((((((((((&)))))))))))...))))	UCACCC-ACUACAGCGAC&GUCGUUGUAGUAUAGUGG	2	1
Study1	Zm00001eb298950T001:1464	zma-miR6300-nb	Zm00001eb298950	1449	1473	1464	-29.3	-19.1	0.651877	18	1-11,1473-1463;13-18,1454-1449	12-12,1462-1455[AILt]	((((((........(((((((((((&)))))))))))-------.))))))	CCACUGCGGCAUAGACUGCAACGAU&GUCGUUGUAGU-------AUAGUGG	2	1
Study1	Zm00001eb305560T001:105	zma-miR6300-nb	Zm00001eb305560	97	114	105	-29.3	-19.8	0.675768	8	1-11,114-104;13-14,102-101;16-18,99-97	12-12,103-103[SIL];15-15,100-100[SIL]	(((.((.(((((((((((&))))))))))).)).)))	CCGGUGCACUGCGAUGGC&GUCGUUGUAGUAUAGUGG	2	1
Study1	Zm00001eb315580T001:953	zma-miR6300-nb	Zm00001eb315580	947	963	953	-29.3	-19.5	0.665529	9.5	1-8,963-956;9-11,954-952;14-18,951-947	x-x,955-955[BULt];12-13,x-x[BULq]	(((((--(((.((((((((&))))))))-)))..)))))	CCGCU--GCUGGCGACGGC&GUCGUUGU-AGUAUAGUGG	2	1
Study1	Zm00001eb342490T002:1377	zma-miR6300-nb	Zm00001eb342490	1365	1386	1377	-29.3	-19.5	0.665529	14	1-11,1386-1376;12-16,1371-1367;18-18,1365-1365	x-x,1375-1372[BULt];17-17,1366-1366[SIL]	(.(((((....(((((((((((&)))))))))))----))))).)	CGGCUAUGGGGGCUGCGGCGAU&GUCGUUGUAGU----AUAGUGG	2	1
Study1	Zm00001eb356770T001:57	zma-miR6300-nb	Zm00001eb356770	50	66	57	-29.3	-19.5	0.665529	6	1-11,66-56;13-15,54-52;17-18,51-50	12-12,55-55[SIL];16-16,x-x[BULq]	((-(((.(((((((((((&))))))))))).))).))	CC-CUAAAUUACGACGGC&GUCGUUGUAGUAUAGUGG	2	1
Study1	Zm00001eb356880T001:69	zma-miR6300-nb	Zm00001eb356880	60	78	69	-29.3	-22.02	0.751536	9.5	1-11,78-68;15-18,63-60	12-14,67-64[AILt]	((((....(((((((((((&)))))))))))-...))))	CCGCCACGGCUGCGACGAC&GUCGUUGUAGU-AUAGUGG	2	0.999622
Study1	Zm00001eb362740T001:113	zma-miR6300-nb	Zm00001eb362740	104	122	113	-29.3	-21.32	0.727645	11.5	1-11,122-112;15-18,107-104	12-14,111-108[AILt]	((((....(((((((((((&)))))))))))-...))))	CCGCCGCGGCUGCGGCGGC&GUCGUUGUAGU-AUAGUGG	2	0.999997
Study1	Zm00001eb373500T001:24	zma-miR6300-nb	Zm00001eb373500	15	33	24	-29.3	-19.32	0.659386	9	1-8,33-26;10-11,24-23;15-18,18-15	9-9,25-25[SIL];12-14,22-19[AILt]	((((....((.((((((((&)))))))).))-...))))	CCACGACGACGACGACGAC&GUCGUUGUAGU-AUAGUGG	2	1
Study1	Zm00001eb377430T001:444	zma-miR6300-nb	Zm00001eb377430	437	453	444	-29.3	-20.4	0.696246	8	1-6,453-448;8-11,446-443;15-18,440-437	7-7,447-447[SIL];12-14,442-441[AILq]	((((..-((((.((((((&)))))).))))...))))	CCACGG-ACUGGAGCGAC&GUCGUUGUAGUAUAGUGG	2	1
Study1	Zm00001eb395480T002:1198	zma-miR6300-nb	Zm00001eb395480	1190	1206	1198	-29.3	-19.5	0.665529	5.5	1-6,1206-1201;8-10,1200-1198;12-18,1196-1190	7-7,x-x[BULq];11-11,1197-1197[SIL]	(((((((.(((-((((((&)))))).))).)))))))	CCGCUAUCCUA-AGCGAC&GUCGUUGUAGUAUAGUGG	2	1
Study1	Zm00001eb397980T003:597	zma-miR6300-nb	Zm00001eb397980	589	607	597	-29.3	-20	0.682594	5.5	1-3,607-605;4-12,603-595;15-18,592-589	x-x,604-604[BULt];13-14,594-593[SIL]	((((..(((((((((.(((&)))-)))))))))..))))	UCACCUUACUACAGCAGAC&GUC-GUUGUAGUAUAGUGG	2	1
Study1	Zm00001eb406100T001:162	zma-miR6300-nb	Zm00001eb406100	152	171	162	-29.3	-25	0.853242	9	1-12,171-160;13-18,157-152	x-x,159-158[BULt]	((((((..((((((((((((&))))))))))))--))))))	CCGCUGGCUGCUGCAGCGGC&GUCGUUGUAGUA--UAGUGG	2	0.287911
Study1	Zm00001eb409040T005:224	zma-miR6300-nb	Zm00001eb409040	215	233	224	-29.3	-22.9	0.78157	8.5	1-12,233-222;13-18,220-215	x-x,221-221[BULt]	((((((.((((((((((((&))))))))))))-))))))	CUGCUGCUGCUGCGGCGGC&GUCGUUGUAGUA-UAGUGG	2	0.977233
Study1	Zm00001eb433870T001:510	zma-miR6300-nb	Zm00001eb433870	502	519	510	-29.3	-23.4	0.798635	8	1-1,519-519;3-6,517-514;8-18,512-502	2-2,518-518[SIL];7-7,513-513[SIL]	(((((((((((.((((.(&).)))).)))))))))))	CCGCUGUACUGGGGCGUC&GUCGUUGUAGUAUAGUGG	2	0.863296
Study1	Zm00001eb439260T001:188	zma-miR6300-nb	Zm00001eb439260	180	197	188	-29.3	-22.9	0.78157	7	1-11,197-187;13-17,185-181	12-12,186-186[SIL];18-18,180-180[UP3]	.(((((.(((((((((((&))))))))))).))))).	GCGCUGCGCUGCAACGGC&GUCGUUGUAGUAUAGUGG	2	0.977766
Study1	Zm00001eb182290T001:521	zma-miR3630-3p-nb	Zm00001eb182290	509	529	521	-39.9	-27.8	0.696742	8.5	4-8,526-522;10-22,521-509	1-3,529-527[UP5];9-9,x-x[BULq]	(((((((((((((-(((((...&...))))).)))))))))))))	AGGUAUCGGAGAG-UUCCCUUG&UGUGGGAAUCUCUCUGAUGCUU	2	0.624379
Study1	Zm00001eb277450T008:1748	zma-miR3630-3p-nb	Zm00001eb277450	1736	1757	1748	-39.9	-32.1	0.804511	6.5	1-1,1757-1757;3-6,1755-1752;9-22,1749-1736	2-2,1756-1756[SIL];7-8,1751-1750[SIL]	((((((((((((((..((((.(&).))))..))))))))))))))	AGGCAUCAGAGAGAAGCCCAGA&UGUGGGAAUCUCUCUGAUGCUU	2	0.0387136
Study1	Zm00001eb338960T001:389	zma-miR3630-3p-nb	Zm00001eb338960	376	397	389	-39.9	-27.1	0.679198	8	1-5,397-393;9-14,390-385;15-22,383-376	6-8,392-391[AILq];x-x,384-384[BULt]	((((((((.((((((..-(((((&)))))...))))))-))))))))	GAGCAUCACGGGAGAAA-CCACA&UGUGGGAAUCUCUC-UGAUGCUU	0	0.0580366
Study1	Zm00001eb009540T003:907	zma-miR6173-nb	Zm00001eb009540	897	919	907	-34	-23.22	0.682941	14.5	2-6,918-914;9-19,908-898	1-1,919-919[UP5];7-8,913-909[AILt];20-20,897-897[UP3]	.(((((((((((.....(((((.&.)))))---..))))))))))).	CGUGUUCGUCGUCAAGGGCGGCG&AGCCGU---AAACGAUGGAUACU	1	0.110384
Study1	Zm00001eb162670T001:1484	zma-miR6173-nb	Zm00001eb162670	1474	1501	1484	-34	-22.1	0.65	24.5	2-5,1500-1497;9-19,1485-1475	1-1,1501-1501[UP5];6-8,1496-1486[AILt];20-20,1474-1474[UP3]	.(((((((((((...........((((.&.))))--------...))))))))))).	UGUGUCCAUCGUGAUUCUAGCUUCGGCA&AGCCG--------UAAACGAUGGAUACU	0	0.157637
Study1	Zm00001eb196180T002:1551	zma-miR6173-nb	Zm00001eb196180	1541	1560	1551	-34	-23.7	0.697059	6.5	1-7,1560-1554;9-17,1552-1544	8-8,1553-1553[SIL];18-20,1543-1541[UP3]	...(((((((((.(((((((&))))))).)))))))))...	ACGAUUCAUCGUGUGCGGCU&AGCCGUAAACGAUGGAUACU	2	0.630265
Study1	Zm00001eb215470T001:640	zma-miR6173-nb	Zm00001eb215470	630	651	640	-34	-22.5	0.661765	10	2-9,650-643;10-16,640-634	1-1,651-651[UP5];x-x,642-641[BULt];17-20,633-630[UP3]	....(((((((..((((((((.&.))))))))--)))))))....	GAAUUCCAUCGAUUUUGCGGCA&AGCCGUAAA--CGAUGGAUACU	1	0.21644
Study1	Zm00001eb398370T001:1171	zma-miR6173-nb	Zm00001eb398370	1158	1180	1171	-34	-22.28	0.655294	14.5	1-6,1180-1175;10-12,1171-1169;13-19,1165-1159	7-9,1174-1172[SIL];x-x,1168-1166[BULt];20-20,1158-1158[UP3]	.(((((((...(((...((((((&))))))...)))---))))))).	CGUGUCCAACAUCGAGGGCGGCU&AGCCGUAAACGA---UGGAUACU	2	0.985936
Study1	Zm00001eb037110T002:1074	zma-miR6485-nb	Zm00001eb037110	1063	1083	1074	-31.6	-23.4	0.740506	6	2-15,1082-1069;16-16,1067-1067	1-1,1083-1083[UP5];x-x,1068-1068[BULt];17-20,1066-1063[UP3]	....(.((((((((((((((.&.))))))))))))))-)....	AUGGGCCUCUUCUACAUCCUC&UAGGAUGUAGAAGAG-CAUAA	2	0.69889
Study1	Zm00001eb068390T002:126	zma-miR6485-nb	Zm00001eb068390	116	134	126	-31.6	-21.2	0.670886	11	3-4,132-131;6-16,130-120	1-2,134-133[UP5];5-5,x-x[BULq];17-20,119-116[UP3]	....(((((((((((-((..&..)).)))))))))))....	ACGCGCUCUUCUGCG-CCAC&UAGGAUGUAGAAGAGCAUAA	1	0.378156
Study1	Zm00001eb082470T001:249	zma-miR6485-nb	Zm00001eb082470	239	264	249	-31.6	-20.8	0.658228	18	3-5,262-260;6-19,253-240	1-2,264-263[UP5];x-x,259-254[BULt];20-20,239-239[UP3]	.((((((((((((((......(((..&..)))------)))))))))))))).	CUGUGUUCUUCUGCAGUGGGAUCCCC&UAGGA------UGUAGAAGAGCAUAA	1	0.484118
Study1	Zm00001eb089840T001:621	zma-miR6485-nb	Zm00001eb089840	611	630	621	-31.6	-21	0.664557	11.5	6-18,625-613	1-5,630-626[UP5];19-20,612-611[UP3]	..(((((((((((((.....&.....)))))))))))))..	GCGUGCUCUUCUACAAAGAG&UAGGAUGUAGAAGAGCAUAA	2	0.999741
Study1	Zm00001eb089980T001:621	zma-miR6485-nb	Zm00001eb089980	611	630	621	-31.6	-21	0.664557	11.5	6-18,625-613	1-5,630-626[UP5];19-20,612-611[UP3]	..(((((((((((((.....&.....)))))))))))))..	GCGUGCUCUUCUACAAAGAG&UAGGAUGUAGAAGAGCAUAA	2	0.999753
Study1	Zm00001eb226920T002:1170	zma-miR6485-nb	Zm00001eb226920	1160	1179	1170	-31.6	-20.6	0.651899	8	3-8,1177-1172;10-12,1170-1168;14-18,1166-1162	1-2,1179-1178[UP5];9-9,1171-1171[SIL];13-13,1167-1167[SIL];19-20,1161-1160[UP3]	..(((((.(((.((((((..&..)))))).))).)))))..	GGAUGCUGUUCGACAUCCAG&UAGGAUGUAGAAGAGCAUAA	2	0.99996
Study1	Zm00001eb281800T001:669	zma-miR6485-nb	Zm00001eb281800	659	679	669	-31.6	-20.7	0.655063	11.5	3-4,677-676;7-18,672-661	1-2,679-678[UP5];5-6,675-673[AILt];19-20,660-659[UP3]	..((((((((((((...((..&..))-..))))))))))))..	UCGUGCUCUUCUACCAGCCGG&UAGG-AUGUAGAAGAGCAUAA	2	0.999954
Study1	Zm00001eb282780T002:600	zma-miR6485-nb	Zm00001eb282780	590	613	600	-31.6	-20.66	0.653797	15.5	1-4,613-610;7-18,603-592	5-6,609-604[AILt];19-20,591-590[UP3]	..((((((((((((......((((&))))----..))))))))))))..	AGAUGCUCUUCUGCCAGUACCCUG&UAGG----AUGUAGAAGAGCAUAA	2	0.999958
Study1	Zm00001eb376220T001:92	zma-miR6485-nb	Zm00001eb376220	82	100	92	-31.6	-22.4	0.708861	8	2-5,99-96;7-16,95-86	1-1,100-100[UP5];6-6,x-x[BULq];17-20,85-82[UP3]	....((((((((((-((((.&.)))).))))))))))....	GCCCGCUCUUCUGC-UCCUC&UAGGAUGUAGAAGAGCAUAA	2	0.937444
Study1	Zm00001eb432200T001:129	zma-miR6485-nb	Zm00001eb432200	119	137	129	-31.6	-21.2	0.670886	11	3-4,135-134;6-16,133-123	1-2,137-136[UP5];5-5,x-x[BULq];17-20,122-119[UP3]	....(((((((((((-((..&..)).)))))))))))....	ACGCGCUCUUCUGCG-CCAC&UAGGAUGUAGAAGAGCAUAA	2	0.999085
Study1	Zm00001eb210530T001:1213	zma-miR166-3p-nb	Zm00001eb210530	1192	1222	1213	-47	-31.8	0.676596	12.5	1-4,1222-1219;6-14,1217-1209;16-20,1207-1203;21-24,1195-1192	5-5,1218-1218[SIL];15-15,1208-1208[SIL];x-x,1202-1196[BULt]	((((.......(((((.(((((((((.((((&)))).))))))))).)))))-------))))	GGGGCCUUUGAGAUGAUGCCUGGUCCUGAGU&AUUUCGGACCAGGCUUCAUU-------CCCC	2	0.520198
Study1	Zm00001eb299190T001:24	zma-miR166-3p-nb	Zm00001eb299190	7	33	24	-47	-32.2	0.685106	14	6-15,28-19;16-17,16-15;19-24,12-7	1-5,33-29[UP5];x-x,18-17[BULt];18-18,14-13[AILt]	((((((..((..((((((((((.....&.....))))))))))--))-.))))))	GGGGAGGAGAUUGGCCUGGUCCUCGCC&AUUUCGGACCAGGCU--UC-AUUCCCC	2	0.433656
Study1	Zm00001eb398430T001:1462	zma-miRf159b-nb	Zm00001eb398430	1450	1477	1462	-38.1	-25.1	0.658793	18	1-7,1477-1471;8-10,1464-1462;12-15,1460-1457;16-21,1455-1450	x-x,1470-1465[BULt];11-11,1461-1461[SIL];x-x,1456-1456[BULt]	((((((.((((.(((......(((((((&)))))))------))).))))-))))))	GAGAGCAUCCCAUCAGCUGCGGUCCGGA&UUUGGAU------UGAAGGGA-GCUCUC	2	0.9941
Study1	Zm00001eb054200T001:485	zma-miR167h-nb	Zm00001eb054200	471	494	485	-39.8	-27.7	0.69598	7	2-10,493-485;11-15,482-478;18-22,475-471	1-1,494-494[UP5];x-x,484-483[BULt];16-17,477-476[SIL]	(((((..(((((..(((((((((.&.)))))))))--)))))..)))))	UAAGAGGAUGCUGGGGCAGCUUCU&UGAAGCUGCC--AGCAUGAUCUUA	2	0.809534
Study1	Zm00001eb068270T001:1479	zma-miR167h-nb	Zm00001eb068270	1467	1488	1479	-39.8	-26.3	0.660804	7.5	1-3,1488-1486;5-8,1485-1482;9-14,1480-1475;16-21,1473-1468	4-4,x-x[BULq];x-x,1481-1481[BULt];15-15,1474-1474[SIL];22-22,1467-1467[UP3]	.((((((.((((((.((((-(((&))).))))-)))))).)))))).	GAGGAUCCUGCUGGACGGC-UCA&UGAAGCUG-CCAGCAUGAUCUUA	2	0.993358
Study1	Zm00001eb295010T003:733	zma-miR167h-nb	Zm00001eb295010	721	744	733	-39.8	-27.96	0.702513	11	1-4,744-741;8-21,735-722	5-7,740-736[AILt];22-22,721-721[UP3]	.((((((((((((((.....((((&))))--...)))))))))))))).	GAAGAUCAUGCUGGCUUCAAUUCA&UGAA--GCUGCCAGCAUGAUCUUA	0	0.0458525
Study1	Zm00001eb320980T001:447	zma-miR167h-nb	Zm00001eb320980	435	457	447	-39.8	-28.8	0.723618	7.5	1-3,457-455;6-7,452-451;8-21,449-436	4-5,454-453[SIL];x-x,450-450[BULt];22-22,435-435[UP3]	.((((((((((((((.((..(((&)))..))-)))))))))))))).	CAAGGUCAUGCUGGCAAGGAUCA&UGAAGCU-GCCAGCAUGAUCUUA	2	0.472509
Study1	Zm00001eb229450T001:577	zma-miRf166i-nb	Zm00001eb229450	558	587	577	-42.4	-28.3	0.667453	10.5	1-8,587-580;9-13,578-574;14-15,569-568;16-21,563-558	x-x,579-579[BULt];x-x,573-570[BULt];x-x,567-564[BULt]	((((((....((....(((((.((((((((&))))))))-)))))----))----))))))	GGGGAAGGGCUGCCUCGAGCCUUGGUCCAA&UUGGACCA-GGCUU----CA----UUCCCC	2	0.935437
Study1	Zm00001eb299190T001:21	zma-miRf166i-nb	Zm00001eb299190	7	30	21	-42.4	-32	0.754717	10.5	3-12,28-19;13-14,16-15;16-21,12-7	1-2,30-29[UP5];x-x,18-17[BULt];15-15,14-13[AILt]	((((((..((..((((((((((..&..))))))))))--))-.))))))	GGGGAGGAGAUUGGCCUGGUCCUC&UUGGACCAGGCU--UC-AUUCCCC	2	0.259234
Study1	Zm00001eb012950T001:313	zma-miR156j-nb	Zm00001eb012950	302	321	313	-39.3	-26.7	0.679389	4.5	1-3,321-319;5-17,318-306;18-19,304-303	4-4,x-x[BULq];x-x,305-305[BULt];20-20,302-302[UP3]	.((.(((((((((((((-(((&))).)))))))))))))-)).	UUGCCUCGCCCUCUUCU-UCA&UGACAGAAGAGGGUGAG-CAC	2	0.959161
Study1	Zm00001eb091620T003:1498	zma-miR156j-nb	Zm00001eb091620	1487	1507	1498	-39.3	-26.6	0.676845	8	1-6,1507-1502;9-9,1499-1499;11-16,1497-1492;17-20,1490-1487	7-8,1501-1500[SIL];10-10,1498-1498[SIL];x-x,1491-1491[BULt]	((((.((((((.(..((((((&))))))..).))))))-))))	GUGCAUCACCCGUGACUGUCA&UGACAGAAGAGGGUGA-GCAC	2	0.961051
Study1	Zm00001eb141550T001:233	zma-miR156j-nb	Zm00001eb141550	223	241	233	-39.3	-26.6	0.676845	6	2-4,240-238;6-13,237-230;15-18,228-225	1-1,241-241[UP5];5-5,x-x[BULq];14-14,229-229[SIL];19-20,224-223[UP3]	..((((.((((((((-(((.&.))).)))))))).))))..	CCGCUCUCCCUCUUC-GUCG&UGACAGAAGAGGGUGAGCAC	2	0.965674
Study1	Zm00001eb156540T002:410	zma-miR156j-nb	Zm00001eb156540	400	418	410	-39.3	-25.7	0.653944	6.5	1-2,418-417;4-7,416-413;9-19,411-401	3-3,x-x[BULq];8-8,412-412[SIL];20-20,400-400[UP3]	.(((((((((((.((((-((&)).)))).))))))))))).	AUGCUCGCCUUCGUCUG-CA&UGACAGAAGAGGGUGAGCAC	2	0.996788
Study1	Zm00001eb226870T002:443	zma-miR156j-nb	Zm00001eb226870	433	451	443	-39.3	-26.4	0.671756	8	1-4,451-448;6-6,447-447;9-18,444-435	5-5,x-x[BULq];7-8,446-445[SIL];19-20,434-433[UP3]	..((((((((((..(-((((&)))).)..))))))))))..	AGGCUCACCCUCGAC-GUCA&UGACAGAAGAGGGUGAGCAC	2	0.976503
Study1	Zm00001eb217310T001:880	zma-miRf166l-3p-nb	Zm00001eb217310	870	889	880	-40.4	-26.3	0.65099	8.5	3-4,887-886;6-14,884-876;16-20,875-871	1-2,889-888[UP5];5-5,885-885[SIL];15-15,x-x[BULq];21-21,870-870[UP3]	.(((((-(((((((((.((..&..)).))))))))).))))).	CAGGGA-GAGGCCUGGGCCAU&UCGGACCAGGCUUCAUUCCUA	2	0.994053
Study1	Zm00001eb303370T001:463	zma-miRf166l-3p-nb	Zm00001eb303370	450	472	463	-40.4	-28.3	0.700495	10	3-12,470-461;13-14,458-457;17-20,454-451	1-2,472-471[UP5];x-x,460-459[BULt];15-16,456-455[SIL];21-21,450-450[UP3]	.((((..((..((((((((((..&..))))))))))--))..)))).	CAGGAUGGACGAGCCUGGUCCAU&UCGGACCAGGCU--UCAUUCCUA	2	0.674149
Study1	Zm00001eb325060T001:466	zma-miRf166l-3p-nb	Zm00001eb325060	453	475	466	-40.4	-29.5	0.730198	9	3-12,473-464;13-14,461-460;17-21,457-453	1-2,475-474[UP5];x-x,463-462[BULt];15-16,459-458[SIL]	(((((..((..((((((((((..&..))))))))))--))..)))))	UAGGAUGGACGAGCCUGGUCCAU&UCGGACCAGGCU--UCAUUCCUA	2	0.410848
Study1	Zm00001eb044010T001:381	zma-miRf171c-nb	Zm00001eb044010	370	390	381	-35.5	-23.5	0.661972	14	4-15,387-376	1-3,390-388[UP5];16-21,375-370[UP3]	......((((((((((((...&...))))))))))))......	GGGAGGGGCGCGGCUCGGGAG&UGAUUGAGCCGUGCCAAUAUU	0	0.20918
Study1	Zm00001eb074460T001:1157	zma-miRf171c-nb	Zm00001eb074460	1146	1166	1157	-35.5	-36.8	1	1.5	1-21,1166-1146	NA	(((((((((((((((((((((&)))))))))))))))))))))	GAUAUUGGCGCGGCUCAAUCA&UGAUUGAGCCGUGCCAAUAUU	0	0.000558618
Study1	Zm00001eb111860T001:575	zma-miRf171c-nb	Zm00001eb111860	565	584	575	-35.5	-24.9	0.701408	9	2-11,583-574;13-15,573-571	1-1,584-584[UP5];12-12,x-x[BULq];16-21,570-565[UP3]	......(((-((((((((((.&.)))))))))).)))......	GAAGUAGGC-CGGCUCAAUCU&UGAUUGAGCCGUGCCAAUAUU	1	0.129892
Study1	Zm00001eb206800T002:1748	zma-miRf171c-nb	Zm00001eb206800	1738	1759	1748	-35.5	-23.4	0.659155	9.5	1-4,1759-1756;5-11,1753-1747;13-19,1746-1740	x-x,1755-1754[BULt];12-12,x-x[BULq];20-21,1739-1738[UP3]	..(((((((-(((((((..((((&))))--))))))).)))))))..	GUUGUUGGC-UGGCUCAAGAUCA&UGAU--UGAGCCGUGCCAAUAUU	2	0.999161
Study1	Zm00001eb237760T001:1799	zma-miRf171c-nb	Zm00001eb237760	1788	1808	1799	-35.5	-23.1	0.650704	12	4-16,1805-1793	1-3,1808-1806[UP5];17-21,1792-1788[UP3]	.....(((((((((((((...&...))))))))))))).....	ACAGGUGGCACGGCUUGAAAA&UGAUUGAGCCGUGCCAAUAUU	2	0.999869
Study1	Zm00001eb257200T002:1103	zma-miRf171c-nb	Zm00001eb257200	1092	1112	1103	-35.5	-24.3	0.684507	14	6-16,1107-1097	1-5,1112-1108[UP5];17-21,1096-1092[UP3]	.....(((((((((((.....&.....))))))))))).....	GCUUCUGGCACGGCUCUGCCC&UGAUUGAGCCGUGCCAAUAUU	2	0.970456
Study1	Zm00001eb295580T002:801	zma-miRf171c-nb	Zm00001eb295580	790	813	801	-35.5	-24.6	0.692958	13	1-5,813-809;6-16,805-795	x-x,808-806[BULt];17-21,794-790[UP3]	.....(((((((((((...(((((&)))))---))))))))))).....	GCUGCUGGCAUGGCUCCAAGAUCA&UGAUU---GAGCCGUGCCAAUAUU	2	0.935945
Study1	Zm00001eb303040T001:655	zma-miRf171c-nb	Zm00001eb303040	642	664	655	-35.5	-23.1	0.650704	11.5	1-11,664-654;12-15,651-648	x-x,653-652[BULt];16-21,647-642[UP3]	......((((..(((((((((((&)))))))))))--))))......	AUCUGAGGUAGUCGGCUCGAUCA&UGAUUGAGCCG--UGCCAAUAUU	2	0.999944
Study1	Zm00001eb337040T002:654	zma-miRf171c-nb	Zm00001eb337040	640	663	654	-35.5	-23.4	0.659155	8	1-4,663-660;6-15,658-649;16-21,645-640	5-5,659-659[SIL];x-x,648-646[BULt]	((((((...((((((((((.((((&)))).))))))))))---))))))	AGUGUUGUCGGCAUGGCUUCAUCA&UGAUUGAGCCGUGCC---AAUAUU	2	0.999378
Study1	Zm00001eb340460T001:553	zma-miRf171c-nb	Zm00001eb340460	542	563	553	-35.5	-27.1	0.76338	8	1-4,563-560;5-15,558-548	x-x,559-559[BULt];16-21,547-542[UP3]	......(((((((((((.((((&))))-)))))))))))......	CAGAUAGGCACGGCUCAGAUCA&UGAU-UGAGCCGUGCCAAUAUU	0	0.0116657
Study1	Zm00001eb394510T001:426	zma-miRf171c-nb	Zm00001eb394510	415	436	426	-35.5	-23.2	0.653521	10	1-4,436-433;7-18,429-418	5-6,432-430[AILt];19-21,417-415[UP3]	...((((((((((((...((((&))))-..))))))))))))...	AUGAUUGGCAUGGCUAUCAUCA&UGAU-UGAGCCGUGCCAAUAUU	0	0.265616
Study1	Zm00001eb398940T001:860	zma-miRf171c-nb	Zm00001eb398940	849	868	860	-35.5	-23.6	0.664789	10	2-5,867-864;7-16,863-854	1-1,868-868[UP5];6-6,x-x[BULq];17-21,853-849[UP3]	.....((((((((((-((((.&.)))).)))))))))).....	GUCGGUGGCGCGGCU-GAUCG&UGAUUGAGCCGUGCCAAUAUU	2	0.997952
Study1	Zm00001eb002640T001:305	zma-miRf1439-nb	Zm00001eb002640	294	314	305	-33.1	-22.9	0.691843	7	1-6,314-309;8-15,307-300;17-21,298-294	7-7,308-308[SIL];16-16,299-299[SIL]	(((((.((((((((.((((((&)))))).)))))))).)))))	GGUGCGCGCUCUGUCCCAGAA&UUUUGGAACGGAGUGAGUAUU	2	0.935945
Study1	Zm00001eb062820T001:192	zma-miRf1439-nb	Zm00001eb062820	181	202	192	-33.1	-22.3	0.673716	10	1-7,202-196;8-9,194-193;11-18,191-184	x-x,195-195[BULt];10-10,192-192[SIL];19-21,183-181[UP3]	...((((((((.((.(((((((&)))))))-)).))))))))...	CAAGCUCGCUUGGUGUCCAAGA&UUUUGGA-ACGGAGUGAGUAUU	1	0.263608
Study1	Zm00001eb206380T001:59	zma-miRf1439-nb	Zm00001eb206380	48	69	59	-33.1	-25.2	0.761329	10	2-5,68-65;6-18,63-51	1-1,69-69[UP5];x-x,64-64[BULt];19-21,50-48[UP3]	...(((((((((((((.((((.&.))))-)))))))))))))...	ACCGCUCGCUCCGUUCUCGGGG&UUUUG-GAACGGAGUGAGUAUU	2	0.247442
Study1	Zm00001eb214510T002:98	zma-miRf1439-nb	Zm00001eb214510	87	107	98	-33.1	-22.1	0.667674	11.5	3-10,105-98;12-17,96-91	1-2,107-106[UP5];11-11,97-97[SIL];18-21,90-87[UP3]	....((((((.((((((((..&..)))))))).))))))....	GCGCCUCGCUGCGUUCCGGCG&UUUUGGAACGGAGUGAGUAUU	1	0.286117
Study1	Zm00001eb265830T001:139	zma-miRf1439-nb	Zm00001eb265830	128	148	139	-33.1	-21.7	0.655589	9.5	4-15,145-134;17-20,132-129	1-3,148-146[UP5];16-16,133-133[SIL];21-21,128-128[UP3]	.((((.((((((((((((...&...)))))))))))).)))).	CGUACGUGCUCCGUUUCACCG&UUUUGGAACGGAGUGAGUAUU	1	0.38125
Study1	Zm00001eb302670T002:1923	zma-miRf1439-nb	Zm00001eb302670	1912	1933	1923	-33.1	-22.9	0.691843	8.5	1-6,1933-1928;7-7,1926-1926;9-14,1924-1919;16-21,1917-1912	x-x,1927-1927[BULt];8-8,1925-1925[SIL];15-15,1918-1918[SIL]	((((((.((((((.(.((((((&))))))-).)))))).))))))	GAUGCUGGCUCCGAUGCCGAGA&UUUUGG-AACGGAGUGAGUAUU	2	0.928457
Study1	Zm00001eb195010T002:634	zma-miRf156b-3p-nb	Zm00001eb195010	618	643	634	-40.4	-30.3	0.75	14.5	1-10,643-634;13-21,626-618	11-12,633-627[AILt]	(((((((((.......((((((((((&))))))))))-----..)))))))))	GCUGACAGACUUCAUCGAGAGUGAGU&GCUCACUCUC-----UAUCUGUCAGC	2	0.293512
Study1	Zm00001eb345180T001:489	zma-miRf156b-3p-nb	Zm00001eb345180	477	498	489	-40.4	-27.2	0.673267	9	1-11,498-488;14-19,484-479	12-13,487-485[AILt];20-21,478-477[UP3]	..((((((...(((((((((((&)))))))))))-..))))))..	GAUGGCGGCCAGGAGAGUGAGC&GCUCACUCUCU-AUCUGUCAGC	2	0.927318
Study1	Zm00001eb366870T001:193	zma-miRf156b-3p-nb	Zm00001eb366870	180	202	193	-40.4	-26.6	0.658416	8	1-4,202-199;6-11,197-192;12-18,190-184;20-21,181-180	5-5,198-198[SIL];x-x,191-191[BULt];19-19,183-182[AILt]	((..(((((((.((((((.((((&)))).))))))-)))))))-.))	GCCCGACGGGUCGGAGAGCGAGC&GCUCACUCUCU-AUCUGUC-AGC	2	0.985254
Study1	Zm00001eb375530T001:4392	zma-miRf156b-3p-nb	Zm00001eb375530	4375	4401	4392	-40.4	-27.4	0.678218	8.5	2-15,4400-4387;16-19,4383-4380;20-21,4376-4375	1-1,4401-4401[UP5];x-x,4386-4384[BULt];x-x,4379-4377[BULt]	((...((((...((((((((((((((.&.))))))))))))))---))))---))	GCCUAUGACAAAGGAUGGAGAGUGAGA&GCUCACUCUCUAUCU---GUCA---GC	2	0.901105
Study1	Zm00001eb400320T003:302	zma-miRf156b-3p-nb	Zm00001eb400320	291	310	302	-40.4	-26.7	0.660891	5.5	1-4,310-307;6-12,306-300;15-21,297-291	5-5,x-x[BULq];13-14,299-298[SIL]	(((((((..(((((((-((((&)))).)))))))..)))))))	GUUGGCGCUUAGAGAG-GAGC&GCUCACUCUCUAUCUGUCAGC	2	0.980712
Study1	Zm00001eb404870T002:622	zma-miRf156b-3p-nb	Zm00001eb404870	606	631	622	-40.4	-28.4	0.70297	15	1-10,631-622;13-21,614-606	11-12,621-615[AILt]	(((((((((.......((((((((((&))))))))))-----..)))))))))	GCUGAUAGACUUCAUCGAGAGUGAGU&GCUCACUCUC-----UAUCUGUCAGC	2	0.679254
Study1	Zm00001eb102180T002:194	zma-miRf166e-3p-nb	Zm00001eb102180	183	203	194	-41.7	-27.8	0.666667	8.5	2-4,202-200;6-6,198-198;9-21,195-183	1-1,203-203[UP5];5-5,199-199[SIL];7-8,197-196[SIL]	(((((((((((((..(.(((.&.))).)..)))))))))))))	GGGGGAUGAGGCCGUGCUCGU&UCGAACCAGGCUUCAUUCCCC	0	0.053552
Study1	Zm00001eb347640T001:22	zma-miRf166e-3p-nb	Zm00001eb347640	15	31	22	-41.7	-27.6	0.661871	8	3-12,29-20;17-21,19-15	1-2,31-30[UP5];13-16,x-x[BULq]	(((((----((((((((((..&..))))))))))....)))))	GGGGA----GGCCUGGUUCCU&UCGAACCAGGCUUCAUUCCCC	2	0.838639
Study1	Zm00001eb174130T005:813	zma-miR166i-3p-nb	Zm00001eb174130	798	821	813	-40	-26.7	0.6675	13.5	1-4,821-818;6-12,817-811;13-20,806-799	5-5,x-x[BULq];x-x,810-807[BULt];21-21,798-798[UP3]	.((((((((....(((((((-((((&)))).)))))))----)))))))).	UGGGAGUGGCAAGGGCCUGA-CCGA&UCGGAUCAGGCU----UCAUUCCUC	2	0.958837
Study1	Zm00001eb010240T001:35	zma-miRf167e-3p-nb	Zm00001eb010240	24	44	35	-36.2	-24.1	0.665746	10	4-8,41-37;11-21,34-24	1-3,44-42[UP5];9-10,36-35[SIL]	(((((((((((..(((((...&...)))))..)))))))))))	GGUGAAGUUGCUCCAUGAGGC&AGAUCAUGUUGCAGCUUCACU	2	0.997984
Study1	Zm00001eb124940T001:22	zma-miRf167e-3p-nb	Zm00001eb124940	9	31	22	-36.2	-24.1	0.665746	11	2-3,30-29;5-12,27-20;14-21,16-9	1-1,31-31[UP5];4-4,28-28[SIL];13-13,19-17[AILt]	((((((((...((((((((.((.&.)).))))))))--.))))))))	GGUGAGGCGCGGCAGCGUGUUCG&AGAUCAUGUUGC--AGCUUCACU	2	0.998
Study1	Zm00001eb312480T002:1118	zma-miRf167e-3p-nb	Zm00001eb312480	1106	1127	1118	-36.2	-24.3	0.671271	8.5	3-16,1125-1112;17-18,1110-1109	1-2,1127-1126[UP5];x-x,1111-1111[BULt];19-21,1108-1106[UP3]	...((.((((((((((((((..&..))))))))))))))-))...	CCGGACGGCUGCAGCAUGAUGA&AGAUCAUGUUGCAGCU-UCACU	2	0.995001
Study1	Zm00001eb343430T001:1531	zma-miRf167e-3p-nb	Zm00001eb343430	1515	1540	1531	-36.2	-25.3	0.698895	9	2-3,1539-1538;5-13,1536-1528;14-21,1522-1515	1-1,1540-1540[UP5];4-4,1537-1537[SIL];x-x,1527-1523[BULt]	((((((((.....(((((((((.((.&.)).)))))))))-----))))))))	AGUGAAGCUCCACUGCAGCAUGCUCG&AGAUCAUGUUGCA-----GCUUCACU	2	0.919461
Study1	Zm00001eb018570T001:462	zma-miRf167h-3p-nb	Zm00001eb018570	450	472	462	-35.9	-23.7	0.660167	13.5	2-5,471-468;7-12,465-460;14-21,457-450	1-1,472-472[UP5];6-6,467-466[AILt];13-13,459-458[AILt]	((((((((..((((((..((((.&.))))-.))))))-.))))))))	GGUGGAGCAGGCGGCGGCGGCCA&AGGUC-AUGCUGU-AGUUUCAUC	2	0.99999
Study1	Zm00001eb032380T007:163	zma-miRf167h-3p-nb	Zm00001eb032380	153	172	163	-35.9	-25.7	0.715877	5	2-16,171-157;19-21,155-153	1-1,172-172[UP5];17-18,156-156[AILq]	(((.-(((((((((((((((.&.)))))))))))))))..)))	GAUU-GGCUACAGCAUGAUCA&AGGUCAUGCUGUAGUUUCAUC	2	0.904934
Study1	Zm00001eb036140T004:2505	zma-miRf167h-3p-nb	Zm00001eb036140	2494	2514	2505	-35.9	-23.7	0.660167	6	1-3,2514-2512;4-5,2510-2509;7-18,2508-2497;20-21,2495-2494	x-x,2511-2511[BULt];6-6,x-x[BULq];19-19,2496-2496[SIL]	((.((((((((((((-((.(((&)))-)).)))))))))))).))	GAAGAAACUACAGCG-GAUCCU&AGG-UCAUGCUGUAGUUUCAUC	2	0.999987
Study1	Zm00001eb069390T002:558	zma-miRf167h-3p-nb	Zm00001eb069390	547	566	558	-35.9	-24.9	0.693593	7.5	3-7,564-560;9-21,559-547	1-2,566-565[UP5];8-8,x-x[BULq]	(((((((((((((-(((((..&..))))).)))))))))))))	GAUGAAGCUGCAG-AUGAUAA&AGGUCAUGCUGUAGUUUCAUC	2	0.992283
Study1	Zm00001eb074650T001:555	zma-miRf167h-3p-nb	Zm00001eb074650	544	563	555	-35.9	-24.2	0.674095	8.5	3-7,561-557;9-21,556-544	1-2,563-562[UP5];8-8,x-x[BULq]	(((((((((((((-(((((..&..))))).)))))))))))))	GAUGAAGCUGCGG-AUGAUAA&AGGUCAUGCUGUAGUUUCAUC	2	0.999727
Study1	Zm00001eb079280T001:1512	zma-miRf167h-3p-nb	Zm00001eb079280	1501	1529	1512	-35.9	-24.4	0.679666	20.5	2-9,1528-1521;10-20,1512-1502	1-1,1529-1529[UP5];x-x,1520-1513[BULt];21-21,1501-1501[UP3]	.(((((((((((........((((((((.&.))))))))--------))))))))))).	UAUGGAACUGCAGUCCCUGUGCAUGGCCG&AGGUCAUGC--------UGUAGUUUCAUC	2	0.998876
Study1	Zm00001eb095710T001:862	zma-miRf167h-3p-nb	Zm00001eb095710	850	872	862	-35.9	-26.3	0.732591	8	2-7,871-866;8-12,864-860;13-21,858-850	1-1,872-872[UP5];x-x,865-865[BULt];x-x,859-859[BULt]	(((((((((.(((((.((((((.&.))))))-)))))-)))))))))	GAUGAGGCUAGCAGCGAUGACUC&AGGUCAU-GCUGU-AGUUUCAUC	2	0.793884
Study1	Zm00001eb104480T001:2390	zma-miRf167h-3p-nb	Zm00001eb104480	2380	2399	2390	-35.9	-27.4	0.763231	5	2-13,2398-2387;17-21,2384-2380	1-1,2399-2399[UP5];14-16,2386-2385[AILq]	(((((..-((((((((((((.&.))))))))))))...)))))	GAUGAUA-UACAGCGUGACCG&AGGUCAUGCUGUAGUUUCAUC	2	0.472509
Study1	Zm00001eb151930T001:398	zma-miRf167h-3p-nb	Zm00001eb151930	385	406	398	-35.9	-23.8	0.662953	10.5	2-7,405-400;9-12,399-396;13-21,393-385	1-1,406-406[UP5];8-8,x-x[BULq];x-x,395-394[BULt]	(((((((((..((((-((((((.&.)))))).))))--)))))))))	GAUGAAGCUGAGCGG-AUGGCCA&AGGUCAUGCUGU--AGUUUCAUC	2	0.999974
Study1	Zm00001eb152450T005:970	zma-miRf167h-3p-nb	Zm00001eb152450	958	979	970	-35.9	-25.22	0.702507	9	2-11,978-969;15-21,964-958	1-1,979-979[UP5];12-14,968-965[AILt]	(((((((....((((((((((.&.))))))))))-...)))))))	GAUGGGAGGAUCAGCAUGGCCG&AGGUCAUGCUG-UAGUUUCAUC	2	0.973338
Study1	Zm00001eb190610T001:1767	zma-miRf167h-3p-nb	Zm00001eb190610	1756	1775	1767	-35.9	-26.9	0.749304	6.5	2-3,1774-1773;5-6,1771-1770;8-21,1769-1756	1-1,1775-1775[UP5];4-4,1772-1772[SIL];7-7,x-x[BULq]	((((((((((((((-((.((.&.)).)).))))))))))))))	GAUGAAGCUGCAGC-UGCCCA&AGGUCAUGCUGUAGUUUCAUC	2	0.671565
Study1	Zm00001eb206250T002:467	zma-miRf167h-3p-nb	Zm00001eb206250	456	475	467	-35.9	-27.7	0.771588	7.5	2-5,474-471;7-21,470-456	1-1,475-475[UP5];6-6,x-x[BULq]	(((((((((((((((-((((.&.)))).)))))))))))))))	GGUGGAGCUGCAGCA-GGCUC&AGGUCAUGCUGUAGUUUCAUC	2	0.377365
Study1	Zm00001eb206900T001:860	zma-miRf167h-3p-nb	Zm00001eb206900	850	868	860	-35.9	-24.1	0.671309	5.5	2-3,867-866;5-12,865-858;14-21,857-850	1-1,868-868[UP5];4-4,x-x[BULq];13-13,x-x[BULq]	((((((((-((((((((-((.&.)).)))))))).))))))))	GAUGGAAC-ACAGUAUG-CCG&AGGUCAUGCUGUAGUUUCAUC	2	0.999816
Study1	Zm00001eb212150T002:291	zma-miRf167h-3p-nb	Zm00001eb212150	280	299	291	-35.9	-24.3	0.67688	8	2-9,298-291;11-19,290-282	1-1,299-299[UP5];10-10,x-x[BULq];20-21,281-280[UP3]	..(((((((((-((((((((.&.)))))))).)))))))))..	CUUGAGGCUAU-GCGUGACCG&AGGUCAUGCUGUAGUUUCAUC	2	0.999333
Study1	Zm00001eb216120T001:2698	zma-miRf167h-3p-nb	Zm00001eb216120	2686	2708	2698	-35.9	-27.1	0.754875	5.5	1-5,2708-2704;6-16,2702-2692;17-21,2690-2686	x-x,2703-2703[BULt];x-x,2691-2691[BULt]	(((((.(((((((((((.(((((&)))))-)))))))))))-)))))	GAUGACAGCUACGGUAUCGACCU&AGGUC-AUGCUGUAGUU-UCAUC	2	0.583771
Study1	Zm00001eb233520T001:839	zma-miRf167h-3p-nb	Zm00001eb233520	829	847	839	-35.9	-24.1	0.671309	5.5	2-3,846-845;5-12,844-837;14-21,836-829	1-1,847-847[UP5];4-4,x-x[BULq];13-13,x-x[BULq]	((((((((-((((((((-((.&.)).)))))))).))))))))	GAUGGAAC-ACAGUAUG-CCG&AGGUCAUGCUGUAGUUUCAUC	2	0.999802
Study1	Zm00001eb258830T001:1725	zma-miRf167h-3p-nb	Zm00001eb258830	1714	1742	1725	-35.9	-25.62	0.713649	21	1-5,1742-1738;8-21,1727-1714	6-7,1737-1728[AILt]	((((((((((((((..........(((((&)))))--------..))))))))))))))	GAUGAGGCUACAGCUUACAGCAGCGACCU&AGGUC--------AUGCUGUAGUUUCAUC	2	0.930132
Study1	Zm00001eb260010T001:931	zma-miRf167h-3p-nb	Zm00001eb260010	920	940	931	-35.9	-23.7	0.660167	7.5	2-13,939-928;15-17,926-924	1-1,940-940[UP5];14-14,927-927[SIL];18-21,923-920[UP3]	....(((.((((((((((((.&.)))))))))))).)))....	AGACAGAGUACGGCAUGACCA&AGGUCAUGCUGUAGUUUCAUC	2	0.999985
Study1	Zm00001eb268660T003:388	zma-miRf167h-3p-nb	Zm00001eb268660	372	397	388	-35.9	-24.7	0.688022	11.5	2-12,396-386;13-15,383-381;16-21,377-372	1-1,397-397[UP5];x-x,385-384[BULt];x-x,380-378[BULt]	((((((...(((..(((((((((((.&.)))))))))))--)))---))))))	GGUGGACAUGCUUGACGGCGUGACCA&AGGUCAUGCUGU--AGU---UUCAUC	2	0.996551
Study1	Zm00001eb403560T005:2338	zma-miRf167h-3p-nb	Zm00001eb403560	2323	2347	2338	-35.9	-26.9	0.749304	14.5	3-12,2345-2336;13-21,2331-2323	1-2,2347-2346[UP5];x-x,2335-2332[BULt]	(((((((((....((((((((((..&..))))))))))----)))))))))	GAUGAAGCUGGAGGCAGCGUGGCAG&AGGUCAUGCUGU----AGUUUCAUC	2	0.661026
Study1	Zm00001eb423470T002:255	zma-miRf167h-3p-nb	Zm00001eb423470	240	264	255	-35.9	-24	0.668524	16.5	3-11,262-254;12-21,249-240	1-2,264-263[UP5];x-x,253-250[BULt]	((((((((((....(((((((((..&..)))))))))----))))))))))	GGUGGAGCUGAACCCGGCGUGGCAG&AGGUCAUGCUG----UAGUUUCAUC	2	0.999924
Study1	Zm00001eb442940T001:462	zma-miRf167h-3p-nb	Zm00001eb442940	450	472	462	-35.9	-23.7	0.660167	13.5	2-5,471-468;7-12,465-460;14-21,457-450	1-1,472-472[UP5];6-6,467-466[AILt];13-13,459-458[AILt]	((((((((..((((((..((((.&.))))-.))))))-.))))))))	GGUGGAGCAGGCGGCGGCGGCCA&AGGUC-AUGCUGU-AGUUUCAUC	2	0.999988
Study1	Zm00001eb422690T001:1660	zma-miR408-5p-nb	Zm00001eb422690	1649	1671	1660	-44.2	-32.5	0.735294	7.5	2-6,1670-1666;7-20,1663-1650	1-1,1671-1671[UP5];x-x,1665-1664[BULt];21-21,1649-1649[UP3]	.((((((((((((((..(((((.&.)))))--)))))))))))))).	ACGUGCUCUGUCUCAUGUCCCUC&CAGGGA--UGAGGCAGAGCAUGG	2	0.476658
Study1	Zm00001eb007060T001:246	zma-miR444b.1-nb	Zm00001eb007060	235	259	246	-39.7	-26.26	0.661461	18	1-1,259-259;3-9,257-251;12-21,244-235	2-2,258-258[SIL];10-11,250-245[AILt]	((((((((((......(((((((.(&).)))))))----..))))))))))	GGCGGCAAGCAUCAGGGGGACGGGG&UGUUGUCUC----AAGCUUGCUGCC	2	1
Study1	Zm00001eb022400T001:70	zma-miR444b.1-nb	Zm00001eb022400	60	81	70	-39.7	-27.68	0.697229	12.5	2-9,80-73;12-14,68-66;16-21,65-60	1-1,81-81[UP5];10-11,72-69[AILt];15-15,x-x[BULq]	((((((-(((....((((((((.&.))))))))--..))).))))))	GGCGGC-AGCGGGGGAGGCGACG&UGUUGUCUC--AAGCUUGCUGCC	2	0.999912
Study1	Zm00001eb035020T003:451	zma-miR444b.1-nb	Zm00001eb035020	440	459	451	-39.7	-26.4	0.664987	10.5	2-9,458-451;13-21,448-440	1-1,459-459[UP5];10-12,450-449[AILq]	(((((((((..-((((((((.&.))))))))...)))))))))	GGCAGCAGGAG-GAGAUGGCG&UGUUGUCUCAAGCUUGCUGCC	2	1
Study1	Zm00001eb038560T001:96	zma-miR444b.1-nb	Zm00001eb038560	81	105	96	-39.7	-26.8	0.675063	13.5	2-9,104-97;12-14,94-92;15-21,87-81	1-1,105-105[UP5];10-11,96-95[SIL];x-x,91-88[BULt]	(((((((....(((..((((((((.&.))))))))..)))----)))))))	GGCGGCGCACGGGCGAGAGGCGGCG&UGUUGUCUCAAGCU----UGCUGCC	2	1
Study1	Zm00001eb064860T001:143	zma-miR444b.1-nb	Zm00001eb064860	132	151	143	-39.7	-25.82	0.650378	12.5	2-7,150-145;12-21,141-132	1-1,151-151[UP5];8-11,144-142[AILq]	((((((((((...-((((((.&.))))))....))))))))))	GGCGGCGGGCAAC-GGCAGCG&UGUUGUCUCAAGCUUGCUGCC	2	1
Study1	Zm00001eb069390T002:2578	zma-miR444b.1-nb	Zm00001eb069390	2567	2587	2578	-39.7	-27.2	0.685139	8	1-7,2587-2581;9-9,2579-2579;11-11,2577-2577;13-21,2575-2567	8-8,2580-2580[SIL];10-10,2578-2578[SIL];12-12,2576-2576[SIL]	(((((((((.(.(.(((((((&))))))).).).)))))))))	GGCGGCAGGGUGGUGGCAACA&UGUUGUCUCAAGCUUGCUGCC	2	0.999997
Study1	Zm00001eb087050T001:395	zma-miR444b.1-nb	Zm00001eb087050	384	405	395	-39.7	-26.1	0.657431	13.5	2-7,404-399;9-9,397-397;12-21,393-384	1-1,405-405[UP5];8-8,398-398[SIL];10-11,396-394[AILt]	((((((((((...(.((((((.&.)))))).)-..))))))))))	GGCGGCGGGCGCAGCGGCGGCG&UGUUGUCUC-AAGCUUGCUGCC	2	1
Study1	Zm00001eb139830T001:353	zma-miR444b.1-nb	Zm00001eb139830	342	363	353	-39.7	-30	0.755668	12	1-9,363-355;12-21,351-342	10-11,354-352[AILt]	((((((((((...(((((((((&)))))))))-..))))))))))	GGCGGCGGGCGGCGGGGCGGCG&UGUUGUCUC-AAGCUUGCUGCC	2	0.712824
Study1	Zm00001eb152920T001:327	zma-miR444b.1-nb	Zm00001eb152920	316	339	327	-39.7	-28	0.70529	16	2-8,338-332;12-21,325-316	1-1,339-339[UP5];9-11,331-326[AILt]	((((((((((......(((((((.&.)))))))---...))))))))))	GGCGGCGAGCGCGUCCGGACGACG&UGUUGUCU---CAAGCUUGCUGCC	2	0.99884
Study1	Zm00001eb161590T001:813	zma-miR444b.1-nb	Zm00001eb161590	801	823	813	-39.7	-25.92	0.652897	12	1-9,823-815;13-13,810-810;14-21,808-801	10-12,814-811[AILt];x-x,809-809[BULt]	((((((((.(....(((((((((&)))))))))-...)-))))))))	GGCGGCGAUGGACGGGGGCAACA&UGUUGUCUC-AAGC-UUGCUGCC	2	1
Study1	Zm00001eb165430T001:1350	zma-miR444b.1-nb	Zm00001eb165430	1339	1358	1350	-39.7	-26.22	0.660453	12	2-8,1357-1351;13-21,1347-1339	1-1,1358-1358[UP5];9-12,1350-1348[AILq]	(((((((((...-(((((((.&.)))))))....)))))))))	GGCGGCGAGGCC-GGACAGCG&UGUUGUCUCAAGCUUGCUGCC	2	1
Study1	Zm00001eb179330T002:750	zma-miR444b.1-nb	Zm00001eb179330	739	759	750	-39.7	-26.2	0.65995	7	2-4,758-756;6-10,754-750;12-15,748-745;17-21,743-739	1-1,759-759[UP5];5-5,755-755[SIL];11-11,749-749[SIL];16-16,744-744[SIL]	(((((.((((.(((((.(((.&.))).))))).)))).)))))	GGCAGGAAGCCUGAGAAGACU&UGUUGUCUCAAGCUUGCUGCC	2	1
Study1	Zm00001eb186660T002:306	zma-miR444b.1-nb	Zm00001eb186660	291	315	306	-39.7	-26.08	0.656927	10.5	2-9,314-307;11-17,305-299;19-21,293-291	1-1,315-315[UP5];10-10,306-306[SIL];18-18,298-294[AILt]	(((.....(((((((.((((((((.&.)))))))).)))))))----.)))	GGCUGUGCGCGAGCUCGAGACGGCC&UGUUGUCUCAAGCUUGC----UGCC	2	1
Study1	Zm00001eb196390T002:431	zma-miR444b.1-nb	Zm00001eb196390	421	442	431	-39.7	-26.3	0.662469	8.5	1-7,442-436;8-10,433-431;12-14,429-427;16-21,426-421	x-x,435-434[BULt];11-11,430-430[SIL];15-15,x-x[BULq]	((((((-(((.(((..(((((((&)))))))--))).))).))))))	GGCAGC-GGCAUGAUCGACGACA&UGUUGUC--UCAAGCUUGCUGCC	2	1
Study1	Zm00001eb208310T003:395	zma-miR444b.1-nb	Zm00001eb208310	385	406	395	-39.7	-26.28	0.661965	14	2-9,405-398;12-14,393-391;16-21,390-385	1-1,406-406[UP5];10-11,397-394[AILt];15-15,x-x[BULq]	((((((-(((....((((((((.&.))))))))--..))).))))))	GGCGGC-GGCGGUGGAGGCGGCU&UGUUGUCUC--AAGCUUGCUGCC	2	1
Study1	Zm00001eb212470T001:24	zma-miR444b.1-nb	Zm00001eb212470	13	35	24	-39.7	-26.2	0.65995	11.5	1-4,35-32;6-8,30-28;9-10,25-24;12-21,22-13	5-5,31-31[SIL];x-x,27-26[BULt];11-11,23-23[SIL]	((((((((((.((..(((.((((&)))).)))--)).))))))))))	GGCGGCGAGCGUGGUGGAGAGCG&UGUUGUCU--CAAGCUUGCUGCC	2	1
Study1	Zm00001eb217020T001:109	zma-miR444b.1-nb	Zm00001eb217020	98	118	109	-39.7	-27.5	0.692695	7.5	1-2,118-117;4-9,115-110;11-20,108-99	3-3,116-116[SIL];10-10,109-109[SIL];21-21,98-98[UP3]	.((((((((((.((((((.((&)).)))))).)))))))))).	UGCAGCAAGCUCGGGGCAUCG&UGUUGUCUCAAGCUUGCUGCC	2	0.999965
Study1	Zm00001eb217070T001:139	zma-miR444b.1-nb	Zm00001eb217070	128	148	139	-39.7	-27.5	0.692695	7.5	1-2,148-147;4-9,145-140;11-20,138-129	3-3,146-146[SIL];10-10,139-139[SIL];21-21,128-128[UP3]	.((((((((((.((((((.((&)).)))))).)))))))))).	UGCAGCAAGCUCGGGGCAUCG&UGUUGUCUCAAGCUUGCUGCC	2	0.999971
Study1	Zm00001eb223220T003:839	zma-miR444b.1-nb	Zm00001eb223220	827	849	839	-39.7	-26.7	0.672544	12.5	5-9,845-841;10-11,839-838;12-21,836-827	1-4,849-846[UP5];x-x,840-840[BULt];x-x,837-837[BULt]	((((((((((.((.(((((....&....)))))-))-))))))))))	GGCAGCAGGCAUUAGAGGCUAUU&UGUUGUCUC-AA-GCUUGCUGCC	2	1
Study1	Zm00001eb226870T002:3245	zma-miR444b.1-nb	Zm00001eb226870	3234	3253	3245	-39.7	-29.1	0.732997	9	2-5,3252-3249;7-9,3248-3246;12-21,3243-3234	1-1,3253-3253[UP5];6-6,x-x[BULq];10-11,3245-3244[SIL]	((((((((((..(((-((((.&.)))).)))..))))))))))	GGCGGCGAGCAGGAG-CAGCU&UGUUGUCUCAAGCUUGCUGCC	2	0.924391
Study1	Zm00001eb232620T001:75	zma-miR444b.1-nb	Zm00001eb232620	64	85	75	-39.7	-26.18	0.659446	9.5	1-5,85-81;6-9,79-76;13-21,72-64	x-x,80-80[BULt];10-12,75-73[SIL]	(((((((((...((((.(((((&)))))-))))...)))))))))	GGCGGCGGGAACGAGAGCAACA&UGUUG-UCUCAAGCUUGCUGCC	2	1
Study1	Zm00001eb236340T001:63	zma-miR444b.1-nb	Zm00001eb236340	52	72	63	-39.7	-29.5	0.743073	8.5	2-10,71-63;13-21,60-52	1-1,72-72[UP5];11-12,62-61[SIL]	(((((((((..(((((((((.&.)))))))))..)))))))))	GGCAGCGAGGAUGAGAUGGCC&UGUUGUCUCAAGCUUGCUGCC	2	0.846106
Study1	Zm00001eb249350T005:153	zma-miR444b.1-nb	Zm00001eb249350	139	162	153	-39.7	-27.32	0.688161	13.5	1-10,162-153;13-20,147-140	11-12,152-148[AILt];21-21,139-139[UP3]	.((((((((.....((((((((((&))))))))))---..)))))))).	AGCAGCGAGGAGGAUGAGGCAGCA&UGUUGUCUCA---AGCUUGCUGCC	2	0.999991
Study1	Zm00001eb258550T001:1599	zma-miR444b.1-nb	Zm00001eb258550	1588	1608	1599	-39.7	-26.3	0.662469	9	3-9,1606-1600;11-13,1598-1596;15-21,1594-1588	1-2,1608-1607[UP5];10-10,1599-1599[SIL];14-14,1595-1595[SIL]	(((((((.(((.(((((((..&..))))))).))).)))))))	GGCGGCGUGCUCGGGACAGAG&UGUUGUCUCAAGCUUGCUGCC	2	1
Study1	Zm00001eb260010T001:799	zma-miR444b.1-nb	Zm00001eb260010	788	811	799	-39.7	-26.58	0.669521	13.5	1-3,811-809;4-9,807-802;12-21,797-788	x-x,808-808[BULt];10-11,801-798[AILt]	((((((((((....((((((.(((&)))-))))))--..))))))))))	GGCGGCGGGUCCAGGAGACGCACA&UGU-UGUCUC--AAGCUUGCUGCC	2	1
Study1	Zm00001eb261620T001:805	zma-miR444b.1-nb	Zm00001eb261620	794	817	805	-39.7	-26.58	0.669521	13.5	1-3,817-815;4-9,813-808;12-21,803-794	x-x,814-814[BULt];10-11,807-804[AILt]	((((((((((....((((((.(((&)))-))))))--..))))))))))	GGCGGCGGGUCCAGGAGACGCACA&UGU-UGUCUC--AAGCUUGCUGCC	2	1
Study1	Zm00001eb274150T001:466	zma-miR444b.1-nb	Zm00001eb274150	455	475	466	-39.7	-26.5	0.667506	11	3-9,473-467;12-20,464-456	1-2,475-474[UP5];10-11,466-465[SIL];21-21,455-455[UP3]	.(((((((((..(((((((..&..)))))))..))))))))).	AGCGGCGAGCCGGAGGCAGUA&UGUUGUCUCAAGCUUGCUGCC	2	1
Study1	Zm00001eb275290T001:281	zma-miR444b.1-nb	Zm00001eb275290	269	291	281	-39.7	-27.5	0.692695	10.5	2-9,290-283;12-13,279-278;15-21,275-269	1-1,291-291[UP5];10-11,282-280[AILt];14-14,277-276[AILt]	(((((((..((...((((((((.&.))))))))-..))-.)))))))	GGCGGCACCGCGAGGAGACGACG&UGUUGUCUC-AAGC-UUGCUGCC	2	0.999964
Study1	Zm00001eb281660T005:14	zma-miR444b.1-nb	Zm00001eb281660	3	25	14	-39.7	-30.88	0.777834	11.5	1-9,25-17;12-21,12-3	10-11,16-13[AILt]	((((((((((....(((((((((&)))))))))--..))))))))))	GGCGGCGAGCGCUCGGGACAGCG&UGUUGUCUC--AAGCUUGCUGCC	2	0.415482
Study1	Zm00001eb296230T001:1422	zma-miR444b.1-nb	Zm00001eb296230	1411	1432	1422	-39.7	-26.4	0.664987	9	1-6,1432-1427;7-8,1425-1424;11-21,1421-1411	x-x,1426-1426[BULt];9-10,1423-1422[SIL]	(((((((((((..((.((((((&))))))-))..)))))))))))	GGCAGCGGGUUCAAGUGCAACA&UGUUGU-CUCAAGCUUGCUGCC	2	1
Study1	Zm00001eb299240T001:342	zma-miR444b.1-nb	Zm00001eb299240	331	352	342	-39.7	-28.32	0.71335	13	1-9,352-344;13-21,339-331	10-12,343-340[AILt]	(((((((((....(((((((((&)))))))))-...)))))))))	GGCGGCAAGAACGGGGGCGGCG&UGUUGUCUC-AAGCUUGCUGCC	2	0.99216
Study1	Zm00001eb302760T001:429	zma-miR444b.1-nb	Zm00001eb302760	419	438	429	-39.7	-26.4	0.664987	9	1-7,438-432;9-10,430-429;12-20,428-420	8-8,431-431[SIL];11-11,x-x[BULq];21-21,419-419[UP3]	.(((((((((-((.(((((((&))))))).)).))))))))).	AGCAGCAGGC-UGCGGCGGCG&UGUUGUCUCAAGCUUGCUGCC	2	1
Study1	Zm00001eb303080T002:24	zma-miR444b.1-nb	Zm00001eb303080	13	35	24	-39.7	-26.1	0.657431	11	2-4,34-32;6-8,30-28;9-10,25-24;12-21,22-13	1-1,35-35[UP5];5-5,31-31[SIL];x-x,27-26[BULt];11-11,23-23[SIL]	((((((((((.((..(((.(((.&.))).)))--)).))))))))))	GGCGGCGAGCGUGGCGGAGAACG&UGUUGUCU--CAAGCUUGCUGCC	2	1
Study1	Zm00001eb334820T001:93	zma-miR444b.1-nb	Zm00001eb334820	80	102	93	-39.7	-26.3	0.662469	8	1-6,102-97;8-9,95-94;11-14,92-89;15-21,86-80	7-7,96-96[SIL];10-10,93-93[SIL];x-x,88-87[BULt]	(((((((..((((.((.((((((&)))))).)).))))--)))))))	GGCAGCAGAAGCUAGAAGCAGCA&UGUUGUCUCAAGCU--UGCUGCC	2	1
Study1	Zm00001eb348040T001:37	zma-miR444b.1-nb	Zm00001eb348040	26	49	37	-39.7	-27.78	0.699748	13	1-6,49-44;7-9,42-40;12-21,35-26	x-x,43-43[BULt];10-11,39-36[AILt]	((((((((((....(((.((((((&))))))-)))--..))))))))))	GGCAGCAAGUGGACGAGUACGGCA&UGUUGU-CUC--AAGCUUGCUGCC	2	0.999777
Study1	Zm00001eb354940T001:339	zma-miR444b.1-nb	Zm00001eb354940	325	348	339	-39.7	-26.2	0.65995	14.5	3-10,346-339;11-21,335-325	1-2,348-347[UP5];x-x,338-336[BULt]	(((((((((((...((((((((..&..))))))))---)))))))))))	GGCGGCGGGUUUGCUGGGGCAGGC&UGUUGUCUCA---AGCUUGCUGCC	2	1
Study1	Zm00001eb363490T002:836	zma-miR444b.1-nb	Zm00001eb363490	824	845	836	-39.7	-27.4	0.690176	9.5	1-3,845-843;5-10,841-836;12-20,833-825	4-4,842-842[SIL];11-11,835-834[AILt];21-21,824-824[UP3]	.(((((((((..((((((.(((&))).))))))-.))))))))).	AGCAGCAGGCCGUGAGGCCGCA&UGUUGUCUCA-AGCUUGCUGCC	2	0.999983
Study1	Zm00001eb374040T001:723	zma-miR444b.1-nb	Zm00001eb374040	712	731	723	-39.7	-27.2	0.685139	12	5-9,727-723;12-21,721-712	1-4,731-728[UP5];10-11,722-722[AILq]	((((((((((.-(((((....&....)))))..))))))))))	GGCAGCAAGCA-GAGGCUGUC&UGUUGUCUCAAGCUUGCUGCC	2	0.999998
Study1	Zm00001eb391580T001:706	zma-miR444b.1-nb	Zm00001eb391580	695	717	706	-39.7	-26.08	0.656927	13.5	2-9,716-709;12-13,704-703;15-21,701-695	1-1,717-717[UP5];10-11,708-705[AILt];14-14,702-702[SIL]	(((((((.((....((((((((.&.))))))))--..)).)))))))	GGCAGCGCGCGCUGGAGAUGGCG&UGUUGUCUC--AAGCUUGCUGCC	1	0.875261
Study1	Zm00001eb392490T001:1042	zma-miR444b.1-nb	Zm00001eb392490	1032	1051	1042	-39.7	-26.8	0.675063	7	1-8,1051-1044;11-17,1041-1035;19-21,1034-1032	9-10,1043-1042[SIL];18-18,x-x[BULq]	(((-(((((((..((((((((&))))))))..))))))).)))	GGC-GCAAGCUACAGACGGCA&UGUUGUCUCAAGCUUGCUGCC	2	1
Study1	Zm00001eb400790T001:35	zma-miR444b.1-nb	Zm00001eb400790	24	46	35	-39.7	-30	0.755668	10.5	1-5,46-42;6-9,40-37;12-21,33-24	x-x,41-41[BULt];10-11,36-34[AILt]	((((((((((...((((.(((((&)))))-))))-..))))))))))	GGCAGCGAGCGGCGGGAGCAGCA&UGUUG-UCUC-AAGCUUGCUGCC	2	0.705939
Study1	Zm00001eb406610T001:395	zma-miR444b.1-nb	Zm00001eb406610	384	408	395	-39.7	-28.56	0.719395	16	1-9,408-400;12-21,393-384	10-11,399-394[AILt]	((((((((((......(((((((((&)))))))))----..))))))))))	GGCGGUGGGCGAUCUGGAGACGGCA&UGUUGUCUC----AAGCUUGCUGCC	2	0.985712
Study1	Zm00001eb006270T003:2134	zma-miR444d.3-nb	Zm00001eb006270	2122	2144	2134	-34.6	-23.4	0.676301	8.5	2-4,2143-2141;5-12,2139-2132;13-21,2130-2122	1-1,2144-2144[UP5];x-x,2140-2140[BULt];x-x,2131-2131[BULt]	(((((((((.((((((((.(((.&.)))-))))))))-)))))))))	CGACUUGUGCAGAGGGCCAACAU&UUGU-GGCUUUCU-UGCAAGUUG	1	0.513288
Study1	Zm00001eb009900T001:155	zma-miR444d.3-nb	Zm00001eb009900	145	164	155	-34.6	-22.5	0.650289	8.5	2-8,163-157;10-13,155-152;15-16,150-149;18-21,148-145	1-1,164-164[UP5];9-9,156-156[SIL];14-14,151-151[SIL];17-17,x-x[BULq]	((((-((.((((.(((((((.&.))))))).)))).)).))))	CAGC-UGGAGGAUGGCCGCAC&UUGUGGCUUUCUUGCAAGUUG	2	1
Study1	Zm00001eb015960T002:1035	zma-miR444d.3-nb	Zm00001eb015960	1024	1044	1035	-34.6	-23.1	0.66763	7.5	3-14,1042-1031;16-19,1029-1026	1-2,1044-1043[UP5];15-15,1030-1030[SIL];20-21,1025-1024[UP3]	..((((.((((((((((((..&..)))))))))))).))))..	AUGCUUACAGGAAAGCCACCG&UUGUGGCUUUCUUGCAAGUUG	2	0.999999
Study1	Zm00001eb053720T002:358	zma-miR444d.3-nb	Zm00001eb053720	347	367	358	-34.6	-22.8	0.65896	8.5	1-16,367-352;18-21,350-347	17-17,351-351[SIL]	((((.((((((((((((((((&)))))))))))))))).))))	CGACGUGCGGGGAAGUUGCGG&UUGUGGCUUUCUUGCAAGUUG	2	1
Study1	Zm00001eb060550T001:139	zma-miR444d.3-nb	Zm00001eb060550	128	149	139	-34.6	-22.6	0.653179	9	2-4,148-146;5-16,144-133	1-1,149-149[UP5];x-x,145-145[BULt];17-21,132-128[UP3]	.....((((((((((((.(((.&.)))-)))))))))))).....	UCGUCUGCAAGAAGGCCGACAU&UUGU-GGCUUUCUUGCAAGUUG	2	1
Study1	Zm00001eb062170T001:295	zma-miR444d.3-nb	Zm00001eb062170	282	304	295	-34.6	-22.5	0.650289	11.5	3-12,302-293;13-15,290-288;18-21,285-282	1-2,304-303[UP5];x-x,292-291[BULt];16-17,287-286[SIL]	((((..(((..((((((((((..&..))))))))))--)))..))))	CAACGGGUACUGGAAGGCCACCG&UUGUGGCUUUCU--UGCAAGUUG	2	1
Study1	Zm00001eb064380T002:953	zma-miR444d.3-nb	Zm00001eb064380	940	962	953	-34.6	-26.8	0.774566	4.5	1-14,962-949;15-20,946-941	x-x,948-947[BULt];21-21,940-940[UP3]	.((((((..((((((((((((((&))))))))))))))--)))))).	GAACUUGGUCGAGAAAGCCGCAA&UUGUGGCUUUCUUG--CAAGUUG	2	0.377365
Study1	Zm00001eb096610T002:729	zma-miR444d.3-nb	Zm00001eb096610	718	738	729	-34.6	-25.2	0.728324	12	6-21,733-718	1-5,738-734[UP5]	((((((((((((((((.....&.....))))))))))))))))	CGGCUUGCAAGGGAGCAGAAA&UUGUGGCUUUCUUGCAAGUUG	2	0.912843
Study1	Zm00001eb110610T001:1553	zma-miR444d.3-nb	Zm00001eb110610	1542	1562	1553	-34.6	-28.2	0.815029	5.5	1-16,1562-1547;19-21,1544-1542	17-18,1546-1545[SIL]	(((..((((((((((((((((&))))))))))))))))..)))	CAAGAUGCAGGAAAGCCGCGG&UUGUGGCUUUCUUGCAAGUUG	2	0.0537761
Study1	Zm00001eb112400T001:1362	zma-miR444d.3-nb	Zm00001eb112400	1347	1371	1362	-34.6	-22.78	0.658382	11.5	1-12,1371-1360;13-15,1357-1355;18-21,1350-1347	x-x,1359-1358[BULt];16-17,1354-1351[AILt]	((((....(((..((((((((((((&))))))))))))--)))--..))))	CAGCAUGGGCAGAGGGAAGCCGCAA&UUGUGGCUUUCU--UGC--AAGUUG	2	1
Study1	Zm00001eb121270T001:1048	zma-miR444d.3-nb	Zm00001eb121270	1036	1057	1048	-34.6	-23.8	0.687861	11	3-5,1055-1053;7-15,1051-1043;16-21,1041-1036	1-2,1057-1056[UP5];6-6,1052-1052[SIL];x-x,1042-1042[BULt]	((((((.(((((((((.(((..&..))).)))))))))-))))))	CGGCUUAGCAGGGAGGGCGCUG&UUGUGGCUUUCUUGC-AAGUUG	2	0.999417
Study1	Zm00001eb121480T001:1695	zma-miR444d.3-nb	Zm00001eb121480	1684	1705	1695	-34.6	-24.2	0.699422	8.5	3-6,1703-1700;7-19,1698-1686;21-21,1684-1684	1-2,1705-1704[UP5];x-x,1699-1699[BULt];20-20,1685-1685[SIL]	(.(((((((((((((.((((..&..))))-))))))))))))).)	CUGCUUGCAAGGAAGUCCAUCA&UUGUGG-CUUUCUUGCAAGUUG	2	0.995629
Study1	Zm00001eb128590T001:1258	zma-miR444d.3-nb	Zm00001eb128590	1246	1267	1258	-34.6	-22.6	0.653179	10	3-10,1265-1258;11-20,1256-1247	1-2,1267-1266[UP5];x-x,1257-1257[BULt];21-21,1246-1246[UP3]	.((((((((((.((((((((..&..))))))))-)))))))))).	AAACUUGUGAGCAGGGCCAUGU&UUGUGGCUUU-CUUGCAAGUUG	2	1
Study1	Zm00001eb130200T004:263	zma-miR444d.3-nb	Zm00001eb130200	252	272	263	-34.6	-23.1	0.66763	12	5-15,268-258;18-21,255-252	1-4,272-269[UP5];16-17,257-256[SIL]	((((..(((((((((((....&....)))))))))))..))))	CGGCCGGCAAGGAGGCCUUCC&UUGUGGCUUUCUUGCAAGUUG	2	0.999999
Study1	Zm00001eb163160T002:40	zma-miR444d.3-nb	Zm00001eb163160	29	56	40	-34.6	-24.3	0.702312	20.5	3-9,54-48;10-19,40-31	1-2,56-55[UP5];x-x,47-41[BULt];20-21,30-29[UP3]	..((((((((((.......(((((((..&..)))))))-------))))))))))..	CCGCUUGCAAGAAAAACUUGAGCCACUU&UUGUGGCUU-------UCUUGCAAGUUG	2	0.994962
Study1	Zm00001eb163570T001:399	zma-miR444d.3-nb	Zm00001eb163570	387	408	399	-34.6	-23.1	0.66763	9	3-13,406-396;15-15,394-394;18-21,390-387	1-2,408-407[UP5];14-14,395-395[SIL];16-17,393-391[AILt]	((((...(.(((((((((((..&..))))))))))).)-..))))	CAGCGAAGGGAGGAAGCCACCU&UUGUGGCUUUCUUGC-AAGUUG	2	0.999998
Study1	Zm00001eb187040T002:79	zma-miR444d.3-nb	Zm00001eb187040	68	88	79	-34.6	-23.3	0.67341	11	3-15,86-74	1-2,88-87[UP5];16-21,73-68[UP3]	......(((((((((((((..&..)))))))))))))......	GAAAGCGCAAGAAGGCCGCCG&UUGUGGCUUUCUUGCAAGUUG	2	0.999983
Study1	Zm00001eb192690T001:814	zma-miR444d.3-nb	Zm00001eb192690	801	823	814	-34.6	-24	0.693642	13	3-5,821-819;7-12,817-812;13-21,809-801	1-2,823-822[UP5];6-6,818-818[SIL];x-x,811-810[BULt]	(((((((((..((((((.(((..&..))).))))))--)))))))))	CGGCUUGCACGGGAAGGGCGCGU&UUGUGGCUUUCU--UGCAAGUUG	2	0.998251
Study1	Zm00001eb217350T002:1149	zma-miR444d.3-nb	Zm00001eb217350	1138	1158	1149	-34.6	-22.8	0.65896	8	2-11,1157-1148;14-16,1145-1143;19-21,1140-1138	1-1,1158-1158[UP5];12-13,1147-1146[SIL];17-18,1142-1141[SIL]	(((..(((..((((((((((.&.))))))))))..)))..)))	CAAAAUGCUUGGAGGCCACAG&UUGUGGCUUUCUUGCAAGUUG	2	1
Study1	Zm00001eb227980T003:895	zma-miR444d.3-nb	Zm00001eb227980	883	904	895	-34.6	-24	0.693642	7	2-9,903-896;11-16,894-889;17-20,887-884	1-1,904-904[UP5];10-10,895-895[SIL];x-x,888-888[BULt];21-21,883-883[UP3]	.((((.((((((.((((((((.&.)))))))).))))))-)))).	GAACUGUGCAAGCAGGCCGCAU&UUGUGGCUUUCUUGCA-AGUUG	2	0.998358
Study1	Zm00001eb231060T001:545	zma-miR444d.3-nb	Zm00001eb231060	535	557	545	-34.6	-24.9	0.719653	10.5	2-8,556-550;9-16,546-539;18-21,538-535	1-1,557-557[UP5];x-x,549-547[BULt];17-17,x-x[BULq]	((((-((((((((...(((((((.&.)))))))---)))))))).))))	CAGC-UGCAAGAAUCGGGCCACGC&UUGUGGCU---UUCUUGCAAGUUG	2	0.948244
Study1	Zm00001eb238300T002:1150	zma-miR444d.3-nb	Zm00001eb238300	1138	1159	1150	-34.6	-22.5	0.650289	8	2-12,1158-1148;13-15,1146-1144;17-17,1142-1142;19-21,1140-1138	1-1,1159-1159[UP5];x-x,1147-1147[BULt];16-16,1143-1143[SIL];18-18,1141-1141[SIL]	(((.(.(((.(((((((((((.&.)))))))))))-))).).)))	CAGGUGGCGCAGAAGGCCACGG&UUGUGGCUUUCU-UGCAAGUUG	2	1
Study1	Zm00001eb250190T001:76	zma-miR444d.3-nb	Zm00001eb250190	65	85	76	-34.6	-23.3	0.67341	11	3-15,83-71	1-2,85-84[UP5];16-21,70-65[UP3]	......(((((((((((((..&..)))))))))))))......	GAAAGCGCAAGAAGGCCGCCG&UUGUGGCUUUCUUGCAAGUUG	2	0.999988
Study1	Zm00001eb261550T001:1345	zma-miR444d.3-nb	Zm00001eb261550	1334	1354	1345	-34.6	-24.4	0.705202	8	2-15,1353-1340;17-20,1338-1335	1-1,1354-1354[UP5];16-16,1339-1339[SIL];21-21,1334-1334[UP3]	.((((.((((((((((((((.&.)))))))))))))).)))).	UGGCUCGCAAGGAGGCUGCAG&UUGUGGCUUUCUUGCAAGUUG	2	0.991972
Study1	Zm00001eb279780T003:552	zma-miR444d.3-nb	Zm00001eb279780	540	561	552	-34.6	-22.7	0.656069	7	1-13,561-549;15-15,547-547;17-20,544-541	14-14,548-548[SIL];16-16,546-545[AILt];21-21,540-540[UP3]	.((((..(.(((((((((((((&))))))))))))).)-.)))).	UGGCUACGGGAGGAAGCCACAG&UUGUGGCUUUCUUGC-AAGUUG	2	1
Study1	Zm00001eb293510T001:724	zma-miR444d.3-nb	Zm00001eb293510	714	732	724	-34.6	-23	0.66474	6	1-3,732-730;5-14,729-720;16-21,719-714	4-4,x-x[BULq];15-15,x-x[BULq]	((((((-((((((((((-(((&))).)))))))))).))))))	CAGCUU-CAGGAAGGCC-CAG&UUGUGGCUUUCUUGCAAGUUG	2	1
Study1	Zm00001eb306510T001:729	zma-miR444d.3-nb	Zm00001eb306510	718	738	729	-34.6	-22.7	0.656069	13	6-20,733-719	1-5,738-734[UP5];21-21,718-718[UP3]	.(((((((((((((((.....&.....))))))))))))))).	AGGCUUGCAAGGGAGCAGAAA&UUGUGGCUUUCUUGCAAGUUG	2	1
Study1	Zm00001eb328020T001:215	zma-miR444d.3-nb	Zm00001eb328020	201	224	215	-34.6	-22.5	0.650289	8.5	1-11,224-214;12-15,212-209;17-20,205-202	x-x,213-213[BULt];16-16,208-206[AILt];21-21,201-201[UP3]	.((((...((((.(((((((((((&)))))))))))-))))--.)))).	GGACUCCGGCAAGGAAGGCCGCAA&UUGUGGCUUUC-UUGC--AAGUUG	2	1
Study1	Zm00001eb344210T004:943	zma-miR444d.3-nb	Zm00001eb344210	932	952	943	-34.6	-23.3	0.67341	9	1-2,952-951;4-7,949-946;10-16,943-937;18-21,935-932	3-3,950-950[SIL];8-9,945-944[SIL];17-17,936-936[SIL]	((((.(((((((..((((.((&)).))))..))))))).))))	CGGCGUGCAAGAUCGCCAGGA&UUGUGGCUUUCUUGCAAGUUG	2	0.999985
Study1	Zm00001eb345420T004:1013	zma-miR444d.3-nb	Zm00001eb345420	1002	1022	1013	-34.6	-23.4	0.676301	5	1-13,1022-1010;16-20,1007-1003	14-15,1009-1008[SIL];21-21,1002-1002[UP3]	.(((((..(((((((((((((&)))))))))))))..))))).	GAACUUCAAGGAAGGCCACAA&UUGUGGCUUUCUUGCAAGUUG	2	0.999969
Study1	Zm00001eb360880T001:1036	zma-miR444d.3-nb	Zm00001eb360880	1026	1044	1036	-34.6	-22.7	0.656069	8	1-3,1044-1042;5-15,1041-1031;18-21,1029-1026	4-4,x-x[BULq];16-17,1030-1030[AILq]	((((.-(((((((((((-(((&))).)))))))))))..))))	CGGCG-GCGAGAGAGCC-CGG&UUGUGGCUUUCUUGCAAGUUG	2	1
Study1	Zm00001eb370090T001:1725	zma-miR444d.3-nb	Zm00001eb370090	1715	1733	1725	-34.6	-24.2	0.699422	8	3-9,1731-1725;11-16,1724-1719;18-21,1718-1715	1-2,1733-1732[UP5];10-10,x-x[BULq];17-17,x-x[BULq]	((((-((((((-(((((((..&..))))))).)))))).))))	CAAC-UGCAGG-AAGCCGCUG&UUGUGGCUUUCUUGCAAGUUG	2	0.995961
Study1	Zm00001eb376850T001:555	zma-miR444d.3-nb	Zm00001eb376850	544	565	555	-34.6	-25.8	0.745665	5.5	1-3,565-563;4-19,561-546	x-x,562-562[BULt];20-21,545-544[UP3]	..((((((((((((((((.(((&)))-))))))))))))))))..	CCAUUUGCAAGGAAGCCAUCAA&UUG-UGGCUUUCUUGCAAGUUG	2	0.746909
Study1	Zm00001eb377430T001:364	zma-miR444d.3-nb	Zm00001eb377430	351	373	364	-34.6	-23.78	0.687283	10.5	1-2,373-372;4-15,370-359;18-21,354-351	3-3,371-371[SIL];16-17,358-355[AILt]	((((....((((((((((((.((&)).))))))))))))--..))))	CAGCGAGGGCGAGGGAGCCAGGG&UUGUGGCUUUCUUGC--AAGUUG	2	0.999597
Study1	Zm00001eb407790T003:608	zma-miR444d.3-nb	Zm00001eb407790	596	617	608	-34.6	-22.5	0.650289	11	3-4,615-614;6-11,612-607;12-20,605-597	1-2,617-616[UP5];5-5,613-613[SIL];x-x,606-606[BULt];21-21,596-596[UP3]	.(((((((((.((((((.((..&..)).))))))-))))))))).	GAACUUGCAAUGGAAGUGGCGU&UUGUGGCUUUC-UUGCAAGUUG	2	1
Study1	Zm00001eb432330T002:1613	zma-miR444d.3-nb	Zm00001eb432330	1602	1622	1613	-34.6	-22.9	0.66185	10.5	5-13,1618-1610;15-20,1608-1603	1-4,1622-1619[UP5];14-14,1609-1609[SIL];21-21,1602-1602[UP3]	.((((((.(((((((((....&....))))))))).)))))).	GAGCUUGGAAGGAAGCCUGAU&UUGUGGCUUUCUUGCAAGUUG	2	1
Study1	Zm00001eb440730T001:296	zma-miR444d.3-nb	Zm00001eb440730	283	305	296	-34.6	-22.5	0.650289	11.5	3-12,303-294;13-15,291-289;18-21,286-283	1-2,305-304[UP5];x-x,293-292[BULt];16-17,288-287[SIL]	((((..(((..((((((((((..&..))))))))))--)))..))))	CAACGGGUACUGGAAGGCCACCG&UUGUGGCUUUCU--UGCAAGUUG	2	1
Study1	Zm00001eb022400T002:78	zma-miR444f-nb	Zm00001eb022400	65	86	78	-37.7	-25.98	0.689125	9	1-6,86-81;8-15,80-73;18-20,68-66	7-7,x-x[BULq];16-17,72-69[AILt];21-21,65-65[UP3]	.(((....((((((((-((((((&)))))).))))))))--..))).	CAGCGGGGGAGGCGAC-GCUGCA&UGCAGUUGUUGCCUC--AAGCUU	2	0.999983
Study1	Zm00001eb054040T002:1483	zma-miR444f-nb	Zm00001eb054040	1471	1496	1483	-37.7	-25.4	0.67374	15.5	1-6,1496-1491;7-15,1486-1478;17-19,1475-1473	x-x,1490-1487[BULt];16-16,1477-1476[AILt];20-21,1472-1471[UP3]	..(((..(((((((((....((((((&))))))----)))))))))-.)))..	GCGCUGCGGGGCGACGAGGAGCUGCA&UGCAGU----UGUUGCCUC-AAGCUU	2	1
Study1	Zm00001eb116370T001:1095	zma-miR444f-nb	Zm00001eb116370	1084	1104	1095	-37.7	-26.1	0.692308	8	1-9,1104-1096;12-18,1093-1087	10-11,1095-1094[SIL];19-21,1086-1084[UP3]	...(((((((..(((((((((&)))))))))..)))))))...	UCUCUUGAGGAUGCAACUGCA&UGCAGUUGUUGCCUCAAGCUU	2	0.999945
Study1	Zm00001eb127000T002:208	zma-miR444f-nb	Zm00001eb127000	196	217	208	-37.7	-25	0.66313	9.5	1-4,217-214;7-13,211-205;14-19,203-198	5-6,213-212[SIL];x-x,204-204[BULt];20-21,197-196[UP3]	..((((((.(((((((..((((&))))..)))))))-))))))..	CUGCUUGGUGGCGACGCGUGCA&UGCAGUUGUUGCC-UCAAGCUU	2	1
Study1	Zm00001eb250750T001:178	zma-miR444f-nb	Zm00001eb250750	162	190	178	-37.7	-26.1	0.692308	19	1-9,190-182;10-12,178-176;13-21,170-162	x-x,181-179[BULt];x-x,175-171[BULt]	(((((((((.....(((...(((((((((&)))))))))---)))-----)))))))))	AAGCUUGAGUGGAAGCGAGAGCAGCUGCA&UGCAGUUGU---UGC-----CUCAAGCUU	2	0.999939
Study1	Zm00001eb310730T001:213	zma-miR444f-nb	Zm00001eb310730	201	222	213	-37.7	-25.4	0.67374	7	2-10,221-213;11-20,211-202	1-1,222-222[UP5];x-x,212-212[BULt];21-21,201-201[UP3]	.((((((((((.(((((((((.&.)))))))))-)))))))))).	UGGUUUGAGGCUAACAGUUGCU&UGCAGUUGUU-GCCUCAAGCUU	2	1
Study1	Zm00001eb340170T001:995	zma-miR444f-nb	Zm00001eb340170	984	1004	995	-37.7	-35.2	0.933687	2.5	1-16,1004-989;18-21,987-984	17-17,988-988[SIL]	((((.((((((((((((((((&)))))))))))))))).))))	GAGCCUGAGGCAACAGCUGCA&UGCAGUUGUUGCCUCAAGCUU	0	0.000558618
Study1	Zm00001eb368000T001:1818	zma-miR444f-nb	Zm00001eb368000	1807	1825	1818	-37.7	-26.6	0.70557	8.5	1-5,1825-1821;8-10,1820-1818;12-21,1816-1807	6-7,x-x[BULq];11-11,1817-1817[SIL]	((((((((((.(((--(((((&)))))..))).))))))))))	GAGCUUGAGGGGAU--CUGCA&UGCAGUUGUUGCCUCAAGCUU	2	0.998831
Study1	Zm00001eb408260T003:111	zma-miR444f-nb	Zm00001eb408260	100	119	111	-37.7	-27.7	0.734748	8.5	2-9,118-111;11-15,110-106;18-20,103-101	1-1,119-119[UP5];10-10,x-x[BULq];16-17,105-104[SIL];21-21,100-100[UP3]	.(((..(((((-((((((((.&.)))))))).)))))..))).	UGGCGGGAGGC-GCAGCUGCG&UGCAGUUGUUGCCUCAAGCUU	0	0.104737
Study1	Zm00001eb414570T002:2283	zma-miR444f-nb	Zm00001eb414570	2272	2293	2283	-37.7	-29.1	0.771883	5	1-9,2293-2285;10-18,2283-2275	x-x,2284-2284[BULt];19-21,2274-2272[UP3]	...(((((((((.(((((((((&)))))))))-)))))))))...	UCUCUUGAGGCAUACAACUGCA&UGCAGUUGU-UGCCUCAAGCUU	1	0.0797872
Study1	Zm00001eb415660T002:1007	zma-miR444f-nb	Zm00001eb415660	993	1016	1007	-37.7	-25.2	0.668435	12	1-10,1016-1007;11-15,1003-999;18-20,996-994	x-x,1006-1004[BULt];16-17,998-997[SIL];21-21,993-993[UP3]	.(((..(((((...((((((((((&))))))))))---)))))..))).	CAGCCAGAGGUCUGGACAGCUGCA&UGCAGUUGUU---GCCUCAAGCUU	1	0.732089
Study1	Zm00001eb107970T003:645	zma-miR5073-nb	Zm00001eb107970	632	655	645	-34.3	-23.1	0.673469	11.5	1-8,655-648;11-15,644-640;17-21,638-634	9-10,647-645[AILt];16-16,639-639[SIL];22-23,633-632[UP3]	..(((((.(((((...((((((((&))))))))-..))))).)))))..	UCAUGGUCUCCGAGUACACCAGGC&GUUUGGUG-AAUCGGAAACUAUUU	2	0.630265
Study1	Zm00001eb003730T001:494	zma-miR5077-nb	Zm00001eb003730	485	504	494	-37.9	-25.52	0.673351	11.5	1-4,504-501;8-18,496-486	5-7,500-497[AILt];19-19,485-485[UP3]	.(((((((((((....((((&))))-...))))))))))).	CGGUGGACCCGAAGAAGGGC&GUUC-GCGUCGGGUUCACCA	2	1
Study1	Zm00001eb014820T001:195	zma-miR5077-nb	Zm00001eb014820	186	204	195	-37.9	-25.8	0.680739	6.5	1-4,204-201;6-15,199-190	5-5,200-200[SIL];16-19,189-186[UP3]	....((((((((((.((((&)))).))))))))))....	CCCGGAGCCCGACGAGAAC&GUUCGCGUCGGGUUCACCA	1	0.901988
Study1	Zm00001eb021040T001:126	zma-miR5077-nb	Zm00001eb021040	109	135	126	-37.9	-26.6	0.701847	20.5	1-12,135-124;13-18,115-110	x-x,123-116[BULt];19-19,109-109[UP3]	.((((((........((((((((((((&))))))))))))--------)))))).	GGGUGGAACCCGAUCCCUGACGUGAGC&GUUCGCGUCGGG--------UUCACCA	2	1
Study1	Zm00001eb022750T001:194	zma-miR5077-nb	Zm00001eb022750	185	203	194	-37.9	-25	0.659631	8.5	1-4,203-200;6-7,198-197;9-11,195-193;13-18,191-186	5-5,199-199[SIL];8-8,196-196[SIL];12-12,192-192[SIL];19-19,185-185[UP3]	.((((((.(((.((.((((&)))).)).))).)))))).	AGGUGAGGCCGCCGGGGAC&GUUCGCGUCGGGUUCACCA	2	1
Study1	Zm00001eb037260T002:181	zma-miR5077-nb	Zm00001eb037260	173	190	181	-37.9	-26.7	0.704485	5	1-9,190-182;11-12,180-179;15-19,177-173	10-10,181-181[SIL];13-14,178-178[AILq]	(((((.-((.(((((((((&))))))))).))..)))))	UGGUGU-CCAGACGCGAGC&GUUCGCGUCGGGUUCACCA	2	1
Study1	Zm00001eb040730T002:422	zma-miR5077-nb	Zm00001eb040730	413	433	422	-37.9	-25.26	0.666491	12.5	1-8,433-426;12-19,420-413	9-11,425-421[AILt]	((((((((.....((((((((&))))))))--...))))))))	UGGUGGACGAGGCGCGCGAGC&GUUCGCGU--CGGGUUCACCA	2	1
Study1	Zm00001eb044880T002:626	zma-miR5077-nb	Zm00001eb044880	616	635	626	-37.9	-29.9	0.788918	6	2-16,634-620;17-18,618-617	1-1,635-635[UP5];x-x,619-619[BULt];19-19,616-616[UP3]	.((.(((((((((((((((.&.)))))))))))))))-)).	GGGAUGAACCCGGCGCGGGU&GUUCGCGUCGGGUUCA-CCA	2	0.867547
Study1	Zm00001eb057350T005:164	zma-miR5077-nb	Zm00001eb057350	154	175	164	-37.9	-24.9	0.656992	8	1-2,175-174;3-9,172-166;10-13,164-161;15-18,158-155	x-x,173-173[BULt];x-x,165-165[BULt];14-14,160-159[AILt];19-19,154-154[UP3]	.((((..((((.(((((((.((&))-)))))))-))))-.)))).	CGGUGCCACCCGGACGCGACGC&GU-UCGCGUC-GGGU-UCACCA	2	1
Study1	Zm00001eb057770T001:1194	zma-miR5077-nb	Zm00001eb057770	1184	1203	1194	-37.9	-25.6	0.675462	7.5	1-3,1203-1201;5-11,1199-1193;12-13,1191-1190;15-18,1188-1185	4-4,1200-1200[SIL];x-x,1192-1192[BULt];14-14,1189-1189[SIL];19-19,1184-1184[UP3]	.((((.((.(((((((.(((&))).)))))))-)).)))).	AGGUGUGCGCCGACGCCGAC&GUUCGCGUCGG-GUUCACCA	2	1
Study1	Zm00001eb064860T001:209	zma-miR5077-nb	Zm00001eb064860	197	219	209	-37.9	-25	0.659631	9.5	1-5,219-215;7-14,212-205;15-19,201-197	6-6,214-213[AILt];x-x,204-202[BULt]	(((((...((((((((..(((((&)))))-.))))))))---)))))	UGGUGGACGACCCGGCCACGGAC&GUUCG-CGUCGGGUU---CACCA	2	1
Study1	Zm00001eb066000T001:1067	zma-miR5077-nb	Zm00001eb066000	1058	1076	1067	-37.9	-26.2	0.691293	9.5	1-9,1076-1068;12-18,1065-1059	10-11,1067-1066[SIL];19-19,1058-1058[UP3]	.(((((((..(((((((((&)))))))))..))))))).	AGGUGGACAGGGCGUGGGC&GUUCGCGUCGGGUUCACCA	2	1
Study1	Zm00001eb079330T001:69	zma-miR5077-nb	Zm00001eb079330	59	78	69	-37.9	-24.9	0.656992	9.5	1-4,78-75;6-11,73-68;12-12,66-66;14-18,64-60	5-5,74-74[SIL];x-x,67-67[BULt];13-13,65-65[SIL];19-19,59-59[UP3]	.(((((.(.((((((.((((&)))).))))))-).))))).	GGGUGGCCACCGGCGGGGGC&GUUCGCGUCGG-GUUCACCA	2	1
Study1	Zm00001eb103170T001:1562	zma-miR5077-nb	Zm00001eb103170	1547	1571	1562	-37.9	-26	0.686016	10	1-2,1571-1570;4-6,1568-1566;8-13,1564-1559;14-19,1552-1547	3-3,1569-1569[SIL];7-7,1565-1565[SIL];x-x,1558-1553[BULt]	((((((......((((((.(((.((&)).))).))))))------))))))	UGGUGAGGACAUACCCGAGGCGCAC&GUUCGCGUCGGGU------UCACCA	2	1
Study1	Zm00001eb103840T001:315	zma-miR5077-nb	Zm00001eb103840	296	324	315	-37.9	-26.2	0.691293	15	1-11,324-314;12-13,312-311;14-18,301-297	x-x,313-313[BULt];x-x,310-302[BULt];19-19,296-296[UP3]	.(((((.........((.(((((((((((&)))))))))))-))---------))))).	CGGUGGCCGGCGCCGGCACCGGCGCGGAC&GUUCGCGUCGG-GU---------UCACCA	2	1
Study1	Zm00001eb119000T001:1286	zma-miR5077-nb	Zm00001eb119000	1277	1294	1286	-37.9	-24.9	0.656992	9.5	1-4,1294-1291;6-6,1289-1289;10-19,1286-1277	5-5,1290-1290[SIL];7-9,1288-1287[AILq]	((((((((((..-(.((((&)))).)...))))))))))	UGGUGGACCCAA-GGGAGC&GUUCGCGUCGGGUUCACCA	2	1
Study1	Zm00001eb120910T001:135	zma-miR5077-nb	Zm00001eb120910	119	145	135	-37.9	-24.9	0.656992	12.5	1-9,145-137;10-13,135-132;14-15,124-123;17-19,121-119	x-x,136-136[BULt];x-x,131-125[BULt];16-16,122-122[SIL]	(((.((.......((((.(((((((((&)))))))))-))))-------)).)))	UGGCGACGCGCCGGCCCUGGCGCGAGC&GUUCGCGUC-GGGU-------UCACCA	2	1
Study1	Zm00001eb121240T001:630	zma-miR5077-nb	Zm00001eb121240	622	640	630	-37.9	-27	0.712401	6.5	1-5,640-636;6-13,634-627;15-19,626-622	x-x,635-635[BULt];14-14,x-x[BULq]	(((((-((((((((.(((((&)))))-)))))))).)))))	UGGUG-GCCUGGCGCCGGAC&GUUCG-CGUCGGGUUCACCA	2	1
Study1	Zm00001eb126980T003:1698	zma-miR5077-nb	Zm00001eb126980	1688	1708	1698	-37.9	-25.8	0.680739	7.5	1-2,1708-1707;3-13,1705-1695;15-15,1693-1693;17-18,1690-1689	x-x,1706-1706[BULt];14-14,1694-1694[SIL];16-16,1692-1691[AILt];19-19,1688-1688[UP3]	.((..(.(((((((((((.((&))-))))))))))).)-.)).	AGGAGGCGCCCGACGCGAUGC&GU-UCGCGUCGGGUUC-ACCA	2	1
Study1	Zm00001eb129520T003:955	zma-miR5077-nb	Zm00001eb129520	945	964	955	-37.9	-29.4	0.775726	5.5	1-12,964-953;13-15,951-949;17-19,947-945	x-x,952-952[BULt];16-16,948-948[SIL]	(((.(((.((((((((((((&))))))))))))-))).)))	UGGCGAGUCCUGGCGCGAAC&GUUCGCGUCGGG-UUCACCA	1	0.194418
Study1	Zm00001eb132890T001:1548	zma-miR5077-nb	Zm00001eb132890	1539	1556	1548	-37.9	-26.7	0.704485	6.5	1-3,1556-1554;5-6,1553-1552;8-18,1550-1540	4-4,x-x[BULq];7-7,1551-1551[SIL];19-19,1539-1539[UP3]	.(((((((((((.((-(((&))).)).))))))))))).	GGGUGGACCUGAGGC-AAC&GUUCGCGUCGGGUUCACCA	2	1
Study1	Zm00001eb134290T001:2789	zma-miR5077-nb	Zm00001eb134290	2780	2802	2789	-37.9	-26.6	0.701847	12.5	2-7,2801-2796;8-19,2791-2780	1-1,2802-2802[UP5];x-x,2795-2792[BULt]	((((((((((((....((((((.&.))))))----))))))))))))	UGGUGGACCCGGGCAUCGUGGAA&GUUCGCG----UCGGGUUCACCA	2	1
Study1	Zm00001eb136750T001:626	zma-miR5077-nb	Zm00001eb136750	617	634	626	-37.9	-25.1	0.662269	8.5	3-5,632-630;7-18,629-618	1-2,634-633[UP5];6-6,x-x[BULq];19-19,617-617[UP3]	.((((((((((((-(((..&..))).)))))))))))).	AGGUGAGCUCGGC-CGAUC&GUUCGCGUCGGGUUCACCA	0	0.843873
Study1	Zm00001eb140570T001:1613	zma-miR5077-nb	Zm00001eb140570	1604	1624	1613	-37.9	-26.1	0.688654	8.5	3-5,1622-1620;6-19,1617-1604	1-2,1624-1623[UP5];x-x,1619-1618[BULt]	((((((((((((((..(((..&..)))--))))))))))))))	UGGUGGACUCGACGACCGAUU&GUUCG--CGUCGGGUUCACCA	2	1
Study1	Zm00001eb142250T006:545	zma-miR5077-nb	Zm00001eb142250	536	555	545	-37.9	-29.3	0.773087	6.5	1-7,555-549;8-13,547-542;15-18,540-537	x-x,548-548[BULt];14-14,541-541[SIL];19-19,536-536[UP3]	.((((.((((((.(((((((&)))))))-)))))).)))).	AGGUGCGCCCGAGCGUGAGC&GUUCGCG-UCGGGUUCACCA	2	0.955455
Study1	Zm00001eb150670T001:512	zma-miR5077-nb	Zm00001eb150670	502	521	512	-37.9	-25.1	0.662269	8.5	1-10,521-512;12-18,509-503	11-11,511-510[AILt];19-19,502-502[UP3]	.(((((((..((((((((((&))))))))))-.))))))).	AGGUGGACGGCGGUGCGGAC&GUUCGCGUCG-GGUUCACCA	2	1
Study1	Zm00001eb161290T001:237	zma-miR5077-nb	Zm00001eb161290	227	246	237	-37.9	-25.9	0.683377	9	1-7,246-240;10-11,237-236;12-18,234-228	8-9,239-238[SIL];x-x,235-235[BULt];19-19,227-227[UP3]	.(((((((.((..(((((((&)))))))..))-))))))).	CGGUGAACGCCACCGCGGGC&GUUCGCGUCGG-GUUCACCA	2	1
Study1	Zm00001eb163640T001:480	zma-miR5077-nb	Zm00001eb163640	470	489	480	-37.9	-25.6	0.675462	8.5	2-7,488-483;9-12,481-478;13-18,476-471	1-1,489-489[UP5];8-8,482-482[SIL];x-x,477-477[BULt];19-19,470-470[UP3]	.((((((.((((.((((((.&.)))))).))))-)))))).	GGGUGAGCCCCGCCGCGGGG&GUUCGCGUCGGG-UUCACCA	2	1
Study1	Zm00001eb165880T003:2636	zma-miR5077-nb	Zm00001eb165880	2627	2646	2636	-37.9	-25.3	0.667546	7	1-3,2646-2644;6-9,2641-2638;10-19,2636-2627	4-5,2643-2642[SIL];x-x,2637-2637[BULt]	((((((((((.((((..(((&)))..))))-))))))))))	UGGUGAGCCCGGACGGCAAU&GUUCGCGUC-GGGUUCACCA	2	1
Study1	Zm00001eb173880T006:47	zma-miR5077-nb	Zm00001eb173880	38	57	47	-37.9	-25.4	0.670185	9.5	1-4,57-54;6-6,52-52;8-9,50-49;10-18,47-39	5-5,53-53[SIL];7-7,51-51[SIL];x-x,48-48[BULt];19-19,38-38[UP3]	.(((((((((.((.(.((((&)))).).))-))))))))).	AGGUGGACCUGGAGGGGGAC&GUUCGCGUC-GGGUUCACCA	2	1
Study1	Zm00001eb181530T002:707	zma-miR5077-nb	Zm00001eb181530	698	715	707	-37.9	-25.9	0.683377	7	1-5,715-711;7-13,710-704;15-18,702-699	6-6,x-x[BULq];14-14,703-703[SIL];19-19,698-698[UP3]	.((((.(((((((-(((((&))))).))))))).)))).	AGGUGUGCCCGGC-CGGAU&GUUCGCGUCGGGUUCACCA	1	0.883224
Study1	Zm00001eb189920T003:1482	zma-miR5077-nb	Zm00001eb189920	1473	1492	1482	-37.9	-26.6	0.701847	7	1-8,1492-1485;9-9,1483-1483;11-12,1481-1480;14-18,1478-1474	x-x,1484-1484[BULt];10-10,1482-1482[SIL];13-13,1479-1479[SIL];19-19,1473-1473[UP3]	.(((((.((.(.((((((((&))))))))-).)).))))).	AGGUGAUCCGGCGCGCGAAC&GUUCGCGU-CGGGUUCACCA	2	1
Study1	Zm00001eb190550T001:1164	zma-miR5077-nb	Zm00001eb190550	1155	1173	1164	-37.9	-24.7	0.651715	8	1-10,1173-1164;13-19,1161-1155	11-12,1163-1162[SIL]	(((((((..((((((((((&))))))))))..)))))))	UGGUGGAAACGAUGUGGAU&GUUCGCGUCGGGUUCACCA	2	1
Study1	Zm00001eb198620T003:143	zma-miR5077-nb	Zm00001eb198620	131	153	143	-37.9	-27.5	0.725594	8.5	1-6,153-148;7-14,146-139;15-19,135-131	x-x,147-147[BULt];x-x,138-136[BULt]	(((((...((((((((.((((((&))))))-))))))))---)))))	UGGUGGACGACCCGGCGGUGGAC&GUUCGC-GUCGGGUU---CACCA	2	0.999967
Study1	Zm00001eb205830T002:1073	zma-miR5077-nb	Zm00001eb205830	1064	1083	1073	-37.9	-27	0.712401	8.5	4-6,1080-1078;7-19,1076-1064	1-3,1083-1081[UP5];x-x,1077-1077[BULt]	(((((((((((((.(((...&...)))-)))))))))))))	UGGUGAGCUCGACUGCGUCA&GUUCGC-GUCGGGUUCACCA	2	1
Study1	Zm00001eb212470T001:12	zma-miR5077-nb	Zm00001eb212470	2	22	12	-37.9	-25.7	0.6781	8.5	1-6,22-17;7-10,15-12;12-15,10-7;17-19,4-2	x-x,16-16[BULt];11-11,11-11[SIL];16-16,6-5[AILt]	(((..((((.((((.((((((&))))))-)))).))))-.)))	UGGCGGAGCGCGGCGGCGAGC&GUUCGC-GUCGGGUUC-ACCA	2	1
Study1	Zm00001eb213510T003:414	zma-miR5077-nb	Zm00001eb213510	405	423	414	-37.9	-27.6	0.728232	6.5	1-2,423-422;4-13,420-411;15-17,409-407	3-3,421-421[SIL];14-14,410-410[SIL];18-19,406-405[UP3]	..(((.((((((((((.((&)).)))))))))).)))..	CCGUGUGCCCGACGCGCGC&GUUCGCGUCGGGUUCACCA	0	0.293589
Study1	Zm00001eb214540T001:1350	zma-miR5077-nb	Zm00001eb214540	1341	1360	1350	-37.9	-26.3	0.693931	7.5	2-5,1359-1356;6-15,1354-1345;17-18,1343-1342	1-1,1360-1360[UP5];x-x,1355-1355[BULt];16-16,1344-1344[SIL];19-19,1341-1341[UP3]	.((.((((((((((.((((.&.))))-)))))))))).)).	GGGCGGACCCGACGACGGGG&GUUCG-CGUCGGGUUCACCA	2	1
Study1	Zm00001eb215860T001:129	zma-miR5077-nb	Zm00001eb215860	119	138	129	-37.9	-29.6	0.781003	5.5	1-7,138-132;9-13,130-126;14-19,124-119	8-8,131-131[SIL];x-x,125-125[BULt]	((((((.(((((.(((((((&))))))).)))))-))))))	UGGUGGUACCCGCCGCGGGC&GUUCGCGUCGGGU-UCACCA	2	0.910753
Study1	Zm00001eb219040T001:842	zma-miR5077-nb	Zm00001eb219040	833	851	842	-37.9	-25.3	0.667546	8	2-4,850-848;6-18,846-834	1-1,851-851[UP5];5-5,847-847[SIL];19-19,833-833[UP3]	.(((((((((((((.(((.&.))).))))))))))))).	CGGUGAACUCGGCGAGGGA&GUUCGCGUCGGGUUCACCA	1	0.956151
Study1	Zm00001eb228120T002:2316	zma-miR5077-nb	Zm00001eb228120	2303	2325	2316	-37.9	-25.1	0.662269	9.5	3-12,2323-2314;13-16,2312-2309;17-19,2305-2303	1-2,2325-2324[UP5];x-x,2313-2313[BULt];x-x,2308-2306[BULt]	(((...((((.((((((((((..&..))))))))))-))))---)))	UGGACCUGAGCCCCGACGCGGCC&GUUCGCGUCGGG-UUCA---CCA	2	1
Study1	Zm00001eb260360T002:23	zma-miR5077-nb	Zm00001eb260360	14	33	23	-37.9	-25.5	0.672823	8	1-5,33-29;6-10,27-23;13-19,20-14	x-x,28-28[BULt];11-12,22-21[SIL]	(((((((..(((((.(((((&)))))-)))))..)))))))	UGGUGAAAGCGGCGACGAGC&GUUCG-CGUCGGGUUCACCA	2	1
Study1	Zm00001eb264960T002:1256	zma-miR5077-nb	Zm00001eb264960	1248	1266	1256	-37.9	-25.1	0.662269	7	2-8,1265-1259;9-15,1257-1251;17-18,1250-1249	1-1,1266-1266[UP5];x-x,1258-1258[BULt];16-16,x-x[BULq];19-19,1248-1248[UP3]	.((-(((((((.(((((((.&.)))))))-))))))).)).	CGG-GAACCCGCACGUGAGG&GUUCGCGU-CGGGUUCACCA	2	1
Study1	Zm00001eb300740T002:1803	zma-miR5077-nb	Zm00001eb300740	1794	1812	1803	-37.9	-25.1	0.662269	10.5	5-17,1808-1796	1-4,1812-1809[UP5];18-19,1795-1794[UP3]	..(((((((((((((....&....)))))))))))))..	UUGUGGACCCGAUGCACAU&GUUCGCGUCGGGUUCACCA	2	1
Study1	Zm00001eb321710T001:459	zma-miR5077-nb	Zm00001eb321710	449	468	459	-37.9	-24.9	0.656992	8	2-9,467-460;11-15,458-454;17-18,451-450	1-1,468-468[UP5];10-10,459-459[SIL];16-16,453-452[AILt];19-19,449-449[UP3]	.((..(((((.((((((((.&.)))))))).)))))-.)).	AGGCGGAACCGGACGCGGGA&GUUCGCGUCGGGUUC-ACCA	2	1
Study1	Zm00001eb330690T001:2433	zma-miR5077-nb	Zm00001eb330690	2424	2442	2433	-37.9	-24.8	0.654354	9.5	1-4,2442-2439;6-6,2437-2437;8-15,2435-2428	5-5,2438-2438[SIL];7-7,2436-2436[SIL];16-19,2427-2424[UP3]	....((((((((.(.((((&)))).).))))))))....	AGACGAGCCCGAGGGGAGC&GUUCGCGUCGGGUUCACCA	1	0.985352
Study1	Zm00001eb333100T002:387	zma-miR5077-nb	Zm00001eb333100	378	396	387	-37.9	-29	0.765172	6	1-11,396-386;13-17,384-380	12-12,385-385[SIL];18-19,379-378[UP3]	..(((((.(((((((((((&))))))))))).)))))..	UCGUGAAGCCGACGUGGAC&GUUCGCGUCGGGUUCACCA	1	0.222497
Study1	Zm00001eb346570T001:894	zma-miR5077-nb	Zm00001eb346570	886	905	894	-37.9	-25.2	0.664908	8	2-6,904-900;7-15,897-889;17-19,888-886	1-1,905-905[UP5];x-x,899-898[BULt];16-16,x-x[BULq]	(((-(((((((((..(((((.&.)))))--))))))))).)))	UGG-GAACCCGACGAGCGGGU&GUUCGC--GUCGGGUUCACCA	2	1
[truncated: 17,654 more rows]
