# Supplementary material for: MicroRNA (miRNA) profiling of maize genotypes with differential response to Aspergillus flavus implies zma-miR156–squamosa promoter binding protein (SBP) and zma-miR398/zma-miR394–F -box combinations involved in resistance mechanisms
Source: Stress Biol. 2024 May 10;4(1):26. doi: 10.1007/s44154-024-00158-w (PMC11087424; doi:10.1007/s44154-024-00158-w)
Supplement: Supplementary file 25 — Additional file 25:Supplementary Table S15. Gene ontology (GO) terms enrichment for genes upregulated (S15.1, S15.3, and S15.5) and downregulated (S15.2, S15.4, and S15.6) in biological process, molecular function, and cellular component, respectively. [file 44154_2024_158_MOESM25_ESM.xlsx]

## Sheet: UP_BP_p0.05Passed
Table S15.1 GO terms and enrichment analysis for genes involved in biological processes and upreguated under different conditions
AllM_Vs_AllV							AllT_Vs_AllM							AllT_Vs_AllV							M3DPI_Vs_M8HMI							M3_7DPI_Vs_V3_7DPI							M7DPI_Vs_M3DPI							M7DPI_Vs_M8HMI							M7DPI_Vs_V7DPI
GO.ID	Term	Annotated	Significant	Expected	classicFisher pvalue		GO.ID	Term	Annotated	Significant	Expected	classicFisher		GO.ID	Term	Annotated	Significant	Expected	classicFisher		GO.ID	Term	Annotated	Significant	Expected	classicFisher		GO.ID	Term	Annotated	Significant	Expected	classicFisher		GO.ID	Term	Annotated	Significant	Expected	classicFisher		GO.ID	Term	Annotated	Significant	Expected	classicFisher		GO.ID
GO:0042221	response to chemical	472	10	1.4	7.6e-07		GO:0006355	regulation of transcription, DNA-templat...	1503	14	4.22	2.4e-05		GO:0009725	response to hormone	326	7	0.75	7e-06		GO:0006355	regulation of transcription, DNA-templat...	1503	12	3.35	3.7e-05		GO:0016070	RNA metabolic process	2333	17	5.98	1.1e-05		GO:0051171	regulation of nitrogen compound metaboli...	1726	13	3.57	9.4e-06		GO:0051252	regulation of RNA metabolic process	1554	16	4.75	4.6e-06		GO:0006355
GO:0009725	response to hormone	326	8	0.97	4e-06		GO:1903506	regulation of nucleic acid-templated tra...	1503	14	4.22	2.4e-05		GO:0009719	response to endogenous stimulus	329	7	0.76	7.5e-06		GO:1903506	regulation of nucleic acid-templated tra...	1503	12	3.35	3.7e-05		GO:0090304	nucleic acid metabolic process	2649	18	6.79	1.3e-05		GO:0080090	regulation of primary metabolic process	1735	13	3.59	1e-05		GO:0019219	regulation of nucleobase-containing comp...	1577	16	4.82	5.6e-06		GO:1903506
GO:0009719	response to endogenous stimulus	329	8	0.98	4.3e-06		GO:2001141	regulation of RNA biosynthetic process	1503	14	4.22	2.4e-05		GO:0010033	response to organic substance	382	7	0.88	2e-05		GO:2001141	regulation of RNA biosynthetic process	1503	12	3.35	3.7e-05		GO:0051171	regulation of nitrogen compound metaboli...	1726	14	4.42	3.3e-05		GO:0006355	regulation of transcription, DNA-templat...	1503	12	3.11	1.4e-05		GO:0006355	regulation of transcription, DNA-templat...	1503	15	4.6	1.6e-05		GO:2001141
GO:0006355	regulation of transcription, DNA-templat...	1503	15	4.47	1e-05		GO:0009725	response to hormone	326	7	0.92	2.8e-05		GO:0042221	response to chemical	472	7	1.09	7.6e-05		GO:0051252	regulation of RNA metabolic process	1554	12	3.47	5.2e-05		GO:0080090	regulation of primary metabolic process	1735	14	4.45	3.5e-05		GO:1903506	regulation of nucleic acid-templated tra...	1503	12	3.11	1.4e-05		GO:1903506	regulation of nucleic acid-templated tra...	1503	15	4.6	1.6e-05		GO:0051171
GO:1903506	regulation of nucleic acid-templated tra...	1503	15	4.47	1e-05		GO:0009719	response to endogenous stimulus	329	7	0.92	3e-05		GO:0009734	auxin-activated signaling pathway	40	3	0.09	0.0001		GO:0006357	regulation of transcription by RNA polym...	191	5	0.43	5.7e-05		GO:0006355	regulation of transcription, DNA-templat...	1503	13	3.85	3.8e-05		GO:2001141	regulation of RNA biosynthetic process	1503	12	3.11	1.4e-05		GO:2001141	regulation of RNA biosynthetic process	1503	15	4.6	1.6e-05		GO:0080090
GO:2001141	regulation of RNA biosynthetic process	1503	15	4.47	1e-05		GO:0051252	regulation of RNA metabolic process	1554	14	4.37	3.6e-05		GO:0071365	cellular response to auxin stimulus	40	3	0.09	0.0001		GO:0019219	regulation of nucleobase-containing comp...	1577	12	3.52	6e-05		GO:1903506	regulation of nucleic acid-templated tra...	1503	13	3.85	3.8e-05		GO:0060255	regulation of macromolecule metabolic pr...	1834	13	3.79	1.9e-05		GO:0010468	regulation of gene expression	1711	16	5.23	1.6e-05		GO:0051252
GO:0010033	response to organic substance	382	8	1.14	1.3e-05		GO:0019219	regulation of nucleobase-containing comp...	1577	14	4.43	4.2e-05		GO:0006355	regulation of transcription, DNA-templat...	1503	11	3.48	0.0003		GO:0010556	regulation of macromolecule biosynthetic...	1602	12	3.58	7.1e-05		GO:2001141	regulation of RNA biosynthetic process	1503	13	3.85	3.8e-05		GO:0051252	regulation of RNA metabolic process	1554	12	3.21	2e-05		GO:0051171	regulation of nitrogen compound metaboli...	1726	16	5.28	1.8e-05		GO:0019219
GO:0051252	regulation of RNA metabolic process	1554	15	4.62	1.6e-05		GO:0010556	regulation of macromolecule biosynthetic...	1602	14	4.5	5e-05		GO:1903506	regulation of nucleic acid-templated tra...	1503	11	3.48	0.0003		GO:2000112	regulation of cellular macromolecule bio...	1602	12	3.58	7.1e-05		GO:0051252	regulation of RNA metabolic process	1554	13	3.98	5.4e-05		GO:0043170	macromolecule metabolic process	6275	23	12.97	2.1e-05		GO:0080090	regulation of primary metabolic process	1735	16	5.31	1.9e-05		GO:0010556
GO:0019219	regulation of nucleobase-containing comp...	1577	15	4.69	1.9e-05		GO:2000112	regulation of cellular macromolecule bio...	1602	14	4.5	5e-05		GO:2001141	regulation of RNA biosynthetic process	1503	11	3.48	0.0003		GO:0031326	regulation of cellular biosynthetic proc...	1612	12	3.6	7.5e-05		GO:0019219	regulation of nucleobase-containing comp...	1577	13	4.04	6.3e-05		GO:0019222	regulation of metabolic process	1861	13	3.85	2.2e-05		GO:0031323	regulation of cellular metabolic process	1748	16	5.35	2.1e-05		GO:2000112
GO:0010556	regulation of macromolecule biosynthetic...	1602	15	4.77	2.3e-05		GO:0031326	regulation of cellular biosynthetic proc...	1612	14	4.53	5.4e-05		GO:0051252	regulation of RNA metabolic process	1554	11	3.6	0.0004		GO:0009889	regulation of biosynthetic process	1615	12	3.6	7.7e-05		GO:0060255	regulation of macromolecule metabolic pr...	1834	14	4.7	6.7e-05		GO:0019219	regulation of nucleobase-containing comp...	1577	12	3.26	2.3e-05		GO:0010556	regulation of macromolecule biosynthetic...	1602	15	4.9	3.4e-05		GO:0031326
GO:2000112	regulation of cellular macromolecule bio...	1602	15	4.77	2.3e-05		GO:0009889	regulation of biosynthetic process	1615	14	4.54	5.5e-05		GO:0019219	regulation of nucleobase-containing comp...	1577	11	3.65	0.00046		GO:0006366	transcription by RNA polymerase II	220	5	0.49	0.00011		GO:0006139	nucleobase-containing compound metabolic...	2971	18	7.61	7e-05		GO:0010556	regulation of macromolecule biosynthetic...	1602	12	3.31	2.7e-05		GO:2000112	regulation of cellular macromolecule bio...	1602	15	4.9	3.4e-05		GO:0009889
GO:0031326	regulation of cellular biosynthetic proc...	1612	15	4.8	2.5e-05		GO:0010033	response to organic substance	382	7	1.07	7.6e-05		GO:0010556	regulation of macromolecule biosynthetic...	1602	11	3.71	0.00052		GO:0006351	transcription, DNA-templated	1679	12	3.75	0.00011		GO:0010556	regulation of macromolecule biosynthetic...	1602	13	4.11	7.4e-05		GO:2000112	regulation of cellular macromolecule bio...	1602	12	3.31	2.7e-05		GO:0031326	regulation of cellular biosynthetic proc...	1612	15	4.93	3.6e-05		GO:0060255
GO:0009889	regulation of biosynthetic process	1615	15	4.81	2.5e-05		GO:0006351	transcription, DNA-templated	1679	14	4.72	8.5e-05		GO:2000112	regulation of cellular macromolecule bio...	1602	11	3.71	0.00052		GO:0097659	nucleic acid-templated transcription	1679	12	3.75	0.00011		GO:2000112	regulation of cellular macromolecule bio...	1602	13	4.11	7.4e-05		GO:0031326	regulation of cellular biosynthetic proc...	1612	12	3.33	2.9e-05		GO:0009889	regulation of biosynthetic process	1615	15	4.94	3.7e-05		GO:0019222
GO:0016070	RNA metabolic process	2333	18	6.94	3.2e-05		GO:0097659	nucleic acid-templated transcription	1679	14	4.72	8.5e-05		GO:0031326	regulation of cellular biosynthetic proc...	1612	11	3.73	0.00055		GO:0032774	RNA biosynthetic process	1682	12	3.75	0.00011		GO:0010467	gene expression	2990	18	7.66	7.6e-05		GO:0009889	regulation of biosynthetic process	1615	12	3.34	3e-05		GO:0060255	regulation of macromolecule metabolic pr...	1834	16	5.61	3.9e-05		GO:0006351
GO:0006351	transcription, DNA-templated	1679	15	5	4e-05		GO:0032774	RNA biosynthetic process	1682	14	4.73	8.7e-05		GO:0009889	regulation of biosynthetic process	1615	11	3.74	0.00056		GO:0018130	heterocycle biosynthetic process	1985	13	4.43	0.00012		GO:0019222	regulation of metabolic process	1861	14	4.77	7.9e-05		GO:0006357	regulation of transcription by RNA polym...	191	5	0.39	3.8e-05		GO:0019222	regulation of metabolic process	1861	16	5.69	4.7e-05		GO:0097659
GO:0097659	nucleic acid-templated transcription	1679	15	5	4e-05		GO:0010468	regulation of gene expression	1711	14	4.81	0.0001		GO:0006351	transcription, DNA-templated	1679	11	3.89	0.00079		GO:0010468	regulation of gene expression	1711	12	3.82	0.00014		GO:0031326	regulation of cellular biosynthetic proc...	1612	13	4.13	7.9e-05		GO:0006351	transcription, DNA-templated	1679	12	3.47	4.4e-05		GO:0043170	macromolecule metabolic process	6275	31	19.19	5.1e-05		GO:0032774
GO:0032774	RNA biosynthetic process	1682	15	5.01	4.1e-05		GO:0051171	regulation of nitrogen compound metaboli...	1726	14	4.85	0.00012		GO:0097659	nucleic acid-templated transcription	1679	11	3.89	0.00079		GO:0051171	regulation of nitrogen compound metaboli...	1726	12	3.85	0.00015		GO:0009889	regulation of biosynthetic process	1615	13	4.14	8.1e-05		GO:0097659	nucleic acid-templated transcription	1679	12	3.47	4.4e-05		GO:0006351	transcription, DNA-templated	1679	15	5.14	5.9e-05		GO:0010468
GO:0090304	nucleic acid metabolic process	2649	19	7.88	4.8e-05		GO:0080090	regulation of primary metabolic process	1735	14	4.88	0.00012		GO:0032774	RNA biosynthetic process	1682	11	3.89	0.0008		GO:0080090	regulation of primary metabolic process	1735	12	3.87	0.00016		GO:0006357	regulation of transcription by RNA polym...	191	5	0.49	0.00011		GO:0032774	RNA biosynthetic process	1682	12	3.48	4.5e-05		GO:0097659	nucleic acid-templated transcription	1679	15	5.14	5.9e-05		GO:0031323
GO:0010468	regulation of gene expression	1711	15	5.09	5e-05		GO:0031323	regulation of cellular metabolic process	1748	14	4.91	0.00013		GO:0010468	regulation of gene expression	1711	11	3.96	0.00093		GO:0031323	regulation of cellular metabolic process	1748	12	3.9	0.00017		GO:0006351	transcription, DNA-templated	1679	13	4.3	0.00012		GO:0010468	regulation of gene expression	1711	12	3.54	5.3e-05		GO:0032774	RNA biosynthetic process	1682	15	5.14	6e-05		GO:0034654
GO:0051171	regulation of nitrogen compound metaboli...	1726	15	5.14	5.6e-05		GO:0009734	auxin-activated signaling pathway	40	3	0.11	0.00019		GO:0010467	gene expression	2990	15	6.92	0.00097		GO:1901362	organic cyclic compound biosynthetic pro...	2074	13	4.63	0.0002		GO:0097659	nucleic acid-templated transcription	1679	13	4.3	0.00012		GO:0044260	cellular macromolecule metabolic process	5400	21	11.16	6e-05		GO:0018130	heterocycle biosynthetic process	1985	16	6.07	0.0001		GO:0016070
GO:0080090	regulation of primary metabolic process	1735	15	5.16	5.9e-05		GO:0071365	cellular response to auxin stimulus	40	3	0.11	0.00019		GO:0051171	regulation of nitrogen compound metaboli...	1726	11	4	0.001		GO:0060255	regulation of macromolecule metabolic pr...	1834	12	4.09	0.00027		GO:0032774	RNA biosynthetic process	1682	13	4.31	0.00012		GO:0031323	regulation of cellular metabolic process	1748	12	3.61	6.6e-05		GO:1901362	organic cyclic compound biosynthetic pro...	2074	16	6.34	0.00018		GO:0090304
GO:0031323	regulation of cellular metabolic process	1748	15	5.2	6.5e-05		GO:0060255	regulation of macromolecule metabolic pr...	1834	14	5.15	0.00022		GO:0016070	RNA metabolic process	2333	13	5.4	0.001		GO:0019222	regulation of metabolic process	1861	12	4.15	0.00031		GO:0046483	heterocycle metabolic process	3132	18	8.03	0.00015		GO:0006366	transcription by RNA polymerase II	220	5	0.45	7.5e-05		GO:0034654	nucleobase-containing compound biosynthe...	1865	15	5.7	0.0002		GO:0018130
GO:0010467	gene expression	2990	20	8.9	7.2e-05		GO:0019222	regulation of metabolic process	1861	14	5.23	0.00026		GO:0080090	regulation of primary metabolic process	1735	11	4.02	0.00104		GO:0034654	nucleobase-containing compound biosynthe...	1865	12	4.16	0.00031		GO:0010468	regulation of gene expression	1711	13	4.38	0.00015		GO:0065007	biological regulation	2787	15	5.76	7.8e-05		GO:0016070	RNA metabolic process	2333	17	7.14	0.0002		GO:0019438
GO:0034645	cellular macromolecule biosynthetic proc...	2793	19	8.31	0.0001		GO:0034654	nucleobase-containing compound biosynthe...	1865	14	5.24	0.00027		GO:0031323	regulation of cellular metabolic process	1748	11	4.05	0.00111		GO:0019438	aromatic compound biosynthetic process	2005	12	4.48	0.00062		GO:0006725	cellular aromatic compound metabolic pro...	3174	18	8.13	0.00018		GO:0034654	nucleobase-containing compound biosynthe...	1865	12	3.85	0.00013		GO:0006357	regulation of transcription by RNA polym...	191	5	0.58	0.00027		GO:1901362
GO:0009059	macromolecule biosynthetic process	2810	19	8.36	0.00011		GO:0042221	response to chemical	472	7	1.33	0.00028		GO:0060255	regulation of macromolecule metabolic pr...	1834	11	4.25	0.00166		GO:0050794	regulation of cellular process	2438	13	5.44	0.00101		GO:0031323	regulation of cellular metabolic process	1748	13	4.48	0.00018		GO:0050789	regulation of biological process	2610	14	5.39	0.00018		GO:0090304	nucleic acid metabolic process	2649	18	8.1	0.00029		GO:0006357
GO:0060255	regulation of macromolecule metabolic pr...	1834	15	5.46	0.00011		GO:0018130	heterocycle biosynthetic process	1985	14	5.58	0.00052		GO:0019222	regulation of metabolic process	1861	11	4.31	0.00188		GO:0043170	macromolecule metabolic process	6275	22	14.01	0.00142		GO:1901360	organic cyclic compound metabolic proces...	3223	18	8.26	0.00022		GO:0018130	heterocycle biosynthetic process	1985	12	4.1	0.00023		GO:0006807	nitrogen compound metabolic process	6748	31	20.64	0.0003		GO:0006139
GO:0019222	regulation of metabolic process	1861	15	5.54	0.00014		GO:0065007	biological regulation	2787	17	7.83	0.00053		GO:0034654	nucleobase-containing compound biosynthe...	1865	11	4.32	0.00191		GO:0044260	cellular macromolecule metabolic process	5400	20	12.05	0.00185		GO:0006366	transcription by RNA polymerase II	220	5	0.56	0.00022		GO:0016070	RNA metabolic process	2333	13	4.82	0.00025		GO:0050794	regulation of cellular process	2438	17	7.46	0.00035		GO:0010467
GO:0034654	nucleobase-containing compound biosynthe...	1865	15	5.55	0.00014		GO:0019438	aromatic compound biosynthetic process	2005	14	5.64	0.00058		GO:0018130	heterocycle biosynthetic process	1985	11	4.59	0.00319		GO:0050789	regulation of biological process	2610	13	5.83	0.00197		GO:0034654	nucleobase-containing compound biosynthe...	1865	13	4.78	0.00036		GO:0019438	aromatic compound biosynthetic process	2005	12	4.14	0.00026		GO:0010467	gene expression	2990	19	9.15	0.00043		GO:0006366
GO:0006357	regulation of transcription by RNA polym...	191	5	0.57	0.00024		GO:0016070	RNA metabolic process	2333	15	6.56	0.00081		GO:0090304	nucleic acid metabolic process	2649	13	6.13	0.00339		GO:0030592	DNA ADP-ribosylation	1	1	0	0.00223		GO:0034641	cellular nitrogen compound metabolic pro...	3796	19	9.73	0.00056		GO:1901362	organic cyclic compound biosynthetic pro...	2074	12	4.29	0.00036		GO:0044271	cellular nitrogen compound biosynthetic ...	2731	18	8.35	0.00043		GO:0034645
GO:0006139	nucleobase-containing compound metabolic...	2971	19	8.84	0.00025		GO:1901362	organic cyclic compound biosynthetic pro...	2074	14	5.83	0.00082		GO:0019438	aromatic compound biosynthetic process	2005	11	4.64	0.00346		GO:0070212	protein poly-ADP-ribosylation	1	1	0	0.00223		GO:0018130	heterocycle biosynthetic process	1985	13	5.09	0.00067		GO:0034645	cellular macromolecule biosynthetic proc...	2793	14	5.77	0.00038		GO:0044260	cellular macromolecule metabolic process	5400	27	16.52	0.00044		GO:0009059
GO:0044271	cellular nitrogen compound biosynthetic ...	2731	18	8.13	0.00028		GO:0090304	nucleic acid metabolic process	2649	16	7.45	0.00099		GO:0009733	response to auxin	143	3	0.33	0.00427		GO:0090304	nucleic acid metabolic process	2649	13	5.91	0.00227		GO:0019438	aromatic compound biosynthetic process	2005	13	5.14	0.00073		GO:0050794	regulation of cellular process	2438	13	5.04	0.00039		GO:0019438	aromatic compound biosynthetic process	2005	15	6.13	0.00045		GO:0046483
GO:0018130	heterocycle biosynthetic process	1985	15	5.91	0.00028		GO:0050794	regulation of cellular process	2438	15	6.85	0.00131		GO:0044271	cellular nitrogen compound biosynthetic ...	2731	13	6.32	0.00449		GO:0016070	RNA metabolic process	2333	12	5.21	0.00248		GO:0043170	macromolecule metabolic process	6275	25	16.08	0.00088		GO:0009059	macromolecule biosynthetic process	2810	14	5.81	0.00041		GO:0006366	transcription by RNA polymerase II	220	5	0.67	0.00052		GO:0043170
GO:0019438	aromatic compound biosynthetic process	2005	15	5.97	0.00032		GO:0050789	regulation of biological process	2610	15	7.34	0.00269		GO:1901362	organic cyclic compound biosynthetic pro...	2074	11	4.8	0.00454		GO:0044271	cellular nitrogen compound biosynthetic ...	2731	13	6.1	0.00303		GO:1901362	organic cyclic compound biosynthetic pro...	2074	13	5.31	0.00102		GO:0006807	nitrogen compound metabolic process	6748	22	13.95	0.00062		GO:0065007	biological regulation	2787	18	8.52	0.00056		GO:0050789
GO:0006366	transcription by RNA polymerase II	220	5	0.65	0.00045		GO:0006139	nucleobase-containing compound metabolic...	2971	16	8.35	0.00356		GO:0009755	hormone-mediated signaling pathway	152	3	0.35	0.00506		GO:0046483	heterocycle metabolic process	3132	14	6.99	0.00345		GO:0034645	cellular macromolecule biosynthetic proc...	2793	15	7.16	0.00176		GO:0010467	gene expression	2990	14	6.18	0.0008		GO:0034645	cellular macromolecule biosynthetic proc...	2793	18	8.54	0.00058		GO:0006725
GO:1901362	organic cyclic compound biosynthetic pro...	2074	15	6.17	0.00046		GO:0010467	gene expression	2990	16	8.4	0.00381		GO:0032870	cellular response to hormone stimulus	152	3	0.35	0.00506		GO:0065007	biological regulation	2787	13	6.22	0.00366		GO:0009059	macromolecule biosynthetic process	2810	15	7.2	0.00188		GO:0090304	nucleic acid metabolic process	2649	13	5.47	0.00092		GO:0009059	macromolecule biosynthetic process	2810	18	8.59	0.00062		GO:1901360
GO:0046483	heterocycle metabolic process	3132	19	9.32	0.00051		GO:0044271	cellular nitrogen compound biosynthetic ...	2731	15	7.68	0.00427		GO:0071495	cellular response to endogenous stimulus	155	3	0.36	0.00534		GO:0034645	cellular macromolecule biosynthetic proc...	2793	13	6.23	0.00373		GO:0030592	DNA ADP-ribosylation	1	1	0	0.00256		GO:0044271	cellular nitrogen compound biosynthetic ...	2731	13	5.64	0.00124		GO:0046483	heterocycle metabolic process	3132	19	9.58	0.0008		GO:0050794
GO:0006725	cellular aromatic compound metabolic pro...	3174	19	9.45	0.00061		GO:0034645	cellular macromolecule biosynthetic proc...	2793	15	7.85	0.00535		GO:0034645	cellular macromolecule biosynthetic proc...	2793	13	6.46	0.00551		GO:0009059	macromolecule biosynthetic process	2810	13	6.27	0.00395		GO:0070212	protein poly-ADP-ribosylation	1	1	0	0.00256		GO:0044238	primary metabolic process	7822	23	16.17	0.00191		GO:0050789	regulation of biological process	2610	17	7.98	0.00081		GO:0044271
GO:0034641	cellular nitrogen compound metabolic pro...	3796	21	11.3	0.00074		GO:0009059	macromolecule biosynthetic process	2810	15	7.9	0.00568		GO:0009059	macromolecule biosynthetic process	2810	13	6.5	0.00583		GO:1901360	organic cyclic compound metabolic proces...	3223	14	7.19	0.00458		GO:0050789	regulation of biological process	2610	14	6.69	0.00284		GO:0006481	C-terminal protein methylation	1	1	0	0.00207		GO:1901360	organic cyclic compound metabolic proces...	3223	19	9.86	0.00117		GO:0044260
GO:1901360	organic cyclic compound metabolic proces...	3223	19	9.59	0.00075		GO:0046483	heterocycle metabolic process	3132	16	8.8	0.00622		GO:0008152	metabolic process	8772	26	20.3	0.00809		GO:0006807	nitrogen compound metabolic process	6748	22	15.06	0.00481		GO:0044271	cellular nitrogen compound biosynthetic ...	2731	14	7	0.00441		GO:0018410	C-terminal protein amino acid modificati...	1	1	0	0.00207		GO:0034641	cellular nitrogen compound metabolic pro...	3796	21	11.61	0.00121		GO:0065007
GO:0015977	carbon fixation	24	2	0.07	0.00228		GO:0071805	potassium ion transmembrane transport	43	2	0.12	0.00644		GO:0071310	cellular response to organic substance	181	3	0.42	0.0082		GO:0009725	response to hormone	326	4	0.73	0.00557		GO:0050794	regulation of cellular process	2438	13	6.25	0.00465		GO:0043687	post-translational protein modification	1	1	0	0.00207		GO:0006139	nucleobase-containing compound metabolic...	2971	18	9.09	0.00126		GO:0030592
GO:0050794	regulation of cellular process	2438	15	7.26	0.00262		GO:0006725	cellular aromatic compound metabolic pro...	3174	16	8.92	0.00715		GO:0006139	nucleobase-containing compound metabolic...	2971	13	6.88	0.00956		GO:0009719	response to endogenous stimulus	329	4	0.73	0.00575		GO:0110102	ribulose bisphosphate carboxylase comple...	2	1	0.01	0.00512		GO:0006139	nucleobase-containing compound metabolic...	2971	13	6.14	0.00282		GO:0006725	cellular aromatic compound metabolic pro...	3174	18	9.71	0.00282		GO:0070212
GO:0044249	cellular biosynthetic process	3557	19	10.59	0.00273		GO:0009733	response to auxin	143	3	0.4	0.0074		GO:0043170	macromolecule metabolic process	6275	21	14.52	0.01063		GO:0006139	nucleobase-containing compound metabolic...	2971	13	6.63	0.00658		GO:0065007	biological regulation	2787	14	7.14	0.00536		GO:0006479	protein methylation	43	2	0.09	0.00352		GO:0030592	DNA ADP-ribosylation	1	1	0	0.00306		GO:0034641
GO:0006427	histidyl-tRNA aminoacylation	1	1	0	0.00298		GO:0006813	potassium ion transport	48	2	0.13	0.00798		GO:0034641	cellular nitrogen compound metabolic pro...	3796	15	8.79	0.01202		GO:0006471	protein ADP-ribosylation	3	1	0.01	0.00668		GO:0042221	response to chemical	472	5	1.21	0.0065		GO:0008213	protein alkylation	43	2	0.09	0.00352		GO:0033120	positive regulation of RNA splicing	1	1	0	0.00306		GO:0110102
GO:0030592	DNA ADP-ribosylation	1	1	0	0.00298		GO:1901360	organic cyclic compound metabolic proces...	3223	16	9.06	0.00836		GO:0044238	primary metabolic process	7822	24	18.1	0.01235		GO:0010033	response to organic substance	382	4	0.85	0.00966		GO:0006471	protein ADP-ribosylation	3	1	0.01	0.00767		GO:0044237	cellular metabolic process	7468	22	15.43	0.00391		GO:0048026	positive regulation of mRNA splicing, vi...	1	1	0	0.00306		GO:0006471
GO:0070212	protein poly-ADP-ribosylation	1	1	0	0.00298		GO:0009755	hormone-mediated signaling pathway	152	3	0.43	0.00875		GO:0045332	phospholipid translocation	6	1	0.01	0.01381		GO:0044249	cellular biosynthetic process	3557	14	7.94	0.01177		GO:1901700	response to oxygen-containing compound	168	3	0.43	0.00889		GO:0046483	heterocycle metabolic process	3132	13	6.47	0.00464		GO:0050685	positive regulation of mRNA processing	1	1	0	0.00306		GO:0006807
GO:1901576	organic substance biosynthetic process	3643	19	10.84	0.00368		GO:0032870	cellular response to hormone stimulus	152	3	0.43	0.00875		GO:0070887	cellular response to chemical stimulus	224	3	0.52	0.01459		GO:0006725	cellular aromatic compound metabolic pro...	3174	13	7.08	0.0118		GO:0009410	response to xenobiotic stimulus	4	1	0.01	0.01021		GO:0044249	cellular biosynthetic process	3557	14	7.35	0.00487		GO:0070212	protein poly-ADP-ribosylation	1	1	0	0.00306		GO:0044249
GO:0050789	regulation of biological process	2610	15	7.77	0.0052		GO:0044249	cellular biosynthetic process	3557	17	10	0.00907		GO:0046483	heterocycle metabolic process	3132	13	7.25	0.01505		GO:1901576	organic substance biosynthetic process	3643	14	8.13	0.01467		GO:0006807	nitrogen compound metabolic process	6748	24	17.29	0.01056		GO:0071704	organic substance metabolic process	8219	23	16.99	0.00503		GO:0044249	cellular biosynthetic process	3557	19	10.88	0.00408		GO:0009410
GO:0006334	nucleosome assembly	38	2	0.11	0.00566		GO:0071495	cellular response to endogenous stimulus	155	3	0.44	0.00923		GO:0050794	regulation of cellular process	2438	11	5.64	0.01561		GO:0010051	xylem and phloem pattern formation	8	1	0.02	0.01772		GO:0000303	response to superoxide	5	1	0.01	0.01275		GO:0006725	cellular aromatic compound metabolic pro...	3174	13	6.56	0.00525		GO:1901576	organic substance biosynthetic process	3643	19	11.14	0.00546		GO:1901576
GO:0031497	chromatin assembly	38	2	0.11	0.00566		GO:0000103	sulfate assimilation	5	1	0.01	0.01398		GO:0065007	biological regulation	2787	12	6.45	0.01566		GO:0010467	gene expression	2990	12	6.67	0.01969		GO:0000305	response to oxygen radical	5	1	0.01	0.01275		GO:1901360	organic cyclic compound metabolic proces...	3223	13	6.66	0.00605		GO:0002184	cytoplasmic translational termination	2	1	0.01	0.00611		GO:0042221
GO:0009058	biosynthetic process	3781	19	11.25	0.00581		GO:0071310	cellular response to organic substance	181	3	0.51	0.01403		GO:0034204	lipid translocation	7	1	0.02	0.01609		GO:0042221	response to chemical	472	4	1.05	0.0197		GO:0019430	removal of superoxide radicals	5	1	0.01	0.01275		GO:1901576	organic substance biosynthetic process	3643	14	7.53	0.00618		GO:0009058	biosynthetic process	3781	19	11.56	0.00849		GO:1901700
[truncated: 77 more columns]

## Sheet: Down_BP_p0.05Passed
Table S15.2 GO terms and enrichment analysis for genes involved in biological processes and downreguated under different conditions
AllM_Vs_AllV							AllT_Vs_AllM							AllT_Vs_AllV							M3DPI_Vs_M8HMI							M3_7DPI_Vs_V3_7DPI							M7DPI_Vs_M3DPI							M7DPI_Vs_M8HMI							M7DPI_Vs_V7DPI
GO.ID	Term	Annotated	Significant	Expected	classicFisher pvalue		GO.ID	Term	Annotated	Significant	Expected	classicFisher		GO.ID	Term	Annotated	Significant	Expected	classicFisher		GO.ID	Term	Annotated	Significant	Expected	classicFisher		GO.ID	Term	Annotated	Significant	Expected	classicFisher		GO.ID	Term	Annotated	Significant	Expected	classicFisher		GO.ID	Term	Annotated	Significant	Expected	classicFisher		GO.ID
GO:0009725	response to hormone	326	7	0.81	1.2e-05		GO:0030592	DNA ADP-ribosylation	1	1	0	0.0016		GO:0033120	positive regulation of RNA splicing	1	1	0	0.0017		GO:0006334	nucleosome assembly	38	3	0.01	1.1e-07		GO:0009725	response to hormone	326	7	0.94	3.4e-05		GO:0010960	magnesium ion homeostasis	1	1	0	0.0011		GO:0034728	nucleosome organization	43	4	0.11	4.1e-06		GO:0010960
GO:0009719	response to endogenous stimulus	329	7	0.82	1.2e-05		GO:0070212	protein poly-ADP-ribosylation	1	1	0	0.0016		GO:0048026	positive regulation of mRNA splicing, vi...	1	1	0	0.0017		GO:0031497	chromatin assembly	38	3	0.01	1.1e-07		GO:0009719	response to endogenous stimulus	329	7	0.95	3.6e-05		GO:0048830	adventitious root development	1	1	0	0.0011		GO:0006338	chromatin remodeling	56	4	0.14	1.2e-05		GO:0048830
GO:0010033	response to organic substance	382	7	0.95	3.2e-05		GO:1901700	response to oxygen-containing compound	168	3	0.26	0.0022		GO:0050685	positive regulation of mRNA processing	1	1	0	0.0017		GO:0006333	chromatin assembly or disassembly	40	3	0.01	1.3e-07		GO:0010033	response to organic substance	382	7	1.11	9.3e-05		GO:1900049	regulation of histone exchange	1	1	0	0.0011		GO:0071824	protein-DNA complex subunit organization	66	4	0.17	2.3e-05		GO:0071805
GO:0042221	response to chemical	472	7	1.17	0.00012		GO:0110102	ribulose bisphosphate carboxylase comple...	2	1	0	0.0031		GO:0051252	regulation of RNA metabolic process	1554	8	2.57	0.0022		GO:0034728	nucleosome organization	43	3	0.01	1.7e-07		GO:0009734	auxin-activated signaling pathway	40	3	0.12	0.0002		GO:0010117	photoprotection	2	1	0	0.0021		GO:0006325	chromatin organization	70	4	0.18	2.9e-05		GO:0010117
GO:0009734	auxin-activated signaling pathway	40	3	0.1	0.00013		GO:0006471	protein ADP-ribosylation	3	1	0	0.0047		GO:0019219	regulation of nucleobase-containing comp...	1577	8	2.61	0.0024		GO:0006323	DNA packaging	45	3	0.01	1.9e-07		GO:0071365	cellular response to auxin stimulus	40	3	0.12	0.0002		GO:0043007	maintenance of rDNA	2	1	0	0.0021		GO:0006334	nucleosome assembly	38	3	0.1	0.00012		GO:0006813
GO:0071365	cellular response to auxin stimulus	40	3	0.1	0.00013		GO:0010035	response to inorganic substance	75	2	0.12	0.0061		GO:0010468	regulation of gene expression	1711	8	2.83	0.0041		GO:0006338	chromatin remodeling	56	3	0.02	3.7e-07		GO:0042221	response to chemical	472	7	1.37	0.00034		GO:0043570	maintenance of DNA repeat elements	2	1	0	0.0021		GO:0031497	chromatin assembly	38	3	0.1	0.00012		GO:0070150
GO:0006355	regulation of transcription, DNA-templat...	1503	11	3.73	0.0006		GO:0009410	response to xenobiotic stimulus	4	1	0.01	0.0063		GO:0051171	regulation of nitrogen compound metaboli...	1726	8	2.85	0.0043		GO:0065004	protein-DNA complex assembly	60	3	0.02	4.6e-07		GO:0044260	cellular macromolecule metabolic process	5400	25	15.62	0.00121		GO:0070150	mitochondrial glycyl-tRNA aminoacylation	3	1	0	0.0032		GO:0006333	chromatin assembly or disassembly	40	3	0.1	0.00014		GO:0006426
GO:1903506	regulation of nucleic acid-templated tra...	1503	11	3.73	0.0006		GO:0000303	response to superoxide	5	1	0.01	0.0078		GO:0080090	regulation of primary metabolic process	1735	8	2.87	0.0044		GO:0071824	protein-DNA complex subunit organization	66	3	0.02	6.2e-07		GO:0044271	cellular nitrogen compound biosynthetic ...	2731	16	7.9	0.00205		GO:1902275	regulation of chromatin organization	3	1	0	0.0032		GO:0006323	DNA packaging	45	3	0.12	0.0002		GO:0070127
GO:2001141	regulation of RNA biosynthetic process	1503	11	3.73	0.0006		GO:0000305	response to oxygen radical	5	1	0.01	0.0078		GO:0031323	regulation of cellular metabolic process	1748	8	2.89	0.0047		GO:0006325	chromatin organization	70	3	0.02	7.4e-07		GO:0006355	regulation of transcription, DNA-templat...	1503	11	4.35	0.00255		GO:0006426	glycyl-tRNA aminoacylation	4	1	0	0.0043		GO:0065004	protein-DNA complex assembly	60	3	0.15	0.00047		GO:0044260
GO:0051252	regulation of RNA metabolic process	1554	11	3.85	0.0008		GO:0019430	removal of superoxide radicals	5	1	0.01	0.0078		GO:0090304	nucleic acid metabolic process	2649	10	4.38	0.0052		GO:0071103	DNA conformation change	73	3	0.02	8.4e-07		GO:1903506	regulation of nucleic acid-templated tra...	1503	11	4.35	0.00255		GO:0070127	tRNA aminoacylation for mitochondrial pr...	4	1	0	0.0043		GO:0034645	cellular macromolecule biosynthetic proc...	2793	16	7.16	0.0005		GO:0000103
GO:0019219	regulation of nucleobase-containing comp...	1577	11	3.91	0.00091		GO:0071450	cellular response to oxygen radical	5	1	0.01	0.0078		GO:0044260	cellular macromolecule metabolic process	5400	15	8.93	0.0058		GO:0051276	chromosome organization	218	3	0.07	2.3e-05		GO:2001141	regulation of RNA biosynthetic process	1503	11	4.35	0.00255		GO:0043486	histone exchange	7	1	0.01	0.0075		GO:0006351	transcription, DNA-templated	1679	12	4.3	0.00054		GO:0030001
GO:0010556	regulation of macromolecule biosynthetic...	1602	11	3.97	0.00104		GO:0071451	cellular response to superoxide	5	1	0.01	0.0078		GO:0060255	regulation of macromolecule metabolic pr...	1834	8	3.03	0.0063		GO:0034622	cellular protein-containing complex asse...	255	3	0.08	3.6e-05		GO:0034645	cellular macromolecule biosynthetic proc...	2793	16	8.08	0.00262		GO:0009668	plastid membrane organization	9	1	0.01	0.0096		GO:0097659	nucleic acid-templated transcription	1679	12	4.3	0.00054		GO:0006013
GO:2000112	regulation of cellular macromolecule bio...	1602	11	3.97	0.00104		GO:0098869	cellular oxidant detoxification	5	1	0.01	0.0078		GO:0009410	response to xenobiotic stimulus	4	1	0.01	0.0066		GO:0065003	protein-containing complex assembly	277	3	0.09	4.7e-05		GO:0009059	macromolecule biosynthetic process	2810	16	8.13	0.0028		GO:0010027	thylakoid membrane organization	9	1	0.01	0.0096		GO:0009059	macromolecule biosynthetic process	2810	16	7.2	0.00054		GO:0044267
GO:0031326	regulation of cellular biosynthetic proc...	1612	11	4	0.00109		GO:0034614	cellular response to reactive oxygen spe...	7	1	0.01	0.0109		GO:0009631	cold acclimation	4	1	0.01	0.0066		GO:0043933	protein-containing complex subunit organ...	344	3	0.11	8.9e-05		GO:0048830	adventitious root development	1	1	0	0.00289		GO:0032543	mitochondrial translation	12	1	0.01	0.0128		GO:0032774	RNA biosynthetic process	1682	12	4.31	0.00054		GO:0008272
GO:0009889	regulation of biosynthetic process	1615	11	4.01	0.00111		GO:0090304	nucleic acid metabolic process	2649	9	4.16	0.0122		GO:0016560	protein import into peroxisome matrix, d...	4	1	0.01	0.0066		GO:0022607	cellular component assembly	367	3	0.12	0.00011		GO:0051252	regulation of RNA metabolic process	1554	11	4.5	0.00332		GO:0000959	mitochondrial RNA metabolic process	14	1	0.02	0.0149		GO:0071103	DNA conformation change	73	3	0.19	0.00084		GO:0009668
GO:0044260	cellular macromolecule metabolic process	5400	22	13.39	0.00137		GO:0006304	DNA modification	10	1	0.02	0.0156		GO:0019222	regulation of metabolic process	1861	8	3.08	0.0069		GO:0044085	cellular component biogenesis	621	3	0.21	0.00052		GO:0019219	regulation of nucleobase-containing comp...	1577	11	4.56	0.00373		GO:0019538	protein metabolic process	3559	8	3.82	0.0161		GO:0016070	RNA metabolic process	2333	14	5.98	0.00091		GO:0010027
GO:0006351	transcription, DNA-templated	1679	11	4.16	0.00154		GO:0042542	response to hydrogen peroxide	11	1	0.02	0.0171		GO:0016070	RNA metabolic process	2333	9	3.86	0.0078		GO:0006996	organelle organization	624	3	0.21	0.00053		GO:0010556	regulation of macromolecule biosynthetic...	1602	11	4.64	0.00422		GO:0140053	mitochondrial gene expression	19	1	0.02	0.0202		GO:0090304	nucleic acid metabolic process	2649	15	6.79	0.00099		GO:0072348
GO:0097659	nucleic acid-templated transcription	1679	11	4.16	0.00154		GO:0016070	RNA metabolic process	2333	8	3.66	0.0188		GO:0006355	regulation of transcription, DNA-templat...	1503	7	2.48	0.008		GO:0016584	nucleosome positioning	4	1	0	0.00132		GO:2000112	regulation of cellular macromolecule bio...	1602	11	4.64	0.00422		GO:0009555	pollen development	20	1	0.02	0.0213		GO:0019219	regulation of nucleobase-containing comp...	1577	11	4.04	0.00124		GO:0006412
GO:0032774	RNA biosynthetic process	1682	11	4.17	0.00156		GO:0097237	cellular response to toxic substance	13	1	0.02	0.0202		GO:1903506	regulation of nucleic acid-templated tra...	1503	7	2.48	0.008		GO:0045910	negative regulation of DNA recombination	6	1	0	0.00198		GO:0031326	regulation of cellular biosynthetic proc...	1612	11	4.66	0.00443		GO:0072507	divalent inorganic cation homeostasis	20	1	0.02	0.0213		GO:0044271	cellular nitrogen compound biosynthetic ...	2731	15	7	0.00138		GO:0043043
GO:0010468	regulation of gene expression	1711	11	4.24	0.0018		GO:1990748	cellular detoxification	13	1	0.02	0.0202		GO:2001141	regulation of RNA biosynthetic process	1503	7	2.48	0.008		GO:0016043	cellular component organization	993	3	0.33	0.00207		GO:0009889	regulation of biosynthetic process	1615	11	4.67	0.0045		GO:0009628	response to abiotic stimulus	216	2	0.23	0.0217		GO:0034654	nucleobase-containing compound biosynthe...	1865	12	4.78	0.0014		GO:0032543
GO:0051171	regulation of nitrogen compound metaboli...	1726	11	4.28	0.00193		GO:0098754	detoxification	14	1	0.02	0.0218		GO:0043170	macromolecule metabolic process	6275	16	10.37	0.0093		GO:0000018	regulation of DNA recombination	7	1	0	0.00231		GO:0010467	gene expression	2990	16	8.65	0.00543		GO:0015693	magnesium ion transport	23	1	0.02	0.0244		GO:0051276	chromosome organization	218	4	0.56	0.0022		GO:0006811
GO:0080090	regulation of primary metabolic process	1735	11	4.3	0.00202		GO:0006355	regulation of transcription, DNA-templat...	1503	6	2.36	0.0236		GO:0050794	regulation of cellular process	2438	9	4.03	0.0104		GO:0051053	negative regulation of DNA metabolic pro...	7	1	0	0.00231		GO:0006351	transcription, DNA-templated	1679	11	4.86	0.00607		GO:0048229	gametophyte development	23	1	0.02	0.0244		GO:0018130	heterocycle biosynthetic process	1985	12	5.09	0.00243		GO:0043604
GO:0031323	regulation of cellular metabolic process	1748	11	4.33	0.00214		GO:1903506	regulation of nucleic acid-templated tra...	1503	6	2.36	0.0236		GO:0010556	regulation of macromolecule biosynthetic...	1602	7	2.65	0.0114		GO:0030261	chromosome condensation	11	1	0	0.00363		GO:0097659	nucleic acid-templated transcription	1679	11	4.86	0.00607		GO:0007275	multicellular organism development	234	2	0.25	0.0253		GO:0010960	magnesium ion homeostasis	1	1	0	0.00256		GO:0000959
GO:0044271	cellular nitrogen compound biosynthetic ...	2731	14	6.77	0.00304		GO:2001141	regulation of RNA biosynthetic process	1503	6	2.36	0.0236		GO:2000112	regulation of cellular macromolecule bio...	1602	7	2.65	0.0114		GO:0071840	cellular component organization or bioge...	1211	3	0.4	0.0037		GO:0032774	RNA biosynthetic process	1682	11	4.87	0.00616		GO:0022622	root system development	25	1	0.03	0.0265		GO:0048830	adventitious root development	1	1	0	0.00256		GO:0044271
GO:0060255	regulation of macromolecule metabolic pr...	1834	11	4.55	0.00317		GO:0006139	nucleobase-containing compound metabolic...	2971	9	4.67	0.0256		GO:0048024	regulation of mRNA splicing, via spliceo...	7	1	0.01	0.0115		GO:0006405	RNA export from nucleus	22	1	0.01	0.00726		GO:0071805	potassium ion transmembrane transport	43	2	0.12	0.00682		GO:0048364	root development	25	1	0.03	0.0265		GO:1900049	regulation of histone exchange	1	1	0	0.00256		GO:0006518
GO:0019222	regulation of metabolic process	1861	11	4.62	0.00356		GO:0006801	superoxide metabolic process	17	1	0.03	0.0264		GO:0031326	regulation of cellular biosynthetic proc...	1612	7	2.67	0.0117		GO:0051052	regulation of DNA metabolic process	25	1	0.01	0.00824		GO:0010468	regulation of gene expression	1711	11	4.95	0.00701		GO:0044267	cellular protein metabolic process	3233	7	3.47	0.0345		GO:0051171	regulation of nitrogen compound metaboli...	1726	11	4.42	0.00261		GO:0034645
GO:0034654	nucleobase-containing compound biosynthe...	1865	11	4.63	0.00362		GO:0010467	gene expression	2990	9	4.7	0.0267		GO:0009889	regulation of biosynthetic process	1615	7	2.67	0.0119		GO:0050657	nucleic acid transport	26	1	0.01	0.00857		GO:0051171	regulation of nitrogen compound metaboli...	1726	11	4.99	0.00749		GO:0048856	anatomical structure development	287	2	0.31	0.0368		GO:0019438	aromatic compound biosynthetic process	2005	12	5.14	0.00265		GO:0009059
GO:0034645	cellular macromolecule biosynthetic proc...	2793	14	6.93	0.00379		GO:0051252	regulation of RNA metabolic process	1554	6	2.44	0.0274		GO:0006139	nucleobase-containing compound metabolic...	2971	10	4.91	0.0121		GO:0050658	RNA transport	26	1	0.01	0.00857		GO:0080090	regulation of primary metabolic process	1735	11	5.02	0.00779		GO:0009408	response to heat	37	1	0.04	0.0391		GO:0080090	regulation of primary metabolic process	1735	11	4.45	0.00273		GO:0019538
GO:0009059	macromolecule biosynthetic process	2810	14	6.97	0.00403		GO:0009987	cellular process	10037	19	15.76	0.0287		GO:0016558	protein import into peroxisome matrix	8	1	0.01	0.0132		GO:0051236	establishment of RNA localization	26	1	0.01	0.00857		GO:0009733	response to auxin	143	3	0.41	0.00803		GO:0006412	translation	741	3	0.8	0.0413		GO:0031323	regulation of cellular metabolic process	1748	11	4.48	0.00289		GO:0140053
GO:0071805	potassium ion transmembrane transport	43	2	0.11	0.00504		GO:0019219	regulation of nucleobase-containing comp...	1577	6	2.48	0.0292		GO:0051704	multi-organism process	107	2	0.18	0.0133		GO:0006403	RNA localization	29	1	0.01	0.00956		GO:0031323	regulation of cellular metabolic process	1748	11	5.06	0.00824		GO:0043043	peptide biosynthetic process	750	3	0.81	0.0426		GO:0006355	regulation of transcription, DNA-templat...	1503	10	3.85	0.0032		GO:0000462
GO:0009733	response to auxin	143	3	0.35	0.0052		GO:0009414	response to water deprivation	19	1	0.03	0.0294		GO:0006351	transcription, DNA-templated	1679	7	2.78	0.0146		GO:0051168	nuclear export	29	1	0.01	0.00956		GO:0006813	potassium ion transport	48	2	0.14	0.00844		GO:0046777	protein autophosphorylation	41	1	0.04	0.0432		GO:1903506	regulation of nucleic acid-templated tra...	1503	10	3.85	0.0032		GO:0072507
GO:0018130	heterocycle biosynthetic process	1985	11	4.92	0.00592		GO:0009636	response to toxic substance	20	1	0.03	0.031		GO:0097659	nucleic acid-templated transcription	1679	7	2.78	0.0146		GO:0006606	protein import into nucleus	32	1	0.01	0.01054		GO:0070150	mitochondrial glycyl-tRNA aminoacylation	3	1	0.01	0.00866		GO:0034728	nucleosome organization	43	1	0.05	0.0453		GO:2001141	regulation of RNA biosynthetic process	1503	10	3.85	0.0032		GO:0043603
GO:0009755	hormone-mediated signaling pathway	152	3	0.38	0.00616		GO:0010556	regulation of macromolecule biosynthetic...	1602	6	2.52	0.0313		GO:0032774	RNA biosynthetic process	1682	7	2.78	0.0147		GO:0051170	import into nucleus	32	1	0.01	0.01054		GO:0009755	hormone-mediated signaling pathway	152	3	0.44	0.00948		GO:0032501	multicellular organismal process	329	2	0.35	0.0472		GO:0006139	nucleobase-containing compound metabolic...	2971	15	7.61	0.00338		GO:0042255
GO:0032870	cellular response to hormone stimulus	152	3	0.38	0.00616		GO:2000112	regulation of cellular macromolecule bio...	1602	6	2.52	0.0313		GO:0006625	protein targeting to peroxisome	9	1	0.01	0.0148		GO:0034504	protein localization to nucleus	35	1	0.01	0.01152		GO:0032870	cellular response to hormone stimulus	152	3	0.44	0.00948		GO:0043604	amide biosynthetic process	783	3	0.84	0.0474		GO:1901362	organic cyclic compound biosynthetic pro...	2074	12	5.31	0.00355
GO:0006813	potassium ion transport	48	2	0.12	0.00625		GO:0031326	regulation of cellular biosynthetic proc...	1612	6	2.53	0.0322		GO:0015919	peroxisomal membrane transport	9	1	0.01	0.0148		GO:0045934	negative regulation of nucleobase-contai...	43	1	0.01	0.01414		GO:0071495	cellular response to endogenous stimulus	155	3	0.45	0.01									GO:0010467	gene expression	2990	15	7.66	0.00361
GO:0019438	aromatic compound biosynthetic process	2005	11	4.97	0.0064		GO:0009889	regulation of biosynthetic process	1615	6	2.54	0.0325		GO:0043574	peroxisomal transport	9	1	0.01	0.0148		GO:0015931	nucleobase-containing compound transport	47	1	0.02	0.01545		GO:0016070	RNA metabolic process	2333	13	6.75	0.01039									GO:0051252	regulation of RNA metabolic process	1554	10	3.98	0.00409
GO:0071495	cellular response to endogenous stimulus	155	3	0.38	0.0065		GO:0061077	chaperone-mediated protein folding	23	1	0.04	0.0355		GO:0072662	protein localization to peroxisome	9	1	0.01	0.0148		GO:0006913	nucleocytoplasmic transport	55	1	0.02	0.01806		GO:0006426	glycyl-tRNA aminoacylation	4	1	0.01	0.01152									GO:0060255	regulation of macromolecule metabolic pr...	1834	11	4.7	0.00425
GO:0016070	RNA metabolic process	2333	12	5.79	0.00699		GO:0046483	heterocycle metabolic process	3132	9	4.92	0.0355		GO:0072663	establishment of protein localization to...	9	1	0.01	0.0148		GO:0051169	nuclear transport	55	1	0.02	0.01806		GO:0016560	protein import into peroxisome matrix, d...	4	1	0.01	0.01152									GO:0050794	regulation of cellular process	2438	13	6.25	0.00465
GO:0010467	gene expression	2990	14	7.42	0.00729		GO:0006357	regulation of transcription by RNA polym...	191	2	0.3	0.0356		GO:0050789	regulation of biological process	2610	9	4.32	0.0163		GO:0017038	protein import	60	1	0.02	0.01969		GO:0070127	tRNA aminoacylation for mitochondrial pr...	4	1	0.01	0.01152									GO:0019222	regulation of metabolic process	1861	11	4.77	0.00476
GO:1901362	organic cyclic compound biosynthetic pro...	2074	11	5.14	0.00829		GO:0042221	response to chemical	472	3	0.74	0.0359		GO:0043484	regulation of RNA splicing	10	1	0.02	0.0164		GO:0051172	negative regulation of nitrogen compound...	100	1	0.03	0.03266		GO:0060255	regulation of macromolecule metabolic pr...	1834	11	5.31	0.01175									GO:0010556	regulation of macromolecule biosynthetic...	1602	10	4.11	0.0051
GO:0016560	protein import into peroxisome matrix, d...	4	1	0.01	0.00988		GO:0015977	carbon fixation	24	1	0.04	0.0371		GO:0050684	regulation of mRNA processing	10	1	0.02	0.0164		GO:0031324	negative regulation of cellular metaboli...	106	1	0.04	0.0346		GO:0019222	regulation of metabolic process	1861	11	5.38	0.01307									GO:2000112	regulation of cellular macromolecule bio...	1602	10	4.11	0.0051
GO:0071310	cellular response to organic substance	181	3	0.45	0.00994		GO:0006351	transcription, DNA-templated	1679	6	2.64	0.0385		GO:0046483	heterocycle metabolic process	3132	10	5.18	0.0177		GO:0006310	DNA recombination	120	1	0.04	0.0391		GO:0034654	nucleobase-containing compound biosynthe...	1865	11	5.4	0.01327									GO:0010117	photoprotection	2	1	0.01	0.00512
GO:0050794	regulation of cellular process	2438	12	6.05	0.01001		GO:0097659	nucleic acid-templated transcription	1679	6	2.64	0.0385		GO:0042542	response to hydrogen peroxide	11	1	0.02	0.018		GO:0072594	establishment of protein localization to...	139	1	0.05	0.04518		GO:0000103	sulfate assimilation	5	1	0.01	0.01439									GO:0043007	maintenance of rDNA	2	1	0.01	0.00512
GO:0000103	sulfate assimilation	5	1	0.01	0.01234		GO:0006725	cellular aromatic compound metabolic pro...	3174	9	4.99	0.0385		GO:0006725	cellular aromatic compound metabolic pro...	3174	10	5.25	0.0194									GO:0043170	macromolecule metabolic process	6275	25	18.16	0.01474									GO:0043570	maintenance of DNA repeat elements	2	1	0.01	0.00512
GO:0043170	macromolecule metabolic process	6275	22	15.56	0.01371		GO:0032774	RNA biosynthetic process	1682	6	2.64	0.0388		GO:1901360	organic cyclic compound metabolic proces...	3223	10	5.33	0.0216									GO:0071310	cellular response to organic substance	181	3	0.52	0.01518									GO:0031326	regulation of cellular biosynthetic proc...	1612	10	4.13	0.00534
GO:0050789	regulation of biological process	2610	12	6.47	0.01715		GO:0034599	cellular response to oxidative stress	26	1	0.04	0.0401		GO:0044237	cellular metabolic process	7468	17	12.35	0.0231									GO:0018130	heterocycle biosynthetic process	1985	11	5.74	0.02066									GO:0065007	biological regulation	2787	14	7.14	0.00536
GO:0070887	cellular response to chemical stimulus	224	3	0.56	0.0176		GO:0010468	regulation of gene expression	1711	6	2.69	0.0417		GO:0065007	biological regulation	2787	9	4.61	0.0248									GO:0019438	aromatic compound biosynthetic process	2005	11	5.8	0.02215									GO:0009889	regulation of biosynthetic process	1615	10	4.14	0.00541
GO:0090304	nucleic acid metabolic process	2649	12	6.57	0.01922		GO:1901360	organic cyclic compound metabolic proces...	3223	9	5.06	0.0423		GO:0034645	cellular macromolecule biosynthetic proc...	2793	9	4.62	0.0251									GO:0006013	mannose metabolic process	8	1	0.02	0.02292									GO:0034641	cellular nitrogen compound metabolic pro...	3796	17	9.73	0.00563
GO:0006013	mannose metabolic process	8	1	0.02	0.01967		GO:0009415	response to water	28	1	0.04	0.0431		GO:0034654	nucleobase-containing compound biosynthe...	1865	7	3.08	0.0251									GO:0016558	protein import into peroxisome matrix	8	1	0.02	0.02292									GO:0046483	heterocycle metabolic process	3132	15	8.03	0.0058
GO:0016558	protein import into peroxisome matrix	8	1	0.02	0.01967		GO:0062197	cellular response to chemical stress	28	1	0.04	0.0431		GO:0009059	macromolecule biosynthetic process	2810	9	4.65	0.0261									GO:0006625	protein targeting to peroxisome	9	1	0.03	0.02575									GO:0006725	cellular aromatic compound metabolic pro...	3174	15	8.13	0.00663
[truncated: 77 more columns]

## Sheet: UP_MF_p0.05Passed
Table S15.3 GO terms and enrichment analysis for genes involved in molecular function and upreguated under different conditions
AllM_Vs_AllV							AllT_Vs_AllM							AllT_Vs_AllV							M3DPI_Vs_M8HMI							M3_7DPI_Vs_V3_7DPI							M7DPI_Vs_M3DPI							M7DPI_Vs_M8HMI							M7DPI_Vs_V7DPI
GO.ID	Term	Annotated	Significant	Expected	classicFisher pvalue		GO.ID	Term	Annotated	Significant	Expected	classicFisher		GO.ID	Term	Annotated	Significant	Expected	classicFisher		GO.ID	Term	Annotated	Significant	Expected	classicFisher		GO.ID	Term	Annotated	Significant	Expected	classicFisher		GO.ID	Term	Annotated	Significant	Expected	classicFisher		GO.ID	Term	Annotated	Significant	Expected	classicFisher		GO.ID
GO:0003677	DNA binding	1736	31	6.48	8.3e-15		GO:0003677	DNA binding	1736	13	3.59	2.4e-05		GO:0003677	DNA binding	1736	21	4.59	5e-10		GO:0003676	nucleic acid binding	3163	22	8.18	2.6e-06		GO:0000978	RNA polymerase II cis-regulatory region ...	89	5	0.28	8.1e-06		GO:0000978	RNA polymerase II cis-regulatory region ...	89	5	0.14	2.3e-07		GO:0000978	RNA polymerase II cis-regulatory region ...	89	5	0.3	1.2e-05		GO:0000978
GO:0003676	nucleic acid binding	3163	35	11.81	9.8e-11		GO:0003676	nucleic acid binding	3163	15	6.54	0.00088		GO:0008289	lipid binding	163	8	0.43	9.6e-09		GO:0000978	RNA polymerase II cis-regulatory region ...	89	5	0.23	3.2e-06		GO:0000987	cis-regulatory region sequence-specific ...	90	5	0.28	8.6e-06		GO:0000987	cis-regulatory region sequence-specific ...	90	5	0.14	2.4e-07		GO:0000987	cis-regulatory region sequence-specific ...	90	5	0.3	1.2e-05		GO:0000987
GO:0008289	lipid binding	163	8	0.61	1.6e-07		GO:1901363	heterocyclic compound binding	6713	23	13.89	0.00183		GO:0003676	nucleic acid binding	3163	24	8.36	1.9e-07		GO:0000987	cis-regulatory region sequence-specific ...	90	5	0.23	3.4e-06		GO:0000977	RNA polymerase II transcription regulato...	99	5	0.31	1.4e-05		GO:0000977	RNA polymerase II transcription regulato...	99	5	0.15	3.9e-07		GO:0000977	RNA polymerase II transcription regulato...	99	5	0.33	1.9e-05		GO:0003677
GO:0000978	RNA polymerase II cis-regulatory region ...	89	5	0.33	2e-05		GO:0097159	organic cyclic compound binding	6723	23	13.91	0.00187		GO:0005488	binding	10415	41	27.53	1.2e-05		GO:0003677	DNA binding	1736	16	4.49	3.5e-06		GO:0000981	DNA-binding transcription factor activit...	110	5	0.34	2.3e-05		GO:0000981	DNA-binding transcription factor activit...	110	5	0.17	6.7e-07		GO:0000981	DNA-binding transcription factor activit...	110	5	0.37	3.2e-05		GO:0000977
GO:0000987	cis-regulatory region sequence-specific ...	90	5	0.34	2.1e-05		GO:0062153	C5-methylcytidine-containing RNA binding	1	1	0	0.00207		GO:1901363	heterocyclic compound binding	6713	31	17.74	7e-05		GO:0000977	RNA polymerase II transcription regulato...	99	5	0.26	5.5e-06		GO:0003677	DNA binding	1736	16	5.39	4.8e-05		GO:0000976	transcription cis-regulatory region bind...	167	5	0.26	5.2e-06		GO:0003676	nucleic acid binding	3163	24	10.54	3.2e-05		GO:0000981
GO:0000977	RNA polymerase II transcription regulato...	99	5	0.37	3.4e-05		GO:1990247	N6-methyladenosine-containing RNA bindin...	1	1	0	0.00207		GO:0097159	organic cyclic compound binding	6723	31	17.77	7.2e-05		GO:0000981	DNA-binding transcription factor activit...	110	5	0.28	9.2e-06		GO:0000976	transcription cis-regulatory region bind...	167	5	0.52	0.00017		GO:0001067	transcription regulatory region nucleic ...	167	5	0.26	5.2e-06		GO:1901363	heterocyclic compound binding	6713	37	22.37	8.7e-05		GO:0000976
GO:0000981	DNA-binding transcription factor activit...	110	5	0.41	5.6e-05		GO:0052381	tRNA dimethylallyltransferase activity	2	1	0	0.00413		GO:0062153	C5-methylcytidine-containing RNA binding	1	1	0	0.0026		GO:0000976	transcription cis-regulatory region bind...	167	5	0.43	6.9e-05		GO:0001067	transcription regulatory region nucleic ...	167	5	0.52	0.00017		GO:1990837	sequence-specific double-stranded DNA bi...	175	5	0.27	6.5e-06		GO:0097159	organic cyclic compound binding	6723	37	22.4	9e-05		GO:0001067
GO:0003700	DNA-binding transcription factor activit...	920	12	3.44	0.00013		GO:0046873	metal ion transmembrane transporter acti...	162	3	0.34	0.00451		GO:1990247	N6-methyladenosine-containing RNA bindin...	1	1	0	0.0026		GO:0001067	transcription regulatory region nucleic ...	167	5	0.43	6.9e-05		GO:1990837	sequence-specific double-stranded DNA bi...	175	5	0.54	0.00021		GO:0003690	double-stranded DNA binding	237	5	0.37	2.8e-05		GO:0003677	DNA binding	1736	16	5.79	0.00012		GO:0003700
GO:0140110	transcription regulator activity	1001	12	3.74	0.00029		GO:0015079	potassium ion transmembrane transporter ...	52	2	0.11	0.00517		GO:0008173	RNA methyltransferase activity	45	2	0.12	0.0063		GO:1990837	sequence-specific double-stranded DNA bi...	175	5	0.45	8.6e-05		GO:0003676	nucleic acid binding	3163	20	9.81	0.00081		GO:0003700	DNA-binding transcription factor activit...	920	8	1.43	5.3e-05		GO:0000976	transcription cis-regulatory region bind...	167	5	0.56	0.00023		GO:1990837
GO:1901363	heterocyclic compound binding	6713	39	25.07	0.00037		GO:0004020	adenylylsulfate kinase activity	4	1	0.01	0.00825		GO:0140326	ATPase-coupled intramembrane lipid trans...	6	1	0.02	0.0158		GO:0003690	double-stranded DNA binding	237	5	0.61	0.00035		GO:0003690	double-stranded DNA binding	237	5	0.74	0.00082		GO:0140110	transcription regulator activity	1001	8	1.55	9.7e-05		GO:0001067	transcription regulatory region nucleic ...	167	5	0.56	0.00023		GO:0043565
GO:0097159	organic cyclic compound binding	6723	39	25.11	0.00038		GO:0008271	secondary active sulfate transmembrane t...	5	1	0.01	0.0103		GO:0008168	methyltransferase activity	382	4	1.01	0.0181		GO:1901363	heterocyclic compound binding	6713	28	17.36	0.0011		GO:0005488	binding	10415	43	32.31	0.00165		GO:0043565	sequence-specific DNA binding	535	5	0.83	0.0012		GO:1990837	sequence-specific double-stranded DNA bi...	175	5	0.58	0.00029		GO:0140110
GO:0000976	transcription cis-regulatory region bind...	167	5	0.62	0.0004		GO:0015318	inorganic molecular entity transmembrane...	435	4	0.9	0.01205		GO:0008964	phosphoenolpyruvate carboxylase activity	7	1	0.02	0.0184		GO:0097159	organic cyclic compound binding	6723	28	17.38	0.00113		GO:0062153	C5-methylcytidine-containing RNA binding	1	1	0	0.0031		GO:0003880	protein C-terminal carboxyl O-methyltran...	1	1	0	0.0016		GO:0005488	binding	10415	47	34.71	0.00048		GO:0003676
GO:0001067	transcription regulatory region nucleic ...	167	5	0.62	0.0004		GO:0102229	amylopectin maltohydrolase activity	6	1	0.01	0.01235		GO:0016741	transferase activity, transferring one-c...	401	4	1.06	0.0212		GO:0003700	DNA-binding transcription factor activit...	920	8	2.38	0.00223		GO:1990247	N6-methyladenosine-containing RNA bindin...	1	1	0	0.0031		GO:0004671	protein C-terminal S-isoprenylcysteine c...	1	1	0	0.0016		GO:0003690	double-stranded DNA binding	237	5	0.79	0.00114		GO:0005488
GO:1990837	sequence-specific double-stranded DNA bi...	175	5	0.65	0.00049		GO:0140326	ATPase-coupled intramembrane lipid trans...	6	1	0.01	0.01235		GO:0140303	intramembrane lipid transporter activity	9	1	0.02	0.0235		GO:0062153	C5-methylcytidine-containing RNA binding	1	1	0	0.00259		GO:1990404	protein ADP-ribosylase activity	1	1	0	0.0031		GO:0010340	carboxyl-O-methyltransferase activity	3	1	0	0.0046		GO:0062153	C5-methylcytidine-containing RNA binding	1	1	0	0.00333		GO:0003690
GO:0005488	binding	10415	51	38.9	0.00116		GO:0015075	ion transmembrane transporter activity	460	4	0.95	0.01454		GO:0005388	P-type calcium transporter activity	12	1	0.03	0.0313		GO:1990247	N6-methyladenosine-containing RNA bindin...	1	1	0	0.00259		GO:0003700	DNA-binding transcription factor activit...	920	8	2.85	0.00709		GO:0051998	protein carboxyl O-methyltransferase act...	3	1	0	0.0046		GO:1990247	N6-methyladenosine-containing RNA bindin...	1	1	0	0.00333		GO:0062153
GO:0003690	double-stranded DNA binding	237	5	0.89	0.00191		GO:0004779	sulfate adenylyltransferase activity	8	1	0.02	0.01643		GO:0004611	phosphoenolpyruvate carboxykinase activi...	16	1	0.04	0.0415		GO:1990404	protein ADP-ribosylase activity	1	1	0	0.00259		GO:0008173	RNA methyltransferase activity	45	2	0.14	0.00859		GO:0005093	Rab GDP-dissociation inhibitor activity	5	1	0.01	0.0077		GO:1990404	protein ADP-ribosylase activity	1	1	0	0.00333		GO:1990247
GO:0004821	histidine-tRNA ligase activity	1	1	0	0.00373		GO:0004781	sulfate adenylyltransferase (ATP) activi...	8	1	0.02	0.01643									GO:0140110	transcription regulator activity	1001	8	2.59	0.00375		GO:0140110	transcription regulator activity	1001	8	3.11	0.0115		GO:0005524	ATP binding	2501	9	3.88	0.0105		GO:0003919	FMN adenylyltransferase activity	2	1	0.01	0.00665		GO:1990404
GO:0062153	C5-methylcytidine-containing RNA binding	1	1	0	0.00373		GO:0015116	sulfate transmembrane transporter activi...	9	1	0.02	0.01847									GO:0003919	FMN adenylyltransferase activity	2	1	0.01	0.00516		GO:0043565	sequence-specific DNA binding	535	5	1.66	0.02475		GO:0032559	adenyl ribonucleotide binding	2615	9	4.06	0.0139		GO:0003700	DNA-binding transcription factor activit...	920	8	3.07	0.01086		GO:0005515
GO:1990247	N6-methyladenosine-containing RNA bindin...	1	1	0	0.00373		GO:0140303	intramembrane lipid transporter activity	9	1	0.02	0.01847									GO:0043565	sequence-specific DNA binding	535	5	1.38	0.01196		GO:0003950	NAD+ ADP-ribosyltransferase activity	9	1	0.03	0.02759		GO:0030554	adenyl nucleotide binding	2627	9	4.08	0.0143		GO:0140110	transcription regulator activity	1001	8	3.34	0.01734		GO:0003950
GO:1990404	protein ADP-ribosylase activity	1	1	0	0.00373		GO:0005388	P-type calcium transporter activity	12	1	0.02	0.02455									GO:0005488	binding	10415	34	26.93	0.0204		GO:0044183	protein folding chaperone	10	1	0.03	0.03061		GO:0035639	purine ribonucleoside triphosphate bindi...	2812	9	4.36	0.0218		GO:0003950	NAD+ ADP-ribosyltransferase activity	9	1	0.03	0.0296		GO:0044183
GO:0008173	RNA methyltransferase activity	45	2	0.17	0.01226		GO:0015301	anion:anion antiporter activity	13	1	0.03	0.02657									GO:0003950	NAD+ ADP-ribosyltransferase activity	9	1	0.02	0.02304		GO:0004784	superoxide dismutase activity	13	1	0.04	0.03961		GO:1901363	heterocyclic compound binding	6713	16	10.41	0.0235		GO:0043565	sequence-specific DNA binding	535	5	1.78	0.0325		GO:1901363
GO:0008964	phosphoenolpyruvate carboxylase activity	7	1	0.03	0.02586		GO:0140323	solute:anion antiporter activity	13	1	0.03	0.02657																GO:0016721	oxidoreductase activity, acting on super...	13	1	0.04	0.03961		GO:0097159	organic cyclic compound binding	6723	16	10.43	0.0238									GO:0097159
GO:0003950	NAD+ ADP-ribosyltransferase activity	9	1	0.03	0.03312		GO:1901682	sulfur compound transmembrane transporte...	13	1	0.03	0.02657																							GO:0032555	purine ribonucleotide binding	2926	9	4.54	0.0277									GO:0004784
GO:0044183	protein folding chaperone	10	1	0.04	0.03674		GO:0022890	inorganic cation transmembrane transport...	319	3	0.66	0.02789																							GO:0017076	purine nucleotide binding	2941	9	4.56	0.0285									GO:0016721
GO:0004812	aminoacyl-tRNA ligase activity	81	2	0.3	0.03684		GO:0008324	cation transmembrane transporter activit...	347	3	0.72	0.03455																							GO:0032553	ribonucleotide binding	2949	9	4.57	0.029
GO:0016875	ligase activity, forming carbon-oxygen b...	81	2	0.3	0.03684		GO:0016161	beta-amylase activity	18	1	0.04	0.0366																							GO:0097367	carbohydrate derivative binding	2969	9	4.61	0.0302
GO:0004784	superoxide dismutase activity	13	1	0.05	0.04749		GO:0022853	active ion transmembrane transporter act...	147	2	0.3	0.03702																							GO:0005092	GDP-dissociation inhibitor activity	21	1	0.03	0.0321
GO:0016721	oxidoreductase activity, acting on super...	13	1	0.05	0.04749		GO:0005488	binding	10415	27	21.54	0.04298																							GO:0003677	DNA binding	1736	6	2.69	0.0464
GO:0140098	catalytic activity, acting on RNA	369	4	1.38	0.04905		GO:0015085	calcium ion transmembrane transporter ac...	22	1	0.05	0.04456																							GO:0000166	nucleotide binding	3211	9	4.98	0.0473
GO:0043565	sequence-specific DNA binding	535	5	2	0.04934																														GO:1901265	nucleoside phosphate binding	3211	9	4.98	0.0473
[truncated: 77 more columns]

## Sheet: Down_MF_p0.05Passed
Table S15.4 GO terms and enrichment analysis for genes involved in molecular function and downreguated under different conditions
AllM_Vs_AllV							AllT_Vs_AllM							AllT_Vs_AllV							M3DPI_Vs_M8HMI							M3_7DPI_Vs_V3_7DPI							M7DPI_Vs_M3DPI							M7DPI_Vs_M8HMI							M7DPI_Vs_V7DPI
GO.ID	Term	Annotated	Significant	Expected	classicFisher pvalue		GO.ID	Term	Annotated	Significant	Expected	classicFisher		GO.ID	Term	Annotated	Significant	Expected	classicFisher		GO.ID	Term	Annotated	Significant	Expected	classicFisher		GO.ID	Term	Annotated	Significant	Expected	classicFisher		GO.ID	Term	Annotated	Significant	Expected	classicFisher		GO.ID	Term	Annotated	Significant	Expected	classicFisher		GO.ID
GO:0003677	DNA binding	1736	38	6.38	2.8e-22		GO:0008289	lipid binding	163	8	0.35	1.5e-09		GO:0003677	DNA binding	1736	14	3.59	4.2e-06		GO:0031492	nucleosomal DNA binding	4	1	0	0.0016		GO:0003677	DNA binding	1736	40	7.38	2.7e-21		GO:0008289	lipid binding	163	9	0.28	5.4e-12		GO:0003677	DNA binding	1736	24	5.98	8.3e-10		GO:0003677
GO:0003676	nucleic acid binding	3163	38	11.63	2.4e-13		GO:0003677	DNA binding	1736	15	3.69	1e-06		GO:0009055	electron transfer activity	255	6	0.53	1.3e-05		GO:0003677	DNA binding	1736	4	0.7	0.0027		GO:0003676	nucleic acid binding	3163	41	13.45	6.9e-13		GO:0003677	DNA binding	1736	13	2.99	2.2e-06		GO:0008289	lipid binding	163	9	0.56	4.4e-09		GO:0003676
GO:1901363	heterocyclic compound binding	6713	49	24.69	6.5e-10		GO:0003700	DNA-binding transcription factor activit...	920	10	1.96	1.5e-05		GO:0003676	nucleic acid binding	3163	16	6.54	0.00025		GO:0031491	nucleosome binding	7	1	0	0.0028		GO:1901363	heterocyclic compound binding	6713	54	28.54	1.9e-09		GO:0003676	nucleic acid binding	3163	14	5.45	0.00032		GO:0003676	nucleic acid binding	3163	29	10.9	9.3e-08		GO:1901363
GO:0097159	organic cyclic compound binding	6723	49	24.72	6.9e-10		GO:0003676	nucleic acid binding	3163	18	6.72	2.3e-05		GO:1901363	heterocyclic compound binding	6713	24	13.89	0.00059		GO:0019905	syntaxin binding	11	1	0	0.0044		GO:0097159	organic cyclic compound binding	6723	54	28.59	2e-09		GO:1901363	heterocyclic compound binding	6713	21	11.57	0.00048		GO:0003700	DNA-binding transcription factor activit...	920	12	3.17	5.9e-05		GO:0097159
GO:0008289	lipid binding	163	8	0.6	1.4e-07		GO:0140110	transcription regulator activity	1001	10	2.13	3.2e-05		GO:0097159	organic cyclic compound binding	6723	24	13.91	0.0006		GO:0031490	chromatin DNA binding	12	1	0	0.0048		GO:0008289	lipid binding	163	9	0.69	2.9e-08		GO:0097159	organic cyclic compound binding	6723	21	11.59	0.00049		GO:0005488	binding	10415	50	35.91	7.9e-05		GO:0008289
GO:0005488	binding	10415	55	38.3	5.1e-06		GO:1990404	protein ADP-ribosylase activity	1	1	0	0.0021		GO:0005052	peroxisome matrix targeting signal-1 bin...	2	1	0	0.00413		GO:0017056	structural constituent of nuclear pore	15	1	0.01	0.006		GO:0005488	binding	10415	63	44.28	2.1e-06		GO:0005488	binding	10415	26	17.95	0.00142		GO:1901363	heterocyclic compound binding	6713	38	23.14	8.8e-05		GO:0005488
GO:0005052	peroxisome matrix targeting signal-1 bin...	2	1	0.01	0.0073		GO:0043565	sequence-specific DNA binding	535	5	1.14	0.0052		GO:0043565	sequence-specific DNA binding	535	5	1.11	0.00462		GO:0000149	SNARE binding	33	1	0.01	0.0132		GO:0005052	peroxisome matrix targeting signal-1 bin...	2	1	0.01	0.0085		GO:0004820	glycine-tRNA ligase activity	4	1	0.01	0.00688		GO:0097159	organic cyclic compound binding	6723	38	23.18	9.1e-05		GO:0004020
GO:0000268	peroxisome targeting sequence binding	3	1	0.01	0.011		GO:1901363	heterocyclic compound binding	6713	22	14.27	0.008		GO:0000268	peroxisome targeting sequence binding	3	1	0.01	0.00619		GO:0003676	nucleic acid binding	3163	4	1.27	0.0239		GO:0000268	peroxisome targeting sequence binding	3	1	0.01	0.0127		GO:0003700	DNA-binding transcription factor activit...	920	5	1.59	0.01935		GO:0140110	transcription regulator activity	1001	12	3.45	0.00013		GO:0004820
GO:0004020	adenylylsulfate kinase activity	4	1	0.01	0.0146		GO:0097159	organic cyclic compound binding	6723	22	14.29	0.0082		GO:0004096	catalase activity	5	1	0.01	0.0103		GO:0003682	chromatin binding	63	1	0.03	0.0251		GO:0004020	adenylylsulfate kinase activity	4	1	0.02	0.0169		GO:0043531	ADP binding	139	2	0.24	0.0238		GO:0004820	glycine-tRNA ligase activity	4	1	0.01	0.01372		GO:0015079
GO:0015079	potassium ion transmembrane transporter ...	52	2	0.19	0.0157		GO:0005488	binding	10415	29	22.14	0.014		GO:0003700	DNA-binding transcription factor activit...	920	6	1.9	0.01073		GO:0044877	protein-containing complex binding	91	1	0.04	0.036		GO:0004820	glycine-tRNA ligase activity	4	1	0.02	0.0169		GO:0140110	transcription regulator activity	1001	5	1.73	0.02678		GO:0031492	nucleosomal DNA binding	4	1	0.01	0.01372		GO:0008271
GO:0008271	secondary active sulfate transmembrane t...	5	1	0.02	0.0183		GO:0000978	RNA polymerase II cis-regulatory region ...	89	2	0.19	0.0153		GO:0000978	RNA polymerase II cis-regulatory region ...	89	2	0.18	0.01455									GO:0015079	potassium ion transmembrane transporter ...	52	2	0.22	0.0206		GO:0008137	NADH dehydrogenase (ubiquinone) activity	18	1	0.03	0.03059		GO:0031491	nucleosome binding	7	1	0.02	0.02389		GO:0046873
GO:0004779	sulfate adenylyltransferase activity	8	1	0.03	0.029		GO:0000987	cis-regulatory region sequence-specific ...	90	2	0.19	0.0157		GO:0000987	cis-regulatory region sequence-specific ...	90	2	0.19	0.01486									GO:0008271	secondary active sulfate transmembrane t...	5	1	0.02	0.0211		GO:0003954	NADH dehydrogenase activity	19	1	0.03	0.03226		GO:0043565	sequence-specific DNA binding	535	5	1.84	0.03687		GO:0004779
GO:0004781	sulfate adenylyltransferase (ATP) activi...	8	1	0.03	0.029		GO:0009055	electron transfer activity	255	3	0.54	0.0167		GO:0140110	transcription regulator activity	1001	6	2.07	0.01578									GO:0004779	sulfate adenylyltransferase activity	8	1	0.03	0.0335		GO:0003955	NAD(P)H dehydrogenase (quinone) activity	19	1	0.03	0.03226		GO:0019905	syntaxin binding	11	1	0.04	0.03729		GO:0004781
GO:0015116	sulfate transmembrane transporter activi...	9	1	0.03	0.0326		GO:0000977	RNA polymerase II transcription regulato...	99	2	0.21	0.0187		GO:0000977	RNA polymerase II transcription regulato...	99	2	0.2	0.0178									GO:0004781	sulfate adenylyltransferase (ATP) activi...	8	1	0.03	0.0335		GO:0050136	NADH dehydrogenase (quinone) activity	19	1	0.03	0.03226		GO:0000978	RNA polymerase II cis-regulatory region ...	89	2	0.31	0.03779		GO:0015116
GO:0015301	anion:anion antiporter activity	13	1	0.05	0.0468		GO:0003950	NAD+ ADP-ribosyltransferase activity	9	1	0.02	0.019		GO:0005488	binding	10415	28	21.54	0.01867									GO:0015116	sulfate transmembrane transporter activi...	9	1	0.04	0.0376		GO:0003887	DNA-directed DNA polymerase activity	23	1	0.04	0.03893		GO:0000987	cis-regulatory region sequence-specific ...	90	2	0.31	0.03857
GO:0140323	solute:anion antiporter activity	13	1	0.05	0.0468		GO:0044183	protein folding chaperone	10	1	0.02	0.0211		GO:0000981	DNA-binding transcription factor activit...	110	2	0.23	0.02168																GO:0015095	magnesium ion transmembrane transporter ...	24	1	0.04	0.04059		GO:0031490	chromatin DNA binding	12	1	0.04	0.04061
GO:1901682	sulfur compound transmembrane transporte...	13	1	0.05	0.0468		GO:0000981	DNA-binding transcription factor activit...	110	2	0.23	0.0228		GO:0016491	oxidoreductase activity	1752	8	3.62	0.02424																GO:0034061	DNA polymerase activity	26	1	0.04	0.0439		GO:0000977	RNA polymerase II transcription regulato...	99	2	0.34	0.04581
							GO:0000774	adenyl-nucleotide exchange factor activi...	12	1	0.03	0.0252		GO:0000976	transcription cis-regulatory region bind...	167	2	0.35	0.04661																GO:0016655	oxidoreductase activity, acting on NAD(P...	27	1	0.05	0.04555		GO:0003690	double-stranded DNA binding	237	3	0.82	0.04841
							GO:0060590	ATPase regulator activity	12	1	0.03	0.0252		GO:0001067	transcription regulatory region nucleic ...	167	2	0.35	0.04661
							GO:0004784	superoxide dismutase activity	13	1	0.03	0.0273		GO:0005048	signal sequence binding	24	1	0.05	0.04851
							GO:0016721	oxidoreductase activity, acting on super...	13	1	0.03	0.0273
							GO:0004525	ribonuclease III activity	14	1	0.03	0.0294
							GO:0032296	double-stranded RNA-specific ribonucleas...	14	1	0.03	0.0294
							GO:0016891	endoribonuclease activity, producing 5'-...	21	1	0.04	0.0437
							GO:0000976	transcription cis-regulatory region bind...	167	2	0.36	0.049
							GO:0001067	transcription regulatory region nucleic ...	167	2	0.36	0.049
[truncated: 77 more columns]

## Sheet: UP_CC_p0.05Passed
Table S15.5 GO terms and enrichment analysis for genes involved in cellular component and upreguated under different conditions
AllM_Vs_AllV							AllT_Vs_AllM							AllT_Vs_AllV							M3DPI_Vs_M8HMI							M3_7DPI_Vs_V3_7DPI							M7DPI_Vs_M3DPI							M7DPI_Vs_M8HMI							M7DPI_Vs_V7DPI
GO.ID	Term	Annotated	Significant	Expected	classicFisher pvalue		GO.ID	Term	Annotated	Significant	Expected	classicFisher		GO.ID	Term	Annotated	Significant	Expected	classicFisher		GO.ID	Term	Annotated	Significant	Expected	classicFisher		GO.ID	Term	Annotated	Significant	Expected	classicFisher		GO.ID	Term	Annotated	Significant	Expected	classicFisher		GO.ID	Term	Annotated	Significant	Expected	classicFisher		GO.ID
GO:0005634	nucleus	2264	30	9.49	2.3e-12		GO:0005887	integral component of plasma membrane	36	2	0.1	0.0042		GO:0005634	nucleus	2264	16	6.41	5.9e-05		GO:0016602	CCAAT-binding factor complex	10	4	0.02	4.9e-09		GO:0016602	CCAAT-binding factor complex	10	4	0.03	1.9e-08		GO:0016602	CCAAT-binding factor complex	10	4	0.02	1.1e-09		GO:0016602	CCAAT-binding factor complex	10	4	0.03	1.9e-08		GO:0005634
GO:0016602	CCAAT-binding factor complex	10	4	0.04	5.4e-08		GO:0000421	autophagosome membrane	2	1	0.01	0.0054		GO:0043226	organelle	4716	21	13.35	0.0014		GO:0005634	nucleus	2264	18	5.38	1.3e-08		GO:0005634	nucleus	2264	21	7.44	1.7e-07		GO:0090575	RNA polymerase II transcription regulato...	51	4	0.09	1.3e-06		GO:0005634	nucleus	2264	22	7.44	2e-08		GO:0016602
GO:0043231	intracellular membrane-bounded organelle	4011	31	16.81	1.6e-06		GO:0030896	checkpoint clamp complex	3	1	0.01	0.0081		GO:0043229	intracellular organelle	4716	21	13.35	0.0014		GO:0090575	RNA polymerase II transcription regulato...	51	4	0.12	5.5e-06		GO:0090575	RNA polymerase II transcription regulato...	51	4	0.17	2.1e-05		GO:0005667	transcription regulator complex	84	4	0.14	9.6e-06		GO:0090575	RNA polymerase II transcription regulato...	51	4	0.17	2.1e-05		GO:0090575
GO:0043227	membrane-bounded organelle	4014	31	16.82	1.7e-06		GO:0000794	condensed nuclear chromosome	5	1	0.01	0.0135		GO:0043231	intracellular membrane-bounded organelle	4011	19	11.36	0.0019		GO:0005667	transcription regulator complex	84	4	0.2	4e-05		GO:0005667	transcription regulator complex	84	4	0.28	0.00015		GO:0140513	nuclear protein-containing complex	399	4	0.68	0.0038		GO:0005667	transcription regulator complex	84	4	0.28	0.00015		GO:0043231
GO:0043226	organelle	4716	33	19.76	3.5e-06		GO:0000439	transcription factor TFIIH core complex	6	1	0.02	0.0162		GO:0043227	membrane-bounded organelle	4014	19	11.36	0.0019		GO:0043231	intracellular membrane-bounded organelle	4011	18	9.54	0.00016		GO:0043231	intracellular membrane-bounded organelle	4011	22	13.17	0.00084		GO:0005634	nucleus	2264	9	3.85	0.005		GO:0043231	intracellular membrane-bounded organelle	4011	22	13.17	0.00084		GO:0043227
GO:0043229	intracellular organelle	4716	33	19.76	3.5e-06		GO:0005776	autophagosome	7	1	0.02	0.0189		GO:0000421	autophagosome membrane	2	1	0.01	0.0057		GO:0043227	membrane-bounded organelle	4014	18	9.55	0.00017		GO:0043227	membrane-bounded organelle	4014	22	13.18	0.00085		GO:0048471	perinuclear region of cytoplasm	4	1	0.01	0.0068		GO:0043227	membrane-bounded organelle	4014	22	13.18	0.00085		GO:0005667
GO:0090575	RNA polymerase II transcription regulato...	51	4	0.21	5.7e-05		GO:0031226	intrinsic component of plasma membrane	88	2	0.24	0.0235		GO:0005622	intracellular anatomical structure	5582	22	15.8	0.0059		GO:0043226	organelle	4716	18	11.22	0.002		GO:0043226	organelle	4716	23	15.49	0.00356									GO:0043226	organelle	4716	23	15.49	0.00356		GO:0043226
GO:0005622	intracellular anatomical structure	5582	34	23.39	7.4e-05		GO:0005779	integral component of peroxisomal membra...	9	1	0.02	0.0242		GO:0005776	autophagosome	7	1	0.02	0.0197		GO:0043229	intracellular organelle	4716	18	11.22	0.002		GO:0043229	intracellular organelle	4716	23	15.49	0.00356									GO:0043229	intracellular organelle	4716	23	15.49	0.00356		GO:0043229
GO:0005667	transcription regulator complex	84	4	0.35	0.0004		GO:0031231	intrinsic component of peroxisomal membr...	9	1	0.02	0.0242		GO:0005779	integral component of peroxisomal membra...	9	1	0.03	0.0252		GO:0140513	nuclear protein-containing complex	399	4	0.95	0.01334		GO:0005622	intracellular anatomical structure	5582	25	18.33	0.00596									GO:0005622	intracellular anatomical structure	5582	25	18.33	0.00596		GO:0005622
GO:0044611	nuclear pore inner ring	4	1	0.02	0.0167		GO:0005634	nucleus	2264	11	6.15	0.0255		GO:0031231	intrinsic component of peroxisomal membr...	9	1	0.03	0.0252		GO:0005622	intracellular anatomical structure	5582	18	13.28	0.02263		GO:0140513	nuclear protein-containing complex	399	4	1.31	0.03991									GO:0018444	translation release factor complex	2	1	0.01	0.00656
GO:0140513	nuclear protein-containing complex	399	5	1.67	0.0243		GO:0019773	proteasome core complex, alpha-subunit c...	18	1	0.05	0.0479																														GO:0140513	nuclear protein-containing complex	399	5	1.31	0.00889
																																										GO:0048471	perinuclear region of cytoplasm	4	1	0.01	0.01307
[truncated: 77 more columns]

## Sheet: Down_CC_p0.05Passed
Table S15.5 GO terms and enrichment analysis for genes involved in cellular component and downreguated under different conditions
AllM_Vs_AllV							AllT_Vs_AllM							AllT_Vs_AllV							M3DPI_Vs_M8HMI							M3_7DPI_Vs_V3_7DPI							M7DPI_Vs_M3DPI							M7DPI_Vs_M8HMI							M7DPI_Vs_V7DPI
GO.ID	Term	Annotated	Significant	Expected	classicFisher pvalue		GO.ID	Term	Annotated	Significant	Expected	classicFisher		GO.ID	Term	Annotated	Significant	Expected	classicFisher		GO.ID	Term	Annotated	Significant	Expected	classicFisher		GO.ID	Term	Annotated	Significant	Expected	classicFisher		GO.ID	Term	Annotated	Significant	Expected	classicFisher		GO.ID	Term	Annotated	Significant	Expected	classicFisher		GO.ID
GO:0005634	nucleus	2264	31	10.51	2.7e-11		GO:0005634	nucleus	2264	10	3.85	0.00098		GO:0005634	nucleus	2264	15	5.64	3.3e-05		GO:0000786	nucleosome	96	3	0.04	4.9e-06		GO:0005634	nucleus	2264	32	11.79	4.8e-10		GO:0000781	chromosome, telomeric region	4	1	0.01	0.0063		GO:0005634	nucleus	2264	15	6.41	0.00028		GO:0005634
GO:0043231	intracellular membrane-bounded organelle	4011	33	18.62	4.3e-06		GO:0043231	intracellular membrane-bounded organelle	4011	12	6.81	0.0069		GO:0046658	anchored component of plasma membrane	52	3	0.13	0.00027		GO:0044815	DNA packaging complex	99	3	0.04	5.4e-06		GO:0043226	organelle	4716	39	24.57	7.2e-06		GO:0031011	Ino80 complex	11	1	0.02	0.0173		GO:0000785	chromatin	129	4	0.37	0.00043		GO:0043226
GO:0043227	membrane-bounded organelle	4014	33	18.64	4.4e-06		GO:0043227	membrane-bounded organelle	4014	12	6.82	0.00695		GO:0031225	anchored component of membrane	59	3	0.15	0.0004		GO:0032993	protein-DNA complex	118	3	0.05	9.2e-06		GO:0043229	intracellular organelle	4716	39	24.57	7.2e-06		GO:0097346	INO80-type complex	13	1	0.02	0.0204		GO:0000786	nucleosome	96	3	0.27	0.00241		GO:0043229
GO:0043226	organelle	4716	35	21.9	1.6e-05		GO:0043226	organelle	4716	13	8.01	0.00767		GO:0031226	intrinsic component of plasma membrane	88	3	0.22	0.00128		GO:0000785	chromatin	129	3	0.06	1.2e-05		GO:0043231	intracellular membrane-bounded organelle	4011	35	20.9	2.2e-05		GO:0070603	SWI/SNF superfamily-type complex	16	1	0.03	0.0251		GO:0044815	DNA packaging complex	99	3	0.28	0.00263		GO:0043231
GO:0043229	intracellular organelle	4716	35	21.9	1.6e-05		GO:0043229	intracellular organelle	4716	13	8.01	0.00767		GO:0043231	intracellular membrane-bounded organelle	4011	17	9.99	0.0024		GO:0005694	chromosome	228	3	0.1	6.7e-05		GO:0043227	membrane-bounded organelle	4014	35	20.91	2.2e-05		GO:1904949	ATPase complex	16	1	0.03	0.0251		GO:0005694	chromosome	228	4	0.65	0.00357		GO:0043227
GO:0005622	intracellular anatomical structure	5582	37	25.92	9.3e-05		GO:0016602	CCAAT-binding factor complex	10	1	0.02	0.01687		GO:0043227	membrane-bounded organelle	4014	17	10	0.00243		GO:0032991	protein-containing complex	1775	4	0.8	0.0016		GO:0005622	intracellular anatomical structure	5582	41	29.08	7.6e-05		GO:0098687	chromosomal region	29	1	0.05	0.045		GO:0032993	protein-DNA complex	118	3	0.33	0.00432		GO:0005622
GO:0043253	chloroplast ribosome	1	1	0	0.0046		GO:0005622	intracellular anatomical structure	5582	13	9.48	0.04646		GO:0005777	peroxisome	56	2	0.14	0.00841		GO:0044611	nuclear pore inner ring	4	1	0	0.0018		GO:0043253	chloroplast ribosome	1	1	0.01	0.0052									GO:0043226	organelle	4716	20	13.35	0.00552		GO:0043253
GO:0009547	plastid ribosome	2	1	0.01	0.0093									GO:0042579	microbody	56	2	0.14	0.00841		GO:0005634	nucleus	2264	4	1.03	0.0043		GO:0009547	plastid ribosome	2	1	0.01	0.0104									GO:0043229	intracellular organelle	4716	20	13.35	0.00552		GO:0009547
														GO:0005663	DNA replication factor C complex	5	1	0.01	0.0124		GO:0043228	non-membrane-bounded organelle	1110	3	0.5	0.0072																GO:0000781	chromosome, telomeric region	4	1	0.01	0.01128
														GO:0043226	organelle	4716	17	11.75	0.01897		GO:0043232	intracellular non-membrane-bounded organ...	1110	3	0.5	0.0072																GO:0044611	nuclear pore inner ring	4	1	0.01	0.01128
														GO:0043229	intracellular organelle	4716	17	11.75	0.01897		GO:0005643	nuclear pore	30	1	0.01	0.0135																GO:0043231	intracellular membrane-bounded organelle	4011	17	11.36	0.01915
														GO:0016602	CCAAT-binding factor complex	10	1	0.02	0.02465		GO:0005635	nuclear envelope	45	1	0.02	0.0202																GO:0043227	membrane-bounded organelle	4014	17	11.36	0.01931
																					GO:0043231	intracellular membrane-bounded organelle	4011	4	1.82	0.0425																GO:0005622	intracellular anatomical structure	5582	21	15.8	0.02105
																					GO:0043227	membrane-bounded organelle	4014	4	1.82	0.0427																GO:0016602	CCAAT-binding factor complex	10	1	0.03	0.02797
																																										GO:0043228	non-membrane-bounded organelle	1110	7	3.14	0.03031
																																										GO:0043232	intracellular non-membrane-bounded organ...	1110	7	3.14	0.03031
																																										GO:0031011	Ino80 complex	11	1	0.03	0.03072
																																										GO:0097346	INO80-type complex	13	1	0.04	0.03621
																																										GO:0070603	SWI/SNF superfamily-type complex	16	1	0.05	0.04439
																																										GO:1904949	ATPase complex	16	1	0.05	0.04439
[truncated: 77 more columns]
