# Supplementary material for: MicroRNA (miRNA) profiling of maize genotypes with differential response to Aspergillus flavus implies zma-miR156–squamosa promoter binding protein (SBP) and zma-miR398/zma-miR394–F -box combinations involved in resistance mechanisms
Source: Stress Biol. 2024 May 10;4(1):26. doi: 10.1007/s44154-024-00158-w (PMC11087424; doi:10.1007/s44154-024-00158-w)
Supplement: Supplementary file 26 — Additional file 26:Supplementary Table S16. Coexpression network modules with significant miRNAs and target genes across all three (TZAR102, MI82, and Va35) genotypes of maize. [file 44154_2024_158_MOESM26_ESM.xlsx]

## Sheet: All Genotypes
Table S16. Co-expression network modules with significant miRNAs and target genes across all three genotypes (TZAR102, MI82, and Va35) of maize
All_miRNAs_Targets from all genotypes
ModuleSignificance
turquoise		brown		black		blue		green		pink		yellow
0.316967		0.144386		0.323524		0.210743		0.118387		0.143569		0.160948
Significant miRNA/targets
turquoise (54)	No. of interactions weight >0.2	brown (6)	No. of interactions weight >0.2	black (13)	No. of interactions (cutoff 0.2 wight)	blue (16)	No. of interactions weight >0.2	green (1)	No. of interactions (cutoff 0.2 wight)	pink (1)	No. of interactions weight >0.2	yellow (3)	No. of interactions weight >0.2
Zm00001eb199590	53	zma-miR827-5p	2	zma-miR159a-3p	4	Zm00001eb136860	15	Zm00001eb336760	0	zma-miR167a-5p	0	Zm00001eb184420	2
zma-miR169h	53	zma-miR528a-5p	1	zma-miR156d-5p	3	Zm00001eb051800	14					Zm00001eb208520	1
zma-miRX33-nb	53	zma-miR6300-nb	1	zma-miR319a-3p	3	Zm00001d010282	14					Zm00001eb169410	1
zma-miR166b-5p	53	Zm00001eb143020	1	zma-miR166a-3p	2	Zm00001d031973	13
Zm00001eb020260	53	Zm00001d042309	1	zma-miR396e-5p	1	Zm00001eb297320	13
Zm00001eb064860	53	Zm00001eb248610	0	zma-miR396b-5p	1	Zm00001eb200300	15
Zm00001eb041910	53			zma-miR444d.3-nb	1	Zm00001eb028710	10
Zm00001eb329830	53			zma-miR319m	1	Zm00001eb101780	9
zma-miRX09-nb	53			zma-miR396c	0	Zm00001eb207010	8
Zm00001eb226920	53			zma-miR167e-5p	0	Zm00001eb313000	8
zma-miR166a-5p	53			zma-miR156d-3p	0	Zm00001d022267	8
Zm00001eb345510	53			zma-miR167e	0	Zm00001eb143480	6
Zm00001d052906	53			zma-miR156h-3p	0	Zm00001eb311590	5
Zm00001d001859	53					Zm00001d003222	6
Zm00001eb421370	53					Zm00001eb017310	4
zma-miRX20-nb	53					Zm00001eb294110	4
Zm00001eb404660	53
Zm00001eb392880	52
zma-miR169i-3p	52
Zm00001eb183190	53
zma-miRX25-nb	53
zma-miRX03-nb	53
Zm00001d012205	52
Zm00001eb061060	52
Zm00001eb148820	53
Zm00001d006681	52
Zm00001eb225570	51
Zm00001eb081320	53
Zm00001d014735	53
Zm00001eb350560	52
Zm00001d045501	53
Zm00001eb049890	50
zma-miR149-nb	52
zma-miR171k-5p	50
Zm00001eb142770	49
Zm00001eb430300	52
Zm00001eb178540	48
Zm00001eb034050	51
zma-miR169i-5p	35
Zm00001eb273570	46
Zm00001eb150140	46
Zm00001eb268250	47
Zm00001d014091	42
Zm00001eb222310	41
Zm00001d046226	45
Zm00001eb288040	43
Zm00001eb122190	45
Zm00001d021075	44
Zm00001eb327030	44
Zm00001eb156520	42
Zm00001eb221620	38
zma-miRX11-nb	42
zma-miR529-3p	42
Zm00001eb309370	41
