# Supplementary material for: MicroRNA (miRNA) profiling of maize genotypes with differential response to Aspergillus flavus implies zma-miR156–squamosa promoter binding protein (SBP) and zma-miR398/zma-miR394–F -box combinations involved in resistance mechanisms
Source: Stress Biol. 2024 May 10;4(1):26. doi: 10.1007/s44154-024-00158-w (PMC11087424; doi:10.1007/s44154-024-00158-w)
Supplement: Supplementary file 27 — Additional file 27:Supplementary Table S17. Significant coexpresison network modules represented in TZAR102, MI81, and Va35 genotypes of maize. [file 44154_2024_158_MOESM27_ESM.xlsx]

## Sheet: Genotype wise
Table S17. Singnificant coexpresison network modules represented in TZAR102, MI81, and Va35 genotypes of maize
All_miRNAs_Targets from MI82							All_miRNAs_Targets from TZAR102						All_miRNAs_Targets from Va35
ModuleSignificance							ModuleSignificance						ModuleSignificance
yellow	turquoise	green	brown	blue	red		turquoise	yellow	brown	blue	green		turquoise	blue
0.541861	0.400227	0.399981	0.329821	0.249955	0.232266		0.433713	0.358275	0.307087	0.302973	0.151617		0.362836	0.245959
Significant miRNA/targets							Significant miRNA/targets						Significant miRNA/targets
yellow (31)	turquoise (88)	green (21)	brown (47)	blue (58)	red (4)		turquoise (103)	yellow (34)	brown (25)	blue (82)	green (1)		turquoise (152)	blue (39)
zma-miR2910-nb	Zm00001eb134890	zma-miR396b-5p	Zm00001eb027900	Zm00001eb048960	Zm00001d042309		Zm00001eb334210	Zm00001eb392880	zma-miRf156b-nb	zma-miR169i-5p	Zm00001d003039		Zm00001eb222310	zma-miR169a-3p
zma-miR167d-5p-nb	Zm00001eb186770	zma-miR168a-5p	zma-miR169c-5p	zma-miR394a-5p	Zm00001d003222		Zm00001eb224800	Zm00001eb219740	zma-miR156i-3p	Zm00001eb313000			Zm00001d014091	Zm00001eb277450
zma-miR167e-5p	Zma-miRX20	zma-miR396e-5p	Zma-miRX27	zma-miR5054-nb	zma-miR156b-3p		Zm00001eb357750	Zm00001eb061060	zma-miR396c	Zm00001eb311590			zma-miR169o-5p	Zm00001d003222
zma-miR167e	Zm00001eb145270	zma-miR319a-3p	zma-miRf10258-nb	zma-miR390a-5p	Zm00001eb117830		zma-miR393b-3p	zma-miRf10574-nb	zma-miRf156b-3p-nb	zma-miRf12181-nb			Zm00001eb017210	Zm00001eb329250
zma-miR159a-3p	Zm00001d052906	Zma-miRX07	Zm00001eb357750	Zma-miRX22			Zm00001eb145270	Zm00001eb258390	Zma-miRX32	Zm00001eb099570			Zm00001eb329830	Zm00001eb033220
zma-miR2018-nb	zma-miRf169i-3p-nb	zma-miR319m	Zma-miRX11	Zm00001eb094840			Zm00001eb135910	Zm00001eb017210	zma-miR156a-nb	Zm00001eb122860			Zm00001eb207450	Zm00001eb169410
zma-miR156d-5p	Zma-miRX09	zma-miRf156b-nb	zma-miRf12181-nb	Zm00001eb355970			Zm00001eb091300	zma-miR156l-3p	zma-miR444d.3-nb	Zma-miRX10			Zm00001eb421870	Zm00001d024047
zma-miR444d.3-nb	Zm00001eb041910	zma-miR396b-3p	Zm00001eb168270	Zm00001d048691			Zm00001d052906	Zm00001eb136060	zma-miR319b	zma-miR6300-nb			Zm00001eb215560	Zm00001eb117830
zma-miR167a-5p	Zma-miRX03	zma-miR396c	Zm00001eb130260	Zm00001eb375120			Zm00001eb041910	Zm00001eb152840	zma-miR167e-5p	zma-miR319a-3p			Zm00001eb295010	Zm00001eb342550
zma-miR444b.1-nb	zma-miR171k-5p	zma-miR159-nb	Zm00001eb324900	Zm00001eb057260			Zm00001eb429260	Zm00001eb221620	zma-miR156d-3p	Zm00001eb130260			Zm00001eb300710	Zm00001eb309370
zma-miR528a-5p	Zma-miRX25	zma-miR2915-nb	zma-miR169i-5p	Zm00001eb218410			Zm00001eb324900	Zm00001d046226	zma-miR121-1-nb	Zm00001eb125520			Zm00001d014735	Zm00001d045911
Zma-miRX19	Zma-miRX33	zma-miR159c-3p	zma-miR159b-3p-nb	Zm00001eb183200			zma-miR169i-3p	Zm00001eb074460	zma-miR159a-3p	Zm00001eb054700			Zm00001eb248610	Zm00001eb373960
zma-miR166l-3p	zma-miR169i-3p	zma-miR156d-3p	Zma-miRX10	Zm00001eb095920			zma-miR169h	Zm00001d048691	zma-miR166c-3p-nb	zma-miR1432-5p			Zm00001eb184420	Zm00001d016651
zma-miR166a-3p	zma-miR169h	Zma-miRX08	Zm00001eb111790	Zm00001eb364210			Zm00001eb350560	Zm00001eb030420	zma-miR156d-5p	zma-miR159c-5p			Zm00001d010282	Zm00001eb148270
Zma-miRX39	Zm00001eb050660	zma-miR171l	Zm00001eb224800	Zm00001d049371			zma-miR166b-5p	Zm00001eb150140	Zma-miRX28	zma-miR399g-3p			Zm00001eb421370	Zm00001d028796
zma-miR5083-nb	Zm00001eb156520	Zm00001eb054730	Zm00001eb135910	Zm00001eb416360			Zm00001eb059850	Zm00001d050300	zma-miRf10455-nb	zma-miR5568b-5p-nb			zma-miR3630-3p-nb	Zm00001eb322350
zma-miR160a-5p	zma-miR149-nb	Zm00001eb340170	zma-miR166c-5p	Zm00001d011994			Zma-miRX09	Zm00001eb429450	zma-miR393c-3p	zma-miRf159c-3p-nb			Zm00001d045501	zma-miR171k-5p
zma-miR156a-nb	Zm00001eb099570	Zm00001eb403430	Zm00001eb056910	Zm00001eb348040			Zm00001eb183190	Zm00001eb274200	zma-miR166a-3p	Zma-miRX01			Zm00001d004460	Zm00001eb039000
zma-miR156k-3p	zma-miRf167h-3p-nb	Zm00001d035436	Zm00001eb245030	Zm00001eb042640			Zm00001eb054730	Zm00001eb215370	zma-miR166l-3p	Zm00001eb027900			Zm00001eb273570	Zm00001eb175150
zma-miR156b-nb	zma-miR393b-3p	Zm00001d041529	Zm00001eb039000	Zm00001eb316740			Zma-miRX33	Zm00001eb348040	zma-miR170a	Zm00001eb423780			Zm00001eb345510	Zm00001eb224800
zma-miR168b-3p	Zm00001eb183190	Zm00001eb139980	zma-miRf166b-nb	Zm00001eb233320			Zm00001eb081320	Zm00001eb268250	zma-miR528a-5p	Zm00001d011336			Zm00001eb368920	Zm00001eb054700
zma-miR408a	Zm00001eb309370		zma-miR536-nb	Zm00001eb200300			Zm00001eb023010	Zm00001eb297270	zma-miR167e	Zm00001eb095190			Zm00001eb097290	zma-miR6300-nb
zma-miR166k-3p	zma-miR166a-5p		Zm00001eb143460	Zm00001eb395640			Zm00001eb373670	Zm00001eb244380	zma-miR167a-5p	Zm00001eb228620			Zm00001eb083210	zma-miRf12181-nb
zma-miRf21-nb	Zm00001eb150140		Zm00001eb081320	Zm00001eb329250			Zm00001eb296580	Zm00001eb136350	zma-miR166l	Zm00001eb245030			Zm00001eb178540	zma-miRf166i-nb
zma-miR444a	Zm00001d046226		Zm00001eb103820	Zm00001eb327860			Zma-miRX20	Zm00001d009848	zma-miR166k-3p	Zm00001eb358100			Zm00001eb200300	Zm00001d030540
zma-miR319b	Zm00001eb327030		Zm00001d024047	Zm00001eb329090			Zma-miRX03	Zm00001eb416360		Zm00001d020479			Zm00001eb064860	zma-miR159c-3p
Zm00001eb038730	zma-miR166b-5p		Zm00001eb300710	Zm00001eb085030			Zma-miRX25	Zm00001eb100100		Zm00001eb184420			Zm00001eb040560	Zma-miRX40
Zm00001eb226480	Zm00001eb423780		Zm00001eb380840	Zm00001eb095190			zma-miR390a-5p	Zm00001eb195420		Zm00001eb031700			Zm00001eb148820	zma-miR319m
zma-miR396e-nb	Zm00001eb419810		Zm00001d045501	Zm00001d004460			Zm00001eb211050	Zm00001eb375120		Zm00001eb273580			Zm00001eb199590	zma-miR319a-3p
zma-miR399c-5p	Zm00001eb268250		Zm00001d021491	Zm00001eb032000			Zm00001eb031670	Zm00001eb143020		Zm00001eb295010			Zm00001eb421340	zma-miR169i-5p
Zm00001eb310920	Zm00001eb350560		Zm00001eb136860	Zm00001eb128720			Zma-miRX11	Zm00001d023544		Zm00001d044463			Zm00001d048691	Zma-miRX22
	Zm00001eb023010		Zm00001eb421870	Zm00001eb083210			Zm00001eb134290	Zm00001d042309		Zm00001d002835			Zm00001d001859	zma-miR169i-3p
	Zm00001eb245070		Zm00001d044353	Zm00001eb160220			Zm00001d045948	Zm00001eb056050		Zm00001eb091540			zma-miR827-3p	Zma-miRX34
	Zm00001d021075		Zm00001eb318350	Zm00001eb343580			Zm00001eb225570	Zm00001eb164660		Zm00001eb421340			Zm00001eb380840	Zma-miRX13
	Zm00001eb152840		Zm00001eb295010	Zm00001d039747			zma-miR166a-5p			Zm00001eb269440			Zm00001eb288040	zma-miR171d-5p
	Zm00001eb221620		zma-miR171e-nb	Zm00001eb398120			Zm00001eb152710			Zm00001eb254520			Zm00001eb226920	ama-miR156
	Zm00001eb225570		zma-miR6173-nb	Zm00001eb284850			Zm00001eb193180			Zm00001d032454			Zm00001eb153520	Zma-miRX10
	Zm00001eb392880		zma-miR5568f-3p-nb	Zm00001eb207450			Zm00001eb247720			Zm00001eb379410			Zm00001eb012950	Zma-miRX04
	Zm00001eb421400		Zm00001eb421340	Zm00001eb368920			Zm00001eb082060			Zm00001d030609			Zm00001d006681	Zma-miRX12
	Zm00001eb342550		Zm00001eb341370	Zm00001eb021760			Zm00001eb122190			Zm00001eb028310			Zm00001eb416360
	Zm00001eb134290		Zm00001eb320540	Zm00001eb125140			Zm00001eb249840			Zm00001eb224680			Zm00001eb217440
	Zm00001eb273570		Zm00001eb107730	Zm00001eb424460			Zm00001eb273540			Zm00001eb380840			Zm00001eb085030
	Zm00001eb122190		Zm00001eb051800	Zm00001eb031700			zma-miRf167h-3p-nb			Zm00001eb139980			Zm00001eb034050
	Zm00001eb049000		Zm00001d001859	Zm00001eb354200			Zm00001eb215560			Zm00001eb336760			zma-miR169o-3p
	Zm00001eb430300		Zm00001eb130470	Zm00001eb251820			zma-miR529-3p			Zm00001d044353			Zm00001d050300
	Zm00001eb274200		Zm00001eb057490	Zm00001d043067			Zm00001eb430300			Zm00001eb297320			Zm00001eb297320
	Zm00001d039051		Zm00001eb017310	Zm00001d044463			zma-miR529-5p			zma-miR398a-3p			Zm00001eb136860
	Zm00001d012205			Zm00001d050386			Zm00001eb134890			Zm00001eb130470			Zm00001eb327860
	Zm00001eb061060			Zm00001eb293110			Zm00001eb329090			Zm00001eb207450			Zm00001d035267
	Zm00001eb030420			Zm00001eb097290			Zm00001eb196070			Zm00001eb284850			Zm00001d031973
	Zm00001eb429450			Zm00001eb169410			zma-miR171k-5p			Zm00001eb421870			Zm00001eb043950
	Zm00001d035267			zma-miRf10719-nb			Zm00001eb213430			Zm00001eb403430			Zm00001eb049890
	Zm00001eb193180			Zm00001eb238250			Zm00001eb238250			Zm00001eb045640			Zm00001eb100100
	Zm00001eb034050			Zm00001eb208520			Zm00001eb296560			Zm00001eb057490			Zm00001eb404660
	Zm00001eb000690			Zm00001eb184420			Zm00001eb390190			Zm00001eb017310			Zm00001eb179330
	zma-miR159c-5p			Zm00001eb428100			Zm00001eb117830			Zm00001eb294110			Zm00001eb020260
	Zm00001eb100100			Zm00001eb073810			Zm00001eb327030			Zm00001eb397090			Zm00001eb142770
	zma-miR8175-nb			Zm00001eb162020			Zm00001eb148910			Zm00001eb128720			Zm00001d025048
	Zm00001eb066640						Zm00001eb011280			Zm00001eb143480			Zm00001d012205
	Zm00001eb329830						Zm00001d028486			Zm00001eb160220			Zm00001eb244380
	Zm00001eb147420						Zm00001eb283770			Zm00001eb246300			Zm00001d029560
	zma-miR845d-nb						Zm00001eb185290			Zm00001d015747			Zm00001eb398120
	Zm00001d031973						Zm00001eb156520			Zm00001eb101780			Zm00001d039051
	Zm00001eb012950						Zm00001eb153520			Zm00001eb085030			Zm00001eb044060
	Zm00001eb049890						Zm00001d025048			Zm00001d022267			Zm00001eb143020
	Zm00001eb288040						Zm00001eb042640			Zm00001eb324470			Zm00001d042309
	Zm00001eb064860						Zm00001d014091			Zm00001eb320540			Zm00001eb296580
	Zm00001eb254520						Zm00001eb222310			Zm00001eb095920			Zm00001eb082060
	zma-miR398b-5p						Zm00001eb083210			Zm00001eb267430			Zm00001eb057260
	Zm00001eb153520						Zm00001eb217440			Zm00001eb329250			Zm00001d028486
	Zm00001d022267						Zm00001eb148820			Zm00001d031973			Zm00001eb011280
	Zm00001d014735						Zm00001eb245070			Zm00001eb207010			Zm00001eb293110
	Zm00001eb297320						zma-miR3630-3p-nb			Zm00001eb252400			Zm00001eb045630
	Zm00001d050300						Zm00001eb147420			Zm00001eb136860			Zm00001eb354200
	Zm00001eb294110						Zm00001eb049890			Zm00001eb200300			Zm00001eb066140
	Zm00001eb269440						Zm00001eb253580			Zm00001d010282			Zm00001eb311590
	Zm00001eb199590						Zm00001eb404660			Zm00001eb368920			Zm00001d046226
	Zm00001eb404660						Zm00001d045501			Zm00001eb355970			Zm00001eb066640
	Zm00001eb421370						Zm00001eb421370			Zm00001d003222			Zm00001eb136130
	Zm00001eb222310						Zm00001eb043950			Zm00001eb028710			Zm00001d043067
	Zm00001d014091						Zm00001d006681			Zm00001d043067			Zm00001d007401
	Zm00001eb336760						Zm00001eb300710			Zm00001eb051800			Zm00001eb300090
	Zm00001d010282						Zm00001d012205						Zm00001eb013520
	Zm00001eb020260						Zm00001d004460						Zm00001eb193180
	Zm00001eb226920						Zm00001eb199590						Zm00001eb143110
	Zm00001d006681						Zm00001eb218410						Zm00001eb128720
	Zm00001eb148820						Zm00001d014735						Zm00001eb150140
	Zm00001eb345510						Zm00001eb020260						Zm00001eb392880
							Zm00001d029560						Zm00001eb103820
							Zm00001eb333950						Zm00001eb423780
							Zm00001eb233320						Zm00001eb059920
							Zm00001eb064860						Zm00001eb122190
							Zm00001eb226920						Zm00001eb061060
							Zm00001eb273570						Zm00001eb247720
							Zm00001eb341370						Zm00001eb327030
							Zm00001eb329830						Zm00001eb350560
							Zm00001eb288040						Zm00001eb258390
							Zm00001eb178540						Zm00001eb136060
							Zm00001d001859						Zm00001eb156520
							Zm00001eb248610						Zm00001eb059850
							Zm00001eb142770						Zm00001eb056910
							Zm00001eb345510						Zm00001d019370
							Zm00001eb334180						Zm00001eb050660
													Zm00001eb274200
													Zm00001eb429450
													Zm00001eb273840
													Zm00001eb047810
													Zm00001d013699
													Zm00001eb218730
													Zm00001eb209160
													Zm00001eb379410
													Zm00001eb278670
													Zm00001d021648
													Zm00001d049208
													Zm00001eb023010
													Zm00001eb430300
													Zm00001eb212510
													Zm00001eb003830
													Zm00001eb000690
													zma-miR536-nb
													zma-miR166a-5p
													Zm00001eb095190
													zma-miR149-nb
													Zm00001d029924
													Zm00001eb390190
													zma-miR166c-5p
													zma-miR166b-5p
													Zm00001eb221620
													Zma-miRX25
													Zm00001d052906
													Zm00001d045680
													Zma-miRX33
													zma-miR529-3p
													Zm00001eb433460
													Zma-miRX09
													zma-miR166b-nb
													Zm00001eb055030
													Zm00001eb074460
													Zm00001d021075
													Zm00001eb130260
													Zm00001eb404260
													zma-miR16-nb
													Zm00001eb196240
													zma-miR159b-3p-nb
													Zm00001eb268250
													Zm00001eb429260
													Zm00001eb102720
													Zm00001d045948
													Zm00001eb160220
													Zm00001eb094840
													Zm00001eb041910
													zma-miR169h

## Sheet: SignificantGenesInfo
Table S17. Singnificant coexpresison network modules represented in TZAR102, MI81, and Va35 genotypes of maize
All_miRNAs_Targets from all genotypes
ModuleSignificance
turquoise								brown								black								blue								green								pink								yellow
turquoise (54)	kME value (0.8)	GS (0.2)	No. of interactions weight >0.2	No. of interactions weight >0.5	target of miRNA/gene from Degradome/PSRNAtargets	Interacting WGCNA & target Degr/psRNA		brown (6)	kME value (0.8)	GS (0.2)	No. of interactions weight >0.2	No. of interactions weight >0.5	target of miRNA/gene from Degradome/PSRNAtargets	Interacting WGCNA & target Degr/psRNA		black (13)	kME value (0.8)	GS (0.2)	No. of interactions 0.2	No. of interactions weight >0.5	target of miRNA/gene from Degradome/PSRNAtargets	Interacting WGCNA & target Degr/psRNA		blue (16)	kME value (0.8)	GS (0.2)	No. of interactions 0.2	No. of interactions weight >0.5	target of miRNA/gene from Degradome/PSRNAtargets	Interacting WGCNA & target Degr/psRNA		green (1)	kME value (0.8)	GS (0.2)	No. of interactions weight >0.2	No. of interactions weight >0.5	target of miRNA/gene from Degradome/PSRNAtargets	Interacting WGCNA & target Degr/psRNA		pink (1)	kME value (0.8)	GS (0.2)	No. of interactions weight >0.2	No. of interactions weight >0.5	target of miRNA/gene from Degradome/PSRNAtargets	Interacting WGCNA & target Degr/psRNA		yellow (3)	kME value (0.8)
Zm00001eb199590	-0.964193	0.642027	53	0	zma-miR396e-5p			zma-miR827-5p	0.863879	0.241196	2	0	Zm00001d016651|Zm00001eb048300|Zm00001eb331910			zma-miR159a-3p	0.903018	0.393066	3	0	Zm00001eb386350|Zm00001eb386360|Zm00001eb120090|Zm00001eb273570|Zm00001eb273580|Zm00001eb292000|Zm00001eb386370|Zm00001eb428100			Zm00001eb136860	0.893641	0.501309	15	0	zma-miRf171b-5p-nb			Zm00001eb336760	-0.816416	0.311038	0	0	zma-miR167b-5p-nb			zma-miR167a-5p	-0.816932	0.258031	0	0	Zm00001eb047810|Zm00001eb066640|Zm00001eb433460			Zm00001eb184420	0.806978
zma-miR169h	0.947957	0.530902	53	0	Zm00001d000101;Zm00001eb108930;Zm00001eb327230;Zm00001eb005690			zma-miR528a-5p	0.911378	0.310688	1	0	Zm00001d012205|Zm00001eb211050|Zm00001eb244380|Zm00001eb002280|Zm00001eb039000|Zm00001eb212510|Zm00001eb256660|Zm00001eb320540|Zm00001eb324900|Zm00001eb365180|Zm00001eb381900			zma-miR156d-5p	0.95224	0.450272	3	0	Zm00001eb207010|Zm00001eb208150|Zm00001eb232050|Zm00001eb035030|Zm00001eb101920|Zm00001eb102440|Zm00001eb105640|Zm00001eb143110|Zm00001eb169410|Zm00001eb175150|Zm00001eb175190|Zm00001eb199880|Zm00001eb227180|Zm00001eb233320|Zm00001eb316740|Zm00001eb317760|Zm00001eb322280|Zm00001eb364360|Zm00001eb429720			Zm00001eb051800	0.956877	0.390173	14	0	zma-miR6248-nb																			Zm00001eb208520	0.819171
Zma-miRX33	0.951886	0.592294	53	0	Zm00001d041339			zma-miR6300-nb	0.816798	0.274166	1	0				zma-miR319a-3p	0.854417	0.313277	3	0	Zm00001eb369190|Zm00001eb059920|Zm00001eb117560|Zm00001eb228650|Zm00001eb300090|Zm00001eb328570|Zm00001eb329080			Zm00001d010282	0.837865	0.51824	14	0	zma-miR393b-3p																			Zm00001eb169410	0.817073
zma-miR166b-5p	0.943109	0.613977	53	0	Zm00001eb223190;Zm00001d024307;Zm00001eb008710;Zm00001eb022860;Zm00001d034493;Zm00001d035554;Zm00001eb283980;Zm00001eb172990;Zm00001d049856			Zm00001eb143020	-0.866057	0.271383	1	0	zma-miR394a-5p			zma-miR166a-3p	0.874396	0.482814	2	0	Zm00001eb337970;Zm00001d013699;Zm00001d014252;Zm00001d026325;Zm00001eb000690;Zm00001eb031670;Zm00001eb045630;Zm00001eb050660;Zm00001eb136060;Zm00001eb404260			Zm00001d031973	0.828609	0.498634	13	0	Zma-miRX38
Zm00001eb020260	-0.9439	0.538292	53	0	zma-miR159a-5p	zma-miR159a-5p		Zm00001d042309	-0.86844	0.266782	1	0	zma-miR394a-5p			zma-miR396e-5p	0.8203	0.374869	1	0	Zm00001d009848|Zm00001d030609|Zm00001eb139980|Zm00001eb345510|Zm00001eb380840|Zm00001eb052070|Zm00001eb147420|Zm00001eb199590|Zm00001eb215560|Zm00001eb217440|Zm00001eb278670			Zm00001eb297320	0.828114	0.566765	13	0	zma-miRf156g-nb|zma-miR11970-3p
Zm00001eb064860	-0.944267	0.605311	53	0	zma-miR444a			Zm00001eb248610	-0.851661	0.255865	0	0				zma-miR396b-5p	0.824216	0.221916	0	0	Zm00001d009848|Zm00001eb101780|Zm00001eb139980|Zm00001eb345510|Zm00001eb380840|Zm00001eb052070|Zm00001eb056050|Zm00001eb215560|Zm00001eb421370			Zm00001eb200300	0.85923	0.514149	15	0	zma-miR167c-5p-nb|zma-miR167d-nb
Zm00001eb041910	0.924638	0.512631	53	0	zma-miR166e-3p-nb											zma-miR444d.3-nb	0.876249	0.30774	1	0	Zm00001eb253580|Zm00001eb310920			Zm00001eb028710	0.929703	0.341322	10	0	zma-miRf171b-5p-nb
Zm00001eb329830	-0.93187	0.510892	53	0	zma-miR398a-3p											zma-miR319m	0.853973	0.554202	1	0	Zm00001eb386350|Zm00001eb386360|Zm00001eb057260|Zm00001eb120010|Zm00001eb150140|Zm00001eb369190|Zm00001eb386370			Zm00001eb101780	0.85284	0.314278	9	0	zma-miR396b-5p
Zma-miRX09	0.938395	0.570761	53	0	Zm00001d019697;Zm00001d028203;Zm00001d048096;Zm00001eb201600											zma-miR396c	0.863747	0.268269	0	0				Zm00001eb207010	0.863387	0.402687	8	0	zma-miR156-nb|zma-miR156a-nb|zma-miR156b-nb|zma-miR156q-nb|zma-miRf156a-nb|zma-miR156j-nb|zma-miR16-nb|zma-miR156e-nb|zma-miR156d-5p|zma-miR156k-5p|zma-miR156r
Zm00001eb226920	-0.929998	0.710509	53	0	zma-miRf171b-5p-nb											zma-miR167e-5p	0.861358	0.568122	0	0				Zm00001eb313000	-0.925223	0.307955	8	0	zma-miRf11742-nb
zma-miR166a-5p	0.93896	0.603298	53	0	Zm00001d019853;Zm00001eb026120;Zm00001d037641											zma-miR156d-3p	0.827411	0.436941	0	0				Zm00001d022267	0.88932	0.328293	8	0	zma-miR31-nb
Zm00001eb345510	-0.907987	0.539844	53	0	zma-miR396e-nb|zma-miR396a-5p-nb|zma-miR396b-5p|zma-miR396e-5p											zma-miR167e	0.823524	0.512021	0	0				Zm00001eb143480	0.862831	0.499854	6	0	zma-miRf10876-nb
Zm00001d052906	0.919121	0.481334	53	0	zma-miR156e-nb											zma-miR156h-3p	0.817675	0.341209	0	0				Zm00001eb311590	-0.798186	0.349481	5	0	zma-miR11970-3p
Zm00001d001859	-0.878289	0.510296	53	0	zma-miR393b-3p	zma-miR393b-3p																		Zm00001d003222	0.841786	0.339588	6	0	Zma-miRX35
Zm00001eb421370	-0.910131	0.573015	53	0	zma-miR396b-5p																			Zm00001eb017310	0.837921	0.316632	4	0	zma-miR11970-3p
Zma-miRX20	0.900545	0.771821	53	0	Zm00001d049371|Zm00001eb269440																			Zm00001eb294110	0.867127	0.297425	4	0	zma-miR156k-3p
Zm00001eb404660	-0.910179	0.594401	53	0	zma-miR528a-3p
Zm00001eb392880	0.897712	0.623435	52	0	zma-miR159e-nb
zma-miR169i-3p	0.886101	0.480571	52	0
Zm00001eb183190	0.88832	0.448627	53	0	zma-miR164e-5p
Zma-miRX25	0.881237	0.796654	53	0	Zm00001d039747|Zm00001eb196070|Zm00001eb238250
Zma-miRX03	0.873473	0.800395	53	0	Zm00001d047989
Zm00001d012205	-0.879727	0.572292	52	0	zma-miR528a-5p
Zm00001eb061060	0.892424	0.553256	52	0	zma-miR169o-3p	zma-miR169o-3p
Zm00001eb148820	-0.890957	0.531848	53	0	zma-miR398a-5p
Zm00001d006681	-0.870083	0.52794	52	0	zma-miRf1533-nb
Zm00001eb225570	0.866982	0.650445	51	0	zma-miR160c-5p-nb|zma-miR160a-5p|zma-miR160f-5p
Zm00001eb081320	0.89632	0.414352	53	0	zma-miR167h-5p-nb
Zm00001d014735	-0.888613	0.537869	53	0	Zma-miRX38
Zm00001eb350560	0.873824	0.406673	52	0	zma-miRf414-nb
Zm00001d045501	-0.892906	0.495151	53	0	zma-miR167b-5p-nb
Zm00001eb049890	-0.849407	0.640736	50	0	zma-miR397a-5p
zma-miR149-nb	0.891854	0.471335	52	0	Zm00001eb322350|Zm00001eb193180
zma-miR171k-5p	0.856678	0.537824	50	0	Zm00001eb127580
Zm00001eb142770	-0.849532	0.567112	49	0	zma-miR395e-5p
Zm00001eb430300	0.871639	0.449884	52	0	zma-miR396a-5p-nb
Zm00001eb178540	-0.848423	0.532635	48	0	zma-miR159c-5p
Zm00001eb034050	-0.858758	0.518141	51	0	zma-miRf166a-3p-nb
zma-miR169i-5p	0.798268	0.441875	35	0	Zm00001d000101;Zm00001eb108930;Zm00001eb218610;Zm00001eb256650;Zm00001eb327230;Zm00001eb005690;Zm00001eb019780;Zm00001eb032000;Zm00001eb050320;Zm00001d038675	Zm00001eb218610
Zm00001eb273570	-0.838104	0.61191	46	0	zma-miR159a-3p
Zm00001eb150140	0.815124	0.469893	46	0	zma-miR159c|zma-miR159c-3p|zma-miR159h-3p|zma-miR319m
Zm00001eb268250	0.844774	0.496278	47	0	zma-miR2005-nb
Zm00001d014091	-0.853638	0.4191	42	0	zma-miR536-nb
Zm00001eb222310	-0.853347	0.418717	41	0	zma-miR536-nb
Zm00001d046226	0.810857	0.568851	45	0	zma-miR167c-5p-nb
Zm00001eb288040	-0.82208	0.502693	43	0	Zma-miRX38
Zm00001eb122190	0.822534	0.437953	45	0	zma-miR166k-3p
Zm00001d021075	0.820295	0.519902	44	0	zma-miRf10574-nb
Zm00001eb327030	0.809271	0.396814	44	0	zma-miR166k-3p
Zm00001eb156520	0.803018	0.40142	42	0	zma-miR2915-nb
Zm00001eb221620	0.80905	0.416093	38	0	zma-miR160c-5p-nb|zma-miR160a-5p|zma-miR160f-5p
Zma-miRX11	0.810717	0.632498	42	0	Zm00001d007549|Zm00001eb375120
zma-miR529-3p	0.803855	0.489207	42	0	Zm00001d039619
Zm00001eb309370	0.820714	0.524547	41	0	Zma-miRX34
[truncated: 98 more columns]

## Sheet: SG_SigModules_Venn
Table S17. Singnificant coexpresison network modules represented in TZAR102, MI81, and Va35 genotypes of maize
401 Uniq significant genes/miRNAs from significant modules only
TZAR102 only (70)	MI82 only (75)	Va35 only (53)	MI82 and TZAR102 (65)	MI82 and Va35 (29)	TZAR102 and Va35 (29)	MI82 and TZAR102 and Va35 (80)
zma-miRf159c-3p-nb	zma-miR159-nb	zma-miR156-nb	zma-miR167e	zma-miR159b-3p-nb	Zm00001eb311590	zma-miRf12181-nb				No.of Nodes	Node shape
zma-miR166l	zma-miR167d-5p-nb	zma-miR166b-nb	zma-miR319b	zma-miR536-nb	Zm00001eb258390	zma-miR169h			MI82 only	75	Elipse
zma-miR170a	zma-miRf169i-3p-nb	zma-miRf166i-nb	zma-miR156a-nb	zma-miR149-nb	Zm00001eb017210	zma-miR166a-5p			TZAR102 only	70	Triangle
zma-miR166c-3p-nb	zma-miR8175-nb	zma-miR16-nb	zma-miRf156b-nb	zma-miR159c-3p	Zm00001eb136060	zma-miR166b-5p			Va35 only	53	Rectangle
zma-miRf10574-nb	zma-miR5054-nb	zma-miR169a-3p	zma-miRf167h-3p-nb	zma-miR166c-5p	zma-miR6300-nb	zma-miR169i-3p			MI82 and TZAR102	65	Diamond
zma-miRf156b-3p-nb	zma-miR156b-nb	zma-miR169o-3p	zma-miR444d.3-nb	zma-miR319m	Zm00001eb429260	zma-miR169i-5p			MI82 and Va35	29	Hexagon
zma-miRf10455-nb	zma-miRf166b-nb	zma-miR169o-5p	zma-miR156d-3p	Zma-miRX22	Zm00001eb074460	zma-miR171k-5p			TZAR102 and Va35	29	Parallelogram
zma-miR5568b-5p-nb	zma-miR396e-nb	zma-miR171d-5p	zma-miR156d-5p	Zm00001d021075	Zm00001eb054700	zma-miR319a-3p			MI82 and TZAR102 and Va35	80	v
zma-miR121-1-nb	zma-miR6173-nb	zma-miR827-3p	zma-miR159a-3p	Zm00001d024047	Zm00001eb059850	Zma-miRX09
zma-miR1432-5p	zma-miR444b.1-nb	Zma-miRX04	zma-miR159c-5p	Zm00001d035267	Zm00001eb244380	Zma-miRX10
zma-miR156i-3p	zma-miR5083-nb	Zma-miRX12	zma-miR166a-3p	Zm00001d039051	Zm00001eb296580	Zma-miRX25
zma-miR156l-3p	zma-miRf10719-nb	Zma-miRX13	zma-miR166k-3p	Zm00001eb000690	Zm00001eb143020	Zma-miRX33
zma-miR393c-3p	zma-miR2910-nb	Zma-miRX34	zma-miR166l-3p	Zm00001eb012950	Zm00001d045948	Zm00001d001859
zma-miR398a-3p	zma-miR2915-nb	Zma-miRX40	zma-miR167a-5p	Zm00001eb034050	Zm00001eb247720	Zm00001d003222
zma-miR399g-3p	zma-miRf10258-nb	Zm00001d007401	zma-miR167e-5p	Zm00001eb039000	Zm00001eb379410	Zm00001d004460
zma-miR529-5p	zma-miR5568f-3p-nb	Zm00001d013699	zma-miR390a-5p	Zm00001eb050660	Zm00001eb082060	Zm00001d006681
Zma-miRX01	zma-miR171l	Zm00001d016651	zma-miR393b-3p	Zm00001eb056910	Zm00001eb215560	Zm00001d010282
Zma-miRX28	zma-miRf21-nb	Zm00001d019370	zma-miR396c	Zm00001eb057260	zma-miR529-3p	Zm00001d012205
Zma-miRX32	zma-miR171e-nb	Zm00001d021648	zma-miR528a-5p	Zm00001eb066640	Zm00001eb390190	Zm00001d014091
Zm00001d002835	zma-miR2018-nb	Zm00001d028796	Zma-miRX03	Zm00001eb094840	Zm00001eb011280	Zm00001d014735
Zm00001d009848	zma-miR845d-nb	Zm00001d029924	Zma-miRX11	Zm00001eb097290	Zm00001d028486	Zm00001d031973
Zm00001d011336	zma-miR156b-3p	Zm00001d030540	Zma-miRX20	Zm00001eb103820	Zm00001d025048	Zm00001d042309
Zm00001d015747	zma-miR156k-3p	Zm00001d045680	Zm00001d022267	Zm00001eb169410	Zm00001eb217440	Zm00001d043067
Zm00001d020479	zma-miR160a-5p	Zm00001d045911	Zm00001d044353	Zm00001eb293110	zma-miR3630-3p-nb	Zm00001d045501
Zm00001d023544	zma-miR168a-5p	Zm00001d049208	Zm00001d044463	Zm00001eb309370	Zm00001eb043950	Zm00001d046226
Zm00001d030609	zma-miR168b-3p	Zm00001eb003830	Zm00001eb017310	Zm00001eb327860	Zm00001d029560	Zm00001d048691
Zm00001d032454	zma-miR169c-5p	Zm00001eb013520	Zm00001eb027900	Zm00001eb342550	Zm00001eb178540	Zm00001d050300
Zm00001eb028310	zma-miR394a-5p	Zm00001eb033220	Zm00001eb030420	Zm00001eb354200	Zm00001eb248610	Zm00001d052906
Zm00001eb028710	zma-miR396b-3p	Zm00001eb040560	Zm00001eb031700	Zm00001eb398120	Zm00001eb142770	Zm00001eb020260
Zm00001eb031670	zma-miR396b-5p	Zm00001eb044060	Zm00001eb042640			Zm00001eb023010
Zm00001eb045640	zma-miR396e-5p	Zm00001eb045630	Zm00001eb051800			Zm00001eb041910
Zm00001eb056050	zma-miR398b-5p	Zm00001eb047810	Zm00001eb054730			Zm00001eb049890
Zm00001eb091300	zma-miR399c-5p	Zm00001eb055030	Zm00001eb057490			Zm00001eb061060
Zm00001eb091540	zma-miR408a	Zm00001eb059920	Zm00001eb081320			Zm00001eb064860
Zm00001eb101780	zma-miR444a	Zm00001eb066140	Zm00001eb095920			Zm00001eb083210
Zm00001eb122860	Zma-miRX07	Zm00001eb102720	Zm00001eb099570			Zm00001eb085030
Zm00001eb125520	Zma-miRX08	Zm00001eb136130	Zm00001eb130470			Zm00001eb095190
Zm00001eb136350	Zma-miRX19	Zm00001eb143110	Zm00001eb134290			Zm00001eb100100
Zm00001eb143480	Zma-miRX27	Zm00001eb148270	Zm00001eb134890			Zm00001eb117830
Zm00001eb148910	Zma-miRX39	Zm00001eb175150	Zm00001eb135910			Zm00001eb122190
Zm00001eb152710	Zm00001d011994	Zm00001eb179330	Zm00001eb139980			Zm00001eb128720
Zm00001eb164660	Zm00001d021491	Zm00001eb196240	Zm00001eb145270			Zm00001eb130260
Zm00001eb185290	Zm00001d035436	Zm00001eb209160	Zm00001eb147420			Zm00001eb136860
Zm00001eb195420	Zm00001d039747	Zm00001eb212510	Zm00001eb152840			Zm00001eb148820
Zm00001eb196070	Zm00001d041529	Zm00001eb218730	Zm00001eb183190			Zm00001eb150140
Zm00001eb207010	Zm00001d049371	Zm00001eb273840	Zm00001eb218410			Zm00001eb153520
Zm00001eb211050	Zm00001d050386	Zm00001eb277450	Zm00001eb225570			Zm00001eb156520
Zm00001eb213430	Zm00001eb021760	Zm00001eb278670	Zm00001eb233320			Zm00001eb160220
Zm00001eb215370	Zm00001eb032000	Zm00001eb300090	Zm00001eb238250			Zm00001eb184420
Zm00001eb219740	Zm00001eb038730	Zm00001eb322350	Zm00001eb245030			Zm00001eb193180
Zm00001eb224680	Zm00001eb048960	Zm00001eb373960	Zm00001eb245070			Zm00001eb199590
Zm00001eb228620	Zm00001eb049000	Zm00001eb404260	Zm00001eb254520			Zm00001eb200300
Zm00001eb246300	Zm00001eb073810	Zm00001eb433460	Zm00001eb269440			Zm00001eb207450
Zm00001eb249840	Zm00001eb107730		Zm00001eb284850			Zm00001eb221620
Zm00001eb252400	Zm00001eb111790		Zm00001eb294110			Zm00001eb222310
Zm00001eb253580	Zm00001eb125140		Zm00001eb320540			Zm00001eb224800
Zm00001eb267430	Zm00001eb143460		Zm00001eb324900			Zm00001eb226920
Zm00001eb273540	Zm00001eb162020		Zm00001eb329090			Zm00001eb268250
Zm00001eb273580	Zm00001eb168270		Zm00001eb336760			Zm00001eb273570
Zm00001eb283770	Zm00001eb183200		Zm00001eb341370			Zm00001eb274200
Zm00001eb296560	Zm00001eb186770		Zm00001eb348040			Zm00001eb288040
Zm00001eb297270	Zm00001eb208520		Zm00001eb355970			Zm00001eb295010
Zm00001eb313000	Zm00001eb226480		Zm00001eb357750			Zm00001eb297320
Zm00001eb324470	Zm00001eb251820		Zm00001eb375120			Zm00001eb300710
Zm00001eb333950	Zm00001eb310920		Zm00001eb403430			Zm00001eb327030
Zm00001eb334180	Zm00001eb316740					Zm00001eb329250
Zm00001eb334210	Zm00001eb318350					Zm00001eb329830
Zm00001eb358100	Zm00001eb340170					Zm00001eb345510
Zm00001eb373670	Zm00001eb343580					Zm00001eb350560
Zm00001eb397090	Zm00001eb364210					Zm00001eb368920
	Zm00001eb395640					Zm00001eb380840
	Zm00001eb419810					Zm00001eb392880
	Zm00001eb421400					Zm00001eb404660
	Zm00001eb424460					Zm00001eb416360
	Zm00001eb428100					Zm00001eb421340
						Zm00001eb421370
						Zm00001eb421870
						Zm00001eb423780
						Zm00001eb429450
						Zm00001eb430300
