# Supplementary material for: MicroRNA (miRNA) profiling of maize genotypes with differential response to Aspergillus flavus implies zma-miR156–squamosa promoter binding protein (SBP) and zma-miR398/zma-miR394–F -box combinations involved in resistance mechanisms
Source: Stress Biol. 2024 May 10;4(1):26. doi: 10.1007/s44154-024-00158-w (PMC11087424; doi:10.1007/s44154-024-00158-w)
Supplement: Supplementary file 28 — Additional file 28:Supplementary Table S18. Hub genes in different modules specific to three genotypes TZA102, MI82, and Va35 (S18.1) and information on their network partners and targets (S18.2). [file 44154_2024_158_MOESM28_ESM.xlsx]

## Sheet: HubGenes
Table S18.1. Hub genes in different modules specific to genotypes TZA102, MI82, and Va35.
TZAR102 only (70)	turquoise (103)	No. of interactions weight >0.2	yellow (34)	No. of interactions weight >0.2	brown (25)	No. of interactions weight >0.2	blue (82)	No. of interactions weight >0.2		MI82 only (75)	yellow (31)	No. of interactions weight >0.2	turquoise (88)	No. of interactions weight >0.2	green (21)	No. of interactions weight >0.2	brown (47)	No. of interactions weight >0.2	blue (58)	No. of interactions weight >0.2	red (4)	No. of interactions weight >0.2			Va35 only (53)	turquoise (152)	No. of interactions weight >0.2	blue (39)	No. of interactions weight >0.2
zma-miRf159c-3p-nb	Zm00001eb334210	102	Zm00001eb392880	29	zma-miRf156b-nb	19	zma-miR169i-5p	81		zma-miR167d-5p-nb	zma-miR167d-5p-nb	30	Zm00001eb186770	83	zma-miR168a-5p	19	zma-miR169c-5p	45	zma-miR394a-5p	57	Zm00001d003222	1			zma-miR156-nb	Zm00001eb222310	151	zma-miR169a-3p	38
zma-miR166l	Zm00001eb224800	102	Zm00001eb219740	29	zma-miR156i-3p	20	Zm00001eb313000	81		zma-miR8175-nb	zma-miR167e	26	Zm00001eb145270	87	zma-miR319a-3p	20	zma-miRf10258-nb	46	zma-miR390a-5p	52	Zm00001eb117830	1			zma-miR166b-nb	Zm00001d014091	151	Zm00001eb277450	35
zma-miR170a	Zm00001eb357750	101	Zm00001eb061060	32	zma-miR396c	24	Zm00001eb311590	81		zma-miR168b-3p	zma-miR319b	22	Zm00001eb327030	87	Zm00001eb403430	14	Zm00001d024047	37	Zm00001eb329090	57	Zm00001d042309	0			zma-miRf166i-nb	zma-miR169o-5p	151	Zm00001d003222	38
zma-miR166c-3p-nb	zma-miR393b-3p	102	zma-miRf10574-nb	18	zma-miRf156b-3p-nb	20	zma-miRf12181-nb	81		zma-miRf21-nb	zma-miR156a-nb	18	Zm00001eb099570	86	Zm00001d041529	14	Zm00001eb056910	42	Zm00001eb348040	53	zma-miR156b-3p	0			zma-miR16-nb	Zm00001eb017210	151	Zm00001eb329250	36
zma-miRf10574-nb	Zm00001eb145270	102	Zm00001eb258390	29	Zma-miRX32	20	Zm00001eb099570	81		zma-miR2018-nb	zma-miR156b-nb	28	zma-miR393b-3p	87	zma-miR159-nb	16	Zm00001eb039000	41	Zm00001eb316740	53					zma-miR169a-3p	Zm00001eb329830	151	Zm00001eb033220	34
zma-miRf156b-3p-nb	Zm00001eb135910	102	Zm00001eb017210	32	zma-miR156a-nb	19	Zm00001eb122860	81		zma-miR396b-3p	zma-miR396e-nb	27	Zm00001eb419810	78	zma-miR396b-3p	10	Zm00001d045501	46	Zm00001d004460	57					zma-miR169o-3p	Zm00001eb207450	151	Zm00001eb169410	36
zma-miRf10455-nb	Zm00001eb091300	102	zma-miR156l-3p	13	zma-miR444d.3-nb	24	Zma-miRX10	81		zma-miR444b.1-nb	zma-miR444b.1-nb	27	zma-miR171k-5p	87	Zm00001eb054730	7	Zm00001eb324900	46	Zm00001eb057260	50					zma-miR169o-5p	Zm00001eb421870	151	Zm00001d024047	33
zma-miR5568b-5p-nb	Zm00001d052906	102	Zm00001eb136060	28	zma-miR319b	24	zma-miR6300-nb	81		zma-miR396e-nb	zma-miR444d.3-nb	28	Zm00001eb041910	87	zma-miR396b-5p	20	Zm00001eb168270	46	Zm00001d048691	54					zma-miR171d-5p	Zm00001eb215560	151	Zm00001eb117830	32
zma-miR121-1-nb	Zm00001eb041910	102	Zm00001eb152840	31	zma-miR167e-5p	24	zma-miR319a-3p	81		zma-miR5568f-3p-nb	zma-miR5083-nb	26	Zm00001eb156520	87	zma-miR319m	20	Zm00001eb135910	43	Zm00001eb416360	57					zma-miR827-3p	Zm00001eb295010	151	Zm00001eb342550	38
zma-miR1432-5p	Zm00001eb429260	102	Zm00001eb221620	23	zma-miR156d-3p	24	Zm00001eb130260	81		zma-miR159-nb	zma-miR2910-nb	23	Zm00001eb134890	86	zma-miRf156b-nb	15	Zm00001eb027900	46	Zm00001eb048960	57					Zma-miRX04	Zm00001eb300710	150	Zm00001eb309370	38
zma-miR156i-3p	Zm00001eb324900	102	Zm00001d046226	24	zma-miR121-1-nb	17	Zm00001eb125520	80		zma-miR160a-5p	zma-miRf21-nb	19	Zm00001eb150140	87	Zm00001d035436	11	Zm00001eb081320	46	Zm00001eb329250	57					Zma-miRX12	Zm00001d014735	151	Zm00001d045911	37
zma-miR156l-3p	zma-miR169i-3p	102	Zm00001eb074460	31	zma-miR159a-3p	24	Zm00001eb054700	81		zma-miR156b-nb	zma-miR2018-nb	25	zma-miRf169i-3p-nb	87	Zma-miRX07	7	Zma-miRX11	46	Zm00001eb094840	51					Zma-miRX13	Zm00001eb248610	151	Zm00001eb373960	38
zma-miR393c-3p	zma-miR169h	102	Zm00001d048691	28	zma-miR166c-3p-nb	16	zma-miR1432-5p	73		zma-miR169c-5p	Zm00001eb038730	27	zma-miR166b-5p	87	Zm00001eb340170	10	Zm00001eb300710	41	Zm00001eb085030	57					Zma-miRX34	Zm00001eb184420	151	Zm00001d016651	34
zma-miR398a-3p	Zm00001eb350560	102	Zm00001eb030420	16	zma-miR156d-5p	24	zma-miR159c-5p	73		zma-miR394a-5p	Zm00001eb226480	27	Zm00001eb423780	87	Zma-miRX08	15	Zm00001eb380840	42	Zm00001eb095190	54					Zma-miRX40	Zm00001d010282	151	Zm00001eb148270	36
zma-miR399g-3p	zma-miR166b-5p	102	Zm00001eb150140	33	Zma-miRX28	19	zma-miR399g-3p	73		zma-miR396e-5p	Zm00001eb310920	21	Zm00001eb350560	87	zma-miR156d-3p	10	Zm00001eb136860	46	Zm00001eb128720	57						Zm00001eb421370	151	Zm00001d028796	38
zma-miR529-5p	Zm00001eb059850	102	Zm00001d050300	29	zma-miRf10455-nb	22	zma-miR5568b-5p-nb	81		zma-miRf166b-nb	zma-miR156d-5p	27	Zma-miRX09	86	zma-miR396c	18	zma-miRf12181-nb	46	Zm00001eb355970	57						zma-miR3630-3p-nb	151	Zm00001eb322350	37
Zma-miRX01	Zma-miRX09	102	Zm00001eb429450	32	zma-miR393c-3p	21	zma-miRf159c-3p-nb	73		zma-miR171e-nb	zma-miR156k-3p	25	zma-miRf167h-3p-nb	87	zma-miR396e-5p	20	Zm00001eb245030	46	Zm00001eb042640	56						Zm00001d045501	151	zma-miR171k-5p	38
Zma-miRX28	Zm00001eb183190	102	Zm00001eb274200	23	zma-miR166a-3p	23	Zma-miRX01	80		zma-miR5054-nb	zma-miR159a-3p	29	Zm00001d052906	87	Zm00001eb139980	7	Zm00001eb357750	40	Zma-miRX22	48						Zm00001d004460	151	Zm00001eb039000	37
Zma-miRX32	Zm00001eb054730	99	Zm00001eb215370	30	zma-miR166l-3p	17	Zm00001eb027900	77		zma-miR171l	zma-miR160a-5p	27	zma-miR149-nb	87	zma-miR2915-nb	13	zma-miR166c-5p	46	Zm00001d011994	54						Zm00001eb273570	151	Zm00001eb175150	38
	Zma-miRX33	102	Zm00001eb348040	29	zma-miR170a	20	Zm00001eb423780	73		zma-miR2915-nb	zma-miR166a-3p	26	zma-miR169h	87	zma-miR159c-3p	20	Zm00001eb111790	46	Zm00001eb364210	53						Zm00001eb345510	151	Zm00001eb224800	38
	Zm00001eb081320	102	Zm00001eb268250	33	zma-miR528a-5p	9	Zm00001d011336	65		zma-miR156k-3p	zma-miR166k-3p	19	zma-miR166a-5p	87	zma-miR171l	12	Zm00001eb143460	46	Zm00001eb395640	56						Zm00001eb368920	151	Zm00001eb054700	38
	Zm00001eb023010	102	Zm00001eb297270	23	zma-miR167e	10	Zm00001eb095190	64		zma-miR2910-nb	zma-miR166l-3p	29	zma-miR169i-3p	87			Zma-miRX10	46	Zm00001eb095920	56						Zm00001eb097290	150	zma-miR6300-nb	37
	Zm00001eb373670	88	Zm00001eb244380	33	zma-miR167a-5p	19	Zm00001eb228620	65		zma-miR6173-nb	zma-miR167a-5p	28	Zma-miRX03	87			Zm00001eb130260	46	Zm00001eb375120	54						Zm00001eb083210	151	zma-miRf12181-nb	38
	Zm00001eb296580	102	Zm00001eb136350	25	zma-miR166l	14	Zm00001eb245030	66		zma-miRf169i-3p-nb	zma-miR167e-5p	29	Zma-miRX20	87			Zma-miRX27	46	zma-miR5054-nb	44						Zm00001eb178540	151	zma-miRf166i-nb	38
	Zma-miRX20	102	Zm00001d009848	30	zma-miR166k-3p	13	Zm00001eb358100	64		zma-miR845d-nb	zma-miR168b-3p	28	Zm00001eb183190	87			zma-miRf166b-nb	38	Zm00001eb233320	56						Zm00001eb200300	151	Zm00001d030540	38
	Zma-miRX03	102	Zm00001eb416360	24			Zm00001d020479	71		zma-miR396b-5p	zma-miR399c-5p	27	Zm00001eb268250	87			Zm00001d021491	39	Zm00001eb032000	54						Zm00001eb064860	151	zma-miR159c-3p	38
	Zma-miRX25	102	Zm00001eb100100	32			Zm00001eb184420	76		zma-miR156b-3p	zma-miR408a	29	Zm00001eb309370	87			zma-miR536-nb	43	Zm00001eb200300	57						Zm00001eb040560	151	Zma-miRX40	38
	zma-miR390a-5p	102	Zm00001eb195420	19			Zm00001eb031700	67		zma-miR168a-5p	zma-miR444a	19	Zm00001d046226	87			Zm00001eb103820	43	Zm00001eb327860	55						Zm00001eb148820	151	zma-miR319m	38
	Zm00001eb211050	102	Zm00001eb375120	28			Zm00001eb273580	65		zma-miR5083-nb	zma-miR528a-5p	12	Zma-miRX25	87			zma-miR169i-5p	46	Zm00001eb218410	57						Zm00001eb199590	151	zma-miR319a-3p	38
	Zm00001eb031670	102	Zm00001eb143020	27			Zm00001eb295010	66		zma-miRf10719-nb	Zma-miRX19	9	Zma-miRX33	87			zma-miR159b-3p-nb	46	Zm00001eb183200	55						Zm00001eb421340	151	zma-miR169i-5p	38
	Zma-miRX11	100	Zm00001d023544	17			Zm00001d044463	62		zma-miRf10258-nb	Zma-miRX39	23	Zm00001eb050660	87			Zm00001eb224800	46	Zm00001d049371	56						Zm00001d048691	151	Zma-miRX22	38
	Zm00001eb134290	102	Zm00001d042309	25			Zm00001d002835	65		zma-miR398b-5p			Zm00001eb023010	87			Zm00001eb421870	44	Zm00001eb083210	57						Zm00001d001859	151	zma-miR169i-3p	38
	Zm00001d045948	87	Zm00001eb056050	5			Zm00001eb091540	63		zma-miR399c-5p			Zm00001eb245070	87			Zm00001d044353	38	Zm00001eb160220	57						zma-miR827-3p	151	Zma-miRX34	38
	Zm00001eb225570	102	Zm00001eb164660	28			Zm00001eb421340	65		zma-miR408a			Zm00001d021075	87			Zm00001eb318350	46	Zm00001eb343580	57						Zm00001eb380840	151	Zma-miRX13	38
	zma-miR166a-5p	102					Zm00001eb269440	66		zma-miR444a			Zm00001eb152840	85			Zm00001eb295010	46	Zm00001d039747	57						Zm00001eb288040	151	zma-miR171d-5p	38
	Zm00001eb152710	102					Zm00001eb254520	72		Zma-miRX07			Zm00001eb221620	87			zma-miR171e-nb	46	Zm00001eb398120	57						Zm00001eb226920	151	zma-miR156-nb	38
	Zm00001eb193180	102					Zm00001d032454	73		Zma-miRX08			Zm00001eb225570	87			zma-miR6173-nb	46	Zm00001eb284850	57						Zm00001eb153520	151	Zma-miRX10	38
	Zm00001eb247720	101					Zm00001eb379410	77		Zma-miRX19			Zm00001eb392880	87			zma-miR5568f-3p-nb	46	Zm00001eb207450	57						Zm00001eb012950	151	Zma-miRX04	38
	Zm00001eb082060	100					Zm00001d030609	69		Zma-miRX27			Zm00001eb421400	77			Zm00001eb421340	46	Zm00001eb368920	57						Zm00001d006681	151	Zma-miRX12	38
	Zm00001eb122190	96					Zm00001eb028310	69		Zma-miRX39			Zm00001eb342550	87			Zm00001eb341370	46	Zm00001eb021760	57						Zm00001eb416360	151
	Zm00001eb249840	101					Zm00001eb224680	74					Zm00001eb134290	87			Zm00001eb320540	46	Zm00001eb125140	57						Zm00001eb217440	151
	Zm00001eb273540	101					Zm00001eb380840	80					Zm00001eb273570	72			Zm00001eb107730	40	Zm00001eb424460	57						Zm00001eb085030	151
	zma-miRf167h-3p-nb	89					Zm00001eb139980	68					Zm00001eb122190	83			Zm00001eb051800	46	Zm00001eb031700	55						Zm00001eb034050	151
	Zm00001eb215560	101					Zm00001eb336760	80					Zm00001eb049000	83			Zm00001d001859	46	Zm00001eb354200	57						zma-miR169o-3p	151
	zma-miR529-3p	93					Zm00001d044353	73					Zm00001eb430300	79			Zm00001eb130470	46	Zm00001eb251820	57						Zm00001d050300	151
	Zm00001eb430300	95					Zm00001eb297320	81					Zm00001eb274200	80			Zm00001eb057490	46	Zm00001d043067	57						Zm00001eb297320	151
	zma-miR529-5p	92					zma-miR398a-3p	76					Zm00001d039051	80			Zm00001eb017310	46	Zm00001d044463	57						Zm00001eb136860	151
	Zm00001eb134890	102					Zm00001eb130470	73					Zm00001d012205	87					Zm00001d050386	57						Zm00001eb327860	151
	Zm00001eb329090	100					Zm00001eb207450	80					Zm00001eb061060	87					Zm00001eb293110	57						Zm00001d035267	151
	Zm00001eb196070	95					Zm00001eb284850	73					Zm00001eb030420	78					Zm00001eb097290	57						Zm00001d031973	151
	zma-miR171k-5p	99					Zm00001eb421870	81					Zm00001eb429450	85					Zm00001eb169410	57						Zm00001eb043950	151
	Zm00001eb213430	100					Zm00001eb403430	77					Zm00001d035267	80					zma-miRf10719-nb	57						Zm00001eb049890	151
	Zm00001eb238250	98					Zm00001eb045640	81					Zm00001eb193180	78					Zm00001eb238250	57						Zm00001eb100100	151
	Zm00001eb296560	100					Zm00001eb057490	81					Zm00001eb034050	86					Zm00001eb208520	57						Zm00001eb404660	151
	Zm00001eb390190	101					Zm00001eb017310	81					Zm00001eb000690	77					Zm00001eb184420	57						Zm00001eb179330	151
	Zm00001eb117830	98					Zm00001eb294110	81					zma-miR159c-5p	79					Zm00001eb428100	57						Zm00001eb020260	151
	Zm00001eb327030	100					Zm00001eb397090	81					Zm00001eb100100	85					Zm00001eb073810	57						Zm00001eb142770	151
	Zm00001eb148910	100					Zm00001eb128720	81					zma-miR8175-nb	87					Zm00001eb162020	57						Zm00001d025048	151
	Zm00001eb011280	98					Zm00001eb143480	81					Zm00001eb066640	68												Zm00001d012205	151
	Zm00001d028486	96					Zm00001eb160220	81					Zm00001eb329830	87												Zm00001eb244380	151
	Zm00001eb283770	96					Zm00001eb246300	81					Zm00001eb147420	87												Zm00001d029560	151
	Zm00001eb185290	90					Zm00001d015747	81					zma-miR845d-nb	85												Zm00001eb398120	151
	Zm00001eb156520	90					Zm00001eb101780	81					Zm00001d031973	87												Zm00001d039051	151
	Zm00001eb153520	83					Zm00001eb085030	81					Zm00001eb012950	71												Zm00001eb044060	150
	Zm00001d025048	94					Zm00001d022267	81					Zm00001eb049890	86												Zm00001eb143020	149
	Zm00001eb042640	100					Zm00001eb324470	81					Zm00001eb288040	84												Zm00001d042309	149
	Zm00001d014091	91					Zm00001eb320540	81					Zm00001eb064860	87												Zm00001eb296580	151
	Zm00001eb222310	91					Zm00001eb095920	81					Zm00001eb254520	74												Zm00001eb082060	151
	Zm00001eb083210	101					Zm00001eb267430	81					zma-miR398b-5p	84												Zm00001eb057260	150
	Zm00001eb217440	91					Zm00001eb329250	81					Zm00001eb153520	87												Zm00001d028486	151
	Zm00001eb148820	99					Zm00001d031973	81					Zm00001d022267	87												Zm00001eb011280	151
	Zm00001eb245070	102					Zm00001eb207010	81					Zm00001d014735	87												Zm00001eb293110	150
	zma-miR3630-3p-nb	90					Zm00001eb252400	81					Zm00001eb297320	87												Zm00001eb045630	151
	Zm00001eb147420	81					Zm00001eb136860	81					Zm00001d050300	87												Zm00001eb354200	151
	Zm00001eb049890	101					Zm00001eb200300	81					Zm00001eb294110	79												Zm00001eb066140	151
	Zm00001eb253580	100					Zm00001d010282	81					Zm00001eb269440	87												Zm00001eb311590	151
	Zm00001eb404660	102					Zm00001eb368920	81					Zm00001eb199590	87												Zm00001d046226	151
	Zm00001d045501	99					Zm00001eb355970	81					Zm00001eb404660	84												Zm00001eb066640	151
	Zm00001eb421370	102					Zm00001d003222	81					Zm00001eb421370	79												Zm00001eb136130	151
	Zm00001eb043950	102					Zm00001eb028710	81					Zm00001eb222310	87												Zm00001d043067	151
	Zm00001d006681	102					Zm00001d043067	81					Zm00001d014091	87												Zm00001d007401	151
	Zm00001eb300710	74					Zm00001eb051800	81					Zm00001eb336760	83												Zm00001eb300090	151
	Zm00001d012205	102											Zm00001d010282	86												Zm00001eb013520	151
	Zm00001d004460	102											Zm00001eb020260	87												Zm00001eb193180	151
	Zm00001eb199590	102											Zm00001eb226920	87												Zm00001eb143110	151
	Zm00001eb218410	100											Zm00001d006681	87												Zm00001eb128720	151
	Zm00001d014735	97											Zm00001eb148820	86												Zm00001eb150140	151
	Zm00001eb020260	102											Zm00001eb345510	86												Zm00001eb392880	151
	Zm00001d029560	102																								Zm00001eb103820	151
	Zm00001eb333950	66																								Zm00001eb423780	151
	Zm00001eb233320	101																								Zm00001eb059920	151
	Zm00001eb064860	102																								Zm00001eb122190	151
	Zm00001eb226920	102																								Zm00001eb061060	151
	Zm00001eb273570	102																								Zm00001eb247720	151
	Zm00001eb341370	102																								Zm00001eb327030	151
	Zm00001eb329830	102																								Zm00001eb350560	151
	Zm00001eb288040	102																								Zm00001eb258390	151
	Zm00001eb178540	102																								Zm00001eb136060	151
	Zm00001d001859	102																								Zm00001eb156520	151
	Zm00001eb248610	102																								Zm00001eb059850	151
	Zm00001eb142770	102																								Zm00001eb056910	151
	Zm00001eb345510	102																								Zm00001d019370	151
	Zm00001eb334180	102																								Zm00001eb050660	151
																										Zm00001eb274200	151
																										Zm00001eb429450	151
																										Zm00001eb273840	151
																										Zm00001eb047810	151
																										Zm00001d013699	151
																										Zm00001eb218730	151
																										Zm00001eb209160	151
																										Zm00001eb379410	151
																										Zm00001eb278670	151
																										Zm00001d021648	151
																										Zm00001d049208	151
																										Zm00001eb023010	151
																										Zm00001eb430300	151
																										Zm00001eb212510	151
																										Zm00001eb003830	151
																										Zm00001eb000690	151
																										zma-miR536-nb	151
																										zma-miR166a-5p	151
																										Zm00001eb095190	151
																										zma-miR149-nb	151
																										Zm00001d029924	151
																										Zm00001eb390190	151
																										zma-miR166c-5p	151
																										zma-miR166b-5p	151
																										Zm00001eb221620	151
																										Zma-miRX25	151
																										Zm00001d052906	151
																										Zm00001d045680	151
																										Zma-miRX33	151
																										zma-miR529-3p	151
																										Zm00001eb433460	149
																										Zma-miRX09	151
																										zma-miR166b-nb	151
																										Zm00001eb055030	151
																										Zm00001eb074460	151
																										Zm00001d021075	151
																										Zm00001eb130260	151
																										Zm00001eb404260	151
																										zma-miR16-nb	151
																										Zm00001eb196240	151
																										zma-miR159b-3p-nb	151
																										Zm00001eb268250	151
																										Zm00001eb429260	151
																										Zm00001eb102720	151
																										Zm00001d045948	148
																										Zm00001eb160220	151
																										Zm00001eb094840	151
																										Zm00001eb041910	151
																										zma-miR169h	151

## Sheet: HubGenes_Info
Table S18.2. Hub genes and their interacting partners and targets in different modules specific to lines TZA102, MI82, and Va35.
Genotype	Hub miRNAs	kME value(0.8)	kWithin	GS (0.2)	Module	Interacting Partners in WGCNA	Annotation	All interactions/target of miRNA/gene from Degradome/PSRNAtargets	Annotation	Interacting WGCNA & target Degr/psRNA	Log2FC up/down (miRNA)	Condition	Log2FC Target genes	Condition
TZAR102	zma-miR529-5p	0.821015	23.7928	0.475804	Turquoise	Zm00001d001859|Zm00001d004460|Zm00001d006681|Zm00001d011994|Zm00001d012205|Zm00001d014735|Zm00001d028486|Zm00001d029560|Zm00001d045501|Zm00001d045948|Zm00001d052906|Zm00001eb011280|Zm00001eb020260|Zm00001eb023010|Zm00001eb031670|Zm00001eb041910|Zm00001eb042640|Zm00001eb043950|Zm00001eb049890|Zm00001eb054730|Zm00001eb059850|Zm00001eb064860|Zm00001eb081320|Zm00001eb082060|Zm00001eb083210|Zm00001eb0…	Vacuolar protein sorting-associated protein 41-like protein|cePP protein|uncharacterized LOC100383434|F-box only protein 6|uncharacterized LOC100275452|zinc knuckle (CCHC-type) family protein|chemocyanin|RING zinc finger protein-like|uncharacterized LOC100381920|NA|probable L-type lectin-domain containing receptor kinase S.5|NA|dgk4;diacylglycerol kinase4|gras33;GRAS-transcription factor 33|hb119…	Zm00001eb199880|Zm00001eb035030|Zm00001eb101920|Zm00001eb316740|Zm00001eb102440|Zm00001eb175150|Zm00001eb175190	ub3: unbranched3 | ub2: unbranched2 | sbp23: SBP-transcription factor 23 | tsh4: tassel sheath4 | sbp5: SBP-transcription factor 5 | tga1: teosinte glume architecture1 | not1: neighbor of tga1		1.95450618;2.195035323;2.222324845;2.268901524;2.312398613;2.394474445;3.141070763;3.780309425;4.662083142;4.846222961;4.859811426;5.830792543	T3-7DPI_Vs_V3-7DPI;T7DPI_Vs_V7DPI;AllM_Vs_AllV;M7DPI_Vs_V7DPI;Mtreated_Vs_Vtreated;M3_7DPI_Vs_V3_7DPI;V7DPI_Vs_V8HMI;Treatment_Vs_Control;M3DPI_Vs_M8HMI;Mtreated_Vs_Mcontrol;T7DPI_Vs_T8HMI;M7DPI_Vs_M8HMI	Na|Na|Na|Na|Na|Na|Na	Na|Na|Na|Na|Na|Na|Na
TZAR102	zma-miRf10455-nb	0.87868	11.5887	0.462977	Brown	zma-miR166a-3p|bdi-miR319b-3p|zma-miR159a-3p|zma-miR156d-5p|zma-miR167a-5p|zma-miR396b-5p|zma-miR167e-5p|zma-miR396c|zma-miR319m|zma-miR166l-3p|aof-miR171c|osa-miR444d.3|aof-miR166a|zma-miR156d-3p|zma-miR156h-3p|zma-miR166k-3p|zma-miR394a-5p|fve-miR156b|zma-miR156i-3p|zma-miR393c-3p|bna-miR156a|osa-miR156b-3p|sit-miR121-1-npr|ata-miR166c-3p|Zma-miRX08|Zma-miRX26|Zma-miRX28|Zma-miRX32|Zma-miRX35	NA|NA|NA|NA|NA|NA|NA|NA|NA|NA|NA|NA|NA|NA|NA|NA|NA|NA|NA|NA|NA|NA|NA|NA|NA|NA|NA|NA|NA	Zm00001d002153;Zm00001eb001910;Zm00001d039578;	: heterogeneous nuclear ribonucleoprotein U-like protein 1 | csu680a: | : histidyl-tRNA synthetase		1.00949208;1.014377198;1.027569949	T7DPI_Vs_V7DPI;T7DPI_Vs_M7DPI;Ttreated_Vs_Vtreated	Na|Na|Na	Na|Na|Na
TZAR102	zma-miR5568b-5p-nb	-0.886496	31.9656	0.427826	Blue	Zm00001d002835|Zm00001d003222|Zm00001d010282|Zm00001d011336|Zm00001d013318|Zm00001d015747|Zm00001d020479|Zm00001d022267|Zm00001d024036|Zm00001d024047|Zm00001d024894|Zm00001d030609|Zm00001d031973|Zm00001d032454|Zm00001d043067|Zm00001d044353|Zm00001d044463|Zm00001d049371|Zm00001d053658|Zm00001eb017310|Zm00001eb027900|Zm00001eb028310|Zm00001eb028710|Zm00001eb031700|Zm00001eb039000|Zm00001eb045640|Zm…	probable LRR receptor-like serine/threonine-protein kinase At1g63430|uncharacterized LOC100501339|nucleic acid binding protein|UBP1-associated protein 2C|E3 ubiquitin-protein ligase HOS1|uncharacterized LOC100192937|eukaryotic translation initiation factor 3 subunit E|chromatin remodeling factor18|uncharacterized LOC100275449|putative leucine-rich repat protein kinase family protein|protein disul…	Zm00001eb086880;Zm00001d006410;Zm00001d012735;Zm00001d025100;Zm00001d032734;Zm00001eb286040;	pco101158b: eukaryotic peptide chain release factor GTP-binding subunit ERF3A | : COP9 signalosome complex subunit 7 | : heat- and acid-stable phosphoprotein | : eukaryotic peptide chain release factor GTP-binding subunit ERF3A | : uncharacterized LOC100384077 | fha15: FHA-transcription factor 15		1.239652484;1.870089169	M7DPI_Vs_M8HMI;T7DPI_Vs_T8HMI	1.439747253;1.65135419;2.272987678;2.902287436|Na|Na|Na|Na|-1.326131927;1.308448242	Va35_7d_infected_Vs_Va35_7d_uninfected;Va35_7d_infected_Vs_Va35_8h_infected;MI82_8h_infected_Vs_MI82_8h_uninfected;Va35_3d_infected_Vs_Va35_3d_uninfected|Na|Na|Na|Na|Va35_7d_infected_Vs_Va35_7d_uninfected;MI82_7d_infected_Vs_MI82_8h_infected
TZAR102	Zma-miRX01	-0.862619	29.1626	0.508326	Blue	Zm00001d002835|Zm00001d003222|Zm00001d010282|Zm00001d011336|Zm00001d013318|Zm00001d015747|Zm00001d020479|Zm00001d022267|Zm00001d024036|Zm00001d024047|Zm00001d024894|Zm00001d028796|Zm00001d030609|Zm00001d031973|Zm00001d032454|Zm00001d043067|Zm00001d044353|Zm00001d049371|Zm00001d053658|Zm00001eb017310|Zm00001eb027900|Zm00001eb028310|Zm00001eb028710|Zm00001eb031700|Zm00001eb039000|Zm00001eb045640|Zm…	probable LRR receptor-like serine/threonine-protein kinase At1g63430|uncharacterized LOC100501339|nucleic acid binding protein|UBP1-associated protein 2C|E3 ubiquitin-protein ligase HOS1|uncharacterized LOC100192937|eukaryotic translation initiation factor 3 subunit E|chromatin remodeling factor18|uncharacterized LOC100275449|putative leucine-rich repat protein kinase family protein|protein disul…	Zm00001eb071720;Zm00001d033776;Zm00001eb203960	TIDP3424: | : vam6/Vps39-like protein | cl2814_1a:		1.090263474;1.405736088	T3DPI_Vs_T8HMI;T7DPI_Vs_T8HMI	1.562311075|Na|-3.01151108;-2.674216262;1.132366215	MI82_8h_infected_Vs_MI82_8h_uninfected|Na|TZAR102_7d_infected_Vs_TZAR102_7d_uninfected;TZAR102_7d_infected_Vs_TZAR102_8h_infected;MI82_8h_infected_Vs_MI82_8h_uninfected
TZAR102	zma-miR398a-3p	0.883945	33.2688	0.238823	Blue	Zm00001d002835|Zm00001d003222|Zm00001d010282|Zm00001d013318|Zm00001d015747|Zm00001d020479|Zm00001d022267|Zm00001d024894|Zm00001d028045|Zm00001d028796|Zm00001d030609|Zm00001d031973|Zm00001d032454|Zm00001d043067|Zm00001d044353|Zm00001d044463|Zm00001eb017310|Zm00001eb027900|Zm00001eb028310|Zm00001eb028710|Zm00001eb031700|Zm00001eb039000|Zm00001eb045640|Zm00001eb051800|Zm00001eb054700|Zm00001eb057490…	probable LRR receptor-like serine/threonine-protein kinase At1g63430|uncharacterized LOC100501339|nucleic acid binding protein|E3 ubiquitin-protein ligase HOS1|uncharacterized LOC100192937|eukaryotic translation initiation factor 3 subunit E|chromatin remodeling factor18|protein disulfide isomerase-like 2-1|Mannose-1-phosphate guanylyltransferase 1|uncharacterized LOC100384795|uncharacterized LOC…	Zm00001eb143460|Zm00001eb345080|Zm00001eb398120|Zm00001eb329830	pco084514: | cox11: cytochrome c oxidase11 | AY110141: | : F-box protein SKIP5	Zm00001eb329830	-1.922550786;-2.055830323;-2.838255791	T7DPI_Vs_M7DPI;T7DPI_Vs_V7DPI;T7DPI_Vs_T8HMI	1.496667785;1.665086803|-1.093986609;1.165628987;1.203880048;1.412682948|1.292132925;1.396008568|-1.744816869;-1.221818993	Va35_7d_infected_Vs_Va35_8h_infected;MI82_7d_infected_Vs_MI82_8h_infected|MI82_8h_infected_Vs_MI82_8h_uninfected;Va35_8h_infected_Vs_Va35_8h_uninfected;TZAR102_7d_infected_Vs_TZAR102_7d_uninfected;TZAR102_7d_infected_Vs_TZAR102_8h_infected|TZAR102_7d_infected_Vs_TZAR102_7d_uninfected;TZAR102_7d_infected_Vs_TZAR102_8h_infected|TZAR102_7d_infected_Vs_TZAR102_8h_infected;MI82_7d_infected_Vs_MI82_8h_…
MI82	zma-miR167d-5p-nb	0.907273	13.0156	0.640005	Yellow	Zm00001eb038730|Zm00001eb048930|Zm00001eb226480|Zm00001eb310920|peu-miR2910|zma-miR166a-3p|bdi-miR319b-3p|zma-miR159a-3p|tae-miR2018|zma-miR156d-5p|zma-miR167a-5p|osa-miR5083|zma-miR167e-5p|sit-miR21-1-npr|zma-miR166l-3p|osa-miR444d.3|osa-miR444b.1|zma-miR528a-5p|zma-miR156h-3p|osa-miRf11843-akr|zma-miR444a|zma-miR166k-3p|aof-miR167b|sit-miR60-npr|zma-miR160a-5p|bna-miR156a|zma-miR168b-3p|zma-miR…	pht7;phosphate transporter protein7|hak27;potassium high-affinity transporter27|NA|NA|NA|NA|NA|NA|NA|NA|NA|NA|NA|NA|NA|NA|NA|NA|NA|NA|NA|NA|NA|NA|NA|NA|NA|NA|NA|NA|NA|NA|NA|NA|NA|NA	Zm00001eb047810;	pco135548: Alpha-ketoglutarate-dependent dioxygenase alkB 6 (oxidoreductase)		-1.106522557;1.066981435	T7DPI_Vs_T8HMI;AllT_Vs_AllM	-1.169611249;1.357681294;1.988263984	TZAR102_8h_infected_Vs_TZAR102_8h_uninfected;Va35_3d_infected_Vs_Va35_3d_uninfected;TZAR102_3d_infected_Vs_TZAR102_3d_uninfected
MI82	zma-miR156b-nb	0.920869	13.5025	0.530917	Yellow	Zm00001eb038730|Zm00001eb226480|Zm00001eb310920|peu-miR2910|zma-miR166a-3p|bdi-miR319b-3p|aly-miR167d-5p|zma-miR159a-3p|tae-miR2018|zma-miR156d-5p|zma-miR167a-5p|osa-miR5083|zma-miR167e-5p|sit-miR21-1-npr|zma-miR166l-3p|osa-miR444d.3|osa-miR444b.1|zma-miR156h-3p|osa-miRf11843-akr|zma-miR444a|zma-miR166k-3p|aof-miR167b|sit-miR60-npr|zma-miR160a-5p|bna-miR156a|zma-miR168b-3p|zma-miR156a-3p|ata-miR1…	pht7;phosphate transporter protein7|NA|NA|NA|NA|NA|NA|NA|NA|NA|NA|NA|NA|NA|NA|NA|NA|NA|NA|NA|NA|NA|NA|NA|NA|NA|NA|NA|NA|NA|NA|NA|NA	Zm00001eb101920;Zm00001eb102440;Zm00001eb105640;Zm00001eb364360;Zm00001eb227180;Zm00001eb232050;Zm00001eb233320;Zm00001eb316740;Zm00001eb317760;Zm00001eb322280;Zm00001eb429720;Zm00001eb035030;Zm00001eb143110;Zm00001eb169410;Zm00001eb175150;Zm00001eb175190;Zm00001eb199880;Zm00001eb207010;Zm00001eb208150;	sbp23: SBP-transcription factor 23 | sbp5: SBP-transcription factor 5 | sbp13: SBP-transcription factor 13 | sbp18: SBP-transcription factor 18 | sbp25: SBP-transcription factor 25 | sbp27: SBP-transcription factor 27 | sbp12: SBP-transcription factor 12 | tsh4: tassel sheath4 | IDP8185: | sbp29: SBP-transcription factor 29 | sbp21: SBP-transcription factor 21 | ub2: unbranched2 | sbp22: SBP-tran…				Na|Na|Na|1.206633558;1.872397313|Na|Na|1.18035041;1.484990414|Na|Na|Na|Na|Na|Na|1.634617824;2.142860416;2.152595437|Na|Na|Na|Na|1.008117862;1.317813319	Na|Na|Na|MI82_3d_infected_Vs_MI82_3d_uninfected;MI82_8h_infected_Vs_MI82_8h_uninfected|Na|Na|TZAR102_8h_infected_Vs_TZAR102_8h_uninfected;MI82_8h_infected_Vs_MI82_8h_uninfected|Na|Na|Na|Na|Na|Na|MI82_7d_infected_Vs_MI82_7d_uninfected;TZAR102_7d_infected_Vs_TZAR102_7d_uninfected;TZAR102_7d_infected_Vs_TZAR102_8h_infected|Na|Na|Na|Na|Va35_8h_infected_Vs_Va35_8h_uninfected;Va35_7d_infected_Vs_Va35_8…
MI82	zma-miR408a	0.975222	15.1876	0.643715	Yellow	Zm00001eb038730|Zm00001eb226480|Zm00001eb310920|peu-miR2910|zma-miR166a-3p|bdi-miR319b-3p|aly-miR167d-5p|zma-miR159a-3p|tae-miR2018|zma-miR156d-5p|zma-miR167a-5p|osa-miR5083|zma-miR167e-5p|sit-miR21-1-npr|zma-miR166l-3p|osa-miR444d.3|osa-miR444b.1|zma-miR528a-5p|zma-miR156h-3p|osa-miRf11843-akr|zma-miR444a|zma-miR166k-3p|aof-miR167b|sit-miR60-npr|zma-miR160a-5p|bna-miR156a|zma-miR168b-3p|zma-miR1…	pht7;phosphate transporter protein7|NA|NA|NA|NA|NA|NA|NA|NA|NA|NA|NA|NA|NA|NA|NA|NA|NA|NA|NA|NA|NA|NA|NA|NA|NA|NA|NA|NA|NA|NA|NA|NA|NA	Zm00001d045680|Zm00001eb179330	: basic blue protein | THO complex subunit 4C		-1.999998138;-2.009459136;-2.221915639;-2.374595399;-2.501978541;-2.514968098;-2.773772787	Ttreated_Vs_Vtreated;T3-7DPI_Vs_V3-7DPI;AllT_Vs_AllV;T7DPI_Vs_M7DPI;T3-7DPI_Vs_M3-7DPI;Ttreated_Vs_Mtreated;AllT_Vs_AllM	Na|Na	Na|Na
MI82	zma-miRf169i-3p-nb	0.933361	49.4925	0.586058	Turquoise	Zm00001d006681|Zm00001d009848|Zm00001d010282|Zm00001d012205|Zm00001d014091|Zm00001d014735|Zm00001d016533|Zm00001d019370|Zm00001d021075|Zm00001d022267|Zm00001d024036|Zm00001d030609|Zm00001d031973|Zm00001d035267|Zm00001d039051|Zm00001d045948|Zm00001d046226|Zm00001d049313|Zm00001d050300|Zm00001d051652|Zm00001d052906|Zm00001d053658|Zm00001eb000690|Zm00001eb012950|Zm00001eb013850|Zm00001eb017210|Zm000…	uncharacterized LOC100383434|60S ribosomal protein L18-3|nucleic acid binding protein|uncharacterized LOC100275452|uncharacterized LOC100284935|zinc knuckle (CCHC-type) family protein|electron transfer flavoprotein subunit alpha, mitochondrial|probable BOI-related E3 ubiquitin-protein ligase 3|NA|chromatin remodeling factor18|uncharacterized LOC100275449|uncharacterized LOC100383477|phosphatidyli…	Zm00001eb257760	pco101682(581): Formin-like protein 18		1.402618049;1.570387553;1.576570905;1.601662058;1.662114557;1.791022252;1.996417886;2.053881621;2.171283551;2.630445772;3.261349753;3.317338601;3.412533912;3.428339244;4.185738854	T3DPI_Vs_T8HMI;Ttreated_Vs_Vtreated;AllT_Vs_AllV;T7DPI_Vs_V7DPI;T3-7DPI_Vs_V3-7DPI;M7DPI_Vs_V7DPI;AllM_Vs_AllV;Mtreated_Vs_Vtreated;M3_7DPI_Vs_V3_7DPI;Treatment_Vs_Control;T7DPI_Vs_T8HMI;Mtreated_Vs_Mcontrol;V7DPI_Vs_V8HMI;M3DPI_Vs_M8HMI;M7DPI_Vs_M8HMI	3.112394021;3.426069292;4.203568265	MI82_7d_infected_Vs_MI82_8h_infected;TZAR102_7d_infected_Vs_TZAR102_8h_infected;Va35_7d_infected_Vs_Va35_8h_infected
MI82	zma-miR8175-nb	-0.924086	38.8878	0.600485	Turquoise	Zm00001d006681|Zm00001d010282|Zm00001d012205|Zm00001d014091|Zm00001d014735|Zm00001d016533|Zm00001d019370|Zm00001d021075|Zm00001d022267|Zm00001d024036|Zm00001d030609|Zm00001d031973|Zm00001d035267|Zm00001d039051|Zm00001d045948|Zm00001d046226|Zm00001d050300|Zm00001d052906|Zm00001d053658|Zm00001eb000690|Zm00001eb012950|Zm00001eb013520|Zm00001eb013850|Zm00001eb020260|Zm00001eb023010|Zm00001eb028310|Zm…	uncharacterized LOC100383434|nucleic acid binding protein|uncharacterized LOC100275452|uncharacterized LOC100284935|zinc knuckle (CCHC-type) family protein|electron transfer flavoprotein subunit alpha, mitochondrial|probable BOI-related E3 ubiquitin-protein ligase 3|NA|chromatin remodeling factor18|uncharacterized LOC100275449|uncharacterized LOC100383477|phosphatidylinositol-3-phosphatase myotub…	Zm00001eb292540	TIDP3405: methyltransferase activity		-1.425214612;-1.425400159;-1.582558224;-2.270034037	T7DPI_Vs_T8HMI;Mtreated_Vs_Mcontrol;M3DPI_Vs_M8HMI;M7DPI_Vs_M8HMI	1.784571243;2.098476336;2.770188162;4.284631655;5.056712546	Va35_7d_infected_Vs_Va35_8h_infected;Va35_8h_infected_Vs_Va35_8h_uninfected;Va35_3d_infected_Vs_Va35_3d_uninfected;TZAR102_7d_infected_Vs_TZAR102_8h_infected;TZAR102_7d_infected_Vs_TZAR102_7d_uninfected
MI82	zma-miR845d-nb	-0.851712	25.7999	0.277222	Turquoise	Zm00001d006681|Zm00001d010282|Zm00001d012205|Zm00001d014091|Zm00001d014735|Zm00001d021075|Zm00001d022267|Zm00001d031973|Zm00001d035267|Zm00001d039051|Zm00001d046226|Zm00001d050300|Zm00001d052906|Zm00001eb000690|Zm00001eb013850|Zm00001eb020260|Zm00001eb023010|Zm00001eb030420|Zm00001eb034050|Zm00001eb041910|Zm00001eb049000|Zm00001eb049890|Zm00001eb050660|Zm00001eb061060|Zm00001eb064860|Zm00001eb066…	uncharacterized LOC100383434|nucleic acid binding protein|uncharacterized LOC100275452|uncharacterized LOC100284935|zinc knuckle (CCHC-type) family protein|NA|chromatin remodeling factor18|phosphatidylinositol-3-phosphatase myotubularin-1|chloroplastic import inner membrane translocase subunit TIM22-2|NA|mrpa1;multidrug resistance protein associated1|MKI67 FHA domain-interacting nucleolar phospho…	Zm00001eb322240;Zm00001eb394110	cl15186_1c: polysaccharide catabolic process, pollen tube growth | IDP3967: ribosomal small subunit export from nucleus				1.399976099|-3.182152644;-2.108505107;-1.189511312;-1.009578831;1.590452933	TZAR102_3d_infected_Vs_TZAR102_3d_uninfected|MI82_7d_infected_Vs_MI82_8h_infected;MI82_7d_infected_Vs_MI82_7d_uninfected;Va35_7d_infected_Vs_Va35_8h_infected;MI82_8h_infected_Vs_MI82_8h_uninfected;TZAR102_7d_infected_Vs_TZAR102_7d_uninfected
MI82	zma-miR398b-5p	-0.844536	28.995	0.417043	Turquoise	Zm00001d006681|Zm00001d010282|Zm00001d012205|Zm00001d014091|Zm00001d014735|Zm00001d021075|Zm00001d022267|Zm00001d031973|Zm00001d035267|Zm00001d039051|Zm00001d045948|Zm00001d046226|Zm00001d050300|Zm00001d052906|Zm00001d053658|Zm00001eb000690|Zm00001eb013850|Zm00001eb020260|Zm00001eb023010|Zm00001eb028710|Zm00001eb030420|Zm00001eb034050|Zm00001eb041910|Zm00001eb043950|Zm00001eb049000|Zm00001eb04989…	uncharacterized LOC100383434|nucleic acid binding protein|uncharacterized LOC100275452|uncharacterized LOC100284935|zinc knuckle (CCHC-type) family protein|NA|chromatin remodeling factor18|phosphatidylinositol-3-phosphatase myotubularin-1|chloroplastic import inner membrane translocase subunit TIM22-2|NA|NA|mrpa1;multidrug resistance protein associated1|MKI67 FHA domain-interacting nucleolar phos…	Zm00001eb424460	hagtf41: GNAT-transcription factor 41		-2.438723434;-3.108700228;-3.302399415;-4.499876356;2.476589152	M3_7DPI_Vs_V3_7DPI;T7DPI_Vs_T8HMI;V7DPI_Vs_V8HMI;M7DPI_Vs_M8HMI;T3-7DPI_Vs_M3-7DPI	1.160530499;1.160706955;2.28027817	Va35_8h_infected_Vs_Va35_8h_uninfected;MI82_3d_infected_Vs_MI82_3d_uninfected;TZAR102_7d_infected_Vs_TZAR102_7d_uninfected
MI82	zma-miR168a-5p	0.856019	6.77053	0.402619	Green	Zm00001d013699|Zm00001d035436|Zm00001d041529|Zm00001eb048300|Zm00001eb054730|Zm00001eb139980|Zm00001eb175190|Zm00001eb179210|Zm00001eb218730|Zm00001eb340170|Zm00001eb386370|Zm00001eb403430|zma-miR319a-3p|zma-miR396b-5p|zma-miR396c|zma-miR319m|fve-miR156b|peu-miR2915|zma-miR159c-3p|zma-miR396e-5p|sit-miR15-npr|zma-miR396b-3p|zma-miR156e-3p|ahy-miR159|Zma-miRX07|Zma-miRX08|Zma-miRX26	uncharacterized LOC100274025|LOC100279588-like pseudogene|NA|NA|NA|ipt1;isopentenyl transferase1|not1;neighbor of tga1|NA|NA|NA|myb87;MYB-transcription factor 87|umc2794|NA|NA|NA|NA|NA|NA|NA|NA|NA|NA|NA|NA|NA|NA|NA	Zm00001d003472;Zm00001eb293110;	: ubiquitin carboxyl-terminal hydrolase 3 | trps12: trehalose-6-phosphate synthase12				Na|Na	Na|Na
MI82	zma-miR396b-5p	0.961843	9.88204	0.420451	Green	Zm00001d013699|Zm00001d035436|Zm00001d041529|Zm00001eb048300|Zm00001eb054730|Zm00001eb139980|Zm00001eb175190|Zm00001eb179210|Zm00001eb218730|Zm00001eb278670|Zm00001eb340170|Zm00001eb386370|Zm00001eb403430|zma-miR168a-5p|zma-miR319a-3p|zma-miR396c|zma-miR319m|zma-miR156d-3p|fve-miR156b|peu-miR2915|zma-miR159c-3p|zma-miR167g-3p|zma-miR396e-5p|sit-miR15-npr|vun-miR171b.3|zma-miR396b-3p|zma-miR156e-3…	uncharacterized LOC100274025|LOC100279588-like pseudogene|NA|NA|NA|ipt1;isopentenyl transferase1|not1;neighbor of tga1|NA|NA|grftf11;GRF-transcription factor 11|NA|myb87;MYB-transcription factor 87|umc2794|NA|NA|NA|NA|NA|NA|NA|NA|NA|NA|NA|NA|NA|NA|NA|NA|NA|NA|NA	Zm00001d009848|Zm00001eb101780|Zm00001eb139980|Zm00001eb345510|Zm00001eb380840|Zm00001eb052070|Zm00001eb056050|Zm00001eb215560|Zm00001eb421370	: 60S ribosomal protein L18-3 | upl1: ubiquitin-protein ligase1 | ipt1: isopentenyl transferase1 | osca3: hyperosmolality-gated calcium-permeable channels3 | pds5: precocious dissociation of sisters-like5 | grftf4: GRF-transcription factor 4 | grftf1: GRF-transcription factor 1 | grftf14: GRF-transcription factor 14 | TIDP3243:	Zm00001eb139980	1.000728015;1.139843912;1.199575073;1.303915319;1.392576654	M3_7DPI_Vs_V3_7DPI;T7DPI_Vs_T8HMI;T7DPI_Vs_V7DPI;M7DPI_Vs_M3DPI;M7DPI_Vs_V7DPI	Na|Na|1.568793736;2.098349008|Na|Na|Na|Na|1.572000151|-2.071556883;-1.445371605	Na|Na|Va35_7d_infected_Vs_Va35_7d_uninfected;MI82_8h_infected_Vs_MI82_8h_uninfected|Na|Na|Na|Na|MI82_8h_infected_Vs_MI82_8h_uninfected|Va35_7d_infected_Vs_Va35_8h_infected;MI82_7d_infected_Vs_MI82_8h_infected
MI82	zma-miR396e-5p	0.982275	10.6488	0.484208	Green	Zm00001d013699|Zm00001d035436|Zm00001d041529|Zm00001eb048300|Zm00001eb054730|Zm00001eb139980|Zm00001eb175190|Zm00001eb179210|Zm00001eb218730|Zm00001eb278670|Zm00001eb340170|Zm00001eb386370|Zm00001eb403430|zma-miR168a-5p|zma-miR319a-3p|zma-miR396b-5p|zma-miR396c|zma-miR319m|zma-miR156d-3p|fve-miR156b|peu-miR2915|zma-miR159c-3p|zma-miR167g-3p|sit-miR15-npr|vun-miR171b.3|zma-miR396b-3p|sit-miR05-npr…	uncharacterized LOC100274025|LOC100279588-like pseudogene|NA|NA|NA|ipt1;isopentenyl transferase1|not1;neighbor of tga1|NA|NA|grftf11;GRF-transcription factor 11|NA|myb87;MYB-transcription factor 87|umc2794|NA|NA|NA|NA|NA|NA|NA|NA|NA|NA|NA|NA|NA|NA|NA|NA|NA|NA|NA|NA	Zm00001d009848|Zm00001d030609|Zm00001eb139980|Zm00001eb345510|Zm00001eb380840|Zm00001eb052070|Zm00001eb147420|Zm00001eb199590|Zm00001eb215560|Zm00001eb217440|Zm00001eb278670	: 60S ribosomal protein L18-3 | : uncharacterized LOC100383477 | ipt1: isopentenyl transferase1 | osca3: hyperosmolality-gated calcium-permeable channels3 | pds5: precocious dissociation of sisters-like5 | grftf4: GRF-transcription factor 4 | cl17923_1: | hsp13: heat shock protein13 | grftf14: GRF-transcription factor 14 | grftf14: GRF-transcription factor 14 | grftf11: GRF-transcription factor 11	Zm00001eb139980;Zm00001eb278670	1.181472796;1.781785162;1.909567314	T7DPI_Vs_T8HMI;M7DPI_Vs_M8HMI;M7DPI_Vs_M3DPI	Na|Na|1.568793736;2.098349008|Na|Na|Na|1.464031932|-1.297867876;-1.058876323;7.815242183|1.572000151|Na|Na	Na|Na|Va35_7d_infected_Vs_Va35_7d_uninfected;MI82_8h_infected_Vs_MI82_8h_uninfected|Na|Na|Na|Va35_7d_infected_Vs_Va35_8h_infected|MI82_7d_infected_Vs_MI82_8h_infected;TZAR102_7d_infected_Vs_TZAR102_8h_infected;Va35_8h_infected_Vs_Va35_8h_uninfected|MI82_8h_infected_Vs_MI82_8h_uninfected|Na|Na
MI82	zma-miR169c-5p	-0.870309	15.6284	0.563581	Brown	Zm00001d001859|Zm00001d020479|Zm00001d021491|Zm00001d024047|Zm00001d044353|Zm00001d045501|Zm00001eb017310|Zm00001eb027900|Zm00001eb039000|Zm00001eb051800|Zm00001eb056910|Zm00001eb057490|Zm00001eb065820|Zm00001eb081320|Zm00001eb102440|Zm00001eb107730|Zm00001eb111790|Zm00001eb130260|Zm00001eb130470|Zm00001eb135910|Zm00001eb136860|Zm00001eb143460|Zm00001eb168270|Zm00001eb186280|Zm00001eb224800|Zm000…	Vacuolar protein sorting-associated protein 41-like protein|eukaryotic translation initiation factor 3 subunit E|putative disease resistance protein RGA3|putative leucine-rich repat protein kinase family protein|pentatricopeptide repeat-containing protein At2g33680|uncharacterized LOC100381920|IDP182|hct4;hydroxycinnamoyltransferase4|sod14;superoxide dismutase14|NA|aps1;ATP sulfurylase1|phyC1;phy…	Zm00001eb218610;Zm00001eb032000;Zm00001eb050320;Zm00001d038675;	ca2p10: CCAAT-HAP2-transcription factor 210 | ca2p5: CCAAT-HAP2-transcription factor 25 | ca2p6: CCAAT-HAP2-transcription factor 26 | :		-1.098045847;-1.196833983;-1.27605169;-1.382454234;-1.421145995;-1.503872644;1.088331195;1.338740123;1.69586391;1.883694821	Ttreated_Vs_Vtreated;T7DPI_Vs_M7DPI;AllT_Vs_AllV;T3-7DPI_Vs_M3-7DPI;AllT_Vs_AllM;Ttreated_Vs_Mtreated;M7DPI_Vs_V7DPI;M7DPI_Vs_M3DPI;T7DPI_Vs_T8HMI;M7DPI_Vs_M8HMI	Na|Na|Na|Na	Na|Na|Na|Na
MI82	zma-miRf10258-nb	-0.890736	18.3557	0.455571	Brown	Zm00001d001859|Zm00001d020479|Zm00001d021491|Zm00001d024047|Zm00001d044353|Zm00001d045501|Zm00001eb017310|Zm00001eb027900|Zm00001eb039000|Zm00001eb051800|Zm00001eb056910|Zm00001eb057490|Zm00001eb065820|Zm00001eb081320|Zm00001eb102440|Zm00001eb103820|Zm00001eb107730|Zm00001eb111790|Zm00001eb130260|Zm00001eb130470|Zm00001eb135910|Zm00001eb136860|Zm00001eb143460|Zm00001eb168270|Zm00001eb186280|Zm000…	Vacuolar protein sorting-associated protein 41-like protein|eukaryotic translation initiation factor 3 subunit E|putative disease resistance protein RGA3|putative leucine-rich repat protein kinase family protein|pentatricopeptide repeat-containing protein At2g33680|uncharacterized LOC100381920|IDP182|hct4;hydroxycinnamoyltransferase4|sod14;superoxide dismutase14|NA|aps1;ATP sulfurylase1|phyC1;phy…	Zm00001eb115940	pza02727: ATP-dependent microtubule motor activity, actin binding		-1.115741657;1.406813124	V7DPI_Vs_V8HMI;M7DPI_Vs_V7DPI	Na	Na
MI82	Zma-miRX11	-0.925806	24.9525	0.596083	Brown	Zm00001d001859|Zm00001d021491|Zm00001d024047|Zm00001d044353|Zm00001d045501|Zm00001d050022|Zm00001eb017310|Zm00001eb027900|Zm00001eb039000|Zm00001eb051800|Zm00001eb056910|Zm00001eb057490|Zm00001eb065820|Zm00001eb081320|Zm00001eb102440|Zm00001eb103820|Zm00001eb107730|Zm00001eb111790|Zm00001eb130260|Zm00001eb130470|Zm00001eb135910|Zm00001eb136860|Zm00001eb143460|Zm00001eb168270|Zm00001eb175150|Zm000…	Vacuolar protein sorting-associated protein 41-like protein|putative disease resistance protein RGA3|putative leucine-rich repat protein kinase family protein|pentatricopeptide repeat-containing protein At2g33680|uncharacterized LOC100381920|Photosynthetic NDH subunit of subcomplex B 1 chloroplastic|IDP182|hct4;hydroxycinnamoyltransferase4|sod14;superoxide dismutase14|NA|aps1;ATP sulfurylase1|phy…	Zm00001d007549|Zm00001eb375120	: beta-carotene isomerase D27, chloroplastic | gpm626: methyltransferase activity		10.92783239;2.795037323;3.311018451;3.645181865;5.071376659;6.116891695;6.326081523;6.440219188;6.869116289;8.388802913;9.402012834;9.973265606	V7DPI_Vs_V8HMI;M7DPI_Vs_M3DPI;V8HPI_Vs_V8HMI;M3DPI_Vs_M8HMI;Mtreated_Vs_Mcontrol;T3DPI_Vs_T8HMI;Treatment_Vs_Control;M7DPI_Vs_M8HMI;V3DPI_Vs_V8HMI;Ttreated_Vs_Tcontrol;Vtreated_Vs_Vcontrol;T7DPI_Vs_T8HMI	Na|Na	Na|Na
MI82	zma-miRf12181-nb	-0.903815	19.1026	0.404314	Brown	Zm00001d001859|Zm00001d021491|Zm00001d024047|Zm00001d044353|Zm00001d045501|Zm00001eb017310|Zm00001eb027900|Zm00001eb039000|Zm00001eb051800|Zm00001eb056910|Zm00001eb057490|Zm00001eb065820|Zm00001eb081320|Zm00001eb102440|Zm00001eb103820|Zm00001eb107730|Zm00001eb111790|Zm00001eb130260|Zm00001eb130470|Zm00001eb135910|Zm00001eb136860|Zm00001eb143460|Zm00001eb168270|Zm00001eb186280|Zm00001eb207010|Zm00…	Vacuolar protein sorting-associated protein 41-like protein|putative disease resistance protein RGA3|putative leucine-rich repat protein kinase family protein|pentatricopeptide repeat-containing protein At2g33680|uncharacterized LOC100381920|IDP182|hct4;hydroxycinnamoyltransferase4|sod14;superoxide dismutase14|NA|aps1;ATP sulfurylase1|phyC1;phytochromeC1|NA|GRMZM2G171277|sbp5;SBP-transcription fa…	Zm00001eb117070;Zm00001d050382	pco139663a: protein kinase activity, flower development | : agenet domain-containing protein / bromo-adjacent homology (BAH) domain-containing protein		3.97061	Treatment_Vs_Control	-1.275311705|Na	Va35_8h_infected_Vs_Va35_8h_uninfected|Na
MI82	zma-miR166c-5p	-0.860345	17.9665	0.482426	Brown	Zm00001d001859|Zm00001d021491|Zm00001d024047|Zm00001d044353|Zm00001d045501|Zm00001d050022|Zm00001eb017310|Zm00001eb027900|Zm00001eb039000|Zm00001eb051800|Zm00001eb056910|Zm00001eb057490|Zm00001eb065820|Zm00001eb081320|Zm00001eb102440|Zm00001eb103820|Zm00001eb107730|Zm00001eb111790|Zm00001eb130260|Zm00001eb130470|Zm00001eb135910|Zm00001eb136860|Zm00001eb143460|Zm00001eb168270|Zm00001eb186280|Zm000…	Vacuolar protein sorting-associated protein 41-like protein|putative disease resistance protein RGA3|putative leucine-rich repat protein kinase family protein|pentatricopeptide repeat-containing protein At2g33680|uncharacterized LOC100381920|Photosynthetic NDH subunit of subcomplex B 1 chloroplastic|IDP182|hct4;hydroxycinnamoyltransferase4|sod14;superoxide dismutase14|NA|aps1;ATP sulfurylase1|phy…	Zm00001d019853;Zm00001d037641	: uncharacterized LOC103632444 | ATP-dependent DNA helicase		1.508173921;1.712142304;2.500277834;3.03241417;3.188062417;3.525493061;4.60254716;4.815401377;4.833648667;5.840073259;6.025770895	T7DPI_Vs_M7DPI;T3-7DPI_Vs_M3-7DPI;M7DPI_Vs_M3DPI;Treatment_Vs_Control;T7DPI_Vs_T8HMI;M3DPI_Vs_M8HMI;Mtreated_Vs_Mcontrol;V3DPI_Vs_V8HMI;Vtreated_Vs_Vcontrol;V7DPI_Vs_V8HMI;M7DPI_Vs_M8HMI	Na|Na	Na|Na
MI82	Zma-miRX10	-0.871053	19.0715	0.479407	Brown	Zm00001d001859|Zm00001d021491|Zm00001d024047|Zm00001d044353|Zm00001d045501|Zm00001d050022|Zm00001eb017310|Zm00001eb027900|Zm00001eb039000|Zm00001eb051800|Zm00001eb056910|Zm00001eb057490|Zm00001eb065820|Zm00001eb081320|Zm00001eb102440|Zm00001eb103820|Zm00001eb107730|Zm00001eb111790|Zm00001eb130260|Zm00001eb130470|Zm00001eb135910|Zm00001eb136860|Zm00001eb143460|Zm00001eb168270|Zm00001eb186280|Zm000…	Vacuolar protein sorting-associated protein 41-like protein|putative disease resistance protein RGA3|putative leucine-rich repat protein kinase family protein|pentatricopeptide repeat-containing protein At2g33680|uncharacterized LOC100381920|Photosynthetic NDH subunit of subcomplex B 1 chloroplastic|IDP182|hct4;hydroxycinnamoyltransferase4|sod14;superoxide dismutase14|NA|aps1;ATP sulfurylase1|phy…	Zm00001d004460	: cePP protein		4.016842047;5.615156035;6.163563943	Treatment_Vs_Control;V7DPI_Vs_V8HMI;M7DPI_Vs_M8HMI	Na	Na
MI82	Zma-miRX27	-0.956127	27.3219	0.511981	Brown	Zm00001d001859|Zm00001d020479|Zm00001d021491|Zm00001d024047|Zm00001d044353|Zm00001d045501|Zm00001d050022|Zm00001eb017310|Zm00001eb027900|Zm00001eb039000|Zm00001eb051800|Zm00001eb056910|Zm00001eb057490|Zm00001eb065820|Zm00001eb081320|Zm00001eb102440|Zm00001eb103820|Zm00001eb107730|Zm00001eb111790|Zm00001eb130260|Zm00001eb130470|Zm00001eb135910|Zm00001eb136860|Zm00001eb143460|Zm00001eb168270|Zm0000…	Vacuolar protein sorting-associated protein 41-like protein|eukaryotic translation initiation factor 3 subunit E|putative disease resistance protein RGA3|putative leucine-rich repat protein kinase family protein|pentatricopeptide repeat-containing protein At2g33680|uncharacterized LOC100381920|Photosynthetic NDH subunit of subcomplex B 1 chloroplastic|IDP182|hct4;hydroxycinnamoyltransferase4|sod1…	Zm00001d047518	: nardilysin-like		2.637876;3.781598436;3.930068815;4.51632986;4.626812596;5.080953627;5.282851836;6.100737275;6.567944815	M3DPI_Vs_M8HMI;Ttreated_Vs_Tcontrol;M7DPI_Vs_M3DPI;Treatment_Vs_Control;Vtreated_Vs_Vcontrol;Mtreated_Vs_Mcontrol;T7DPI_Vs_T8HMI;V7DPI_Vs_V8HMI;M7DPI_Vs_M8HMI	Na	Na
MI82	zma-miR169i-5p	-0.935889	24.5322	0.573377	Brown	Zm00001d001859|Zm00001d021491|Zm00001d024047|Zm00001d044353|Zm00001d045501|Zm00001d050022|Zm00001eb017310|Zm00001eb027900|Zm00001eb039000|Zm00001eb051800|Zm00001eb056910|Zm00001eb057490|Zm00001eb065820|Zm00001eb081320|Zm00001eb102440|Zm00001eb103820|Zm00001eb107730|Zm00001eb111790|Zm00001eb130260|Zm00001eb130470|Zm00001eb135910|Zm00001eb136860|Zm00001eb143460|Zm00001eb168270|Zm00001eb175150|Zm000…	Vacuolar protein sorting-associated protein 41-like protein|putative disease resistance protein RGA3|putative leucine-rich repat protein kinase family protein|pentatricopeptide repeat-containing protein At2g33680|uncharacterized LOC100381920|Photosynthetic NDH subunit of subcomplex B 1 chloroplastic|IDP182|hct4;hydroxycinnamoyltransferase4|sod14;superoxide dismutase14|NA|aps1;ATP sulfurylase1|phy…	Zm00001d000101;Zm00001eb108930;Zm00001eb218610;Zm00001eb256650;Zm00001eb327230;Zm00001eb005690;Zm00001eb019780;Zm00001eb032000;Zm00001eb050320;Zm00001d038675	: | ca2p4: CCAAT-HAP2-transcription factor4 | ca2p10: CCAAT-HAP2-transcription factor 210 | ca2p13: CCAAT-HAP2-transcription factor 213 | ca2p15: CCAAT-HAP2-transcription factor 215 | nfya1: nuclear transcription factor y subunit a1 | ca2p3: CCAAT-HAP2-transcription factor 23 | ca2p5: CCAAT-HAP2-transcription factor 25 | ca2p6: CCAAT-HAP2-transcription factor 26 | :		1.177340695;1.200199876;1.57491971;1.611142889;1.621876339;1.668187948;1.797664026;2.108734842;2.156028282;2.287929699;2.632715695;2.959732709;3.396169413;3.730947992	T3-7DPI_Vs_V3-7DPI;T7DPI_Vs_V7DPI;M7DPI_Vs_M3DPI;AllM_Vs_AllV;M7DPI_Vs_V7DPI;Mtreated_Vs_Vtreated;M3_7DPI_Vs_V3_7DPI;Ttreated_Vs_Tcontrol;M3DPI_Vs_M8HMI;Treatment_Vs_Control;Mtreated_Vs_Mcontrol;V7DPI_Vs_V8HMI;T7DPI_Vs_T8HMI;M7DPI_Vs_M8HMI	Na|Na|Na|1.24338055;1.794921456|Na|1.287761207|Na|Na|Na|Na	Na|Na|Na|MI82_8h_infected_Vs_MI82_8h_uninfected;TZAR102_3d_infected_Vs_TZAR102_3d_uninfected|Na|Va35_7d_infected_Vs_Va35_7d_uninfected|Na|Na|Na|Na
MI82	zma-miR159b-3p-nb	-0.891735	20.7257	0.694873	Brown	Zm00001d001859|Zm00001d021491|Zm00001d024047|Zm00001d044353|Zm00001d045501|Zm00001d050022|Zm00001eb017310|Zm00001eb027900|Zm00001eb039000|Zm00001eb051800|Zm00001eb056910|Zm00001eb057490|Zm00001eb065820|Zm00001eb081320|Zm00001eb102440|Zm00001eb103820|Zm00001eb107730|Zm00001eb111790|Zm00001eb130260|Zm00001eb130470|Zm00001eb135910|Zm00001eb136860|Zm00001eb143460|Zm00001eb168270|Zm00001eb186280|Zm000…	Vacuolar protein sorting-associated protein 41-like protein|putative disease resistance protein RGA3|putative leucine-rich repat protein kinase family protein|pentatricopeptide repeat-containing protein At2g33680|uncharacterized LOC100381920|Photosynthetic NDH subunit of subcomplex B 1 chloroplastic|IDP182|hct4;hydroxycinnamoyltransferase4|sod14;superoxide dismutase14|NA|aps1;ATP sulfurylase1|phy…	Zm00001eb386350|Zm00001eb386360|Zm00001eb369190	myb122: MYB-transcription factor 122 | myb82: MYB-transcription factor 82 | myb74: MYB-transcription factor 74		-1.053594067;1.127172551;1.24624779;1.419671484;1.664109336;1.786405335;1.937576681;2.079900881;2.933009765	T3-7DPI_Vs_M3-7DPI;M7DPI_Vs_V7DPI;V3DPI_Vs_V8HMI;Treatment_Vs_Control;V7DPI_Vs_V8HMI;T7DPI_Vs_T8HMI;M3DPI_Vs_M8HMI;Mtreated_Vs_Mcontrol;M7DPI_Vs_M8HMI	Na|1.076270205;1.687938152|1.003897496;1.293321357;2.46859377;2.983234419	Na|MI82_7d_infected_Vs_MI82_8h_infected;TZAR102_7d_infected_Vs_TZAR102_8h_infected|Va35_7d_infected_Vs_Va35_7d_uninfected;TZAR102_8h_infected_Vs_TZAR102_8h_uninfected;MI82_8h_infected_Vs_MI82_8h_uninfected;TZAR102_3d_infected_Vs_TZAR102_3d_uninfected
MI82	zma-miR171e-nb	0.962602	23.5746	0.282685	Brown	Zm00001d001859|Zm00001d020479|Zm00001d021491|Zm00001d024047|Zm00001d044353|Zm00001d045501|Zm00001eb017310|Zm00001eb027900|Zm00001eb039000|Zm00001eb051800|Zm00001eb056910|Zm00001eb057490|Zm00001eb081320|Zm00001eb102440|Zm00001eb103820|Zm00001eb107730|Zm00001eb111790|Zm00001eb130260|Zm00001eb130470|Zm00001eb135910|Zm00001eb136860|Zm00001eb143460|Zm00001eb168270|Zm00001eb186280|Zm00001eb195420|Zm000…	Vacuolar protein sorting-associated protein 41-like protein|eukaryotic translation initiation factor 3 subunit E|putative disease resistance protein RGA3|putative leucine-rich repat protein kinase family protein|pentatricopeptide repeat-containing protein At2g33680|uncharacterized LOC100381920|IDP182|hct4;hydroxycinnamoyltransferase4|sod14;superoxide dismutase14|NA|aps1;ATP sulfurylase1|phyC1;phy…	Zm00001eb074460;Zm00001eb326550;Zm00001eb429450;Zm00001d027569;Zm00001eb023010;Zm00001eb268460;Zm00001eb379340;Zm00001eb186770;	gras31: GRAS-transcription factor 31 | gras63: GRAS-transcription factor 63 | gras79: GRAS-transcription factor 79 | : | gras33: GRAS-transcription factor 33 | gras18: GRAS-transcription factor 18 | gras32: GRAS-transcription factor 32 | gras80: GRAS-transcription factor 80		-2.370743732;-3.054968729;-3.314321877;-4.163930958	AllT_Vs_AllV;Ttreated_Vs_Mtreated;AllT_Vs_AllM;M7DPI_Vs_M8HMI	-1.346767657;-1.223662742;1.693831271|Na|-1.603148228;1.039517146;1.216501313;1.790192908|Na|Na|Na|1.196976862;1.475263077|1.188992571;1.385818315;1.618345254;2.08588323;2.319479758;2.815775696;2.950251376	TZAR102_7d_infected_Vs_TZAR102_7d_uninfected;MI82_7d_infected_Vs_MI82_7d_uninfected;Va35_7d_infected_Vs_Va35_8h_infected|Na|TZAR102_7d_infected_Vs_TZAR102_7d_uninfected;TZAR102_8h_infected_Vs_TZAR102_8h_uninfected;MI82_7d_infected_Vs_MI82_8h_infected;Va35_7d_infected_Vs_Va35_8h_infected|Na|Na|Na|MI82_7d_infected_Vs_MI82_7d_uninfected;Va35_7d_infected_Vs_Va35_8h_infected|TZAR102_3d_infected_Vs_TZA…
MI82	zma-miR6173-nb	0.957046	22.7248	0.298715	Brown	Zm00001d001859|Zm00001d020479|Zm00001d021491|Zm00001d024047|Zm00001d044353|Zm00001d045501|Zm00001eb017310|Zm00001eb027900|Zm00001eb039000|Zm00001eb051800|Zm00001eb056910|Zm00001eb057490|Zm00001eb081320|Zm00001eb102440|Zm00001eb103820|Zm00001eb107730|Zm00001eb111790|Zm00001eb130260|Zm00001eb130470|Zm00001eb135910|Zm00001eb136860|Zm00001eb143460|Zm00001eb168270|Zm00001eb186280|Zm00001eb195420|Zm000…	Vacuolar protein sorting-associated protein 41-like protein|eukaryotic translation initiation factor 3 subunit E|putative disease resistance protein RGA3|putative leucine-rich repat protein kinase family protein|pentatricopeptide repeat-containing protein At2g33680|uncharacterized LOC100381920|IDP182|hct4;hydroxycinnamoyltransferase4|sod14;superoxide dismutase14|NA|aps1;ATP sulfurylase1|phyC1;phy…	Zm00001d015196;	: uncharacterized LOC103626594		-4.578774983;-4.736294048;-3.728543573;-5.071224397;-3.947443619;	M7DPI_Vs_M3DPI;M7DPI_Vs_M8HMI;M7DPI_Vs_V7DPI;T7DPI_Vs_T8HMI;T7DPI_Vs_V7DPI;	Na	Na
MI82	zma-miR5568f-3p-nb	0.96494	23.762	0.304284	Brown	Zm00001d001859|Zm00001d020479|Zm00001d021491|Zm00001d024047|Zm00001d044353|Zm00001d045501|Zm00001eb017310|Zm00001eb027900|Zm00001eb039000|Zm00001eb051800|Zm00001eb056910|Zm00001eb057490|Zm00001eb081320|Zm00001eb102440|Zm00001eb103820|Zm00001eb107730|Zm00001eb111790|Zm00001eb130260|Zm00001eb130470|Zm00001eb135910|Zm00001eb136860|Zm00001eb143460|Zm00001eb168270|Zm00001eb186280|Zm00001eb195420|Zm000…	Vacuolar protein sorting-associated protein 41-like protein|eukaryotic translation initiation factor 3 subunit E|putative disease resistance protein RGA3|putative leucine-rich repat protein kinase family protein|pentatricopeptide repeat-containing protein At2g33680|uncharacterized LOC100381920|IDP182|hct4;hydroxycinnamoyltransferase4|sod14;superoxide dismutase14|NA|aps1;ATP sulfurylase1|phyC1;phy…	Zm00001eb219980;Zm00001eb324850;Zm00001eb046650;Zm00001d034537;Zm00001eb287690;Zm00001eb291590;Zm00001d047362	mybr99: MYB-related-transcription factor 99 | IDP7822: | chr124: chromatin complex subunit A | : | atg18g: autophagy18g | gtb101: global transcription factor A (Spt6) | : Tobamovirus multiplication protein 3		-2.28067154;-3.95714757;-4.383426819;3.134251838	V7DPI_Vs_V8HMI;M7DPI_Vs_M3DPI;M7DPI_Vs_M8HMI;T7DPI_Vs_M7DPI	-2.672731972;-2.073406158;-1.793944456;-1.388585574|1.117412197;1.314226313|Na|Na|-2.11855967|1.555392726;4.735676612|Na	TZAR102_7d_infected_Vs_TZAR102_8h_infected;TZAR102_7d_infected_Vs_TZAR102_7d_uninfected;MI82_7d_infected_Vs_MI82_8h_infected;MI82_7d_infected_Vs_MI82_7d_uninfected|Va35_3d_infected_Vs_Va35_3d_uninfected;Va35_7d_infected_Vs_Va35_8h_infected|Na|Na|TZAR102_3d_infected_Vs_TZAR102_3d_uninfected|MI82_3d_infected_Vs_MI82_3d_uninfected;TZAR102_3d_infected_Vs_TZAR102_3d_uninfected|Na
MI82	zma-miR394a-5p	-0.872325	28.9564	0.341332	Blue	Zm00001d004460|Zm00001d007549|Zm00001d009613|Zm00001d011994|Zm00001d014261|Zm00001d023544|Zm00001d028045|Zm00001d029924|Zm00001d030540|Zm00001d039747|Zm00001d043067|Zm00001d044463|Zm00001d048691|Zm00001d049371|Zm00001d050386|Zm00001eb003830|Zm00001eb021760|Zm00001eb031700|Zm00001eb032000|Zm00001eb042640|Zm00001eb047810|Zm00001eb048960|Zm00001eb050320|Zm00001eb052070|Zm00001eb057260|Zm00001eb06614…	cePP protein|beta-carotene isomerase D27, chloroplastic|uncharacterized LOC100279259|F-box only protein 6|uncharacterized LOC100277026|filament-like plant protein 1|Mannose-1-phosphate guanylyltransferase 1|Flavin-containing monooxygenase FMO GS-OX5|NA|transcription initiation factor TFIID subunit 15b|probable inactive serine/threonine-protein kinase scy1|proline-rich protein 36|uncharacterized L…	Zm00001d011994;Zm00001d042309;	: F-box only protein 6 | : uncharacterized LOC100193727	Zm00001d011994	1.104198147;1.137341202;1.420600523;1.947399983	T7DPI_Vs_V7DPI;Mtreated_Vs_Vtreated;M3_7DPI_Vs_V3_7DPI;M7DPI_Vs_V7DPI	Na|Na	Na|Na
MI82	zma-miRf10719-nb	0.968619	49.6752	0.23544	Blue	Zm00001d003039|Zm00001d003472|Zm00001d004460|Zm00001d007549|Zm00001d009613|Zm00001d011994|Zm00001d014261|Zm00001d025048|Zm00001d028045|Zm00001d029924|Zm00001d030540|Zm00001d039747|Zm00001d043067|Zm00001d044463|Zm00001d048691|Zm00001d049208|Zm00001d049371|Zm00001d050386|Zm00001eb003830|Zm00001eb021760|Zm00001eb031700|Zm00001eb032000|Zm00001eb033220|Zm00001eb035030|Zm00001eb042640|Zm00001eb045630|Z…	actin-related protein 2/3 complex subunit 2B|ubiquitin carboxyl-terminal hydrolase 3|cePP protein|beta-carotene isomerase D27, chloroplastic|uncharacterized LOC100279259|F-box only protein 6|uncharacterized LOC100277026|WD40 repeat-containing protein HOS15|Mannose-1-phosphate guanylyltransferase 1|Flavin-containing monooxygenase FMO GS-OX5|NA|transcription initiation factor TFIID subunit 15b|prob…	Zm00001eb361200;Zm00001eb329250;Zm00001eb026650;Zm00001eb155280	smh3: single myb histone3 | trrap1: transformation/transcription domain-associated protein1 | cl17757_1a: | smh4: single myb histone4	Zm00001eb329250	-1.196846591;-1.361701526;-1.655139908;-1.927880425;-1.978824473;-2.249046742;-2.468964252;1.026205679	Treatment_Vs_Control;M3DPI_Vs_M8HMI;Ttreated_Vs_Tcontrol;T3DPI_Vs_T8HMI;V3DPI_Vs_V8HMI;T7DPI_Vs_T8HMI;M7DPI_Vs_M8HMI;AllM_Vs_AllV	Na|-2.980594955;1.093458519|Na|Na	Na|TZAR102_3d_infected_Vs_TZAR102_3d_uninfected;Va35_3d_infected_Vs_Va35_3d_uninfected|Na|Na
Va35	zma-miR169o-5p	-0.824865	48.8847	0.509488	Turquoise	Zm00001d001859|Zm00001d003039|Zm00001d004460|Zm00001d006681|Zm00001d007401|Zm00001d007549|Zm00001d009613|Zm00001d010282|Zm00001d011336|Zm00001d011994|Zm00001d012205|Zm00001d013699|Zm00001d014091|Zm00001d014735|Zm00001d019370|Zm00001d021075|Zm00001d021491|Zm00001d021648|Zm00001d022267|Zm00001d024873|Zm00001d025048|Zm00001d028045|Zm00001d028486|Zm00001d029560|Zm00001d029924|Zm00001d031973|Zm00001d0…	Vacuolar protein sorting-associated protein 41-like protein|actin-related protein 2/3 complex subunit 2B|cePP protein|uncharacterized LOC100383434|NA|beta-carotene isomerase D27, chloroplastic|uncharacterized LOC100279259|nucleic acid binding protein|UBP1-associated protein 2C|F-box only protein 6|uncharacterized LOC100275452|uncharacterized LOC100274025|uncharacterized LOC100284935|zinc knuckle …	Zm00001eb218610;Zm00001eb032000;Zm00001eb050320;	ca2p10: CCAAT-HAP2-transcription factor 210 | ca2p5: CCAAT-HAP2-transcription factor 25 | ca2p6: CCAAT-HAP2-transcription factor 26	Zm00001eb218610	-1.047051323;-1.106893309;-1.148140688;-2.420085313;1.706902384	V3DPI_Vs_V8HMI;Vtreated_Vs_Vcontrol;M7DPI_Vs_M8HMI;V7DPI_Vs_V8HMI;T7DPI_Vs_V7DPI	Na|Na|Na	Na|Na|Na
Va35	zma-miR827-3p	-0.841592	44.5318	0.418362	Turquoise	Zm00001d001859|Zm00001d003039|Zm00001d004460|Zm00001d006681|Zm00001d007401|Zm00001d007549|Zm00001d009613|Zm00001d010282|Zm00001d011336|Zm00001d011994|Zm00001d012205|Zm00001d013318|Zm00001d013699|Zm00001d014091|Zm00001d014735|Zm00001d019370|Zm00001d021075|Zm00001d021648|Zm00001d022267|Zm00001d025048|Zm00001d028045|Zm00001d028486|Zm00001d029560|Zm00001d029924|Zm00001d031973|Zm00001d035267|Zm00001d0…	Vacuolar protein sorting-associated protein 41-like protein|actin-related protein 2/3 complex subunit 2B|cePP protein|uncharacterized LOC100383434|NA|beta-carotene isomerase D27, chloroplastic|uncharacterized LOC100279259|nucleic acid binding protein|UBP1-associated protein 2C|F-box only protein 6|uncharacterized LOC100275452|E3 ubiquitin-protein ligase HOS1|uncharacterized LOC100274025|uncharact…	Zm00001eb250590|Zm00001eb125140	spx1: SPX domain-containing membrane protein1 | phosphoprotein phosphatase activity	Zm00001eb250590	-1.307463503;-1.401988802;-1.730247763;-2.00656868;-2.377600351;-2.575119467;2.025511994;2.065007861;2.335602642;2.611148877	V7DPI_Vs_V8HMI;T8HPI_Vs_T8HMI;T7DPI_Vs_M7DPI;T3-7DPI_Vs_M3-7DPI;Ttreated_Vs_Mtreated;AllT_Vs_AllM;Mtreated_Vs_Vtreated;AllM_Vs_AllV;M3_7DPI_Vs_V3_7DPI;M7DPI_Vs_V7DPI	1.224408737|-1.319882911	Va35_7d_infected_Vs_Va35_7d_uninfected|MI82_7d_infected_Vs_MI82_8h_infected
Va35	zma-miR169o-3p	-0.810364	36.035	0.47527	Turquoise	Zm00001d001859|Zm00001d003039|Zm00001d004460|Zm00001d006681|Zm00001d007401|Zm00001d007549|Zm00001d009848|Zm00001d010282|Zm00001d011994|Zm00001d012205|Zm00001d013699|Zm00001d014091|Zm00001d014735|Zm00001d019370|Zm00001d021075|Zm00001d021648|Zm00001d022267|Zm00001d025048|Zm00001d028486|Zm00001d029560|Zm00001d029924|Zm00001d031973|Zm00001d035267|Zm00001d035436|Zm00001d039051|Zm00001d042309|Zm00001d0…	Vacuolar protein sorting-associated protein 41-like protein|actin-related protein 2/3 complex subunit 2B|cePP protein|uncharacterized LOC100383434|NA|beta-carotene isomerase D27, chloroplastic|60S ribosomal protein L18-3|nucleic acid binding protein|F-box only protein 6|uncharacterized LOC100275452|uncharacterized LOC100274025|uncharacterized LOC100284935|zinc knuckle (CCHC-type) family protein|p…	Zm00001eb397090|Zm00001eb061060	txln1: taxilin1 | hon110: histone one (H1)	Zm00001eb061060	-2.670244012;-3.051228112;-3.381041378;-3.636834762;-4.474214863;-4.736233026	M7DPI_Vs_M8HMI;T3DPI_Vs_T8HMI;T7DPI_Vs_T8HMI;M3DPI_Vs_M8HMI;V7DPI_Vs_V8HMI;V3DPI_Vs_V8HMI	1.250129119;2.845571637;3.386455228|-1.135122174;2.727549077;3.028103698;3.703289935	MI82_7d_infected_Vs_MI82_7d_uninfected;TZAR102_7d_infected_Vs_TZAR102_8h_infected;TZAR102_7d_infected_Vs_TZAR102_7d_uninfected|TZAR102_7d_infected_Vs_TZAR102_7d_uninfected;MI82_7d_infected_Vs_MI82_8h_infected;TZAR102_7d_infected_Vs_TZAR102_8h_infected;Va35_7d_infected_Vs_Va35_8h_infected
Va35	zma-miR166b-nb	0.867966	56.9074	0.566814	Turquoise	Zm00001d001859|Zm00001d002835|Zm00001d003039|Zm00001d004460|Zm00001d006681|Zm00001d007401|Zm00001d007549|Zm00001d009613|Zm00001d009848|Zm00001d010282|Zm00001d011336|Zm00001d011994|Zm00001d012205|Zm00001d013318|Zm00001d013699|Zm00001d014091|Zm00001d014735|Zm00001d019370|Zm00001d021075|Zm00001d021648|Zm00001d022267|Zm00001d024036|Zm00001d024873|Zm00001d025048|Zm00001d025253|Zm00001d028045|Zm00001d0…	Vacuolar protein sorting-associated protein 41-like protein|probable LRR receptor-like serine/threonine-protein kinase At1g63430|actin-related protein 2/3 complex subunit 2B|cePP protein|uncharacterized LOC100383434|NA|beta-carotene isomerase D27, chloroplastic|uncharacterized LOC100279259|60S ribosomal protein L18-3|nucleic acid binding protein|UBP1-associated protein 2C|F-box only protein 6|unc…	Zm00001eb419810	etr2: ethylene receptor homolog2		1.051592468;1.222413269;1.302021028;1.327196899;1.400981632;1.412020117;1.669468179	Treatment_Vs_Control;Vtreated_Vs_Vcontrol;M7DPI_Vs_M8HMI;T7DPI_Vs_T8HMI;M3DPI_Vs_M8HMI;V3DPI_Vs_V8HMI;V7DPI_Vs_V8HMI	-1.710413553;-1.602594347;-1.009521126;2.175374032;2.549576566	Va35_8h_infected_Vs_Va35_8h_uninfected;TZAR102_7d_infected_Vs_TZAR102_7d_uninfected;TZAR102_7d_infected_Vs_TZAR102_8h_infected;Va35_7d_infected_Vs_Va35_8h_infected;TZAR102_8h_infected_Vs_TZAR102_8h_uninfected
Va35	zma-miR16-nb	0.891224	63.3562	0.48633	Turquoise	Zm00001d001859|Zm00001d002835|Zm00001d003039|Zm00001d004460|Zm00001d006681|Zm00001d007401|Zm00001d007549|Zm00001d009613|Zm00001d009848|Zm00001d010282|Zm00001d011336|Zm00001d011994|Zm00001d012205|Zm00001d013699|Zm00001d014091|Zm00001d014735|Zm00001d019370|Zm00001d021075|Zm00001d021491|Zm00001d021648|Zm00001d022267|Zm00001d024873|Zm00001d025048|Zm00001d026325|Zm00001d028045|Zm00001d028486|Zm00001d0…	Vacuolar protein sorting-associated protein 41-like protein|probable LRR receptor-like serine/threonine-protein kinase At1g63430|actin-related protein 2/3 complex subunit 2B|cePP protein|uncharacterized LOC100383434|NA|beta-carotene isomerase D27, chloroplastic|uncharacterized LOC100279259|60S ribosomal protein L18-3|nucleic acid binding protein|UBP1-associated protein 2C|F-box only protein 6|unc…	Zm00001eb232050|Zm00001eb035030|Zm00001eb101920|Zm00001eb199880|Zm00001eb208150|Zm00001eb316740|Zm00001eb207010	sbp27: SBP-transcription factor 27 | ub2: unbranched2 | sbp23: SBP-transcription factor 23 | ub3: unbranched3 | sbp20: SBP-transcription factor 20 | tsh4: tassel sheath4 | sbp19: SBP-transcription factor 19 |	Zm00001eb232050;Zm00001eb035030;Zm00001eb208150	3.23713	Treatment_Vs_Control	Na|Na|Na|Na|1.008117862;1.317813319|Na|Na	Na|Na|Na|Na|Va35_8h_infected_Vs_Va35_8h_uninfected;Va35_7d_infected_Vs_Va35_8h_infected|Na|Na
